# Supplementary material for: Global transcriptional profiling between inbred parents and hybrids provides comprehensive insights into ear-length heterosis of maize (Zea mays)
Source: BMC Plant Biol. 2021 Feb 26;21:118. doi: 10.1186/s12870-021-02890-1 (PMC7908659; doi:10.1186/s12870-021-02890-1)
Supplement: Supplementary file 5 — Additional file 5: Table S1. The mapped genes and their expression levels [file 12870_2021_2890_MOESM5_ESM.xls]

## Sheet: Sheet1
Table S1 The mapped genes and their expression levels
Genes	T121	T126	PH4CV	PH6WC	T121 × PH4CV	T121 × PH6WC	T121 × T126	T126 × PH4CV	T126 × PH6WC	PH4CV × PH6WC
ENSRNA049444360	0.510145	0	0.612869	0	0	0.405072	0	0	0	0
ENSRNA049446268	0	0	0	0	0	0	1.54019	0	0	0
ENSRNA049447505	0.582516	0.448723	0	0.502501	0	0.83431	0.995782	0	0.528934	0
ENSRNA049448303	0	0	1.0229	0	0	0	0.482385	0	0	0
ENSRNA049449610	1.53044	3.12411	2.25298	0	1.05489	1.23938	1.47817	5.84089	3.38173	2.10446
ENSRNA049451885	1.09266	0.886145	1.0229	1.03825	1.05489	1.23938	0.513397	1.89192	0	1.06002
ENSRNA049453693	4.88079	4.8964	8.38602	10.4823	5.36928	5.3626	9.53746	5.14121	4.49306	5.33129
ENSRNA049453717	3.93287	4.44768	9.62479	9.27777	7.28939	4.24405	5.04094	8.72076	5.81252	6.92912
ENSRNA049454895	0.510145	0.443072	0	0	0	0.429238	0	0.41141	0	0.537805
ENSRNA049455185	4.95316	0	0	0	1.44008	0	8.54168	0	0.950931	0
ENSRNA049455202	0	0	1.0229	0	0	0	0.513397	0.41141	0	1.06002
ENSRNA049455555	1.16503	18.7334	0	7.80352	6.99903	0.429238	1.99156	10.817	3.5956	6.34455
ENSRNA049455608	0.510145	0	0.410028	0.502501	0	0.429238	0.513397	1.0691	0.528934	0
ENSRNA049456416	0	0	0	1.60726	0	0	0	0	0	0
ENSRNA049457014	1.16503	0.897446	0	1.60726	0	0	2.50496	0.822819	0	0
ENSRNA049457038	1.60281	1.34052	1.63577	2.04326	2.68464	1.23938	0.995782	1.48051	1.0044	1.59783
ENSRNA049457064	0.510145	0	0	0	0	0	0.96477	0	0	0
ENSRNA049457072	0	1.33487	1.0229	0.535752	0	1.26355	2.05359	0.94596	0.528934	3.1489
ENSRNA049459008	10.999	2.68669	7.98903	9.78028	30.977	12.0612	31.9581	19.5349	11.1553	26.5473
ENSRNA049459026	3.4951	5.78819	12.2748	8.80852	2.68464	1.66862	0.96477	6.21031	5.07547	4.20892
ENSRNA049459199	3.78813	4.43072	9.41326	3.68376	2.68464	5.81601	2.05359	4.93692	3.80372	0
ENSRNA049459426	4.80842	0.891795	0	8.27277	4.31439	4.55246	3.40771	0	4.4396	4.20892
ENSRNA049460134	0	9.35538	12.0763	0	4.40923	1.66862	9.92681	11.2284	8.66532	7.42016
ENSRNA049460151	1.60281	0	0	0	1.05489	0.405072	1.96055	0	0	0
ENSRNA049460407	0	0	0	0	0	0	1.44716	0	0	0
ENSRNA049460705	0	5.81645	5.11883	0	0	0	4.10718	4.52551	4.65347	1.61341
ENSRNA049461227	0	0.443072	1.0229	0	1.14973	0	0	0	0.950931	0
ENSRNA049461250	0	3.12976	6.95744	0	2.58981	1.21522	0	1.89192	1.4264	5.75999
ENSRNA049461505	16.0245	2.66974	7.77749	2.51251	21.3881	19.6909	12.8831	14.2314	2.95973	13.7803
ENSRNA049462071	0	3.11281	0	9.47728	0	0	0	0.822819	2.64467	0
ENSRNA049463667	0	0	2.45148	0	1.14973	0	0	1.64564	1.05787	0
ENSRNA049463701	0	0	1.22574	0	0	1.21522	0	0	0	0
ENSRNA049463715	5.09791	3.57848	8.80474	0.535752	4.69958	4.47996	3.01836	12.5046	5.97293	13.7959
ENSRNA049463790	0	0	0.612869	1.005	0	0	0	0	0	0
ENSRNA049464595	0	11.1729	0	0	0	0	18.9509	9.95217	11.2088	1.04444
ENSRNA049464622	0	25.8621	0.612869	0	0	0	17.5347	12.832	12.7956	0
ENSRNA049464922	3.27798	2.67539	3.06869	2.57901	3.06983	2.50293	9.08609	2.83788	3.0132	3.71787
ENSRNA049464954	0	2.21536	0	0	0	0	0	0	0	0
ENSRNA049465015	0	0	1.0229	0	0	0.429238	0.513397	0.41141	0	1.06002
ENSRNA049465312	1.09266	1.34052	0.410028	1.0715	2.10978	1.66862	1.47817	1.89192	1.0044	2.12005
ENSRNA049465331	19.6679	10.2698	33.1514	29.4073	21.5837	34.896	31.679	28.1745	35.3621	48.1609
ENSRNA049465483	0	0	0.410028	0	0	0.810144	0	0	0	0.522218
ENSRNA049465590	0	1.34617	1.0229	0	0	0.810144	0.96477	2.54961	1.05787	0.522218
ENSRNA049465606	0.510145	3.14106	0.410028	0	0.574863	0.810144	0.995782	2.42647	2.06227	1.07561
ENSRNA049466442	4.66013	0.897446	0	1.5075	1.14973	2.14619	1.54019	0.822819	0	2.12005
ENSRNA049466836	0	0.886145	0.410028	1.60726	0	0	0	0	0.528934	0
ENSRNA049467153	10.999	192.436	42.5821	124.96	180.884	87.7177	82.9773	330.941	227.666	225.115
ENSRNA049467189	6.99374	6.70259	15.1406	11.9898	21.003	13.3248	19.8846	22.745	18.0257	13.2425
ENSRNA049467197	3.4951	7.12306	8.59755	13.5305	21.7792	15.3743	19.0749	13.2015	15.91	14.3493
ENSRNA049468327	0	0.443072	2.25298	1.60726	0.960054	0.405072	2.53597	0.534551	1.47987	0
ENSRNA049468514	0	0	0.410028	3.14801	1.53492	0	1.99156	0.41141	0.528934	0.537805
ENSRNA049468588	0	0	0.820056	4.08651	1.14973	0	0	0.41141	1.05787	1.04444
ENSRNA049468936	0	0	1.0229	12.0933	14.9757	0.83431	0	0.94596	4.70694	1.06002
ENSRNA049469023	0	0	0	2.01	0	0	0	0	0	0
ENSRNA049469950	0	1.32922	0	0	0	0	0.513397	0.41141	0	0.522218
ENSRNA049470275	0	2.22666	0	4.68876	0.960054	2.07369	2.47395	3.12615	6.0264	4.76231
ENSRNA049470293	38.1708	42.4309	34.6104	38.7516	43.9202	42.1931	35.6931	44.3006	52.2345	41.3409
ENSRNA049470577	2.04058	3.11281	4.50596	3.08151	4.69958	5.00586	1.50918	5.01807	1.4264	3.19566
ENSRNA049470674	0	0	5.11014	0	2.77948	1.62029	0	1.23423	0	4.80907
ENSRNA049470912	0.582516	0.443072	3.47872	0.502501	0.480027	2.07369	3.01836	4.60666	0	4.79348
ENSRNA049470918	0	0	1.22574	0	0	0	0	0	0	1.07561
ENSRNA049471190	0.510145	2.23231	0.410028	1.005	0.480027	0.858477	0	0	0	1.04444
ENSRNA049471198	0.510145	0.897446	0.410028	1.005	0.480027	2.57543	0	0	1.05787	1.04444
ENSRNA049471362	8.37589	4.90205	12.6718	15.341	13.5239	13.3248	12.4628	17.0693	13.1641	19.5247
ENSRNA049471804	0	0	0	1.0715	0.574863	0	0	0	0	0
ENSRNA049471957	0	4.0046	0	0	5.17376	0.810144	0.513397	0	0	1.61341
ENSRNA049472224	0	0.891795	0	0	0	0	0.482385	0	0	0.522218
ENSRNA049472269	33.3624	5.80515	7.57465	8.74202	24.0728	22.9073	36.7199	17.727	10.5195	7.97355
ENSRNA049472513	1.16503	0	0.820056	2.10976	0	0.405072	0	0	2.06227	0
ENSRNA049472564	0	0	0	1.03825	0	0	0.482385	0	0.528934	0
ENSRNA049472574	5.02553	0	0	0	4.69958	6.60198	2.47395	0	1.05787	0
ENSRNA049472781	0	0	0	0	0	0	0	0	0	2.08887
ENSRNA049472795	0	0	0	16.8448	0	2.02536	0	0	2.85279	2.65785
ENSRNA049473467	0.582516	0	0	0	0.574863	2.908	1.99156	0.534551	0	0
ENSRNA049473557	0	0	1.64011	0	0	0	0	2.42647	0	0
ENSRNA049473755	0	0	1.0229	0	0	0	0.513397	0.41141	0	1.59783
ENSRNA049473923	0	0.886145	1.83861	0	0	1.21522	0	1.89192	1.53333	1.04444
ENSRNA049474083	0	0	0	3.51751	0	0	0	0	4.76041	0
ENSRNA049474187	0	3.11846	0	2.54576	0	1.69279	2.98735	0.94596	3.4352	1.58224
ENSRNA049474486	39.5529	32.5308	42.5603	36.0691	98.5016	85.7165	107.42	105.044	54.3445	110.087
ENSRNA049474668	0	1.32922	0	0	0	0	0	0	1.05787	1.61341
ENSRNA049474713	1.02029	0	0	0	0	0.810144	0	0	0	0
ENSRNA049474750	0	0.891795	0.612869	0.502501	0	0	0	0	0	0
ENSRNA049474812	0	0	0	0	0	0	1.02679	1.89192	0	0
ENSRNA049474888	0	0	0	2.67876	0	0	0	0	0	0
ENSRNA049474894	0	0	1.23008	0	0	0.810144	0	0	0	0
ENSRNA049474907	0	0	0	0	0	1.71695	0	0	0	0
ENSRNA049475040	3.27798	7.99225	1.23008	4.65551	14.8516	1.66862	3.53176	8.72076	5.44399	3.70229
ENSRNA049475121	12.6742	0.443072	0.410028	1.0715	9.48816	19.2616	8.869	1.35737	3.06667	1.06002
ENSRNA049475437	0	0	0	0	0	1.71695	0	0	0.528934	0
ENSRNA049475445	14.0599	15.6432	29.2844	17.048	26.0994	39.7385	41.3715	48.1237	27.535	41.4032
ENSRNA049475622	0	0	0	4.52251	0	0	0	0	0	0
ENSRNA049475639	89.0193	46.7769	64.4729	103.09	172.806	139.336	86.8363	114.257	102.288	96.0801
ENSRNA049476054	0	0.891795	0	0.535752	0	0	0	0	0	0
ENSRNA049476386	9.25144	7.12871	1.83861	0.535752	3.35434	0.429238	2.41193	3.61871	2.64467	0
ENSRNA049476471	0	0	0	8.40577	0.960054	1.62029	0	0	2.11574	4.17775
ENSRNA049476538	0.582516	0.443072	0	0	1.44008	0	0	0	0	0
ENSRNA049476580	0	0	0	0	0	0.429238	0	0	0	1.61341
ENSRNA049476737	0	0	0	0	0.480027	0	0	0	0	1.04444
ENSRNA049476764	49.3145	6.23692	93.485	25.2173	54.7887	55.2336	36.937	56.433	35.7841	88.6288
ENSRNA049476781	6.04582	4.90205	6.13738	5.29102	20.7184	15.4952	10.0198	10.4476	8.98613	17.9892
ENSRNA049476980	4.80842	1.78924	0	8.27277	4.31439	4.55246	3.40771	0.41141	4.91506	3.6867
ENSRNA049476983	0	0.886145	0	2.61226	0	0	0	0	0	0
ENSRNA049477002	0	0	0.820056	1.60726	0	0	0	0	0.528934	0
ENSRNA049477060	0	0	0.820056	0	1.44008	4.21988	0	0	0	10.5535
ENSRNA049477092	0	0	3.06435	0	0	0	0	1.0691	0	0
ENSRNA049477136	15.442	0	0	0	5.17961	2.14619	0	0	0	0
ENSRNA049477146	4.73605	16.4615	14.7262	6.06326	10.9282	8.86901	16.4149	9.33646	17.7584	9.58697
ENSRNA049477151	3.71576	13.4334	5.94323	12.9283	7.5739	15.8036	35.8482	12.7509	16.647	8.54253
ENSRNA049477192	1.02029	1.34052	0	0.535752	0.480027	1.23938	1.99156	0.94596	1.53333	1.06002
ENSRNA049477263	0.510145	0	0.612869	0	0.480027	0.429238	0.995782	0	0	1.06002
ENSRNA049477299	0	0	0	0	0	1.71695	0	0	0	0
ENSRNA049477302	0	0	4.51031	2.51251	0	0	0	2.87987	0.950931	1.07561
ENSRNA049477351	1.16503	1.34617	7.77315	0	0.960054	0	1.50918	0.822819	0	0.537805
ENSRNA049477376	0	0.448723	1.84295	0	0	0	1.50918	1.23423	0	1.07561
ENSRNA049477424	0	0	0	7.67052	0	1.71695	0	0	1.90186	0
ENSRNA049477447	0	0	3.06869	0	0	0.858477	0	0.41141	0	1.06002
ENSRNA049477744	0	0	0	0	0	0	0	0	2.11574	0
ENSRNA049477903	1.02029	1.32922	1.22574	1.03825	0	0	2.50496	2.30333	1.05787	1.04444
ENSRNA049478455	6.04582	32.9964	5.32602	8.67552	9.30433	8.39144	12.0114	25.5409	41.8697	5.82233
ENSRNA049478482	1779.42	811.819	1473.51	898.687	877.508	950.734	1028.04	874.762	878.019	885.649
ENSRNA049478487	1699.47	801.162	1445.31	859.407	841.866	939.682	997.281	871.137	828.387	869.725
ENSRNA049478494	653.436	313.737	603.304	396.077	329.801	365.465	458.391	356.518	368.49	340.79
ENSRNA049478501	1139.22	567.108	958.63	610.921	616.197	660	702.392	638.462	584.799	662.888
ENSRNA049478508	0.510145	0.448723	0.612869	0.535752	1.05489	1.64445	0.482385	0.41141	1.0044	1.06002
ENSRNA049478513	6.04582	5.79384	8.18752	7.26777	6.71453	8.36727	8.51067	6.66371	6.97733	4.76231
ENSRNA049478519	17.1896	13.3656	18.4208	13.9665	15.5388	16.7104	20.0087	12.3395	13.4792	11.1224
ENSRNA049478522	0.582516	0.448723	0.410028	0.535752	0	0.429238	0	0	0	0
ENSRNA049478524	1.09266	0.891795	1.43293	1.03825	0.480027	0.405072	0.995782	0.94596	1.0044	1.06002
ENSRNA049478530	2582.15	1187.87	2012	1271.68	1220.25	1428.15	1519.71	1297.37	1192.15	1240.84
ENSRNA049478534	5945.62	3060.38	5159.75	3317.09	3257.18	3644.02	3711.29	3343.93	3301.33	3317.05
ENSRNA049478539	3032.35	1557.59	2606.33	1695.96	1698.31	1818.21	1919.67	1757.4	1683.22	1742.82
ENSRNA049478543	4.37065	6.68564	9.62045	8.27277	7.76942	8.77234	9.50645	7.60967	6.55533	4.76231
ENSRNA049478548	1.09266	0.891795	1.0229	1.03825	0.480027	0.83431	0.995782	0.94596	1.53333	1.06002
ENSRNA049478576	30804	13610.2	24610.8	14666.6	14303.3	16722.9	17246.6	14757.5	14579.4	14746.2
ENSRNA049478584	12530	5611.52	10147	6366.81	5830.06	6791.52	7375.46	6139	6041.01	6036.28
ENSRNA049478590	25670.6	11626.2	20676.2	12612.6	11802.6	13964.5	14730.3	12538.1	12393.2	12701.2
ENSRNA049478600	4346.87	2152.04	3791.57	2299	2217.05	2565.89	2598.48	2298.03	2316.11	2333.58
ENSRNA049478607	15.9522	6.69129	20.2594	7.80352	7.28939	9.55832	9.44443	7.97909	8.51066	10.0468
ENSRNA049478615	124.495	57.5462	145.308	54.8944	66.2742	69.4837	69.6427	57.7064	62.6413	73.126
ENSRNA049478622	9.83395	8.46358	13.1035	9.34428	7.76942	11.7045	11.9494	9.09018	8.0352	5.82233
ENSRNA049478628	9.32381	8.9123	13.5135	10.3493	7.76942	11.3236	10.9846	10.859	8.98613	5.80675
ENSRNA049478633	11.5091	11.1446	13.1035	9.81353	8.43912	12.1096	12.4628	9.78986	7.98173	7.40457
ENSRNA049478640	1.09266	0.891795	1.43293	2.10976	1.05489	0.83431	0.995782	2.01506	1.0044	1.06002
ENSRNA049478649	5.17382	13.8539	4.70011	2.14301	8.34428	2.02536	2.05359	2.54961	0.950931	9.98449
ENSRNA049478662	23.8179	12.5021	16.1765	10.1498	9.20365	9.86672	13.5516	7.24025	3.96413	19.7273
ENSRNA049478681	0.582516	0.443072	0.410028	0	0.574863	0.405072	0.513397	0	0	0
ENSRNA049478689	0.582516	0.443072	0.410028	0	0.574863	0.810144	0.513397	0.41141	0.475466	0
ENSRNA049478700	2.69547	0.891795	1.43293	1.005	1.05489	1.23938	1.99156	0.94596	0.950931	0.522218
ENSRNA049478703	7.06612	2.68104	8.60624	6.16302	6.04483	5.79184	9.92681	11.1052	6.1868	3.74905
ENSRNA049478717	0.582516	0.443072	0	0	0	0.405072	0.513397	0.534551	0.475466	0
ENSRNA049478739	0.510145	0	1.0229	0.502501	2.29945	0.405072	5.81963	0.41141	1.95533	0
ENSRNA049478748	12.2364	1.78924	2.45582	3.68376	2.49497	4.55246	6.45708	1.76878	1.95533	1.06002
ENSRNA049478756	19.1578	7.57744	8.18752	6.76527	2.40013	9.17741	10.2231	8.10223	0.950931	6.42248
ENSRNA049478764	16.3176	0	0	0	2.68464	4.55246	3.98313	0.534551	0	0
ENSRNA049478771	0.582516	0.443072	0.410028	0	0.574863	0.405072	0.513397	0.534551	0.475466	0
ENSRNA049478779	0	0.443072	1.22574	0	3.2595	0.810144	2.89431	0	1.05787	0
ENSRNA049478786	0.582516	0.443072	0.410028	0	0.574863	0	0.513397	0.41141	0.475466	0
ENSRNA049478799	3.93287	3.57848	5.11449	1.03825	1.05489	1.23938	2.95633	1.76878	1.0044	3.74905
ENSRNA049478806	3.27798	1.34052	4.70446	1.5075	1.05489	1.64445	3.04937	3.12615	1.47987	2.12005
ENSRNA049478813	2.76784	2.68669	3.06869	1.03825	0.574863	0.83431	2.02258	3.94897	1.0044	2.12005
ENSRNA049478822	1.16503	5.36207	16.5649	0	2.88016	0	5.97469	4.44153	1.5868	4.79348
ENSRNA049478827	0	1.34617	0	1.574	0	1.21522	1.47817	0.41141	0.950931	0
ENSRNA049478830	3.27798	0	4.29878	1.54075	1.53492	0.83431	1.96055	1.35737	1.47987	0.522218
ENSRNA049478841	1.09266	0.891795	2.24864	1.54075	1.53492	2.07369	1.99156	2.30333	2.06227	1.59783
ENSRNA049478848	1.60281	2.68104	3.27153	2.57901	1.53492	3.33724	3.50074	3.6607	3.5956	3.18007
ENSRNA049478854	1.02029	0.891795	1.63577	1.54075	1.05489	2.07369	2.50496	1.76878	2.5912	1.59783
ENSRNA049478865	1.09266	0.891795	1.0229	1.03825	1.05489	0.83431	0.995782	1.35737	1.0044	1.06002
ENSRNA049478872	0	1.79489	0.410028	0	0	0.810144	0.482385	2.05705	0	0
ENSRNA049478881	10267.1	4558.72	8472.24	4756.54	4736.94	5454.93	5854.23	4954.3	4938.35	5038.78
ENSRNA049478891	22.6529	19.5969	20.8767	21.2343	17.3641	19.6184	25.0186	16.4116	16.4924	16.4226
ENSRNA049478923	0.582516	0	0.612869	0	0	0.429238	0.96477	0	0.950931	0
ENSRNA049478930	0.582516	0.891795	0	0	1.05489	0.429238	0.482385	0.534551	0.475466	0
ENSRNA049478942	9.4721	2.22666	0	14.602	7.95909	6.62615	3.01836	7.69082	5.49746	5.80675
ENSRNA049478949	463.003	210.85	363.047	280.133	213.182	268.195	250.379	224.201	269.483	251.194
ENSRNA049478956	1203.78	596.735	1054.16	650.752	640.068	720.766	703.911	644.759	643.251	648.843
ENSRNA049478963	1282.74	553.009	1073.01	580.782	603.627	725.972	697.623	613.954	588.15	657.004
ENSRNA049478975	10.9266	4.0159	4.91164	1.60726	1.44008	5.84017	2.05359	2.5916	2.37733	3.13331
ENSRNA049478981	6.04582	8.02616	12.0719	9.31103	6.80936	10.4651	10.9846	7.73281	7.0308	5.3157
ENSRNA049478987	0	0.443072	0	1.03825	0	0.405072	0.995782	0	1.0044	0
ENSRNA049478993	1.09266	3.12411	3.8844	2.04326	1.05489	2.09786	2.02258	0.94596	1.53333	1.06002
ENSRNA049478999	1.16503	3.55023	2.86585	1.03825	1.05489	1.23938	1.96055	0.94596	1.0044	1.58224
ENSRNA049479006	0	0.897446	9.82763	4.02001	3.6447	0	3.01836	6.868	0	3.22683
ENSRNA049479014	0	3.58979	10.8332	152.789	0	17.0188	0.513397	2.96102	93.0826	41.1383
ENSRNA049479027	9.03078	1.34052	2.65866	1.03825	2.49497	1.23938	3.01836	2.18019	3.38173	2.67344
ENSRNA049479033	29.5742	4.03851	2.45148	0	16.2975	6.17274	4.10718	5.1832	5.75905	10.6158
ENSRNA049479040	1.74755	0	0	0	0	1.62029	0	0	0	0
ENSRNA049479045	1.09266	0.891795	0.410028	1.03825	1.05489	0.83431	0.995782	0.94596	0	1.06002
ENSRNA049479053	0	3.58979	0	0	0	0	0	0	0	0
ENSRNA049479077	9.32381	3.58413	6.13738	3.08151	1.53492	4.14738	7.96626	5.42948	2.95973	3.16448
ENSRNA049479084	12.0916	4.47593	7.57031	4.62226	2.10978	6.19691	8.99305	5.42948	1.95533	5.30011
ENSRNA049479090	9.61329	4.8964	4.91599	1.54075	3.83437	2.95634	3.50074	3.6607	2.06227	4.19333
ENSRNA049479097	1.09266	1.34052	1.63577	1.54075	1.05489	2.07369	1.99156	2.30333	2.53773	1.59783
ENSRNA049479107	1.60281	1.34052	1.63577	1.54075	1.05489	2.50293	2.50496	1.76878	1.53333	1.59783
ENSRNA049479186	0	0	0	9.31103	0	2.5271	0	0	6.92386	7.97355
ENSRNA049479390	0	0	1.22574	0	0	0	0	0	1.5868	0
ENSRNA049479442	0	3.11846	0	2.54576	0	1.69279	2.98735	0.94596	3.4352	1.58224
ENSRNA049479574	19058.6	8695.77	16308.2	9187.53	9194.65	10534.5	11198	9717.15	9405.21	9686.4
ENSRNA049479579	6421.35	2977.51	6003.22	3286.74	3154.44	3788.83	3965.17	3493.71	3164.46	3308.79
ENSRNA049479581	1889.05	845.343	1691.44	894.819	874.948	1107.77	1130.67	1006.21	991.73	940.981
ENSRNA049479585	1131.23	544.706	929.79	606.639	628.778	648.816	613.126	600.078	633.99	593.278
ENSRNA049479590	188.962	88.7365	197.696	87.3167	103.195	119.113	127.818	98.1364	87.0619	109.073
ENSRNA049479595	102.059	34.3143	70.1873	34.8646	45.7513	50.7479	47.7355	36.1536	33.5729	34.9652
ENSRNA049479607	1.09266	0.891795	1.0229	0.535752	1.05489	1.64445	0.513397	2.18019	0.528934	0.522218
ENSRNA049479611	19.9574	17.3646	21.2867	18.0863	16.0189	22.5264	20.4601	16.4116	16.0169	13.7647
ENSRNA049479615	19.9574	19.6025	23.5353	20.6653	19.0887	22.0971	24.9256	18.0572	18.4477	17.467
ENSRNA049479622	1.09266	0.891795	1.0229	1.03825	1.05489	1.64445	0.995782	0.94596	1.0044	1.06002
ENSRNA049479627	1.60281	0.891795	1.0229	1.03825	1.05489	1.23938	0.995782	0.94596	1.0044	1.06002
ENSRNA049479633	125.077	59.3185	136.507	54.3919	59.4531	65.2396	72.5371	62.3131	55.664	66.7347
ENSRNA049479804	0	0.897446	1.23008	0.502501	0	0	3.89009	1.0691	1.90186	0
ENSRNA049479810	1.09266	0.891795	1.0229	0	1.05489	0.405072	0.995782	0.534551	1.0044	0.537805
ENSRNA049479819	1.02029	0	2.04579	0	0	0	0.513397	0	0	1.07561
ENSRNA049479827	0.582516	0.891795	0	0.535752	1.05489	0.429238	0.995782	0.94596	0.475466	0
ENSRNA049479831	0	0.443072	0.612869	0.502501	1.05489	0.83431	0.513397	0.41141	0.475466	0.537805
ENSRNA049479848	4.80842	2.67539	1.64011	8.27277	4.31439	4.55246	3.40771	0.41141	4.4396	4.20892
ENSRNA049479871	11625	5004.21	9459.52	5165.02	5443.63	6125.13	6501	5465.85	5449.1	5533.15
ENSRNA049479875	17865.7	7739.98	14543.9	8155.07	8523.41	9387.64	10052.7	8513.92	8421.79	8580.31
ENSRNA049479884	1508.6	804.106	1394.69	739.314	695.301	990.292	798.876	802.782	848.839	745.57
ENSRNA049479889	43.0516	12.4851	19.2366	12.4923	14.9523	13.1556	11.9494	12.0512	16.5993	21.1693
ENSRNA049479895	53.9058	27.657	44.002	35.7698	25.2225	37.1872	32.4094	34.2197	30.7144	32.3697
ENSRNA049479907	5.39094	0	0	0	0	0	1.02679	0	0.950931	4.69996
ENSRNA049479912	0	1.34052	1.43293	1.574	1.05489	1.66862	0.995782	0.94596	1.47987	1.06002
ENSRNA049479918	27.4613	24.4989	29.267	27.9996	18.0338	24.2192	31.4447	18.4266	19.5591	20.0937
ENSRNA049479921	27.0959	25.8395	28.8527	26.9281	21.1036	25.8395	31.9581	19.6609	20.9855	21.1537
GRMZM5G800096	3.57102	0	7.9673	0	0	6.72282	4.34147	11.3935	0	4.30244
GRMZM5G800457	643.805	0	2802.81	0	1700.8	750.414	353.847	1307.17	0	1503.25
GRMZM5G801746	0	15.6658	23.7338	9.64727	6.72038	2.57543	6.06773	0	11.6785	10.1248
GRMZM5G807592	0	0	6.14173	0	5.17961	0	2.41193	0	0	0
GRMZM5G825253	0	0	0	4.28601	0	2.57543	0	0	3.80372	1.04444
GRMZM5G834128	3.06087	0	0	0	0	0	0	2.83788	0	0
GRMZM5G834282	1586.05	2770.85	1877.07	2221.4	2339.94	1935.24	2206.34	2182.5	2820.51	2630.51
GRMZM5G834908	0	0	2.04579	0	1.44008	0.429238	0	2.83788	0	1.56665
GRMZM5G845024	67.4484	268.84	71.8056	68.9977	33.7623	59.0669	193.103	183.564	199.251	21.3563
GRMZM5G846068	0	179.24	0	176	0	84.797	145.088	157.771	207.002	134.826
GRMZM5G849223	2349.92	2211.78	2886.48	2986.31	2537.23	3407.94	3562.18	3167	3867.14	2820.3
GRMZM5G851769	1570.6	383.96	1735.21	541.033	917.042	1090.02	799.599	827.181	405.207	679.763
GRMZM5G856972	1.60281	0.897446	0	0	0	0.405072	0.482385	0	0	0
GRMZM5G861791	1.53044	0	45.4175	0	25.4239	9.65498	1.54019	14.8107	0	9.14268
GRMZM5G862955	78.2232	33.5582	17.3979	40.7616	11.3134	26.7463	30.4799	24.1836	16.7063	5.77557
GRMZM5G874448	0	0	0	0	7.95909	0	0	0	1.90186	0
GRMZM5G876913	696.176	363.257	695.011	506.184	675.106	809.929	475.35	637.905	786.613	719.304
GRMZM5G881135	0	0	5.11449	0	9.8792	2.93217	0	9.17133	0	11.6914
GRMZM5G884538	1149.6	790.842	1275.32	677.85	1781.37	1258.62	1023.1	1240.29	803.705	1255.15
GRMZM5G884912	0	0	2.05014	0	0	0	0	0	1.4264	0
GRMZM5G889036	158.602	197.519	153.65	225.205	142.398	189.66	178.555	156.338	207.298	169.908
GRMZM5G892769	1649.38	2328.89	1785.86	2452.25	2134.33	2288.06	2089.65	2204.91	2155.06	2246.62
GRMZM5G897626	0	0	0	0	0	0.810144	1.44716	0	0	0
Intron-gpI	0	20.4943	0	0	0	0	7.23578	6.58256	8.08291	0
Intron-gpII	534.576	596.01	836.347	581.492	629.395	657.605	663.022	593.615	610.629	599.661
LSU-rRNA	3685.37	4228.81	2679.22	2814.57	3399.7	3754.85	4057.57	3293.06	3071.56	2611.86
MIR159	18381.8	17286.6	12904.8	14123.6	20986.9	18806.8	19679	17193.8	19303.5	19168.9
MIR160	166.095	178.898	201.028	220.956	156.894	211.547	205.348	191.619	141.24	176.782
MIR164	1161.97	1598.77	1023.63	1323.97	1274.27	1535.16	1495.85	1211.29	2089.73	1554.2
MIR166	9154.41	16267.9	9504.58	10195.1	10763.3	10063.9	11926.8	13050.8	12875.6	10424.1
MIR167-1	3694.94	4241.88	4254.17	4118.84	3862.56	3678.97	3893.13	4204.25	4111.52	3819.33
MIR1692	1900.65	873.514	1379.75	1907.59	1328.26	1658.76	1075.59	781.808	1020.39	1289.22
MIR169-5	14.7147	2.69234	14.9465	5.72702	13.3342	16.3536	7.93525	8.43249	5.6044	9.55579
MIR171-1	3793.11	4627.18	4266.95	3747.7	3583.43	3871.84	4128.46	4181.2	3863.55	3947.56
MIR-172	5524.62	3962.63	15769.5	8870.06	8846.97	8428.71	4304.32	9163.02	7019.74	11509.3
MIR390	299.769	306.501	332.568	319.623	352.227	315.297	315.132	320.882	254.405	240.43
MIR393	0	1.77229	0	3.08151	0	0	0.513397	0	0	3.76463
MIR394	3771	3235.81	4763.09	4437.71	4446.29	4312.7	4286.41	4000.25	4042.84	4543.38
MIR395	153.479	124.897	160.972	157.279	144.318	157.763	124.631	110.23	153.62	147.748
MIR396	538.953	461.684	401.52	560.276	521.092	639.879	513.417	448.223	611.442	698.368
MIR398	1456.89	1829.08	2251.84	1857.43	1655.66	1600.83	1459.7	1843.79	1733.49	1727.77
MIR529	3932.72	11189.8	9217.97	8119.45	7682.09	7071.2	7942.16	9322.09	9254.84	9052.99
MSTRG	1.67028e+07	1.7191e+07	1.6831e+07	1.69429e+07	1.66617e+07	1.63624e+07	1.66431e+07	1.63709e+07	1.69668e+07	1.67185e+07
U3	3321.31	3873.39	2431.33	3708.62	2921.76	3005.02	3133.08	2986.41	3379.64	2791
RPS7-A	1.02029	0	9.40023	0	4.98409	0.405072	2.47395	0	0	5.3157
SNOR1	2643.41	2326.5	2544.96	2383.08	2128.37	2349.06	2374.81	2476.38	2408.6	2199.24
SNOR126	0	20.5113	7.7688	0	1.14973	3.69398	19.1852	23.7721	21.9306	3.13331
SNOR135	157.206	45.5155	70.4292	223.361	84.2307	129.294	40.517	57.4181	133.579	162.3
SNOR16	145.545	0	111.323	0	98.3119	39.6361	39.628	50.1359	0	38.8233
SNOR26	0	0	0	0	0	0	0	2.67275	0	0
SNOR60	5726.78	8723.42	5876.09	8304.81	7808.28	7337.72	7956.54	7696.73	8882.24	9023.69
SNOR64	11.7986	0.886145	2.45148	10.9515	10.6379	8.89317	7.09453	1.60365	6.87039	10.5691
SNOR75	108.394	65.595	24.9465	11.89	53.8883	42.3565	50.0234	57.4573	23.3628	33.3362
SNOR97	30.4498	23.6185	48.6977	45.7866	45.0757	62.5008	56.5735	33.6851	32.8721	55.6746
SNORD14	14865.8	16659.7	15842.1	18246	17919.5	14998.1	20001.1	18830.3	17751.5	17245.4
SNORD24	153.211	199.477	167.997	191.885	152.034	166.935	155.759	104.839	117.087	161.794
SNORD96	18.427	17.8359	43.3674	21.7036	25.2284	17.8531	26.1556	18.6338	17.5445	9.39993
SNOU31b	1.02029	9.32147	12.2574	30.8483	7.68043	17.9498	2.89431	26.6968	10.7333	11.2939
SNOZ102-R77	0	234.105	4.10028	0	9.494	2.14619	153.599	196.511	95.9354	7.98914
SNOZ103	0	0.448723	0.612869	25.6866	0	24.0258	0.96477	0.534551	24.266	26.4071
SNOZ112	14.5665	26.7256	13.3194	9.07827	2.68464	22.768	7.15655	0.94596	0.528934	12.0266
SNOZ119	2.04058	10.6789	3.06869	5.86002	5.5648	6.07608	10.1439	16.9853	20.2007	3.13331
SNOZ199	53.6092	2.21536	19.422	138.328	58.9907	73.5401	65.7044	33.3997	82.313	77.4752
SNOZ221-SNOR21b	2.25769	11.9912	0	0	3.6447	0.429238	22.903	28.2977	16.3377	0
SNOZ266	0	0	0	0	1.92011	0	0	0	0	0
SNOZ278	3.4951	10.2246	21.688	4.82177	11.0406	7.41213	0	18.0152	5.23012	12.1981
SSU-rRNA	21416.1	21023.8	20895.9	21062	20980.7	21108.6	21873.2	20622.7	21418.8	19938.1
Zm00001d000001	14575.4	4469.8	2625.78	2400.03	4459.92	5176.09	6123.2	2667.72	3362.25	2409.35
Zm00001d000002	2635.76	2285.68	971.604	509.084	1386.99	1398.07	2385.64	1547.61	1703.96	810.887
Zm00001d000004	706.571	844.044	345.357	711.776	674.832	723.051	607.3	582.474	760.107	697.916
Zm00001d000005	2657.78	2057.03	4123.7	5547.4	1766.43	3540.42	3428.49	3237.07	3370.01	3152.79
Zm00001d000011	39.2634	0	14.1221	22.6383	25.5012	30.8453	24.8325	12.2947	35.1597	23.3984
Zm00001d000019	5.60805	39.4334	39.1511	47.2351	48.8633	38.2022	80.5343	49.0389	115.5	116.221
Zm00001d000021	4594.17	5972.6	3875.87	4873.26	4428.15	5043.67	5194.11	4379.2	5267.83	4575.6
Zm00001d000023	3862.74	6454.73	3790.5	7010.04	5376.4	5033.85	5292.75	5691.19	6465.11	5759.88
Zm00001d000026	0	0	0	2.01	0	3.64565	0	0	0	1.56665
Zm00001d000027	1408.72	3175.2	2276.53	5126.3	2587.13	3116.88	2295.05	2877.18	3382.23	3702.14
Zm00001d000028	36.4992	1.77229	0	3.08151	9.97988	5.81601	3.98313	0.822819	6.23452	2.08887
Zm00001d000029	13651	16298.6	13770.8	19409.5	16190.9	15567.6	15040.9	14630.4	18344.7	17138.8
Zm00001d000030	4154.1	5009.91	5896.29	4608.85	5298.13	5434.19	5105.59	5808.35	5156.06	5557.48
Zm00001d000032	0	0	0	0	0	0	0	2.1382	0	0
Zm00001d000034	1787.13	3939.51	2954.85	3495.02	2656.52	2392.02	2651.24	2994.94	2925.84	2826.34
Zm00001d000035	1025.18	801.492	1204.89	768.015	1105.74	979.814	763.644	1161.47	855.155	1036.12
Zm00001d000036	170.393	236.927	134.828	132.837	166.934	176.095	198.023	158.801	87.2224	64.0301
Zm00001d000038	601.398	911.72	898.114	689.478	531.089	742.095	815.859	793.143	679.217	585.359
Zm00001d000039	1710.28	1766.3	2046.77	1926.92	1809.22	1864.9	1894.01	1864.9	1883.24	2001.38
Zm00001d000040	381.78	44.7084	123.404	303.828	265.18	368.506	254.266	139.969	114.567	242.41
Zm00001d000041	3243.69	503.057	2509.34	2047.07	2560.44	2655.4	1588.43	1687.64	1508.01	2522.35
Zm00001d000042	7415.54	6276.13	9606.23	6968.9	7737.33	7407.65	6633.51	7145.02	6377.61	6963.19
Zm00001d000045	273.983	186.936	230.865	206.043	204.738	217.199	242.444	225.234	185.915	181.17
Zm00001d000046	18408.8	19456.2	22577.4	23093.9	19505.1	18853.6	17264.6	18047.1	17775.6	18916.5
Zm00001d000051	0	0	0	0	2.40013	0	1.44716	0	0	0
Zm00001d000052	1700.52	1616.36	2418.56	1487.57	1871.72	1751.94	1991.26	2034.05	1744.64	1752.16
Zm00001d000053	1983.59	1330.62	2476.44	1509.67	1466.7	1611.2	1699.53	1765.27	1493.52	1485.75
Zm00001d000055	389.233	3767.07	1021.68	342.121	861.458	525.297	520.264	1579.12	641.395	851.37
Zm00001d000060	0	0	0	0	2.29945	0	0	0	0	0
Zm00001d000061	0	0	0	0	0	1.62029	0	2.67275	0	2.08887
Zm00001d000062	127.114	153.214	329.542	124.084	215.12	177.992	148.451	242.09	185.802	204.709
Zm00001d000064	174.319	0	6.13304	89.456	74.903	121.077	83.3494	0	68.9655	77.4908
Zm00001d000065	200.785	138.46	260.636	139.662	212.714	226.135	245.679	250.159	155.949	215.902
Zm00001d000066	1335.97	256.343	1656.09	34.2956	1395.46	985.871	701.468	934.097	122.483	731.587
Zm00001d000067	9.46855	4.93595	13.2977	1.5075	18.6087	4.67329	13.2105	13.5317	12.3679	15.3625
Zm00001d000070	0	0	0	0	1.92011	3.24057	0	0	0	2.08887
Zm00001d000071	5.46331	20.1191	6.56045	48.6021	4.80027	9.44325	7.0325	17.2764	12.0528	10.5691
Zm00001d000072	741.393	1744.5	1070.25	1010.02	1080.12	816.929	726.239	1345.76	1026.97	1104.61
Zm00001d000074	5059.47	3375.13	3970.56	4102.75	5013.75	5099.12	4318.82	4342.64	3871.31	4722.33
Zm00001d000076	391.104	397.346	200.337	455.656	712.032	544.302	474.857	357.332	747.846	531.087
Zm00001d000077	2748.47	3128.83	1387.19	1425.27	2312.16	2317.84	2986.38	2259.42	2206.39	1515.73
Zm00001d000080	2592.07	3236.61	1132.08	1643.83	1683.11	1755.95	2124.34	1574.87	2093.44	1421.16
Zm00001d000081	435.675	569.597	593.541	493.946	441.654	431.871	361.855	454.778	435.168	382.972
Zm00001d000083	9775	11592	10702.8	12398.8	9924.1	10081.6	10647.3	10282.4	11961.3	10562.6
Zm00001d000085	1135.01	1179.98	704.398	850.673	880.042	859.517	975.374	887.952	810.065	647.994
Zm00001d000086	143.645	70.9684	28.2485	114.722	89.1739	103.159	90.0098	29.2856	75.3834	63.5546
Zm00001d000087	843.263	194.07	62.8198	701.563	567.754	544.082	492.795	146.963	613.992	397.641
Zm00001d000089	8056.74	7575.34	7519.45	8719.24	9268.3	8592.94	8044.88	8994.89	8795.95	8811.99
Zm00001d000092	4.07761	9.40058	0	7.03502	0	0	0.513397	3.94897	2.37733	2.61109
Zm00001d000093	125.515	298.201	23.5266	172.35	93.0199	134.571	215.651	107.221	144.301	83.6639
Zm00001d000094	1064.26	0	1294.05	14.9715	0	1026.86	0.96477	0	3.1736	911.041
Zm00001d000095	0	0	0	0	0	0	0	0	0	1.56665
Zm00001d000096	18.1446	17.4041	45.629	38.3489	49.7636	32.4414	15.0918	24.1444	61.9462	32.2606
Zm00001d000097	2.55073	39.222	0	70.3314	1.72459	29.1042	33.6085	28.2585	53.2389	76.8595
Zm00001d000098	687.388	775.919	702.348	646.639	728.904	687.065	779.463	691.343	720.75	943.217
Zm00001d000099	1984.3	2129.9	2419.13	2011.17	2216.38	2149.27	1998.36	2169.76	2150.98	1831.03
Zm00001d000101	36.7198	0	0	0	14.5788	23.5483	16.1978	0	0	0
Zm00001d000102	3464.11	3279.68	3593.4	3995.12	3663.35	3426.48	3530.23	3313.15	3349.58	3589.53
Zm00001d000105	0	0	0	0	0	0	1.44716	0	0	0
Zm00001d000107	73.7908	355.14	51.1492	63.3297	25.1394	13.3006	141.418	91.9289	96.155	34.8561
Zm00001d000109	2.33007	0	0	12.06	0	3.24057	0	0	9.03384	0
Zm00001d000110	3879.45	4502.62	4133.96	4049.36	3728.13	3694.11	4357.37	4175.09	3560.2	3976.23
Zm00001d000112	4.37065	15.1549	11.446	28.0661	3.84022	6.86782	1.92954	16.9853	10.3648	5.80675
Zm00001d000113	114.588	5.78254	349.102	178.812	137.621	215.433	61.1321	121.531	89.8728	206.845
Zm00001d000116	1927.29	1564.15	1589.25	1725.41	1794.41	1680.01	1630.65	1815.14	1605.99	1607.76
Zm00001d000117	0	7.17957	31.0969	0	5.27445	12.6355	5.78862	4.93692	7.13773	4.69996
Zm00001d000118	0	0	6.74156	0	3.84022	0	0	2.05705	0	0
Zm00001d000120	2022.77	2367.05	2095.68	2798.3	2305.98	2181.07	1991.76	2263.97	2247.62	2142.27
Zm00001d000121	189.258	0	0	75.0942	86.4951	59.7136	57.9104	0	0	0
Zm00001d000122	4823.59	4741.05	2084.09	4567.95	3997.86	3985.89	4796.18	3357.92	4652.15	3661.5
Zm00001d000123	973.253	1056.61	1199.9	1496.93	1291.29	1299.52	1156.52	1185.74	1320.24	1324.05
Zm00001d000124	2111.77	1910.76	1595.13	1708.15	1763.8	1633.8	1757.76	1758.92	1881.68	1693.05
Zm00001d000126	2802.17	10.2811	3041.76	184.443	2888.42	1738.43	995.628	1128.74	45.2514	1407.71
Zm00001d000133	165.506	46.8447	52.1591	143.981	100.031	143.507	137.828	41.8685	136.533	97.5767
Zm00001d000135	3430.93	3069	3257.07	3884.59	3446.64	3534.04	3307.25	3083.88	3125.04	3103.17
Zm00001d000137	1062.94	780.459	624.582	864.654	804.696	788.252	638.351	453.89	1003.4	979.672
Zm00001d000141	58.8554	56.7731	27.6008	61.4639	21.6727	37.1331	110.325	72.478	25.4308	4.20892
Zm00001d000143	4112.06	4409.67	5071.75	5667.63	4297.58	4252.79	3597.46	3654	4164.26	5240.85
Zm00001d000147	252.818	379.677	235.573	389.652	284.019	279.131	308.572	332.29	335.933	356.097
Zm00001d000150	2296.1	1942.48	2030.93	1998.9	2704.73	2510.36	2367.19	2322.36	2417.18	2671.48
Zm00001d000151	8525.37	9489.95	8610.64	8934.83	9743.95	8953.77	9902.76	8751.81	9834.73	9425.08
Zm00001d000152	516.456	629.368	680.876	745.853	694.746	693.674	531.376	523.928	773.922	979.002
Zm00001d000153	3732.11	3896.61	4575.3	4590.65	3918.59	3507.33	3613.38	3758.06	4130.04	4294.6
Zm00001d000154	0	0.448723	0	8.03628	0	0	0.482385	1.60365	1.4264	0
Zm00001d000156	78.0927	384.753	5.9302	17.2808	25.7084	39.6177	234.819	216.387	190.872	26.103
Zm00001d000158	0	0	0	0	0	1.62029	4.10718	0	0	0
Zm00001d000159	28.847	22.7154	50.7522	0	40.5775	32.919	18.9199	34.5471	12.6352	17.4514
Zm00001d000160	2.04058	0	0	0	0	2.02536	0	1.23423	0	0
Zm00001d000162	1260.49	1028.16	189.319	722.222	659.662	731.896	629.851	493.856	753.412	458.281
Zm00001d000165	2749.18	3292.34	3167.33	3994.28	2824.86	2503.72	2855.42	2811.04	2988.24	2922.71
Zm00001d000166	2407.22	2563.4	2386.46	2345.72	2656.08	2522.43	2121.18	2257.75	2324.49	2728.55
Zm00001d000168	28162.1	16447.2	32736.4	24166.4	22467.8	24994.9	21302.5	20672.1	19808.4	20736.6
Zm00001d000169	9943.55	7221.15	16037.9	6133.14	9832.61	9469.12	8886.88	7806.98	7191.6	9195.82
Zm00001d000170	68.2481	57.1992	129.576	63.9062	98.7686	72.1316	39.7072	75.022	40.5388	65.0433
Zm00001d000175	755.25	590.468	1035.35	519.732	668.751	596.574	543.749	635.775	593.934	755.446
Zm00001d000178	1042.16	2431.81	2100.2	1955.85	1397.2	1308.89	1472.87	1949.34	2028.66	1809.16
Zm00001d000179	4454.09	3643.38	3292.18	2828.57	3570.59	3861.89	4001.47	3958.25	2632.33	3413.7
Zm00001d000180	0	11.1842	0	0	0	0	0	11.6398	18.0792	0
Zm00001d000181	0	0	0	0	0	2.8355	0	0	0	0
Zm00001d000183	192.316	63.7888	51.7664	133.898	106.093	150.739	95.347	56.5142	87.0142	149.604
Zm00001d000184	1217.06	1324.5	1151.62	1440.61	1393.96	1473.24	1423.29	1609.23	1418.01	1529.68
Zm00001d000186	0	0	0	0	0	0	0	0	4.75466	0
Zm00001d000188	1759.04	1868.87	2141.34	1826.08	1834.83	1758.76	1733.52	2149.35	2097.25	1777.2
Zm00001d000189	0	0	1.64011	0	0	0	0	0	0	0
Zm00001d000191	1971.19	2487.27	1810.47	5030.95	2298.64	3490.78	2095.79	2108.23	4240.8	4704.2
Zm00001d000193	0	7.55483	0	2.01	0	7.15205	14.9539	3.74185	5.6044	3.22683
Zm00001d000194	0	0	0	0	0	0	0	0	0	2.61109
Zm00001d000196	0	1.79489	14.5408	4.15301	0	0	0	0	0	0
Zm00001d000197	218.188	535.151	734.001	690.087	423.727	402.858	432.607	624.675	484.418	522.085
Zm00001d000199	913.347	878.958	1424.75	940.321	1027.6	888.795	916.468	1065.35	913.9	882.04
Zm00001d000202	4570.29	5195.2	3522.96	5724.31	4841.43	4623.9	4297.11	4275.7	5401.92	4713.21
Zm00001d000203	0	6.24257	14.9247	6.63227	1.44008	0.858477	0.513397	3.90698	1.4264	1.04444
Zm00001d000204	193.473	211.844	83.3082	244.167	137.527	137.903	156.166	164.359	132.384	114.023
Zm00001d000205	3000	2511.92	2528.79	2164.34	2853.06	2603.55	2984.15	2907.45	2494.63	2302.67
Zm00001d000208	5.68042	1.77229	27.2125	105.965	22.9289	36.6671	0	19.0423	57.1381	82.7441
Zm00001d000209	1357.3	981.822	1286.29	897.427	904.407	886.896	726.931	861.006	1007.62	958.463
Zm00001d000211	4.66013	17.3872	0	0	0	1.62029	3.3767	0	7.34586	0
Zm00001d000213	2739.38	3878.45	4634.45	3476.99	3018.23	3222.89	3266.96	3763.14	3370.29	3661.12
Zm00001d000214	3.06087	0	14.9291	12.7288	23.0179	2.14619	9.77175	4.19525	2.11574	17.5449
Zm00001d000216	0	17.0515	0	0	0	0	6.27101	9.95499	11.5773	0
Zm00001d000219	0	0	0	0	0	0	1.54019	0	0	6.34455
Zm00001d000220	353.461	452.293	398.53	358.482	366.343	301.047	325.669	389.408	420.267	383.908
Zm00001d000222	3576.47	4586.24	3538.93	2658.5	2918.62	3212.37	3719.2	3599.91	2950.52	2614.94
Zm00001d000223	809.144	1064.75	937.113	1141.55	944.599	853.083	908.715	925.578	1144.72	920.684
Zm00001d000224	17357.3	18570.4	15435.4	18708.3	16505.7	16048.4	17592.1	17390.8	18762.3	16130.7
Zm00001d000226	3092.03	1708.44	2328.79	1782.53	2436.3	2572.9	2621.84	2605.59	2266.3	2472.87
Zm00001d000227	6056.6	7237.29	6155.26	8508.16	6576.27	6673.13	7346.12	6725.11	8284.43	7129.75
Zm00001d000228	5134.24	6.68564	237.727	5174.17	3693.35	5060.44	3637.97	240.82	3623.02	3954.1
Zm00001d000229	0.582516	0	5.93889	7.87002	1.62975	4.17155	0.482385	2.46846	7.45279	5.80675
Zm00001d000230	433.418	580.677	687.768	328.287	470.889	435.426	547.58	681.226	522.045	540.76
Zm00001d000231	0	2.65843	2.46017	0	0	0	5.13397	0	0	0
Zm00001d000236	2179.95	2463.69	1546.61	3916.58	1813.84	2106.01	1988.73	1790.33	2284.63	2254.9
Zm00001d000238	814.398	488.061	1300.08	896.123	788.642	953.315	708.842	940.237	686.375	879.219
Zm00001d000240	1407.33	1378.36	1447.66	1412.48	1417.05	1392.38	1350.59	1404.79	1343.27	1210.2
Zm00001d000241	1609.69	1683.44	1726.99	2033.67	1502.53	1605.63	1403.09	1443.96	1594.04	1613.23
Zm00001d000242	4.80842	1.77229	4.10028	0	3.2595	2.93217	2.89431	3.70269	0	1.07561
Zm00001d000243	0.582516	0.443072	1.43293	0.502501	0	0.83431	0.482385	0.94596	0.528934	0
Zm00001d000247	2856.84	2912.81	3234.6	3074.3	2535.28	2474.62	2040.11	2686.75	2830.22	2663.56
Zm00001d000250	0	0	14.9291	0	5.76032	3.79065	0	3.70269	0	4.73114
Zm00001d000254	4.51539	1.32922	67.7314	37.6801	27.7233	21.2387	1.44716	18.8381	8.0352	23.2582
Zm00001d000255	1259.78	1540.24	1848.31	1568.44	1758.71	1467.2	1444.64	1688.46	1651.42	1804.4
Zm00001d000256	6.77308	0	3.69025	30.7781	5.17376	3.33724	12.1837	7.40255	8.99188	12.7359
Zm00001d000257	7525.11	7888.28	6917.11	6571.53	8712.14	7577.68	8100.24	8256.83	8067.1	8036.67
Zm00001d000259	1.16503	0.448723	0.820056	0.535752	2.29945	0	0.513397	1.0691	2.90626	0.537805
Zm00001d000260	9.54447	0.897446	6.33588	0	8.91914	4.07488	2.56699	0.534551	3.96413	4.71555
Zm00001d000263	0.510145	0	0	0.502501	0.574863	0.405072	0	0	0	0
Zm00001d000264	0	0.891795	0.410028	0	0	0.405072	0.482385	0.534551	0.528934	0
Zm00001d000265	0.582516	0.891795	0	0	0.480027	0.405072	0.482385	0.534551	0.528934	0
Zm00001d000267	0	0	1.0229	0	0.574863	0	0	0.534551	0	0
Zm00001d000270	10.0546	20.0626	22.7153	14.7388	7.29524	17.4238	2.05359	6.21031	8.08866	20.7562
Zm00001d000272	1.16503	1.77794	1.83861	3.61726	1.92011	2.57543	2.56699	0	1.90186	1.56665
Zm00001d000274	1.02029	0.891795	0.612869	2.07651	1.05489	0.810144	0.513397	0	0.950931	0.522218
Zm00001d000276	0	0	0.410028	0	0	0.429238	0	0.41141	0.528934	0
Zm00001d000277	1109.17	1010.05	775.743	1042.3	1105.68	1062.19	1042.68	1017.06	1174.82	1275.74
Zm00001d000278	46.0401	127.987	175.796	221.177	127.92	108.255	95.223	137.038	113.579	147.616
Zm00001d000279	24.1109	5.77689	8.18752	17.3141	11.3193	8.74817	16.0256	6.66371	9.14653	9.0024
Zm00001d000280	1.67518	1.33487	1.0229	1.03825	1.05489	1.66862	1.50918	1.89192	0.528934	1.06002
Zm00001d000281	2.69547	1.77794	1.84295	1.574	2.68464	2.09786	2.44294	2.42647	1.95533	2.12005
Zm00001d000283	0.582516	0.891795	0.612869	0.502501	0.480027	0.429238	0	0.41141	0.475466	0
Zm00001d000288	166.309	73.923	127.073	205.319	78.4587	164.849	95.0473	83.8295	148.3	120.78
Zm00001d000291	85.014	87.952	255.03	151.884	100.126	98.5936	77.2335	129.93	74.4268	113.851
Zm00001d000293	66.7283	132.076	369.966	254.605	155.934	144.807	113.068	186.111	235.071	297.687
Zm00001d000294	57.1114	85.3219	106.187	95.6265	55.3284	25.737	122.915	95.4245	105.212	51.7385
Zm00001d000295	3733.8	4492.92	3777.46	5418.86	4569.57	4406.23	4605.85	4595.64	4895.22	4749.14
Zm00001d000298	0	0	0	0	0	0	0	0	0	9.47786
Zm00001d000299	1578.68	1386.47	1357.1	1820.64	1618.32	1930.42	2080.2	1508.84	2055.68	1686.15
Zm00001d000300	10536.3	13913	11003.2	16769.1	13628.6	14281	13839.5	13504.3	16776.3	15055.1
Zm00001d000301	831.747	861.071	904.269	1161.21	920.401	779.693	802.473	912.76	966.175	1089.66
Zm00001d000302	5106.65	6408.9	5106.68	6053.65	5270.9	5347.87	5380.01	6139.27	6361.2	5622.49
Zm00001d000305	1876.68	1543.29	1661.38	1621.05	1984.8	1866.84	1719.53	1665.02	1590.36	1658.76
Zm00001d000306	3.35036	1.32922	170.54	159.891	84.4918	97.0884	7.84221	102.863	105.997	157.897
Zm00001d000307	41.0869	1.77229	87.8402	175.705	139.263	146.965	32.4577	100.728	125.288	213.096
Zm00001d000308	3.71576	4.47593	45.2538	4.28601	11.2186	15.6885	1.54019	8.75992	3.32826	14.7936
Zm00001d000310	26.9582	27.1969	10.0305	19.9633	13.9032	22.6955	22.4206	19.2914	11.2088	6.88236
Zm00001d000311	807.186	569.863	704.179	503.723	639.883	557.488	646.177	557.54	485.585	586.824
Zm00001d000312	173.168	364.846	139.567	253.596	299.678	266.719	278.23	315.408	306.592	266.362
Zm00001d000313	1872.73	1633.43	1849.81	1259.14	1776.87	1747.45	1796.99	1821.94	1403.46	1447.8
Zm00001d000314	820.639	1055.09	828.384	1073.38	915.122	939.023	1027.48	1054.78	1056.48	1010.29
Zm00001d000316	895.19	2186.19	1201.07	1686.3	1467.69	1495.09	1884.93	2457.13	2711.02	2108.22
Zm00001d000318	13.9804	0	0	8.30602	9.39917	0	8.869	7.60967	0	16.3914
Zm00001d000320	1329.9	495.414	980.287	809.191	1018.39	996.699	792.15	621.994	594.647	970.529
Zm00001d000327	0	0	14.9421	0	4.80027	0	0.96477	7.81678	0	7.83327
Zm00001d000328	911.37	2654.39	1383.26	1691.84	1575.86	1609.78	2364	2766.53	2745.48	2320.7
Zm00001d000329	3975.24	3101.69	5313.9	3241.22	3374.93	3219.1	3465.28	3861.69	3025.8	3029.02
Zm00001d000330	0	4.8738	579.812	188.031	164.48	141.905	2.41193	228.144	99.4471	246.034
Zm00001d000331	0	5.35642	0	0	0	0	1.99156	4.03012	0	0
Zm00001d000332	16409.4	31116.1	13179.3	22368.1	15173.7	16853.1	22901.1	20057.2	22321.7	15563.8
Zm00001d000335	0	8.03746	0	0	0	0	6.61214	4.44153	0	0
Zm00001d000339	119.1	125.862	105.018	152.132	116.524	122.348	118.343	160.074	114.288	99.6266
Zm00001d000344	352.141	167.29	579.988	241.041	343.366	413.637	380.072	403.732	350.136	413.845
Zm00001d000345	795.793	885.148	621.348	972.614	516.476	775.86	901.807	777.076	614.244	497.782
Zm00001d000346	2494.41	3136.5	2800.45	2564.21	2821.61	2725.8	2830.78	3059.66	3032.59	2920.53
Zm00001d000349	798.467	570.306	844.726	780.545	608.931	586.4	592.356	691.212	493.494	611.672
Zm00001d000350	3878.11	4338.21	3784.92	3998.17	3584.19	3722.62	4441.14	3983.95	4084.37	3582.99
Zm00001d000357	2159.91	2092.85	2792.86	2622.83	2402.72	2332.54	1903.36	2350.25	2107.95	2498.83
Zm00001d000358	35.7683	40.2043	40.2943	80.0157	40.9452	63.3834	57.4453	30.7633	36.3838	49.3456
Zm00001d000360	262.977	310.243	244.525	344.471	192.606	241.872	238.164	169.17	261.428	211.927
Zm00001d000361	630.498	826.63	1091.11	880.655	1083.42	642.83	1126.22	1425.08	744.413	1488.53
Zm00001d000362	4761.02	5443.97	4484.5	4411.44	4295.66	4078.49	4903.19	4933.21	4655.49	4120.04
Zm00001d000364	113.13	31.2298	721.076	248.486	347.971	280.607	70.4835	406.603	111.691	487.533
Zm00001d000366	64.0257	97.781	462.942	229.528	248.017	190.138	92.1082	324.229	135.54	410.595
Zm00001d000367	1359.6	2132	2026.97	2655.17	1771.89	2057.74	1773.74	2417.71	2331.05	2443.2
Zm00001d000368	0	128.754	10.6347	0	2.29945	0	63.096	72.3884	35.1005	0
Zm00001d000370	940.152	2616.58	1759.68	1619.12	1788.07	1531.87	2182.54	2763.36	2243.54	2043.16
Zm00001d000373	1.53044	23.1358	2.45148	4.28601	3.6447	7.29129	8.96204	6.94916	8.99188	2.61109
Zm00001d000377	943.103	429.532	1103.43	916.914	1067.53	1045.42	699.435	713.853	754.298	934.387
Zm00001d000379	2008.29	1774.53	2064.7	2027.66	2024.31	1628.82	1683.5	1538.25	1630.67	1940.94
Zm00001d000380	1194.77	1221.35	1137.55	1424.23	1058.2	1173.42	1341.7	1293.24	1692.68	1462.36
Zm00001d000381	3293.66	3075.58	2469.78	2881.01	2493.37	2663.52	2992.55	2862.21	3029.23	2686.49
Zm00001d000382	765.289	1317.01	715.301	788.171	909.13	853.348	932.952	930.487	1226.29	824.932
Zm00001d000383	4.08116	28.5714	45.0031	6.03001	16.1078	6.43858	5.78862	38.0455	22.8873	4.84024
Zm00001d000389	541.532	314.987	745.336	523.309	454.379	432.439	431.184	513.847	366.165	389.278
Zm00001d000390	943.022	934.189	749.236	981.467	1007.7	796.187	1107.22	684.548	924.292	819.569
Zm00001d000391	3252.19	2845.62	2990.75	3492.52	3222.38	3438.14	3041.8	3011.58	3156.64	3175.29
Zm00001d000395	2.18532	0	9.62479	7.03502	9.77851	5.00586	1.44716	4.85294	0	6.34455
Zm00001d000396	1504.48	1881.74	2305.77	1475.02	1584.36	1557.33	1526.54	1835.09	1699.58	1580.46
Zm00001d000399	6586.76	7617.02	4003.07	5273.57	6933.9	6178.34	7261.79	5766.25	7615.6	6296.64
Zm00001d000400	1747.32	173.974	417.101	213.714	478.072	1040.34	675.954	268.048	187.699	294.531
Zm00001d000401	1843.83	1366.55	2053.72	1201.86	1429.75	1378.22	1515.23	1483.99	1118.19	1355.51
Zm00001d000402	931.151	1594.28	2123.34	1710.93	1537.74	1695.91	1395.31	1361.67	1581.54	1844.13
Zm00001d000403	1195.42	1026.16	1756.43	1171.61	1107.85	1168.44	1048.4	1289.91	1068.26	1051.9
Zm00001d000406	4101.43	4080.68	4363.03	4736.57	3858.25	3748.18	3587.49	3477.55	4005.4	4032.57
Zm00001d000407	1062.81	24.9929	302.943	72.6407	710.698	585.143	475.719	225.147	40.3421	167.203
Zm00001d000408	4435.48	2768.94	3656.61	3385.86	3344.56	3057.33	2942.08	3454.2	4107.57	3341.75
Zm00001d000411	23.0977	0	24.1525	1.60726	19.4622	13.1798	8.96204	8.67877	0	11.0445
Zm00001d000412	30.6669	0	0	0	6.13967	11.2269	4.9479	0	0	0
Zm00001d000413	19.013	0	0	0	0	0	0	0	0	0
Zm00001d000417	1.09266	0	0	4.18626	1.92011	2.14619	2.05359	1.23423	1.05787	2.15122
Zm00001d000418	7.57271	8.02616	0	7.20127	0	5.5801	1.92954	2.1382	1.90186	0
Zm00001d000419	3297.07	4435.09	2891.25	5056.61	3585.64	3624.81	3314.04	3637.17	4588.86	4140.89
Zm00001d000424	45.3852	41.0621	59.1513	58.2494	19.7525	47.6524	48.0318	37.3878	29.6088	30.0314
Zm00001d000428	1938.41	1815.96	1490.68	2691.37	2009.28	2434.95	2122.74	1870.16	2534.81	2112.57
Zm00001d000429	0	2.66974	5.11883	1.60726	6.13382	2.47876	3.01836	3.2073	2.0088	5.37805
Zm00001d000430	396.98	366.204	532.379	343.462	360.267	331.162	354.626	423.116	265.066	304.531
Zm00001d000431	4.59131	10.7241	0	0	6.51901	0	7.18756	1.64564	4.76041	2.15122
Zm00001d000432	11555.4	16180.8	10538.4	10373.7	12601.6	12286.3	15132	15012.9	16126.5	14758
Zm00001d000433	0	0.897446	0	0	0	0	0	1.64564	0.475466	0
Zm00001d000434	56.9738	13.8483	20.0696	11.3875	15.5505	21.1662	26.6518	15.1802	15.6484	15.7912
Zm00001d000435	4401.03	2873.22	2469.36	3987.35	3466.06	3629.48	3631.96	2572.4	3225.22	3368.12
Zm00001d000436	3265.2	1535	1681.89	3078.63	2612.91	3062.15	2758.65	1636.07	2491.17	2655.61
Zm00001d000437	0	0	18.8265	3.75026	18.4131	10.846	0	17.8921	0	30.2029
Zm00001d000439	9168.29	8770.48	9432.06	8849.34	10898.3	9946.59	8667.39	10182.9	9099.51	10005.2
Zm00001d000443	2117.58	2721.9	1434.96	2776.94	2087.36	2788.63	3336.79	2012.47	2947.56	2318.05
Zm00001d000447	13.991	7.13436	1338.8	1013.75	614.383	617.989	4.34147	736.668	540.689	975.595
Zm00001d000448	18.5752	0	11.2606	0	23.8831	14.5158	23.4474	6.94916	0	18.5114
Zm00001d000449	55.2951	69.0887	59.5961	39.9894	51.0316	50.4879	68.1956	62.7636	38.0545	36.1499
Zm00001d000452	0	0	9.43064	3390.06	0	1333.93	0	12.8292	2212.17	2459.36
Zm00001d000455	0	0	3.28022	0	0	0	0	1.23423	0	0
Zm00001d000458	64.1705	23.1528	79.786	19.9928	25.987	53.1116	34.0909	35.6582	7.55973	25.8381
Zm00001d000460	0	0	12.8963	17.0813	2.40013	0	0	0	6.39493	12.1201
Zm00001d000465	6.04582	0	14.3162	0	6.61969	8.2706	0.96477	1.48051	0	4.30244
Zm00001d000467	1.74755	0	0	1.0715	0	1.21522	0	0	0.528934	0.522218
Zm00001d000474	3379.99	1096.66	1012.43	1943.55	2012.18	2583.19	2056.27	1014.2	1655.35	1836.78
Zm00001d000479	0	0	2.05014	2.14301	0	0	0	0	0	0
Zm00001d000483	220.873	359.239	273.826	407.043	163.336	161.094	232.034	206.771	238.465	204.608
Zm00001d000485	674.335	801.6	856.197	369.493	369.608	469.077	567.789	558.895	510.901	432.676
Zm00001d000486	5468.06	6139.35	5621.1	5368.06	5821.59	5765.34	5845.39	5579.43	5975.83	5930.45
Zm00001d000500	316.951	187.215	535.847	187.126	279.759	282.058	250.41	258.625	198.806	271.046
Zm00001d000503	0.510145	0.448723	2.05014	0	3.16467	2.02536	0	2.83788	4.76041	1.61341
Zm00001d000504	2.04058	0.897446	0	0	0	0	0	0	0	0
Zm00001d000508	513.203	0	479.572	365.502	495.626	517.63	379.641	143.671	168.947	416.605
Zm00001d000509	1679.73	2285.98	1742.62	2515.5	1680.73	2142.34	1782.04	1513.54	1814.99	1693
Zm00001d000510	6316.56	4495.69	5074.68	4677.36	4452.4	3776.14	4005.26	4897.37	5079.54	4137.5
Zm00001d000511	0	0	0	0	2.29945	0	0	0	0	0
Zm00001d000512	5.82516	0	0	0	5.2803	0	0	0	0	0
Zm00001d000514	697.722	277.888	328.935	477.002	451.232	662.051	488.795	339.387	498.39	462.022
Zm00001d000521	0	4.43072	0	0	3.16467	0	0	0	0	0
Zm00001d000524	0.582516	2.22666	0	2.01	4.69958	8.4881	1.44716	0	1.4264	0
Zm00001d000534	0	0	0	0	0	0	0	4.2764	0	0
Zm00001d000536	0.510145	0.891795	5.11883	0	0	0.83431	0.482385	0.94596	0	1.06002
Zm00001d000547	0	48.1965	0	98.7005	0	15.3985	40.8891	33.9706	56.0745	36.2824
Zm00001d000548	0	195.616	0	191.308	0	77.4148	106.487	102.329	233.924	89.2446
Zm00001d000550	0	0.448723	1.23008	0	0.960054	1.28772	3.59378	3.78384	1.4264	0.522218
Zm00001d000551	194.566	63.3344	897.291	618.569	309.118	301.833	111.827	243.61	485.345	617.448
Zm00001d000552	0	0	0	88.9905	0	29.2009	0	0	40.9665	50.7564
Zm00001d000556	1222.34	0	1243.13	1232.86	1092.46	1124.41	456.709	550.283	486.956	917.59
Zm00001d000557	0	1.77229	0	0.502501	0	0.405072	0.96477	0	0.528934	0.522218
Zm00001d000566	1.02029	0	0	3.21451	0	0	0	0	0	0
Zm00001d000568	0	3.56718	2.45148	0	0	1.71695	10.0198	4.60666	0	2.15122
Zm00001d000571	0	3.54458	0	0	0	0	1.92954	0	0.950931	0
Zm00001d000574	0	0	0	1.005	0	0	1.92954	0	1.4264	2.08887
Zm00001d000576	362.705	297.761	222.884	179.525	180.113	198.512	248.418	262.199	213.288	182.815
Zm00001d000582	3340.11	3328.1	3822.97	3181.48	3477.08	3579.39	3552.45	4481.34	3740.88	3524.47
Zm00001d000590	0	0	0	0	0	0	1.92954	2.1382	1.90186	3.65553
Zm00001d000593	2135.77	2457.35	2108.46	2545.97	2426.18	2563.52	2451.65	2542.27	2663.35	2656.68
Zm00001d000596	2005.42	1522.62	2628.45	1253.42	2141.98	1943.13	1798.36	2185.96	1593.66	1908.66
Zm00001d000600	1.16503	3.57283	4.92034	3.18126	2.10978	3.28891	1.54019	1.0691	8.35601	0
Zm00001d000604	0.582516	0.886145	0	0	0	0.405072	0	0	0	0
Zm00001d000608	242.161	0	0	0	76.829	124.367	64.9153	0	0	0
Zm00001d000609	21.5673	0	0	0	14.8808	13.3006	19.5091	0	0	0
Zm00001d000610	96.4579	8.92926	0	0	62.5522	47.5074	56.8698	2.1382	4.23147	0
Zm00001d000612	0	4.48723	0	0	0	0	0	7.40537	0	0
Zm00001d000613	0	0	0	0	0	1.21522	0	0	0	0
Zm00001d000617	845.56	1558.27	1552.71	1874.99	1185.13	1170.86	1376.51	1517.28	1543.38	1477.38
Zm00001d000620	1.02029	0	0.410028	0	3.06983	0	0.96477	0.822819	1.90186	0
Zm00001d000622	0	0	0	2.14301	0	0	0	0	0	0
Zm00001d000623	36.8681	0	37.4328	4.18626	18.8932	37.0664	24.8497	2.87987	0	4.69996
Zm00001d000624	70.9435	46.8108	33.1471	2.04326	61.7351	53.3775	53.9273	59.3101	5.91946	24.7625
Zm00001d000625	5706.86	8219.51	5891.32	6471.33	6860.47	6386.61	5997.62	7059.05	7349.99	7453.43
Zm00001d000626	0	0	0	0	0	2.93217	0	0.41141	2.37733	0
Zm00001d000631	8149.32	9498.93	7191.72	7505.11	8927.06	8468.86	8056.97	9308.62	10246.2	9823.84
Zm00001d000633	0	7.9979	6.14173	0	0	2.14619	0	6.41461	2.64467	0
Zm00001d000634	3.20561	8.9123	0.820056	0.502501	1.62975	1.23938	4.4345	3.6607	1.95533	0
Zm00001d000639	0	0	0	0	0	0	0	0	0	2.68902
Zm00001d000648	7.28678	8.01486	13.0948	2.01	5.75447	7.53296	20.7564	8.14422	4.96853	4.7779
Zm00001d000650	3514.59	2442.74	4734.81	4129.49	4091.46	3973.25	3154.69	3547.96	3659.88	4729.03
Zm00001d000651	12462.3	13539.9	11050.8	13835	16384.8	15641.5	15300.7	14317.3	17401.8	18000.7
Zm00001d000652	0	33.8882	3.06435	45.6499	8.43912	19.2133	27.6648	15.1354	29.9181	4.17775
Zm00001d000655	0	0	0	2.14301	0	0	0	0	0	0
Zm00001d000657	2.04058	11.6329	0	41.5301	1.92011	0	2.89431	5.34833	8.87919	11.0445
Zm00001d000660	1171.03	1082.94	1912.06	1163.54	1694.56	1430.1	1153.86	1368.61	1150.29	1725.49
Zm00001d000662	24.5487	42.9022	22.0981	17.0148	16.6769	20.4769	35.6931	50.5473	38.5892	12.1357
Zm00001d000663	5.24265	0	0	2.67876	0	2.14619	0	0	0	0
Zm00001d000666	8.88604	8.00356	2.45148	9.57703	0	7.05539	1.44716	4.60666	5.71134	1.04444
Zm00001d000667	8.96195	0	0	0.535752	0.960054	5.48343	4.85486	0.41141	0	1.59783
Zm00001d000671	356.257	584.171	449.149	724.826	202.069	317.727	333.642	389.615	441.745	363.619
Zm00001d000677	791.106	632.562	344.75	433.025	684.736	675.985	549.985	411.728	534.335	398.904
Zm00001d000680	0	4.0159	0	0.502501	0.480027	0	0	0	0	0
Zm00001d000682	1132.11	1265.71	1403.41	1423.57	1204.52	1311.6	1235.56	1353.41	1440.48	1408.17
Zm00001d000683	0	110.458	0	8.30602	0	0	1.92954	17.7661	44.1936	0
Zm00001d000684	0	2.24362	0	2.14301	0	1.71695	2.41193	0	0	0
Zm00001d000685	33.2212	2.65843	40.5189	8.23952	46.5158	28.9166	20.7392	77.9018	1.05787	36.9605
Zm00001d000688	0	0	0	0	0	0	0	1.23423	0	0
Zm00001d000689	0	0.448723	0	0	0	0.405072	4.9479	0	0	0
Zm00001d000702	0	4.03851	5.7317	1.60726	3.36019	7.10372	2.56699	11.7209	5.55093	2.61109
Zm00001d000706	0	0	3.06435	0	0	0	0	0	0	0
Zm00001d000709	0	2.21536	209.643	0	76.9179	47.0298	0	85.8725	0	77.2258
Zm00001d000717	2.33007	0	4.09159	0	0.960054	0	5.64737	6.00602	0	0
Zm00001d000723	0	1.79489	0	0	0	0	0	1.23423	0	0
Zm00001d000724	0	4.48723	0	6.79852	0	0	0	2.1382	0.475466	0
Zm00001d000727	0	0	1.64011	0	0	0	7.18756	1.60365	0	0
Zm00001d000728	0	0.891795	0	0.502501	0.480027	1.26355	0	0.41141	2.90626	0.522218
Zm00001d000730	9.54092	791.386	433.348	271.283	263.248	162.86	391.666	793.384	493.567	288.521
Zm00001d000731	6.26649	0	0.820056	6.66552	1.44008	0	0	1.23423	1.4264	0
Zm00001d000739	0	1.79489	5.7317	18.6221	1.92011	6.77115	6.03672	0.822819	11.5239	3.13331
Zm00001d000740	1459.23	1369.28	2066.79	1885.49	1955.52	1985.65	1452.12	2177.72	1744.53	2241.71
Zm00001d000741	538.537	376.464	487.042	247.278	312.182	403.85	369.356	328.912	352.718	312.379
Zm00001d000749	0	0	0	0	0	0.405072	1.44716	0	0	0
Zm00001d000750	0	197.047	161.027	93.6755	67.2109	69.9371	137.184	199.03	161.376	138.754
Zm00001d000753	0	0	65.306	31.4173	29.9221	20.6702	0	41.5411	0	70.437
Zm00001d000754	0	0	0	7.03502	0	0	6.58113	2.67275	4.6	0
Zm00001d000755	1703.59	2148.88	2009.08	2217.03	2413.37	2541.54	1862.15	2501.98	2361.53	2709.54
Zm00001d000757	0	0	0	0	0	1.62029	0	0	0	0
Zm00001d000761	0	0	4.70446	0	1.14973	0.429238	0	0	5.70559	0
Zm00001d000763	2292.8	2892	1803.93	4116.81	2740.87	3014.2	2445.06	2334.35	3362.47	3144.85
Zm00001d000766	1207.88	1953.9	2236.76	1630.88	1993.72	1862.9	1849.85	2397.82	2147.4	2009.09
Zm00001d000770	147.929	164.169	236.976	217.701	91.2778	111.809	158.609	158.636	112.487	90.7255
Zm00001d000771	317.541	611.76	620.732	510.987	443.059	461.876	439.736	508.91	488.341	434.414
Zm00001d000773	0	0	35.8275	12.326	14.4781	1.62029	0	3.29128	8.99188	23.3517
Zm00001d000778	0	0.897446	0	0	0	0	2.89431	0	0	0
Zm00001d000779	391.635	143.255	385.016	426.319	461.093	482.407	419.975	283.581	277.321	322.489
Zm00001d000784	941.248	1167.88	481.734	1015.4	478.083	809.391	832.212	806.907	1070.77	805.189
Zm00001d000786	2517.56	2622.28	2245.87	2376.79	2865.35	2800.17	2757.07	2640.26	2627.25	2709.38
Zm00001d000789	1818.99	2236.96	1137.97	826.306	1132.53	1152.29	1605.44	1207.32	1187.73	895.127
Zm00001d000790	26.148	4097.32	25.784	2681.46	29.0627	1229.97	3141.37	2780.46	3579.36	1700.5
Zm00001d000793	0	3.11846	0	0	0	0	2.98735	3.24929	1.0044	0
Zm00001d000796	1124.3	864.138	2230.05	1042.72	1215.63	1143.82	1128.26	1069.24	774.772	1496.78
Zm00001d000799	0	44.6406	12.4863	0	25.7974	7.00705	16.0256	30.1476	13.8	22.2605
Zm00001d000800	1001.32	333.667	944.205	405.835	417.131	520.773	458.518	463.16	278.557	403.549
Zm00001d000801	856.585	589.762	606.424	771.792	609.66	705.724	620.662	566.642	517.735	591.672
Zm00001d000804	3198.4	2987.04	3173.37	2704.09	2678.76	2521.58	2634.82	2721.7	2553.2	2214.93
Zm00001d000807	0	0	2.45148	0	0	0	0	0	0	0
Zm00001d000808	3.57102	8.43533	40.9333	3.01501	7.68043	12.7989	10.0819	7.81678	1.05787	13.3984
Zm00001d000809	361.985	438.969	508.619	467.528	446.081	454.851	382.753	458.282	473.798	480.822
Zm00001d000811	0	0	4.50162	0	2.29945	0	0	0	0	0
Zm00001d000821	7232.71	6123.72	5291.81	6454.8	6732.7	6464.38	6348.27	6462.89	7163.3	6809.25
Zm00001d000826	11270.4	12046.3	12790	14169.9	15241	13893.8	11261	14035.1	15918.5	17498.3
Zm00001d000827	0	10.7241	22.0894	17.8203	11.8941	31.0386	14.6576	17.9761	15.4288	11.1536
Zm00001d000829	0	0	1.23008	0	0	0	0	0	0	0
Zm00001d000831	0	0	0	0	2.29945	0	0	0	0	0
Zm00001d000833	4569.06	8017.57	6550.79	6800.57	6951.53	7170.76	7924.66	9185.89	9180.61	7787.72
Zm00001d000842	1.60281	0	2.45148	0	1.92011	1.23938	2.95633	3.2073	1.90186	1.04444
Zm00001d000844	0	1.79489	0	0	2.87431	0	0	4.81096	0	0
Zm00001d000852	0	0	0	0	0	0	0	0	3.1736	0
Zm00001d000853	672.919	227.278	299.632	221.547	438.78	459.313	385.158	239.658	224.35	255.442
Zm00001d000854	2556.6	4023.07	2409.06	3479.17	3021.21	2437.73	3210.27	3018.57	3582.84	3082.63
Zm00001d000866	0	2.24362	0	0	0	0	1.44716	0	0	0
Zm00001d000869	0	0	0	0	0	0	1.54019	0	0	0
Zm00001d000870	0	15.6771	0	0	0	0	4.10718	1.60365	4.27919	0
Zm00001d000877	0	8.97446	0	0	0	0	2.05359	4.19525	4.54653	0
Zm00001d000880	114.067	94.6207	140.185	40.9279	110.787	105.214	106.893	103.199	61.5242	85.519
Zm00001d000882	976.972	536.254	922.41	0	892.277	673.29	750.103	864.862	351.88	415.934
Zm00001d000887	658.947	470.823	525.982	385.702	520.86	500.435	421.688	408.778	444.586	461.071
Zm00001d000888	1359.56	1543.52	1402.68	1668.69	1552.71	1546.38	1781.73	1703.26	1802.89	1587.41
Zm00001d000891	0	1.77229	0	0	0	0	0	0	0	0
Zm00001d000892	0	0	0	0	0	0	0	0	2.11574	0
Zm00001d000903	0	89.2643	0	27.3233	0	6.43858	54.7508	102.091	55.4443	10.7561
Zm00001d000904	0	274.633	0	62.3654	0	10.6101	147.328	157.237	141.989	50.7564
Zm00001d000905	3646.04	2670.21	2423.29	1847.29	2566.84	2372.58	2491	2418.44	2158.89	2012.91
Zm00001d000906	3.78813	4.43072	0	0	4.21956	6.77115	0	4.56467	3.0132	4.74672
Zm00001d000908	87.4959	232.253	18.8613	202.367	130.427	133.707	148.01	231.357	218.514	101.747
Zm00001d000910	0	0	0	0	0	0	2.56699	0	0	0
Zm00001d000916	0	3.14106	0	0	0	0	0	0	0	0
Zm00001d000918	0	1.79489	0	0	0	0	0	0	0	0
Zm00001d000923	2.04058	4.91335	0	4.28601	3.06983	11.2028	14.5956	1.0691	6.76921	12.6579
Zm00001d000924	0	0	0	0	0.480027	0.429238	0	0	0	0.522218
Zm00001d000946	0	0.886145	0	0	0.574863	0	0.513397	1.64564	0	0
Zm00001d000951	27.6784	52.7968	6.95744	67.7267	20.9023	20.6944	29.9493	22.7842	25.532	29.5404
Zm00001d000960	0	2.24362	0	0	0	0	1.44716	0	0.950931	0
Zm00001d000961	0	0	0	0	0	0	0.96477	1.0691	0	0
Zm00001d000962	740.839	577.042	1146.43	321.434	467.576	637.01	580.427	600.447	426.585	518.881
Zm00001d000964	322.266	459.952	507.595	372.94	412.253	332.631	473.186	415.293	425.18	429.652
Zm00001d000966	0	0	0	1.005	0	0	0	0	1.05787	0
Zm00001d000967	6.12174	14.2405	25.9868	0	6.32349	20.4044	24.4914	17.2736	3.32826	16.4537
Zm00001d000970	0	0	0	10.9848	0	0	0	0	7.72014	5.91585
Zm00001d000972	0	0.443072	3.27588	1.03825	0.480027	0.83431	0.513397	0.94596	0.950931	2.12005
Zm00001d000973	0	1.32922	0	0	0	0	0	0	0	0
Zm00001d000974	11.292	0	21.0838	0.502501	5.46412	2.09786	2.89431	6.54057	0	3.71787
Zm00001d000975	2675.74	2449.12	1402.23	2461.93	2581.9	2093.1	2766.83	2303.81	2292.76	2525.16
Zm00001d000976	12.6742	7.17957	153.288	8.80852	60.7036	35.2286	24.5982	85.6318	4.54653	69.9771
Zm00001d000978	40.0702	21.3748	0	21.8033	10.6437	15.7069	11.436	16.1653	21.5679	10.6002
Zm00001d000980	0	0	0	1.005	0	0	0	0	0	0.522218
Zm00001d000985	210.395	0	0	0	86.323	86.8592	75.0592	3.2073	0	0
Zm00001d000992	53.9058	25.7999	79.6353	19.9928	53.5149	49.7985	45.1996	34.2197	21.9306	54.5366
Zm00001d000993	1.09266	0	0	0	0	0	0.513397	0.534551	0	0
Zm00001d000996	42.6067	4.45333	37.4415	3.75026	25.8922	69.4894	49.958	10.2824	16.0169	35.69
Zm00001d001000	0	5.31687	0	445.414	0	182.121	2.56699	5.7989	284.079	239.713
Zm00001d001002	0	0	0	0	1.72459	0	0	0	1.90186	0
Zm00001d001004	8.74129	3.11846	4.91164	2.14301	21.1985	7.15205	7.00149	8.59762	3.48866	11.6135
Zm00001d001005	2444.84	3204.84	3385.96	3675.7	3131.26	3161.9	3012.81	3464.91	3345.49	4310.22
Zm00001d001007	0	0	0	0	1.92011	0	0	0	0	0
Zm00001d001008	3.71576	5.81645	7.97599	4.68876	4.32024	4.12322	7.48387	6.868	0.528934	2.08887
Zm00001d001009	0	1.78359	0	0	0	0.429238	1.47817	1.89192	1.53333	0
Zm00001d001010	613.352	483.101	589.79	367.985	633.265	654.607	581.189	578.245	551.66	621.844
Zm00001d001013	28.1197	36.5128	1.83861	65.1772	4.5989	40.9295	44.6069	37.7153	56.4545	31.2317
Zm00001d001020	2.69547	2.22666	0	12.9615	1.72459	0.858477	8.47966	0.822819	3.48866	3.70229
Zm00001d001026	0	0	0	3.04826	0	0.810144	0	0	0	0
Zm00001d001029	0	0	0	0	0	1.28772	0	0	2.0088	2.15122
Zm00001d001032	2335.96	9.7815	527.867	1085.45	1845.71	2272.19	1333.66	454.327	522.75	1087.07
Zm00001d001033	0	0	0	0	0	0	8.21436	0	0	0
Zm00001d001034	0	0	0.612869	0	0	0	0	4.60666	0	1.07561
Zm00001d001040	269.974	286.498	266.825	251.556	215.375	202.605	248.808	260.343	193.588	190.726
Zm00001d001041	1.53044	0	0	0	0	0	0	3.2073	0	0
Zm00001d001044	6401.24	8684.49	4273.99	10261.1	8747.76	7552.37	7954.22	8156	9933.58	8390.03
Zm00001d001045	0	0	0	4.62226	0	0.858477	0	0	0	2.08887
Zm00001d001057	0	12.5642	8.17883	5.35752	2.29945	0.858477	0	0	0	2.61109
Zm00001d001062	4382.1	3957.22	4909	3190.3	3966.72	3685.2	3612.18	3831.42	3328.6	3363.62
Zm00001d001063	2078.26	2659.62	2114.46	2355.85	2207.59	2163.14	2355.79	2309.58	2554.9	2443.31
Zm00001d001065	1149.28	932.911	657.776	1030.65	1056.23	1098.69	872.788	832.017	965.14	1024.09
Zm00001d001068	42.462	49.9688	148.156	204.207	66.2742	59.7861	33.8256	77.4876	47.9496	69.4393
Zm00001d001069	608.554	1504.27	608.944	1227.59	773.624	938.931	979.192	1134.34	1160.84	896.709
Zm00001d001073	0	0	0	4.82177	0	0	0	0	0	0
Zm00001d001075	42.4002	0	0	18.8585	5.17961	6.31774	5.64737	0	0	4.17775
Zm00001d001078	1.53044	0	0	6.42902	1.92011	8.79651	8.38662	0	2.11574	6.32896
Zm00001d001082	4339	1238.09	1392.6	1652.64	2823.71	2810.09	2420.2	1009.24	1250.59	1252.6
Zm00001d001083	39.9112	22.7888	13.7077	24.6853	17.4531	37.0848	22.965	20.8111	11.3692	13.905
Zm00001d001090	1696.75	1921.45	2194.79	1518.01	1893.36	1700.87	1837.56	2024.88	1858.06	1736.72
Zm00001d001099	1.53044	1.77229	0	2.51251	0	0	5.52332	2.1382	0	3.76463
Zm00001d001101	0	0	0.820056	0	0	0	0	2.46846	0	0
Zm00001d001103	5.46331	0	0	0	0	0	0	0	0	0
Zm00001d001109	7678.19	10218.1	6444.41	10047.3	10078.5	9801.85	9799.58	8822.68	12661.4	10744.6
Zm00001d001110	144.6	46.9068	63.0183	12.725	150.12	133.399	78.5738	30.8836	28.7171	28.0984
Zm00001d001111	0	0.897446	0	0	0	0	1.02679	0	0	0
Zm00001d001119	2.69547	0	0	0	3.16467	2.5271	1.92954	0	0.475466	0
Zm00001d001124	2.04058	0	0	0	0	0	0	0	0	0
Zm00001d001127	2334.12	2197.27	2559.36	2255.34	2149.65	1579.43	2301.85	2034.98	2559.61	2528.93
Zm00001d001135	0	1.34617	0	0	0	0	0	0	0	0
Zm00001d001138	3.4951	0.897446	0	2.01	0	0	1.92954	0	5.97293	0
Zm00001d001140	11.871	47.793	222.206	65.8792	25.7974	70.868	51.5326	79.0912	123.285	89.6421
Zm00001d001141	2777.68	2585.15	2003.87	3395.8	2817.55	3019.75	2861.39	2486.61	3510.98	2867.39
Zm00001d001143	0	0	0.410028	0	0	0.810144	0	0	0	0
Zm00001d001149	6.63189	29.2428	63.2429	45.5501	103.865	30.4644	34.7317	70.2558	19.0301	60.4213
Zm00001d001151	914.297	754.191	565.517	639.715	580.342	592.198	787.581	565.178	759.761	570.355
Zm00001d001152	12132.2	14917.9	10355.7	11861.6	14334.1	13430.6	12473.1	13073.3	14850.1	14612.1
Zm00001d001156	6074.88	8909.66	5417.29	9570.74	7149.52	6570.87	7019.94	6490.88	9073.18	7538.82
Zm00001d001158	0	0	0	1.5075	0	3.24057	0	0	0	1.61341
Zm00001d001159	0	0	2.45148	0	0	0	0	0	0	0
Zm00001d001161	0	0	0	2.51251	0	0	2.41193	0	0	0
Zm00001d001162	0	0	5.32167	0	0.960054	0	0	0	0	3.65553
Zm00001d001164	0	0	1.23008	0	0	1.21522	0	0	0	0
Zm00001d001166	1.53044	6.69694	0	10.2828	9.01398	2.04953	8.90002	5.30634	8.82572	6.85118
Zm00001d001168	0	0	0	0	0	0	0	0	2.37733	0
Zm00001d001170	163.606	3.56718	1.64011	0	69.4389	71.799	33.8876	0	12.8433	0
Zm00001d001171	2469.55	3150.69	3738.3	3883.4	2314.93	2923.86	3108.75	3308.34	2626.65	2351.15
Zm00001d001174	4.07761	3.10151	0	0	2.29945	1.62029	0	2.1382	4.23147	0
Zm00001d001176	1.16503	9.77584	0	0	2.40013	0	14.2373	8.5948	0.950931	0
Zm00001d001177	55.078	0	0	0	10.3475	24.7451	11.498	0	0	0
Zm00001d001178	37.8813	0	4.51031	13.7633	38.8705	18.2582	20.1948	13.4477	2.64467	4.24009
Zm00001d001180	1.74755	0	0	0	3.44918	0.429238	0	0	0	0
Zm00001d001183	151.956	58.785	66.7433	67.5159	84.2846	59.732	76.7407	74.6525	60.3174	76.5945
Zm00001d001191	0	0	0	0	0	0	0	1.64564	0	0
Zm00001d001192	1.74755	0	0.820056	10.2495	4.50991	2.07369	3.98313	4.03012	0	1.04444
Zm00001d001194	0	0	0	0	0	0	0	0	1.5868	0
Zm00001d001201	0	0	2.45148	0	0	0	0	0	0	0
Zm00001d001206	413.677	521.528	540.558	1063.43	391.761	548.45	484.388	480.352	698.142	668.189
Zm00001d001207	2.25769	0	0	0	0.480027	2.95634	2.53597	0	1.4264	0
Zm00001d001213	0	0	0	2.14301	0	0	0	0	0	0
Zm00001d001214	0	3.11846	0	0	0	0	0	0	5.70559	0
Zm00001d001217	21.4843	0	1.22574	0	8.43912	4.95753	13.4896	1.64564	0	2.15122
Zm00001d001220	0	0	0	0	2.29945	0	0	0	0	0
Zm00001d001221	25.7897	2.22101	0	0	10.3592	9.17741	9.75455	0	0	0
Zm00001d001227	29435.6	18066.1	24504.6	20062.3	25178.9	28659	28159.4	24492.6	23091.6	24641.7
Zm00001d001228	15.6591	0	0	0	7.67458	4.60079	7.18756	0.822819	0.528934	0
Zm00001d001229	0	0	0	3.65051	0	0	0	0	0	0
Zm00001d001235	0	0	0	6.22952	0	8.43977	0	0	4.23147	2.68902
Zm00001d001239	0	0	0	0	0	2.43043	0	2.1382	0	0
Zm00001d001240	5.24619	15.5866	44.4163	6.69877	15.9182	19.8543	12.4938	13.9823	6.81692	22.923
Zm00001d001243	12.2435	0	0	0	0	0	0	0	0	0
Zm00001d001244	0	0	0.612869	0	1.05489	0.83431	0.482385	0.94596	0	0
Zm00001d001247	0	0	0	1.5075	0.480027	0	0	0	0	2.12005
Zm00001d001248	2.91258	0	11.4547	1.60726	5.17376	2.14619	0	0	0	2.08887
Zm00001d001250	0	0	0	0	0	0	0	2.67275	3.1736	0
Zm00001d001251	4495.1	4268.14	4190.01	4711.25	3826.94	3618.1	3899.39	3247.09	3568.1	4613.29
Zm00001d001252	2.33007	0	4.29008	3.21451	0	0	0.96477	0	1.5868	0
Zm00001d001253	0	2.24362	7.98034	9.74703	2.29945	9.93922	2.05359	2.67275	8.0352	8.94006
Zm00001d001254	0	0	0	0	0	0	0.96477	0	1.05787	0
Zm00001d001256	0	270.067	719.585	0	204.654	117.759	153.009	472.524	145.235	233.891
Zm00001d001257	2.04058	3.58979	4.29878	0	6.72038	5.76767	2.41193	0.822819	0.475466	1.59783
Zm00001d001263	1641.21	1814.16	2733.11	1526.88	1845.65	1878.69	1779.01	2157.22	1491.11	2027.19
Zm00001d001269	1.16503	0	0	0	2.29945	0	0	0	0	0
Zm00001d001272	0	58.8415	236.588	1.005	104.049	40.6637	21.411	86.3678	48.2112	64.7393
Zm00001d001279	0	3.54458	0	2.67876	0.960054	0.858477	0	0	0.528934	0
Zm00001d001281	0	0	0.820056	2.01	0	0	0	0	0	0
Zm00001d001282	20342.8	40918.4	13064.3	34705.7	19330.7	23460.9	30015.5	26396.4	35528.1	29387.1
Zm00001d001283	0	0	0	0	0	1.62029	0	0	0	0
Zm00001d001285	2.18532	0	28.0239	14.0995	2.88016	2.47876	0	1.64564	0	7.40457
Zm00001d001289	0	1.79489	0	0	0	0	0	0	0	0
Zm00001d001305	0	0	0	2.51251	0	1.28772	0	0	0	0
Zm00001d001307	16.3246	0	890.375	2.67876	382.195	144.499	0	344.632	0	214.413
Zm00001d001308	0	0.886145	2.05014	0	0	1.62029	5.85065	5.84089	2.95973	4.24009
Zm00001d001312	0	0	0	0	1.72459	2.02536	0	0	0	0
Zm00001d001318	0	0	0	9.51053	0	0	0	0	5.86599	0
Zm00001d001319	0	0	0	0	0	2.14619	0	0	0	0
Zm00001d001320	0.510145	0	0.820056	1.005	0.960054	0	1.54019	5.34833	0	0
Zm00001d001324	0	0	0	1.5075	0	0	0	0	0	1.61341
Zm00001d001327	190.296	208.277	96.1436	120.57	86.4236	132.347	154.208	140.962	117.776	44.8561
Zm00001d001328	0.510145	0	0	1.0715	4.5989	1.23938	0	0	3.48866	0
Zm00001d001329	0	0	0	1.60726	0	0	0	0	3.0132	0
Zm00001d001331	1718.46	1778.14	2135.41	1743.95	1607.04	1864.72	1891.05	1875.68	1853	1830.49
Zm00001d001332	90.7775	75.0916	19.2496	127.979	45.2713	33.8926	44.0005	37.8356	33.5195	18.7452
Zm00001d001333	17.4173	11.6103	72.6692	4.75526	44.3943	54.7986	25.3769	70.253	10.5729	40.7407
Zm00001d001340	0	0	0	2.67876	0	0	0	0	0	0.537805
Zm00001d001347	1.02029	5.78819	11.2432	8.90828	4.79442	18.2582	9.05508	6.74486	10.8937	8.87771
Zm00001d001348	2.04058	2.24362	5.11449	6.16302	3.06983	5.26593	0	0.822819	4.12454	7.32664
Zm00001d001356	0	0	0	0	0	0	0	6.58256	0	0
Zm00001d001358	4.88079	11.1672	23.9367	13.464	27.6168	12.5147	6.5191	36.7721	9.09306	31.1538
Zm00001d001364	0	0	0	0	4.32024	0	0	0	0	0
Zm00001d001369	0	0	0	0	0	0	0	9.33646	1.90186	0
Zm00001d001371	0	1.32922	1.23008	0	1.44008	1.23938	0	0	0	1.61341
Zm00001d001374	13192.1	14980.9	11655.8	11988.8	13502.2	12719.8	12640.6	13063	14712.6	14182.5
Zm00001d001375	4.07761	0	0	17.9163	4.21956	1.71695	3.98313	2.1382	4.76041	2.08887
Zm00001d001377	0	0	0	4.65551	0	3.64565	0	0	2.11574	2.08887
Zm00001d001378	0	0	0	0	0	0	0	0	1.90186	0
Zm00001d001382	0	0.897446	42.1807	0	29.0569	13.754	5.97469	30.8501	0	26.5162
Zm00001d001384	0	0	54.2613	0	11.0289	4.24405	0	18.3427	0	10.6002
Zm00001d001385	4.07761	0	0	0	1.92011	0	9.08609	3.2073	0	0
Zm00001d001386	0.510145	0.886145	2.66301	0	1.62975	2.908	2.50496	1.48051	2.48426	1.06002
Zm00001d001388	11.5851	2.24362	7.15594	3.75026	4.32024	7.53296	3.08038	11.3095	0	2.68902
Zm00001d001390	566.62	400.665	574.641	261.17	442.502	442.59	461.04	495.213	389.226	381.803
Zm00001d001391	1942.02	1631.38	1474.24	1769.5	1015.63	1493.58	1709.02	1354.87	1352.89	1109.71
Zm00001d001394	327.936	430.481	263.813	401.002	368.536	343.155	341.832	349.639	452.593	387.68
Zm00001d001397	2.91258	0	3.28022	0	1.92011	5.15086	0	0.822819	6.34721	0
Zm00001d001399	4810.17	8117.76	4115.54	7407.07	6721.23	6032.19	6470.03	6744.01	7249.77	7302.67
Zm00001d001402	8064.84	2617.44	4934.77	7556.76	5365.62	6617.55	5306.87	3062.11	4477.96	4840.35
Zm00001d001409	1.16503	7.56048	0.820056	4.28601	10.1579	6.62615	7.71816	4.60666	7.45279	7.92679
Zm00001d001412	0	0.886145	1.64011	0	2.29945	1.62029	0.96477	2.1382	1.90186	4.17775
Zm00001d001415	0	95.3317	35.8057	17.9865	0	5.26593	91.3639	89.4128	68.3526	0
Zm00001d001416	7.57271	35.7566	30.316	0.535752	34.7107	30.2285	46.1195	17.0301	14.5905	16.329
Zm00001d001417	36.4268	32.0312	53.8426	2.01	46.9958	30.8211	44.8274	33.1506	21.8772	14.3493
Zm00001d001422	0	0	0	4.21951	0	5.0542	0	0	16.9679	2.61109
Zm00001d001424	0	5.77689	0	0	0	0	0	0	0.950931	0
Zm00001d001425	3803.7	5415.79	4394.7	4100.73	4681.69	4014.79	4334.21	4478.89	5175.72	4217.99
Zm00001d001432	2473.85	1741.47	832.014	1111.1	1356.7	1710.77	2104.89	1371.11	1754.51	1197.01
Zm00001d001434	0	14.7174	0	0	0	0	10.8916	11.97	3.06667	0
Zm00001d001435	0	8.02616	0	0	0	0	4.82385	5.42948	6.34146	0
Zm00001d001439	0	0	0	0	0	2.14619	0	0	0	0
Zm00001d001440	88.5815	0	0	0	55.826	64.0543	40.5928	1.0691	0	1.07561
Zm00001d001445	2878	3166.3	3212.53	3612.71	3088.44	3220.89	3087.21	3197.49	3464.67	3046.71
Zm00001d001446	0	0	0	0	0	0	0	0	0	2.68902
Zm00001d001448	691.795	937.293	1060.95	701.417	787.941	753.22	920.771	815.995	780.901	706.895
Zm00001d001456	155.885	24.9929	48.1153	58.8109	47.6538	61.9208	91.7532	17.6038	14.3824	17.0071
Zm00001d001461	6.1182	1.34617	1.64011	0	0	2.57543	0	0	0	1.56665
Zm00001d001471	4251.46	5414.16	4693.79	5543.78	4243.21	3909.32	4940.98	5171.64	5685.1	5033.53
Zm00001d001472	581.047	449.671	188.265	907.999	218.599	415.421	410.001	247.36	540.905	360.533
Zm00001d001475	161.197	139.535	126.49	32.0196	83.4545	103.388	145.729	105.088	65.3872	68.6287
Zm00001d001476	4093.45	3596.07	3652.26	4904.3	4491.32	3912.74	3232.76	2691.95	4745.75	5203.89
Zm00001d001479	0	0	3.28022	0	0	0	2.56699	3.74185	0	18.2074
Zm00001d001481	0	0	0	0	0	0	0	0	0	3.22683
Zm00001d001482	0	0	0	144.79	0	50.2462	0	1.64564	85.4579	79.4705
Zm00001d001483	0	0	0	1.0715	0	1.28772	0	0	1.0044	1.56665
Zm00001d001488	243.656	754.193	634.06	778.919	492.361	468.187	448.302	701.919	675.915	710.457
Zm00001d001490	747.543	630.812	715.288	693.224	715.901	635.291	550.154	619.137	570.457	700.169
Zm00001d001491	0	0	1.64011	18.7883	4.21956	4.52829	4.62058	0	7.60745	13.3048
Zm00001d001493	82.9011	113.935	327.268	183.538	138.984	167.176	208.194	302.067	167.563	269.067
Zm00001d001495	0	0	0	0	1.44008	0	0	0	0	0
Zm00001d001498	0	0.443072	0	0	0.480027	0	0	0.41141	0	0
Zm00001d001503	3.71576	0.891795	3.27588	1.54075	3.9292	1.69279	0.995782	1.35737	1.95533	2.62668
Zm00001d001504	125.953	401.511	158.645	53.5274	258.715	157.383	268.396	368.779	163.318	114.264
Zm00001d001505	0	3.98765	0	0	0	0	0	0	0.950931	0
Zm00001d001511	6.1182	0	0	15.208	8.91914	17.0188	13.4586	0	8.08866	10.6314
Zm00001d001512	0	1.32922	5.51582	3.51751	1.44008	4.05072	0	1.64564	0	0
Zm00001d001514	91.1975	55.3196	54.8003	47.1906	66.8491	80.0995	66.7174	63.8719	49.1029	67.2101
Zm00001d001515	0	0	0	0	2.87431	0	0	0	1.90186	0
Zm00001d001517	0	4.0159	0	2.14301	0	0	1.44716	0	2.37733	1.07561
Zm00001d001518	2.91258	0	0	0	0	0	0	0	2.64467	0
Zm00001d001520	2.33007	0	5.31733	18.925	2.88016	5.10253	0.96477	0	4.12454	0
Zm00001d001522	2033.27	1498.47	1522.37	2494.18	2759.27	1802.47	1918.72	1503.06	1759.25	2756.05
Zm00001d001523	233.323	442.723	374.666	361.135	358.235	306.816	306.884	380.987	397.393	360.938
Zm00001d001524	4.66013	0	102.527	38.7184	0	21.0753	25.084	64.6584	1.4264	41.4111
Zm00001d001526	4.95316	3.98765	2.05014	16.3755	0	6.86782	4.49653	5.84089	5.022	6.86677
Zm00001d001527	0	0	0	2.14301	0	0	0	0	3.80372	4.30244
Zm00001d001533	2.55073	2.24362	0	2.01	5.84931	3.74231	2.56699	0	3.70254	2.08887
Zm00001d001534	4.37065	0	0	0	0.960054	2.57543	2.56699	0	0	0
Zm00001d001535	1.53044	0.443072	2.8702	0	5.46412	0	0	1.60365	0	1.61341
Zm00001d001541	0	1.77229	0	0	2.29945	7.07955	3.85908	0	2.64467	0
Zm00001d001542	743.538	30.2928	549.284	539.677	376.197	491.474	571.796	471.67	349.365	439.496
Zm00001d001543	0	0	0	2.51251	0	0	0	0	0	2.61109
Zm00001d001544	0	0	0	2.67876	0	2.14619	0	0	0	0
Zm00001d001548	4614.56	4611.13	4637.75	5365.94	4899.62	4678.75	4484.77	4430.08	4346.98	4749.09
Zm00001d001550	607.552	497.752	591.71	443.855	433.25	421.979	493.97	478.992	494.831	463.363
Zm00001d001552	1.53044	0	0.820056	0	0	0	0	0	3.0132	3.13331
Zm00001d001554	0	0	0	2.01	0	8.50651	0	0	0	0
Zm00001d001555	1586.79	1170.29	1475	1313.86	1456.54	1581.77	1365.35	1390.95	1558.09	1345.16
Zm00001d001556	204.52	0	23.7512	231.194	91.4909	191.13	52.8901	18.7541	77.0944	104.724
Zm00001d001561	127.555	28.594	275.733	41.9329	92.5575	116.272	81.0787	60.95	29.9716	107.561
Zm00001d001562	24.9865	26.7991	41.9431	14.033	50.0715	29.2009	35.8482	23.7721	24.2125	16.8824
Zm00001d001563	4.00524	0	0	7.77027	1.53492	3.33724	2.56699	0	0.950931	6.9447
Zm00001d001567	0	1.34617	0	0	0	0	0	0	0	0
Zm00001d001568	5274.35	3166.43	3430.88	5864.55	5834.28	5141.4	4225.86	3389.27	5361.77	5384.18
Zm00001d001569	0	0	3.06435	0	0	0	0	0	0	0
Zm00001d001571	3336.81	3165.45	2747.3	2318.9	2248.27	2575.98	2824.07	2430.93	2772	2618.26
Zm00001d001572	13.036	0	2.46017	1.5075	1.72459	2.8355	0	6.94916	0	0
Zm00001d001573	1.60281	0	3.06435	0	2.40013	0	2.56699	4.2764	3.70254	6.99146
Zm00001d001580	1135.56	1022.48	1280.29	1682.48	915.1	755.785	1113.43	1028.93	512.056	606.785
Zm00001d001581	0	0	0	2.01	0	0	0	0	0	0
Zm00001d001582	5.10145	12.9678	0	2.67876	3.36019	0	3.04937	9.2973	8.83147	0
Zm00001d001588	0	0	0	0	2.40013	2.14619	0	0	2.64467	0
Zm00001d001589	0	1.34617	0	2.14301	0	2.85967	2.98735	0	0	0
Zm00001d001590	3052.26	2464.64	2838.91	2475.18	3404.06	3268.93	2766.07	2927.5	2897.32	2929.75
Zm00001d001600	0	0	0	0	0	2.908	0	0	0	0
Zm00001d001602	1825.24	2866.2	1844.7	1863.25	2098	1937.59	2464.49	2780.4	2430.25	2108.63
Zm00001d001603	3057.61	3235.16	3572.48	3664.69	3386.44	3351.08	3836.68	3559.76	3413.22	3120.24
Zm00001d001606	11.9469	7.17392	0	6.32927	6.71453	15.1384	9.44443	2.42647	9.67547	4.73114
Zm00001d001607	0	0	0	0	0	0	0	0	0	2.15122
Zm00001d001608	105.833	20.1473	61.8012	79.9825	66.7601	60.8621	59.2784	31.796	46.8383	53.8897
Zm00001d001610	0	0	0	0	0	2.14619	3.98313	1.76878	0	0
Zm00001d001611	0	2.65843	2.45148	3.14801	2.87431	0.858477	2.98735	0	2.37733	5.82233
Zm00001d001620	1639.66	1220.08	3075.1	955.189	1988.45	1617.98	1383.32	1478.48	1201.47	1577.95
Zm00001d001622	0	0	0	0	0	0	0.96477	0.822819	0	0
Zm00001d001623	0	0	17.8167	0	14.7743	5.48343	0	30.1924	0	14.2869
Zm00001d001624	2188.25	1919.56	2724.32	1566.19	2442.02	2240.28	2194.85	2715.34	1295.24	1641.02
Zm00001d001627	0	0	0	2.67876	0	0	0	2.67275	0	0
Zm00001d001628	4.88079	0.443072	1.0229	3.21451	2.20461	1.26355	2.41193	2.42647	1.53333	4.19333
Zm00001d001630	1.74755	1.79489	2.45148	19.5606	8.72362	0	3.85908	0	4.23147	0
Zm00001d001632	0	0	0	2.57901	0	1.64445	0	0	5.65787	1.61341
Zm00001d001639	1915.64	3105.25	2748.42	4075.16	3006.99	3514.84	2560.23	2610.06	4262.46	4341.82
Zm00001d001641	11.292	4.9077	0	0	2.10978	12.7989	3.01836	3.49557	3.1736	0
Zm00001d001642	31.3253	52.1672	19.4394	53.6492	25.6908	37.9007	47.6563	36.8505	54.0237	38.2388
Zm00001d001643	0	0	0	0	2.87431	0.858477	0	0	0	0
Zm00001d001644	317.95	228.418	235.918	188.33	158.967	239.261	246.037	162.716	178.808	138.769
Zm00001d001645	1.53044	1.78359	3.27588	1.0715	0	6.69865	3.92111	1.48051	1.95533	6.34455
Zm00001d001646	6.04582	0	0	2.07651	0.960054	1.66862	0	0	5.33706	0
Zm00001d001651	3656.71	2750.35	4533.22	2964.25	3824.01	3617.71	3232.03	3910.6	2774.68	3443.54
Zm00001d001653	0	0	0.612869	0	1.05489	0	0	0	0	0
Zm00001d001656	0	5.8334	1.83861	11.6535	1.05489	2.14619	1.54019	6.62172	0	1.59783
Zm00001d001660	2.55073	0	0	0	0	0	0	0	0	0
Zm00001d001662	34.9652	7.56048	0	12.06	6.89835	15.1626	2.41193	2.67275	2.37733	0
Zm00001d001663	0	0	0	0	0	0	2.05359	0	0	0
Zm00001d001669	1359.49	946.858	738.659	867.174	954.448	1069.9	1256.7	818.399	971.676	821.011
Zm00001d001670	2.04058	0	2.46017	0	0	0	0	0	0	0
Zm00001d001674	34.3791	277.331	24.5495	120.068	141.758	126.35	169.41	87.8092	303.756	159.993
Zm00001d001676	0	0.897446	0	0	0	2.07369	0	0	0	0
Zm00001d001677	182.609	96.7231	197.161	63.3667	146.938	103.787	114.704	140.749	86.0518	159.572
Zm00001d001678	0	0	0	2.01	0	0	0	0	0	0
Zm00001d001679	0	3.98765	56.3202	0	21.572	18.4941	1.54019	21.4297	0	14.8091
Zm00001d001680	4.07761	0	0	0	0	0	0	0.822819	0	0
Zm00001d001682	0	0	0	0	0	1.62029	0	0	0	0
Zm00001d001684	11.8745	0	0	0	3.54986	6.34191	6.45708	0	0.528934	0
Zm00001d001692	0	0	0	0	0	2.57543	0	0	0	0
Zm00001d001697	3758.02	5233.58	3457.41	3809.86	4202.64	2902.88	3207.65	3896.46	4117.91	3882.97
Zm00001d001700	2064.54	1899.55	1665.32	1941.44	2929.7	2640.16	3688.81	2839.89	3936.13	2128.64
Zm00001d001705	845.48	875.394	1257.23	945.32	969.81	889.833	1043.95	1177.86	902.867	895.322
Zm00001d001706	0	0	0	2.14301	0	0	0	3.29128	3.80372	0.522218
Zm00001d001709	4261.42	5403.48	5854.59	5492.8	4555.08	4776.67	4559.32	5316.72	4969.12	4899.53
Zm00001d001712	0	0	0	3.51751	2.29945	0	0	0	0	0
Zm00001d001714	1914.15	1902.2	2947.57	607.729	2159	1551	1749.63	2266.21	1410.47	1623.25
Zm00001d001716	107.529	1125.22	0	77.0747	49.2122	90.1481	855.97	733.158	764.004	49.5873
Zm00001d001725	1677.95	1437.9	1497.73	1223.19	1773.37	1423.12	1349.57	1371.82	1386.87	1496.82
Zm00001d001726	1.02029	1.34052	0	0	0	1.66862	2.41193	0	1.05787	0
Zm00001d001730	16.9036	16.5123	0	0	0	0	0	2.46846	0	0
Zm00001d001731	4.37065	2.23796	2.46017	4.28601	5.74863	1.69279	3.01836	11.5978	3.80372	7.45133
Zm00001d001736	3603.82	3913.24	7333.5	5233.65	7263.41	6706.59	7857.49	8706.78	8696.56	8640.2
Zm00001d001738	391.777	723.782	484.229	613.279	556.85	587.295	580.031	621.074	609.119	666.185
Zm00001d001742	28.268	0	1.0229	33.8263	15.8233	18.4515	16.694	5.55262	15.1137	30.8809
Zm00001d001747	777.83	1306.76	518.307	418.867	630.96	700.53	963.38	1024.67	843.712	655.203
Zm00001d001750	3891.92	3601.4	3651.48	3583.6	3161.26	2803.42	4155.93	3377.98	3944.27	3475.1
Zm00001d001752	0	0.443072	0.820056	0	0	0	0	0	0.475466	0
Zm00001d001753	1.53044	7.57744	2.04579	3.68376	3.54986	5.48343	7.51489	9.82903	11.2623	4.22451
Zm00001d001754	139.133	123.909	73.2342	102.152	96.2022	79.1686	133.452	78.4727	66.4508	63.0792
Zm00001d001755	1930.1	1916.77	1716.51	1698.67	2663.93	1986.38	1504.75	1689.01	1926.07	1871.9
Zm00001d001756	0	0.886145	0	0	0	0	0	0.41141	0	1.07561
Zm00001d001760	6.9902	0	0	11.188	0	7.12789	0	0	0	0
Zm00001d001761	0	0	0	0	0	0	0	3.41442	0	0
Zm00001d001762	569.211	643.848	583.579	567.13	513.956	553.014	560.457	612.453	613.251	594.291
Zm00001d001763	1.53044	13.0073	6.13738	29.8396	5.17376	1.71695	3.85908	3.74185	20.2426	12.6891
Zm00001d001765	316.289	335.132	299.628	517.819	291.055	351.118	289.883	247.15	348.229	314.11
Zm00001d001766	2593.65	3573.86	3531.79	3625.42	3350.89	2909.91	2813.22	3042.76	3109.04	3189.97
Zm00001d001767	2850.32	2369.25	2743.68	2839.4	2928.46	2744.92	2674.43	2655.48	2647.42	2999.2
Zm00001d001769	386.437	330.901	392.84	368.218	347.094	340.919	341.019	372.28	359.493	352.621
Zm00001d001770	863.152	700.799	942	808.2	764.153	787.233	774.767	757.308	603.128	839.998
Zm00001d001773	4734.85	5056.85	5517.94	5093.42	5343.81	5449.74	5609.91	5545.72	5515.49	5534.4
Zm00001d001774	1456.17	1411.84	1243.56	1549.85	1486.51	1420.11	1606.58	1261.47	1720.37	1532.75
Zm00001d001776	4598.73	3663.06	3411.67	5046.1	3618.5	4190.87	4172.98	4040.72	4111.96	3723.49
Zm00001d001780	504.314	356.035	961.489	865.922	770.134	1534.56	991.455	609.909	709.855	1786.04
Zm00001d001786	783.636	376.6	400.895	803.604	888.388	685.151	429.961	440.006	388.317	536.559
Zm00001d001788	6.4836	2.21536	0	31.6501	0	4.60079	6.87744	15.2977	9.52081	14.2713
Zm00001d001789	1684.59	2367.19	2503.99	2921.7	2654.11	2451.13	2116.72	2718.38	2976.89	3005.47
Zm00001d001790	0	0	0	0	0	0	4.62058	4.52551	5.28934	0
Zm00001d001792	3402.95	4768.71	2039.11	3358.24	2993.85	3093.06	3561.05	3976.78	3772.17	2846.96
Zm00001d001796	81.4359	3.54458	9.82329	2017.12	82.5354	611.816	121.72	106.782	1124.11	1042.63
Zm00001d001799	0	57.5236	0	0	0	0	28.9707	19.826	17.069	0
Zm00001d001806	0	511.981	0	0	0	0	311.418	304.319	249.198	0
Zm00001d001807	4167.21	4212.72	3916.44	4734.7	4847.29	4266.9	3951.87	4083.7	4713.64	4488.99
Zm00001d001808	51.2898	142.092	120.754	125.163	65.2135	107.396	115.666	46.6431	90.7645	54.7081
Zm00001d001809	2911.55	6169.46	2466.86	4747.51	3743.42	3289.77	4623.03	4112.2	5305.63	4044.19
Zm00001d001811	701.47	633.158	695.279	671.846	713.311	670.156	707.198	695.676	858.614	751.315
Zm00001d001812	35.4753	1006.83	814.677	0	430.068	188.506	483.189	878.621	448.325	444.726
Zm00001d001813	271.132	9.79845	805.446	6.42902	477.852	233.733	147.283	355.575	26.7922	409.917
Zm00001d001814	724.749	559.026	859.702	538.502	702.259	745.857	760.013	827.85	654.655	711.135
Zm00001d001817	0	0	0	5.52751	0	0	0	0	0	0
Zm00001d001818	0	0	0	0	0	0	1.44716	0	0	0
Zm00001d001819	1106.81	1367.25	1389.43	1338.45	1354.34	1252.67	1287.58	1299.43	1226.09	1337.52
Zm00001d001823	51.5687	40.1082	15.1406	28.0993	25.6135	28.6991	53.8033	20.0303	21.8294	25.4094
Zm00001d001824	1196.1	1260.24	1050.39	1339.66	1181.33	1045.69	1023.89	1088.88	1045.09	1248.01
Zm00001d001825	41.6588	49.5031	35.7971	43.3406	56.1105	32.3989	49.8822	38.0064	63.1645	23.3984
Zm00001d001827	2359.44	4615.63	2498.61	3373.38	4005.66	2733.57	4480.44	4368.77	4990.53	4992.73
Zm00001d001828	0	1.79489	0	0	0	0	0	0	0	0
Zm00001d001830	0	0	0	30.4788	0	0	0	0	31.7665	0
Zm00001d001831	112.186	345.206	225.068	610.57	174.068	219.665	292.822	261.911	605.059	301.904
Zm00001d001833	2171.17	2168.79	2324.18	4592.49	2543.9	2834.47	2176.17	2524.4	3083.59	3074.93
Zm00001d001835	12.3811	8.48618	4.50162	9.78028	10.8451	19.3583	10.9846	7.85595	6.66227	12.1981
Zm00001d001837	0	0	0	0	0	0	0	0	0	2.61109
Zm00001d001842	0	0	2.05014	44.5821	0	17.4963	2.56699	0.822819	40.8119	29.0026
Zm00001d001843	7633.08	9051.33	9344.22	7859.31	8699.23	8432.06	8400.74	9054.85	9539.06	9616.99
Zm00001d001844	0	0	0	11.7903	0	4.05072	0	2.05705	2.64467	4.30244
Zm00001d001845	0	0.897446	0	1.005	0	0	0.995782	1.89192	1.4264	0
Zm00001d001846	0	0	0	85.3545	0	19.1466	0	0	5.91946	4.30244
Zm00001d001847	2710.57	2048.26	1679.37	2672.2	2450.42	2622.34	2619.72	1992.9	2539.16	2774
Zm00001d001849	8.23115	0	14.5234	0	7.86425	5.2901	0.995782	5.96403	0	4.24009
Zm00001d001850	0	0	0	0	0	2.07369	0	0	0	0
Zm00001d001851	91.194	58.3985	67.1403	146.697	81.6058	159.903	78.8391	75.0639	126.382	125.465
Zm00001d001852	34.0208	19.2216	20.4536	185.046	12.8483	53.3659	14.7197	21.3037	43.3496	72.2374
Zm00001d001855	0	0	0	6.22952	0	0	0	0	3.80372	6.45366
Zm00001d001856	0	0	0	12.5255	0	6.17274	0	0	16.397	2.08887
Zm00001d001857	219.05	303.904	203.277	392.556	292.435	543.898	381.447	371.27	414.956	372.411
Zm00001d001858	1283.6	1048.62	808.355	1129.98	1175.69	1192.3	1011.98	973.889	1126.66	1261.78
Zm00001d001859	7810.29	9437.35	4709.76	9173.29	6125.56	5191.52	5169.39	5121.88	6518.49	8581.74
Zm00001d001860	0	31.2411	163.919	59.7569	42.5632	76.5022	30.5901	67.4991	47.3614	89.3771
Zm00001d001861	0	0	0	71.6727	0	1.21522	0	0	7.50626	9.55579
Zm00001d001862	0	33.4226	0	3.65051	0	1.71695	18.2342	8.5948	17.8234	3.13331
Zm00001d001864	0	15.6545	35.0118	0	18.4131	5.15086	19.2472	51.7787	16.4389	23.7648
Zm00001d001865	0	0	0	4.02001	0	2.57543	0	0	0	3.22683
Zm00001d001867	0	0	0	117.792	1.92011	0	0	0	0	45.0744
Zm00001d001868	1.53044	127.868	0	7.83677	2.87431	7.38796	131.957	88.0219	83.2048	4.25568
Zm00001d001869	351.782	0	465.782	113.572	177.032	205.476	96.3772	88.1814	39.5401	125.254
Zm00001d001870	0	0	0	2.61226	0	2.47876	0	0	3.38173	1.06002
Zm00001d001871	2557.32	3115.14	2045.07	2627.03	2311.1	2390.29	2865.06	2388.26	2579.61	2573.51
Zm00001d001875	0	29.3558	3.28022	11.2878	5.74863	15.616	16.8973	13.7388	30.1262	11.5979
Zm00001d001879	0	0	0	13.0945	0	9.08075	0	0	3.48866	6.34455
Zm00001d001880	17661	17092.1	10284.4	12355.3	15968.3	17543.3	16764.7	13856.5	15798.4	14551.2
Zm00001d001882	0	64.641	317.97	91.1668	125.781	73.9878	34.9936	147.867	60.7394	158.247
Zm00001d001883	4.95316	17.4606	0	15.0713	0.960054	8.29477	12.7901	1.64564	12.9025	0
Zm00001d001884	0	0	0	2.07651	0	0.83431	0	0	0.528934	1.59783
Zm00001d001887	89.7501	48.1626	66.5187	49.6661	68.384	64.3086	71.5723	48.1237	57.9878	50.4212
Zm00001d001894	399.266	273.655	492.463	466.183	219.535	241.836	233.416	308.677	209.86	176.034
Zm00001d001895	0	0	55.0466	0	32.2332	10.3685	0	25.2135	0	22.7671
Zm00001d001896	30.884	10.7694	27.6182	15.9765	12.4807	26.1778	19.6675	13.0783	15.7019	17.3579
Zm00001d001897	2940.95	3571.07	3505.02	3699.28	3153.01	2601.96	2364.57	2796.64	3100.43	3011.94
Zm00001d001898	0	0	0	18.6886	0	0	0	0	12.4805	2.08887
Zm00001d001899	0	0	0	103.859	0	26.057	0	0	40.9665	45.5966
Zm00001d001900	7865.46	10744.4	6202.61	9167.67	8721.9	8914.04	9167.07	8518.59	10257.6	9842.41
Zm00001d001901	624.814	380.935	627.995	604.138	515.994	636.168	458.849	582.065	572.49	596.918
Zm00001d001902	275.296	0	213.157	15.9433	137.254	139.281	101.118	72.4974	9.72894	89.7979
Zm00001d001904	0	1.79489	6.15042	0	0	0	0	0	0	0
Zm00001d001905	0	0	45.8362	102.351	16.582	81.2549	0	24.3907	56.2998	91.084
Zm00001d001906	386.599	294.092	2724.55	194.028	1126.27	583.019	184.843	1534.91	203.043	936.421
Zm00001d001907	171.027	227.363	87.3824	431.751	145.681	170.653	160.883	117.716	254.772	195.2
Zm00001d001909	1310.07	1388.76	1585.61	1870.03	1602.41	1383.56	1480	1582.75	1637.77	1625.08
Zm00001d001910	0	0.891795	21.6837	3.58401	3.44918	0	17.831	1.35737	1.0044	5.25336
Zm00001d001911	0	0	3.06869	0	150.732	47.978	0	284.622	0	3.18007
Zm00001d001913	0	0	0	0	0	0	2.56699	0	0	1.07561
Zm00001d001915	8590.01	6608.79	10195.1	6832.59	8218.47	8391.82	8807.44	8102.66	7292.66	6951.08
Zm00001d001917	10.9266	0.886145	46.2636	0.535752	21.7733	5.84017	16.6492	4.52551	2.95973	21.1381
Zm00001d001918	0	0	164.588	3.01501	114.805	63.9036	0	109.404	4.76041	165.995
Zm00001d001920	4.08116	5.34512	4.91599	3.08151	1.14973	1.28772	0.96477	5.67576	7.24467	9.55579
Zm00001d001921	645.846	133.718	108.302	139.595	259.917	311.113	288.077	150.077	93.9916	143.158
Zm00001d001923	20.1092	15.1775	40.5537	19.0543	14.0039	28.3907	20.0397	14.8079	8.40372	15.9471
Zm00001d001924	8.67247	23.6185	41.6751	45.1216	21.9806	12.5872	2.89431	10.3664	12.2667	31.7851
Zm00001d001926	0	9.36103	4.49727	12.0895	1.44008	2.57543	4.34147	8.55281	7.40508	14.6845
Zm00001d001928	765.26	740.486	757.851	730.568	927.259	818.791	999.066	821.846	761.623	800.364
Zm00001d001929	0	0	0	2.14301	0	0	1.54019	4.2764	8.46294	0
Zm00001d001930	0	0	4.90295	0	0	0	0	2.46846	0	0
Zm00001d001931	0	2.21536	0	0	0	2.14619	0.513397	2.67275	0.528934	1.56665
Zm00001d001932	1244.13	729.353	1391.15	621.119	973.135	988.246	1066.7	956.075	663.726	960.295
Zm00001d001933	0	1.77229	4.90295	0	0	1.66862	0	1.0691	0	0
Zm00001d001935	90.1119	120.375	53.4761	108.751	95.7994	101.762	153.802	116.647	83.0196	105.316
Zm00001d001936	2411.39	8544.24	7916.29	8631.98	3325.83	3433.23	3241.96	4960.5	5128.14	4646.53
Zm00001d001939	0	0	97.6331	98.6303	87.372	59.6353	0	57.9527	44.7225	165.028
Zm00001d001940	0	2.24362	0	4.02001	1.72459	0	0	0	7.13773	7.52927
Zm00001d001942	0	0	4.92034	0	3.84022	1.21522	0	1.89192	0	0
Zm00001d001943	28.6299	0	20.8767	0	51.2037	16.2328	15.3881	14.6848	0	12.1201
Zm00001d001944	0	0	6.97047	61.5894	0	17.1396	0	7.60967	41.7628	12.1357
Zm00001d001947	262.055	156.983	393.232	293.663	496.917	330.67	221.219	342.79	282.368	395.778
Zm00001d001948	40.4285	15.1888	57.2736	12.023	25.0328	31.6555	45.3098	10.6967	13.4792	10.5535
Zm00001d001950	267.97	145.02	396.974	268.978	456.719	308.162	318.699	324.405	256.467	398.023
Zm00001d001952	0	0	0.820056	0	0	0	0	0	0	3.16448
Zm00001d001953	15.5867	26.7313	8.80474	10.3825	6.13967	15.0659	47.6425	11.3515	9.30119	7.40457
Zm00001d001954	4381.39	5018.79	4100.3	5466.47	4576.21	4354.1	4683.16	4455.18	5360.06	4909.54
Zm00001d001955	538.476	1690.82	346.23	1041.43	440.541	787.237	1039.63	577.755	1389.16	658.609
Zm00001d001960	0	1.77229	0	0	0	0	0	0	0	0
Zm00001d001962	0.510145	1.32922	0	0	0	1.21522	0	0	2.11574	0
Zm00001d001964	8.23115	4.91335	3.27153	4.65551	0.574863	7.10372	13.1002	8.47166	9.7824	5.82233
Zm00001d001966	3339.05	4915.32	4039.13	6417.03	1393.14	2572.84	3042.54	3561.64	2427.9	1608.02
Zm00001d001967	0	0	0	6.42902	0	0	0	0	5.23012	0
Zm00001d001968	15.7315	15.9902	4.29878	32.0528	7.66873	17.2121	19.2162	24.0996	9.2	4.24009
Zm00001d001970	966.012	1002.13	0	1021.74	471.986	834.268	882.018	552.794	880.178	565.195
Zm00001d001972	13491	18152.4	15203.7	20364.1	15053.8	14284.6	13807.8	14598.4	16689.5	14864.8
Zm00001d001973	1255.64	0	517.54	676.841	742.31	899.641	489.66	174.222	219.066	415.35
Zm00001d001974	73.3637	24.9533	118.678	23.4771	62.3333	46.4613	31.803	74.3223	29.9181	63.539
Zm00001d001975	506.944	541.187	289.041	629.581	318.588	495.659	642.059	353.213	525.141	388.35
Zm00001d001978	73.429	179.536	108.894	37.0076	61.1953	56.9805	188.168	149.305	88.8684	51.9879
Zm00001d001980	1320.35	1407.53	1453.91	1329.03	1534.31	1527.83	1275.07	1489.35	1131.46	1418.44
Zm00001d001983	0	0.886145	0.410028	0	1.14973	0.83431	0	0	1.05787	0.522218
Zm00001d001984	1644.37	1571.09	1424.27	1068.67	1640.94	1568.56	1507.57	1473.64	1485.9	1463.25
Zm00001d001988	3587.57	2551.85	2501	2640.59	2975.89	2650.26	2323.53	2662.21	2844.51	2632.46
Zm00001d001990	10.9266	62.0561	5.7317	62.9639	5.76032	32.7314	37.8707	69.3854	91.7689	38.6519
Zm00001d001993	0	0	0	0.535752	0	0.429238	0	2.1382	0	0.522218
Zm00001d001994	838.758	1468.62	1545.51	1183.82	1182.2	1081.26	1117.59	1357.5	1556.07	1435.53
Zm00001d001996	2129.41	2755.64	3198.32	3340.22	3160.31	3270.27	2489.4	2917.45	3500.68	3663.81
Zm00001d001997	162.21	186.744	221.831	244.259	180.481	165.974	164.197	116.062	173.072	178.458
Zm00001d001999	0	0	0	0	0	1.21522	0	0	0	0
Zm00001d002004	0	22.2666	25.1711	10.885	4.80027	7.12789	4.01414	19.5349	17.8118	14.3025
Zm00001d002007	0	29.8667	1.23008	4.02001	5.2803	0	20.4601	14.4385	9.50931	2.15122
Zm00001d002008	4.2259	4.0159	0.410028	0	3.84022	4.60079	2.05359	3.2073	1.5868	0
Zm00001d002012	351.352	485.915	367.653	339.139	371.517	421.612	512.556	416.351	402.842	366.035
Zm00001d002024	2701.05	2418.85	1234.64	2886.44	1969.67	2240.38	2738.32	2043.47	2734.09	2096.27
Zm00001d002025	3669.63	2535.19	2999.73	2575.38	2787.83	2932.19	3107.59	2803.83	2341.81	2515.93
Zm00001d002026	703.544	303.691	134.854	154.5	106.9	258.343	277.024	156.461	135.766	104.56
Zm00001d002027	1074.88	1381.6	3032.65	1837.77	1657.54	1604.77	1318.88	1803.93	1587.11	2053.31
Zm00001d002028	802.986	817.043	1025.07	844.022	888.506	754.627	775.422	842.171	772.883	818.603
Zm00001d002031	0	57.4276	1.22574	0	0	1.21522	31.5377	20.1954	28.9672	0
Zm00001d002036	135.342	98.9328	124.885	77.2705	143.577	119.046	118.56	115.41	68.935	64.1236
Zm00001d002037	1.74755	0	0	0	0	10.0117	0	0	0	0
Zm00001d002039	402.924	5.7995	81.4522	0	161.433	164.625	131.443	36.3579	2.85279	31.3408
Zm00001d002040	0	0	0	9.04502	0	0	0	0	0	0
Zm00001d002043	1270.27	1810.88	1600.5	1413.66	1592.15	1538.39	1747.33	1910.01	2011.04	1625.26
Zm00001d002044	2.55073	0	0	0	9.60054	9.08075	5.30624	0	0	0
Zm00001d002046	1076.37	929.965	1001.25	991.251	1175.84	1116.79	1255.5	1178.51	1095.6	1102.45
Zm00001d002048	3.4951	9.87191	96.416	44.7816	53.5149	28.584	8.72775	53.3824	24.7415	42.0657
Zm00001d002051	502.621	935.053	178.632	512.576	441.014	447.843	503.573	486.204	676.36	553.566
Zm00001d002052	342.729	391.916	284.135	474.667	217.272	198.118	445.08	272.697	258.469	293.712
Zm00001d002053	4.07761	2.21536	0	0	0	0	0	1.60365	0	0
Zm00001d002054	112.541	30.6624	86.3812	0	20.7243	48.6317	52.4181	23.1984	12.5283	17.6385
Zm00001d002055	0	0	0	6.22952	0	2.02536	0	5.14121	7.55973	8.43342
Zm00001d002057	11.2196	75.2183	37.9979	41.1939	2.40013	29.4609	41.1406	75.2291	59.2061	59.7198
Zm00001d002058	9.39973	0	0	691.392	5.17376	242.561	11.374	2.05705	331.06	363.385
Zm00001d002064	61.1642	137.325	557.027	0	396.347	232.628	148.434	280.76	122.323	245.123
Zm00001d002065	3184.82	268.894	1339.78	2045.46	1027.63	2006.43	1864.07	1041.34	2484.96	1345.34
Zm00001d002069	1960.19	2031.4	1715.94	2509.53	1644.97	2035.96	1916.84	2080.35	2617.04	2377.15
Zm00001d002079	5.82516	7.58874	615.358	5105.36	390.315	1814.8	1.44716	357.727	3252.39	3541.83
Zm00001d002080	128.286	275.206	88.1633	348.059	56.5788	261.743	222.811	159.305	503.787	279.908
Zm00001d002082	2.33007	7.62829	13.4962	6.03001	8.43912	2.02536	0	6.58256	0	6.32896
Zm00001d002083	6500.82	8299.87	7757.08	8943.76	7176.38	8296.96	9487.7	9695.23	10642.8	9023.13
Zm00001d002088	113.702	20.9826	40.8985	115.989	41.8045	91.3449	48.6383	26.2378	72.0494	68.6677
Zm00001d002089	3905.12	2445.43	4978.74	4834.72	4510.38	4361.76	2963.14	3256.79	2913.72	4225.79
Zm00001d002090	10.2029	0	13.7077	43.1706	0	33.0398	0	3.49557	48.2589	55.4797
Zm00001d002091	0	57.0975	188.097	0	50.1547	23.8624	57.6623	84.1905	41.0734	47.4361
Zm00001d002093	0	0	0	2.01	0	0	0	0	0	0
Zm00001d002094	38.5397	61.7034	22.9398	63.1044	13.9981	36.3955	34.7283	29.6102	33.8345	22.7515
Zm00001d002095	2053.66	1762.99	1630.49	1625.64	1851.44	2071.74	1706.67	1657.47	1591.2	1869.93
Zm00001d002097	6.92137	0	2.45148	121.247	27.6226	8.36727	7.71816	0	39.0531	37.6854
Zm00001d002099	1480.95	1159.49	1319.77	1626.94	1317.45	1414.95	1315.22	1511.46	1391.53	1546.39
Zm00001d002100	720.096	258.197	320.664	622.017	578.256	695.158	505.113	248.628	502.998	568.687
Zm00001d002101	751.107	823.226	758.719	942.749	802.158	776.707	707.378	796.622	772.735	787.457
Zm00001d002103	25.7861	1.77229	91.6681	0	19.9539	32.9432	14.127	10.2824	8.0352	14.8091
Zm00001d002104	0	65.5724	0	0	0	0	37.0472	32.9883	47.5161	0
Zm00001d002105	16.1693	134.633	0	0	0	7.07955	121.375	138.852	72.7445	0
Zm00001d002108	0	2.65843	0	0	0	0	0	0	0	0
Zm00001d002109	15301.9	12736.8	23468.8	13280.5	14124	14086.2	17185.6	16345.6	12147.8	14315
Zm00001d002110	0	3.58979	1.83861	0	0	0	0	0	0	0
Zm00001d002111	11.0714	0	2.8702	0	1.92011	0	0	0	0	0
Zm00001d002113	583.723	1217.49	709.081	1103.98	858.702	881.066	843.941	994.683	1000.15	913.607
Zm00001d002115	2128.15	2469.65	1602.78	2672.14	2253.35	2218.95	2005.98	2006.8	2315.88	2414.64
Zm00001d002119	1627.93	1760.45	1696.91	1627.42	1664.66	1722.97	1632.83	1541.63	1761.7	1677.67
Zm00001d002120	16.8277	17.4154	268.103	907.906	98.0157	410.778	16.4769	151.732	525.73	683.715
Zm00001d002122	4921.04	5962.06	5109.11	6284.93	5345.31	4936.71	4529.39	5491.28	5789.01	5935.11
Zm00001d002124	9.03432	0	0	0	3.84022	0	0	0	0	0
Zm00001d002125	2632.67	2929.05	2856.18	2829.36	3446.49	3028.06	3129.15	3272.39	3370.38	3453.47
Zm00001d002126	3159.08	4314.27	3821.12	3286.34	3476.61	2711.32	3122.46	3715.71	3627.59	3441.13
Zm00001d002128	1485.13	44.1297	2023.53	1182.1	1210.1	1401.23	621.21	848.924	686.511	1437.09
Zm00001d002130	0	2.69234	0	4.82177	0	0	0	3.70269	0	0
Zm00001d002131	0	0	0	0	0	0	0	2.46846	0	0
Zm00001d002132	152.68	40.1703	511.17	408.314	242.447	245.003	74.2323	316.329	224.623	434.111
Zm00001d002133	5.82871	5.33947	63.0226	0	43.535	15.326	2.89431	20.8139	1.90186	26.485
Zm00001d002134	6741.09	9740.57	4239.74	6150.66	8548.43	7086.67	9126.42	6697.17	9560.07	6408.5
Zm00001d002135	673.173	340.042	710.566	410.646	556.08	664.004	633.369	527.113	436.683	530.69
Zm00001d002139	422.795	260.772	410.359	129.793	131.778	233.396	316.37	280.298	156.098	146.603
Zm00001d002140	1291.13	951.566	1031.33	644.271	1035.16	1010.24	1098.52	993.219	816.185	1056.53
Zm00001d002143	1.02029	2.69234	0.410028	0	0	0	0	0	0.475466	0
Zm00001d002149	0.510145	3.58979	0.820056	0	0	0	0	0	0.950931	0
Zm00001d002153	1016.65	1399.52	1133.87	1139.08	973.838	978.6	1046.66	1207.95	1050.5	1020.3
Zm00001d002154	2045.91	2663.29	13611.6	13557.1	8259.64	6528.01	2198.08	7955.82	9374.42	11308.6
Zm00001d002156	0	0	0	0	0.960054	0	0	0	0.528934	0
Zm00001d002157	20576.9	26932	17392.3	18434.4	18626.2	16555.5	20696.7	17792.8	22435.6	17798.8
Zm00001d002158	1532.15	1878.65	1663.22	1238.08	1490.58	1344.44	1616.9	1924.7	1817.69	1578.02
Zm00001d002159	370.336	538.348	812.757	579.271	741.448	460.304	344.923	500.31	494.991	792.251
Zm00001d002160	3229.91	4161.24	2765.46	3492.72	3870.59	3155.01	3690.55	3592.23	4361.11	3690.31
Zm00001d002161	578.973	474.3	610.27	309.776	374.538	498.488	545.854	513.097	438.019	401.78
Zm00001d002163	64.3876	176.655	268.561	650.135	243.412	177.442	48.6073	206.429	193.826	293.595
Zm00001d002166	1944.29	1345.04	1762.95	1344.1	1619.1	1783.76	1758.21	1661.81	1343.49	1513.13
Zm00001d002167	6198.15	8312.87	10404.5	6366.73	7246.52	7228.72	6810.84	7416.09	7502.94	8033.49
Zm00001d002168	2050.42	1096.44	860.166	561.817	946.239	1370.88	1421.43	993.612	545.104	804.916
Zm00001d002169	2.04058	0	0	0	0	3.24057	0	0	0	0
Zm00001d002172	2.69547	82.4148	4.29443	0	2.68464	2.14619	54.1788	52.7695	53.7029	0
Zm00001d002173	2034.3	1331.89	2570.19	1643.63	1898.89	2064.18	1761.07	1785.3	1567.42	1822.06
Zm00001d002174	3819.51	3262.96	6982.23	5324.64	5877.38	5610.73	3817.95	5248.4	5631.36	7383.63
Zm00001d002175	8.30352	0	0	0	0	8.58477	0	0	0	0
Zm00001d002178	23.163	0	0	2.51251	8.05392	9.77582	10.5332	0	2.11574	0
Zm00001d002179	1.02029	22.261	107.642	12.2595	19.1835	18.1189	13.4586	32.5769	18.2453	51.9411
Zm00001d002184	0	0	67.7619	7.03502	33.4778	15.1626	0	46.1478	0	45.4251
Zm00001d002185	665.241	1214.59	730.524	2074.53	1217.2	1332.9	1031.64	1401.26	1673.85	1605.24
Zm00001d002186	1460.06	1713.02	1332.95	1714.84	1751.04	1667.28	1988.66	1576.62	2228.32	1826.32
Zm00001d002187	1.09266	28.117	104.379	78.209	22.7275	22.5505	18.3755	31.2587	80.3577	80.0707
Zm00001d002188	3329.26	2902	3361.09	3124.2	2665.57	3141.87	3058.94	3282.13	2784.51	2662.89
Zm00001d002190	0	0	0	14.469	0	0	0	0	5.70559	0
Zm00001d002192	3265.3	2491.96	1006.43	1371.61	1504.27	1274.06	1075.07	2019.63	1075.49	2186.07
Zm00001d002193	6653.85	1212.51	581.476	4926.96	2004.24	4572.05	6247.38	866.877	2566.34	366.448
Zm00001d002194	53.0956	0	1.84295	2.54576	14.1994	14.9693	21.5489	0.41141	0	2.08887
Zm00001d002195	15.7279	0	0	23.9131	18.5138	39.7627	20.212	0	11.8866	5.91585
Zm00001d002200	1096.77	1605.44	1537.36	1446.21	1423.64	1340.7	1337.81	1507.29	1577.59	1276.64
Zm00001d002215	307.845	343.959	620.877	588.848	461.093	482.708	473.11	444.54	449.984	601.08
Zm00001d002223	0	0	2.46017	0	0	0	0	2.1382	0	10.0157
Zm00001d002224	1.16503	0	0	0	1.05489	1.62029	0	0	0	4.25568
Zm00001d002225	948.655	977.309	934.813	1153	828.739	991.912	881.474	958.661	990.279	1027.4
Zm00001d002226	247.401	2.21536	13.5135	0	101.962	94.5855	100.281	0	0.950931	0
Zm00001d002227	40.9386	193.02	32.5429	112.808	99.3785	61.0922	80.9237	90.731	169.952	122.69
Zm00001d002228	2542.24	2665.18	2460.91	2603.78	3084	2649.67	2577.63	2673.97	2508.09	3102.71
Zm00001d002229	2600.41	3511.87	2589.81	2483.09	2783.37	2398.01	2551.29	2925.29	2883.68	2774.99
Zm00001d002230	988.207	989.066	1038.5	852.022	996.134	1011.99	1012.39	889.209	1008.53	1037.24
Zm00001d002231	706.163	682.661	775.253	707.013	669.766	606.428	686.983	692.466	753.259	715.032
Zm00001d002232	45.2298	23.1132	14.3249	2.67876	1.92011	17.3997	19.4022	9.29448	3.70254	9.06475
Zm00001d002235	1793.69	1881.03	1642.54	2016.89	1651.09	1580.25	1605.01	1519.47	1496.93	1480.73
Zm00001d002239	3.93287	5.7995	19.8538	0.502501	4.40923	2.5271	4.07617	4.89493	1.53333	2.64226
Zm00001d002240	8.30352	0	87.3824	1.005	39.7065	21.2145	6.39505	40.5951	2.0088	54.5678
Zm00001d002241	1882.65	2951.82	1248.58	2206.67	1771.94	2129.9	1988.71	2544.45	2133.89	1847.56
Zm00001d002242	0	0.897446	0	0	0	0	0.96477	0	0	0
Zm00001d002243	685.228	490.044	928.215	858.812	552.774	729.902	663.611	752.612	686.725	601.618
Zm00001d002244	0	0	0	0	0	3.28891	2.41193	2.67275	0	0
Zm00001d002246	2142.44	2349.44	2878.5	2006.9	1910.68	2048.67	1994.71	2273.07	1786.65	2095.18
Zm00001d002250	0	1.79489	4.09159	0	0	0	0	0	0	0
Zm00001d002251	0	0	0	2.14301	0	0	0	0	0	0
Zm00001d002252	397.494	398.014	409.496	865.441	390.499	445.389	455.693	318.663	572.284	492.435
Zm00001d002253	3.57102	0	4.50162	1759.86	0	720.887	0	7.60967	1054.17	1101.76
Zm00001d002254	0	0	0	0	1.14973	1.62029	1.44716	0	0	1.61341
Zm00001d002255	0	0	23.9019	0	12.3742	3.24057	0	9.05101	0	8.60488
Zm00001d002257	28.2538	54.9274	160.721	47.3569	56.1105	30.4586	15.4019	93.9803	34.9993	48.2232
Zm00001d002258	2.69547	0	0	0	2.87431	2.50293	2.56699	0	0	2.68902
Zm00001d002259	14.5629	8843.19	27.2212	0	11.4973	26.7221	4945.89	5129.14	4454.2	4.30244
Zm00001d002261	0	8.50314	6.13738	4.82177	10.5489	10.3926	8.38662	14.8919	8.56413	2.08887
Zm00001d002262	80.9258	16.0749	24.1352	34.1626	23.5928	28.9408	19.7296	18.9192	20.4623	15.2846
Zm00001d002263	1261.72	1274.99	2030.95	1442.87	1868.36	1676.04	1803.39	1837.08	1645.03	1644.57
Zm00001d002266	1826.69	2256.57	1768.65	1991.2	1953.17	1666.06	1849.75	1698.98	2160.05	1871.6
Zm00001d002267	3595.3	4475.13	3733.62	3133.75	4514.1	4193.94	6015.17	4402.52	4940.19	6030.25
Zm00001d002269	0	0	0	0	1.92011	0	0	7.03313	0	4.30244
Zm00001d002271	1248.17	1453.4	1147.63	1701.96	1340.5	1500.15	1201.56	1247.3	1547.07	1561.72
Zm00001d002272	4573.53	4280.89	4472.6	6926.32	5911.74	5543.96	4809.53	4793.43	6089.78	5512.18
Zm00001d002274	1289.38	1364.13	1331.52	1309.04	1269.56	1327.17	1425.42	1247.22	1451.58	1352.29
Zm00001d002275	0	0	80.6191	36.9153	20.2384	3.43391	0	25.331	5.28934	45.6589
Zm00001d002277	680.991	705.774	1095.99	1765.62	921.043	976.767	761.388	789.141	1074.39	1022.51
Zm00001d002278	97.4711	59.6599	281.008	9.04502	87.7513	52.4706	75.5898	103.938	33.1394	43.8429
Zm00001d002279	76.2586	32.7003	19.6379	6.16302	19.7584	14.3708	38.6494	36.607	3.70254	5.7444
Zm00001d002280	482.764	109.872	797.457	430.583	498.832	604.64	332.843	313.082	348.231	577.642
Zm00001d002282	565.764	665.26	585.452	1185.4	443.788	574.454	565.611	532.626	749.632	663.66
Zm00001d002283	1.53044	0	0	0	1.44008	2.09786	0	0	0	0
Zm00001d002284	0	0	0	0	0	0	1.92954	0.822819	0	0
Zm00001d002286	22.2222	10.2133	34.3859	19.1578	12.1845	11.2511	28.6434	20.2374	17.3899	13.8582
Zm00001d002287	0	0	0	219.781	0	109.766	0	0	128.225	118.995
Zm00001d002288	242.586	363.353	348.472	212.373	341.221	354.009	451.903	368.606	302.752	290.906
Zm00001d002292	2.91258	0	0	0	0	6.67448	2.41193	0	0	0
Zm00001d002296	1562.9	1290.15	894.157	1089.08	1169.54	1291.31	1224.6	1182.5	1351.34	1233.15
Zm00001d002299	0	46.3169	0	0	9.8792	6.72282	6.16077	26.5345	17.5922	0
Zm00001d002302	0	0	0.410028	0	0.480027	0	0	0.41141	0	0
Zm00001d002305	2539.28	1755.78	2392.68	2094.82	2418.43	2334.6	2029.55	2190.61	1785.8	2190.46
Zm00001d002307	1156.35	1025.22	1048.54	1069.78	1035.92	1049.94	1148.35	961.023	946.812	1038.48
Zm00001d002308	4.07761	0	0	0	5.76032	0	0	0	7.60745	0
Zm00001d002309	34.2379	0	0	0	25.9929	6.88622	14.4544	0	0	0
Zm00001d002311	444.51	957.675	847.443	965.051	861.518	762.022	863.416	941.225	982.429	922.89
Zm00001d002312	4822.94	3076.4	2933.03	2677.51	3327.11	3677.95	3915.91	3167	3394.38	3133.26
Zm00001d002313	139.061	706.629	255.181	405.986	160.278	197.103	407.492	479.493	417.611	253.12
Zm00001d002314	0	0	0	1.5075	0	0	0	0	0	0
Zm00001d002315	3910.13	3481.61	3365.61	4119.68	3531.21	3370.95	3466.38	3271.61	3798.66	3708.61
Zm00001d002317	0	0	0	6.42902	0	0	1.92954	0	0	0
Zm00001d002319	0	0	0	0	0	0	1.92954	0	0.528934	0
Zm00001d002320	0	16.0636	0	23.7801	0	1.71695	1.92954	9.41762	11.9993	6.39131
Zm00001d002322	0	0.886145	0	3.14801	0	0	0	0	2.64467	0
Zm00001d002323	93.5418	189.93	1010.55	289.765	269.613	248.769	187.907	359.177	217.949	373.081
Zm00001d002325	54.047	131.69	101.289	235.155	75.739	72.9533	45.6681	76.217	201.907	99.6422
Zm00001d002326	1129.69	1021.14	828.941	1834.94	1420.31	788.997	1356.82	1035.51	1350.4	1156.66
Zm00001d002328	171.634	195.899	113.166	272.532	108.179	176.759	205.92	175.879	161.233	173.477
Zm00001d002333	498.489	513.369	536.785	517.929	326.369	430.739	320.518	460.94	478.38	380.525
Zm00001d002334	1.74755	4.45898	0	2.51251	1.92011	0	0	0	6.34721	2.68902
Zm00001d002336	0	0	0	0	0	4.45579	0	0	0	0
Zm00001d002338	2641.68	2408.63	3728.81	3474.44	2871.71	3088.67	2355.1	2866.71	2421.1	2647.68
Zm00001d002341	752.597	494.407	811.155	875.964	609.364	746.865	724.513	613.791	579.432	700.597
Zm00001d002342	3379.62	3448.47	2959.52	3043.92	3788.57	3496.62	3231.4	3547.95	3679.29	3806.62
Zm00001d002343	1859.99	3589.96	3979.6	4330.82	3706.02	3364.54	2261.8	3480.38	4571.54	2769.26
Zm00001d002344	7.28323	3.56153	0	18.4558	17.5362	0	1.54019	2.71474	5.07547	0
Zm00001d002345	7284.38	8901.28	6924.44	9032.99	8176.02	8462.46	8521.02	7871.31	9211.61	8093.2
Zm00001d002346	2007.06	1682.94	2404.08	1681.97	1967.07	1973.17	1843.49	2153.66	1855.73	1859.93
Zm00001d002348	4.08116	0	0	7.53752	2.29945	19.6368	0	0	1.90186	0
Zm00001d002351	391.625	434.672	719.281	389.711	521.358	408.111	391.191	578.209	412.38	490.759
Zm00001d002352	5.53568	4.48723	1.22574	10.9848	2.29945	7.29129	5.94368	7.03313	0.528934	0
Zm00001d002359	1805.75	2739.22	3136.82	2605.92	3297.02	2632.52	2464.4	3076.98	2925.11	3978.41
Zm00001d002362	1994.2	1573.65	2349.15	1957.03	1783.89	1829.85	1647.6	1783.51	1572.12	1760.96
Zm00001d002366	227.733	248.523	222.95	151.98	284.53	251.514	222.08	203.882	151.813	161.35
Zm00001d002367	0	0	17.1908	4.82177	15.3492	10.0117	0	12.9132	1.90186	25.5185
Zm00001d002369	8.73775	13.8596	9.02061	18.9213	5.74863	9.87249	0	0	14.8044	15.838
Zm00001d002370	10.1234	0	0	0	0	0	0	0	0	0
Zm00001d002371	68.0381	146.356	92.5273	109.157	91.2895	102.808	104.171	149.26	119.065	120.718
Zm00001d002372	1412.15	1692	1845.98	1499.3	1656.33	1396.09	1665.93	1692.07	1726.86	1557.3
Zm00001d002373	3526.84	3064.89	4178.92	2071.1	4306.7	3519.02	3148.8	3779.86	3227.66	4015.24
Zm00001d002374	0	0	10.6347	0	0.960054	1.21522	0	4.85294	0	6.39131
Zm00001d002377	295.684	115.042	367.843	158.391	184.149	204.14	201.493	158.099	116.558	186.556
Zm00001d002378	0	0	0	2.67876	0	3.00467	2.05359	0	0	0
Zm00001d002379	4.00524	42.6287	0	8.84177	0	11.7471	24.3984	66.9981	33.2159	9.54021
Zm00001d002380	128.435	143.822	126.71	98.5235	203.344	262.293	134.169	148.768	207.477	235.738
Zm00001d002381	44.8715	32.9851	48.7108	22.7751	47.7896	25.767	40.8581	57.9499	21.6213	50.1016
Zm00001d002382	120.2	174.225	158.653	100.943	156.159	146.608	168.88	129.843	160.015	119.938
Zm00001d002383	0	1.77229	0	2.67876	0	0	0	2.05705	0	7.89562
Zm00001d002384	97.547	126.482	120.176	100.581	159.608	121.434	152.837	153.87	183.675	182.589
Zm00001d002385	4157.19	5676.98	3583.05	5055.33	4967.85	4542.71	4963.45	5174.33	5446.78	4604.73
Zm00001d002386	7.65218	0	55.2234	4.82177	9.59469	6.07608	1.02679	6.82884	9.51506	4.30244
Zm00001d002388	126.528	206.504	266.169	272.093	226.623	244.646	247.237	269.361	268.816	337.906
Zm00001d002389	57.987	472.657	118.911	390.749	96.6646	179.347	255.623	224.562	478.831	236.338
Zm00001d002390	7.3556	10.2528	6.96178	13.331	9.30433	3.31307	11.56	3.29128	3.96413	3.18007
Zm00001d002391	0	0	36.8156	0	0	0	0	5.88006	0	7.3734
Zm00001d002392	455.274	0	0	0	183.509	187.055	149.85	0	0	0
Zm00001d002396	8.08641	5.31687	28.857	2.67876	14.2826	2.02536	2.05359	15.0542	1.4264	3.22683
Zm00001d002397	231.055	153.031	188.525	215.022	213.206	185.35	208.06	180.348	146.029	108.613
Zm00001d002398	27.6131	0	18.8265	6.03001	19.5687	21.1662	11.2189	4.93692	2.64467	3.65553
Zm00001d002399	0	0	8.20056	6.42902	1.44008	11.0635	0	0	0.950931	8.35549
Zm00001d002403	0	0	1.22574	3.51751	1.14973	0	0	0	0.528934	3.16448
Zm00001d002405	14.2046	0	3.69025	15.8398	25.6194	26.607	7.51489	5.63377	8.45719	10.1248
Zm00001d002407	1493.79	1916.37	1645.54	1866.41	1943.99	1410.45	1563.45	1866.45	1579.31	1838.18
Zm00001d002408	10.2029	0	2.46017	0	6.24035	2.02536	6.16077	3.74185	0	0
Zm00001d002410	2180.03	3947.69	8776.39	5365.91	4418.39	3467.23	2282.4	4760.36	3705.63	4956.43
Zm00001d002411	7.57271	9.42319	6.74156	2.51251	2.87431	0	0	0	5.97293	4.17775
Zm00001d002412	1557.93	1944.52	10.2333	1575.7	870.999	1413.47	1932.8	1532.08	1766.33	801.993
Zm00001d002415	1654.4	1460.86	1713.38	1560.86	1512.26	1489.02	1354.77	1534.68	1561.16	1628.07
Zm00001d002416	3.57102	3.10151	24.7784	8.04002	12.5697	23.6933	12.6178	16.2465	13.5861	15.3002
Zm00001d002418	2.33007	0	0	4.15301	0	1.62029	0	0	0	0
Zm00001d002419	64.836	98.1258	0	106.146	2.29945	12.3213	4.62058	16.0422	19.1905	17.8645
Zm00001d002420	280.456	453.915	419.185	404.017	495.709	431.841	365.359	476.411	446.351	523.098
Zm00001d002421	231.593	302.541	236.786	212.565	211.335	309.909	295.193	325.198	356.296	300.182
Zm00001d002422	0	0	21.8952	0	11.3134	6.98289	0	19.7392	0	10.6782
Zm00001d002423	53.8264	86.0215	0	59.1139	18.1403	59.1336	60.6807	24.0213	69.4048	14.4428
Zm00001d002426	0	50.4797	57.4981	42.3651	28.2034	47.6524	29.3291	59.5143	61.2207	80.9125
Zm00001d002427	0	2.69234	0	21.9031	0	0	0	4.2764	0	0
Zm00001d002428	2.33007	0.897446	1.83861	0	0	1.71695	3.98313	0	0	0
Zm00001d002432	640.958	147.968	644.538	249.558	208.423	517.781	411.803	246.658	206.662	281.21
Zm00001d002433	3.4951	0	0	0	3.36019	0.858477	0	0	0	0
Zm00001d002437	906.232	1468.66	1038.53	622.287	896.252	809.221	1023.8	1035.8	877.916	775.812
Zm00001d002439	295.467	331.691	176.638	461.524	261.938	292.274	257.084	285.649	501.029	378.226
Zm00001d002440	805.258	690.955	2.8702	635.171	359.973	628.89	795.864	398.624	776.628	519.224
Zm00001d002441	19.013	33.0812	0	27.8703	12.4632	31.4138	36.0825	5.55262	75.6335	20.6003
Zm00001d002446	199.233	297.809	294.522	328.092	222.042	252.3	299.121	342.407	288.257	301.506
Zm00001d002448	0	98.4671	8.80039	6.89827	10.063	2.8355	75.4452	80.2443	39.5936	7.43575
Zm00001d002449	5174	2794.27	5093.6	3334.2	3532.81	3703.33	3143.95	3314.91	3174.86	3712.98
Zm00001d002450	0	0	0	281.001	0	80.3055	0	0	124.017	109.549
Zm00001d002451	3809.12	4796.9	3741.84	3841.45	4594.76	4466.71	4569.34	4350.62	5413	4898.05
Zm00001d002452	776.694	1241.41	1204.12	1299.97	1195.35	1023.73	951.623	1096.81	1256.34	1276.9
Zm00001d002454	371.682	27.2591	7.7688	123.493	99.7637	137.371	97.1387	23.1564	52.4427	40.5693
Zm00001d002455	0	0	0.820056	1.005	0	0	0	0	0	1.04444
Zm00001d002456	240.892	471.667	604.509	751.136	368.968	635.957	381.998	534.711	726.977	752.881
Zm00001d002457	1617.59	1891.76	1851.72	1890.31	1913.57	1895.19	1607.12	1855.06	1896.75	1749.15
Zm00001d002458	154.796	902.472	105.134	431.821	279.308	197.163	246.379	392.672	579.806	193.189
Zm00001d002462	1506.76	1630.65	1621.07	2178.99	1513.12	1747.41	1628.09	1682.26	1671.04	1758.02
Zm00001d002465	0	0	2.45582	0	0	0	0	0	0	0
Zm00001d002467	282.417	259.809	393.855	255.772	320.117	306.923	275.477	359.468	275.622	331.982
Zm00001d002469	177.387	653.028	632.446	218.536	284.447	241.768	465.234	767.168	489.345	418.537
Zm00001d002470	2185.39	8.04311	160.012	1634.92	1099	1741.73	1065.86	107.061	944.888	1056.88
Zm00001d002471	35.4789	1.34617	46.0521	0	24.5528	9.01401	9.16532	23.565	4.49306	10.4444
Zm00001d002473	0	7.15697	159.36	3.51751	53.4317	14.6608	4.82385	48.2048	9.93706	51.4968
Zm00001d002474	0	0	0	0	0	0	1.92954	3.70269	0	0
Zm00001d002475	2503.95	2236.51	1496.95	1908.81	1463.67	1665.5	2601.54	1687.81	2440.73	1856.62
Zm00001d002477	29.6431	38.779	34.6191	35.0309	35.1017	43.9342	34.7593	35.1685	28.5624	63.7105
Zm00001d002478	0.582516	0.891795	0.410028	0	0	0.429238	0.482385	0	0	0
Zm00001d002483	90.4667	21.0335	0	91.7985	63.1985	95.3047	96.267	2.67275	78.1235	53.9209
Zm00001d002485	1679.48	1979.74	1985.1	2592.44	1804.61	2103.44	1774.82	1844.54	1819.95	2419.28
Zm00001d002491	1476.55	0	0	976.46	691.23	1219.72	1292.49	4.93692	652.819	736.342
Zm00001d002492	2.91258	7.17957	0	0	0	0	1.54019	3.70269	6.34721	0
Zm00001d002497	951.671	1092.75	1042.28	546.154	883.517	892.149	890.078	1118.4	711.34	992.291
Zm00001d002498	0	15.5979	0	0	0	0	0	0	0	0
Zm00001d002499	382.693	275.872	240.549	141.86	316.473	244.862	258.521	245.298	280.193	185.574
Zm00001d002501	456.837	607.423	822.593	813.939	696.984	720.67	565.263	824.365	711.478	879.913
Zm00001d002504	67.7521	66.9355	54.2266	23.7468	57.0589	39.5152	31.2896	31.2167	45.935	51.2786
Zm00001d002510	1731.66	3511.95	2745.22	3279.27	2141.47	1943.53	2243.9	2619.56	2690.37	2096.81
Zm00001d002511	286.846	35.2174	67.2866	222.386	162.773	174.468	90.5232	45.6496	108.956	166.938
Zm00001d002512	2508.1	2598.01	2275.31	2332.23	2478.95	2561.67	2323.96	2255.08	2454.83	2841.56
Zm00001d002519	10.9266	16.9611	5.93889	14.8718	2.40013	6.67448	27.8509	28.2165	15.8623	12.2136
Zm00001d002520	676.976	809.324	680.647	963.975	617.97	719.945	665.062	689.829	799.787	783.622
Zm00001d002521	0	0	0	14.5023	0	3.24057	0	0	8.08866	0
Zm00001d002523	0	0	0	1.0715	1.44008	1.71695	0	0	5.6044	3.13331
Zm00001d002530	2348.18	871.43	1205.32	1485.63	761.618	1450.03	1482.49	973.721	1025.75	935.603
Zm00001d002531	84.7104	96.2687	59.3715	81.5565	100.967	99.2104	63.7473	85.3044	95.2576	74.8485
Zm00001d002533	0	0	0	0	0	0	0	0	0	1.61341
Zm00001d002534	1839.26	2198.97	1141.87	2367.07	2449.3	1805.45	2477.02	1884.44	2922.98	2493.13
Zm00001d002535	0	0	0.410028	0	1.72459	1.71695	3.04937	0	1.05787	2.08887
Zm00001d002537	6.55597	0	5.33036	0.502501	0	1.28772	0	0.822819	0.950931	1.61341
Zm00001d002538	0	376.967	42.9964	7.03502	80.1716	20.8336	43.115	294.947	137.662	93.0794
Zm00001d002539	0	24.005	60.5755	43.4404	27.2492	36.0445	21.4558	30.601	39.3262	69.6575
Zm00001d002540	0.510145	0	1.83861	3.11476	0	0	0	0	0	0
Zm00001d002542	0	0	0	4.62226	0	0	0.482385	0	0.475466	4.27126
Zm00001d002544	221.973	59.3129	40.7217	88.3882	78.145	178.669	121.995	121.335	83.9056	101.895
Zm00001d002545	0	0	0	390.08	0	118.719	0	0	202.925	163.056
Zm00001d002547	1030.37	825.133	1125.21	995.175	922.972	845.156	736.572	978.649	1043.09	1152.11
Zm00001d002548	13.8392	1.79489	0	6.96477	0	9.15325	0	4.2764	0	4.17775
Zm00001d002549	3280.77	3683.45	4257.56	3741.94	3802.38	3363.53	3424.7	3978.5	3934.59	3911.49
Zm00001d002551	65.212	238.665	53.8166	134.404	183.1	144.813	229.213	202.564	186.135	205.582
Zm00001d002555	7.50389	58.4211	18.6411	1010.67	12.1786	270.105	3.98313	44.9555	418.8	439.348
Zm00001d002558	79.2612	29.401	87.775	84.7377	150.197	149.802	97.0285	127.674	89.2789	165.114
Zm00001d002560	0	0	64.6845	0	18.2352	7.46046	0	13.1651	0	13.9206
Zm00001d002566	0	0	3.06435	0	0	0	0	2.46846	0	0
Zm00001d002569	0	1.34052	1.22574	1.0715	0	0	0	0.41141	3.1736	0
Zm00001d002570	80.2744	153.713	46.4708	88.9868	104.463	96.2851	113.116	88.0555	136.319	45.5342
Zm00001d002571	1.74755	0	0	0	1.44008	3.64565	0	0	0	0
Zm00001d002572	0	66.9751	14.3249	32.5848	29.9279	15.5861	19.8226	34.4268	29.1276	45.5342
Zm00001d002576	3024.05	2286.59	2135.98	4645.02	2729.63	3325.6	2490.93	1917.87	2325.54	2726.17
Zm00001d002577	4562.16	5405.42	3656.36	4492.21	5756.58	5508.46	5698.09	5969.6	6056.91	5566.94
Zm00001d002579	380.412	430.469	1105	546.871	344.907	437.427	540.086	710.845	540.913	486.488
Zm00001d002580	20.2469	318.769	496.997	265.826	272.268	162.872	199.763	452.729	208.554	320.002
Zm00001d002584	0	20.9657	0	0	0	0	20.6771	25.5381	12.2667	0
Zm00001d002585	149.546	79.9146	227.619	176.237	98.7264	125.86	147.965	140.296	135.791	132.76
Zm00001d002586	0	5.75994	5.52886	0	0.960054	0	6.48809	0.94596	4.54653	1.61341
Zm00001d002589	628.005	650.062	598.858	654.469	721.88	691.323	660.08	774.232	702.759	692.982
Zm00001d002591	1463.26	1081.66	1750.98	1597.39	1686.63	1594.44	1322.36	1459.09	1508.54	1634.31
Zm00001d002593	0	16.0806	2.46017	33.7561	7.67458	9.15325	0.482385	13.2854	34.1496	23.1958
Zm00001d002594	48.8732	86.078	223.264	0	73.1843	43.1425	67.8717	136.551	60.4721	61.2787
Zm00001d002595	0	65.9985	132.217	59.7864	33.1816	48.9585	35.7861	78.025	76.3229	114.482
Zm00001d002596	4.08116	3.14106	10.0218	27.1941	0	0	4.10718	0	2.11574	0
Zm00001d002597	284.399	0	0	37.4806	151.424	159.039	51.0502	0	22.2095	65.4642
Zm00001d002598	596.542	934.875	1199.86	849.764	1164.12	840.835	1135.83	790.776	1085.47	1212.23
Zm00001d002599	385.782	221.304	122.717	250.086	222.652	292.783	287.768	253.912	273.63	242.434
Zm00001d002600	9636.72	7534.35	5304.8	13230.7	3507.24	5798.99	6120.49	5064.72	4857.01	3290.02
Zm00001d002601	0	0	0	7.83677	0	2.09786	0	0	3.1736	6.85118
Zm00001d002602	736.295	1509.33	1126.89	813.266	736.685	510.041	692.692	1128.42	781.142	715.001
Zm00001d002603	728.443	993.161	1087.83	431.607	926.418	695.96	907.23	974.868	695.383	729.015
Zm00001d002606	0	0	4.29443	2.57901	3.36019	0.858477	0	2.30333	0	1.56665
Zm00001d002607	1352.01	230.515	357.169	510.355	571.749	722.734	588.214	296.088	377.375	370.431
Zm00001d002608	0	0	0	0	0	1.62029	0	0	0	2.08887
Zm00001d002609	95.2822	0	8.18752	16.9815	27.6402	60.5421	31.6169	2.71474	4.38613	9.03357
Zm00001d002611	1.16503	1.77229	0.820056	1.005	3.36019	0	0	1.60365	0	0
Zm00001d002613	1180.72	979.638	1202.04	1110.08	1355.15	1206	1037.18	1090.83	950.57	1045.98
Zm00001d002614	1159.34	573.684	989.679	974.694	1058.25	1010.22	843.455	816.591	1117.52	1112.34
Zm00001d002615	43.0551	35.7283	30.0871	22.7086	33.5609	36.1112	68.5849	57.4993	61.1137	17.9736
Zm00001d002617	282.689	212.196	140.18	375.138	242.973	328.942	177.904	255.631	400.167	317.204
Zm00001d002621	16.1004	14.28	3.27153	11.454	4.12472	9.46165	16.5079	8.80191	12.4213	2.12005
Zm00001d002622	1508.84	1981.87	2578.95	2503.62	2148.09	1948.93	2685.8	3242.65	2513.66	2120.68
Zm00001d002624	0	127.304	0	26.6953	1.72459	13.2523	51.8737	57.337	61.4345	4.30244
Zm00001d002626	2584.44	2296.14	1246.11	2573.9	3379.31	2655.03	2661.21	2862.25	3444.02	3204.19
Zm00001d002628	8587.6	5416.08	9003.58	6715.43	8269.7	8884.45	7972.3	7599.16	7083.08	8470.94
Zm00001d002629	97.464	4.43072	0	0	73.5402	46.0562	25.9662	0	0	0
Zm00001d002630	0	3.54458	0	0	1.92011	1.62029	8.869	6.58256	7.1912	14.8091
Zm00001d002631	646.118	699.431	2434.2	687.298	519.302	901.805	1213.16	1421.41	1053.9	1066.66
Zm00001d002632	0	0.897446	0	1.5075	1.14973	0.429238	2.05359	0	0.950931	0
Zm00001d002634	23.5937	48.6339	104.128	122.758	91.574	90.2447	84.924	136.437	91.3584	175.769
Zm00001d002638	0	0	1.22574	0	0	0	0	2.1382	0	0
Zm00001d002639	180.655	136.744	54.4207	145.093	83.7098	99.4164	213.094	134.785	125.401	84.9656
Zm00001d002641	89.8877	0	122.985	0	142.12	106.188	55.3435	80.3675	0	74.0925
Zm00001d002642	0	1.77229	0	0	0	0	0	2.1382	0	0
Zm00001d002644	4.44302	3.56153	10.8505	7.90327	2.20461	4.52829	1.44716	1.60365	7.08427	9.06475
Zm00001d002649	1050.95	957.741	554.554	439.939	625.625	740.155	1230.04	946.134	1029.09	593.449
Zm00001d002650	45.3675	95.8256	108.634	53.3869	62.825	34.751	49.7753	94.7276	58.5283	44.3963
Zm00001d002654	29.7119	0.886145	80.209	80.108	51.5175	62.5491	9.50645	44.2167	42.9696	57.7946
Zm00001d002656	392.165	388.908	280.845	486.704	490.21	419.64	342.491	347.142	357.152	491.001
Zm00001d002658	2687.97	3614.73	1753.33	2349.57	2526.56	2556.67	3447.01	2575.63	2504.7	1986.67
Zm00001d002659	52.6649	19.2103	51.5549	27.0611	37.318	56.213	31.2896	30.3967	23.8975	34.4585
Zm00001d002662	6254.58	7600.75	4054.41	5282.25	6480.75	6184.33	6361.38	5575.79	6399.65	5366.47
Zm00001d002663	0	0	22.7327	0	11.8941	3.00467	0	1.23423	0	5.25336
Zm00001d002665	0	618.561	716.552	0	445.678	128.72	324.797	710.417	283.158	426.651
Zm00001d002668	7.21086	0	1.23008	0	1.92011	0	0	0	2.11574	0.522218
Zm00001d002669	144.886	144.612	59.3063	0	109.358	82.1916	149.198	91.3076	49.7445	45.9006
Zm00001d002670	9.90278	21.3974	17.6095	40.6286	34.041	25.3377	20.398	19.9491	22.3049	28.1763
Zm00001d002671	40.2149	89.1852	24.9683	33.7266	53.7104	42.4348	50.6747	52.2797	33.8937	36.7656
Zm00001d002674	2.91258	23.7089	31.1013	23.7098	2.29945	15.8036	11.1397	5.96403	16.2843	23.8271
Zm00001d002678	15.2249	6.68564	9.40892	16.2795	10.9341	15.3502	5.52332	2.30333	8.72454	6.9447
Zm00001d002680	1621.31	819.36	0	1.5075	547.167	695.748	1139.18	659.357	433.574	1.04444
Zm00001d002681	549.648	1036.65	1232.52	1046.06	854.62	757.281	719.558	917.892	815.924	991.386
Zm00001d002682	104.458	93.252	103.308	250.637	212.803	127.499	183.248	81.9291	148.139	260.524
Zm00001d002683	2502.66	3412.81	3880.47	4620.98	3485.59	3160.64	2607.75	3609.03	3529.93	4230.78
Zm00001d002684	0	0	0	1.0715	0	0	0	0	0.950931	0
Zm00001d002685	949.714	757.606	862.451	1050.99	841.042	1099.19	876.754	889.998	950.187	1110.21
Zm00001d002687	108.17	145.998	165.04	171.364	60.0222	97.742	134.944	108.623	90.6213	71.9569
Zm00001d002690	3650.02	958.739	1453.11	3338.36	4423.2	2951.86	2632.51	1906.52	1475.87	3024.57
Zm00001d002691	10.4888	104.777	151.463	3.01501	103.563	53.6801	95.1299	186.245	53.7679	81.9491
Zm00001d002693	0	0	0	25.9231	0	13.3973	0	0	5.81252	11.5823
Zm00001d002694	126.094	69.0887	0	4.68876	68.9589	73.921	80.6446	25.4178	20.932	0
Zm00001d002695	0	0.897446	0	0	0	0	1.54019	0.822819	3.80372	0
Zm00001d002696	3.64339	12.0421	3.67722	0	9.01983	3.74231	10.8296	2.1382	8.08291	0
Zm00001d002698	0	1.32922	0	0	0	0	0	0	0	0
Zm00001d002699	0	0	0	0	0	0.810144	0	1.0691	0	3.19566
Zm00001d002700	1597.36	1653.18	554.667	704.375	1451.1	1205.46	1495.15	983.844	1241.67	683.481
Zm00001d002703	0	0	0	2.01	0	3.33724	0	0	3.06667	1.56665
Zm00001d002704	227.346	103.671	38.4427	34.7316	96.0956	238.353	131.519	68.3134	37.8521	122.612
Zm00001d002706	0	0	46.0564	72.275	30.3014	35.4944	4.46551	34.4632	29.9296	93.1339
Zm00001d002708	0	77.1657	0	0	0	0	49.5238	43.6373	29.0741	0
Zm00001d002709	1.53044	0.897446	10.8418	4.55576	16.013	3.28891	4.4345	0.94596	0.950931	10.647
Zm00001d002710	0	2.23231	0	0	0	0	14.6094	0	9.40812	0
Zm00001d002711	26.441	13.8539	31.904	31.1143	50.9484	57.839	19.9777	27.1026	33.6149	38.2855
Zm00001d002712	107.146	30.4228	71.9911	39.3244	57.053	45.8387	37.9638	36.6882	29.4484	38.5428
Zm00001d002713	0	0	0	2.01	0	0	0	0	0	0
Zm00001d002715	777.232	2443.88	260.732	416.982	866.668	970.237	1646.87	1368.82	1590.56	642.499
Zm00001d002716	6.9902	36.5919	1.64011	1.0715	0	7.00705	11.9804	11.0213	28.6998	2.15122
Zm00001d002717	624.413	708.13	507.88	653.981	565.021	580.138	558.169	622.112	582.708	643.044
Zm00001d002718	178.679	48.6113	180.669	186.494	144.561	156.464	94.148	127.137	30.3459	128.66
Zm00001d002721	1238.81	542.045	318.402	1118.8	530.633	607.396	449.597	282.316	222.835	345.287
Zm00001d002722	3.8605	8.49183	7.36312	4.62226	3.16467	1.28772	3.95212	4.7298	4.0176	4.74672
Zm00001d002725	0	204.836	870.698	143.84	239.648	133.35	161.455	326.012	176.786	233.01
Zm00001d002726	6178.9	4632.44	4715.05	3676.63	5114.1	2737.74	2750.84	3023.95	3648.87	2497.06
Zm00001d002728	30.591	46.8334	107.43	59.9157	55.5473	53.6433	27.6338	59.7215	70.6288	81.0216
Zm00001d002730	0	1.34617	6.96178	0	1.14973	0	0	3.29128	4.96853	0
Zm00001d002731	280.246	0	104.776	76.0622	195.604	209.744	185.512	10.4895	29.1276	94.2018
Zm00001d002734	33261.2	17928.7	30012.3	36178.9	40375.5	40211.4	29604.5	28317.3	32080.9	43882.5
Zm00001d002735	0	0	0	0	0	0	0	0	2.64467	0
Zm00001d002736	1739.74	1014.07	1835.56	1021.36	981.955	1252.09	1182.68	1363.48	824.494	1024.21
Zm00001d002737	1605.17	1357.68	1149.45	1092.94	1330.02	1078.41	1314.26	1287.59	1316.67	1090.82
Zm00001d002740	63.6745	86.9303	36.0173	95.1165	38.6457	263.059	221.984	66.4243	155.705	187.92
Zm00001d002741	0	0	17.8123	0	4.02404	0	0	6.41461	0	2.08887
Zm00001d002742	1492.47	2326.01	1285.9	2426.01	1715.71	1945.93	2282.25	2096.08	2615.61	1954.67
Zm00001d002745	0	0	0	0	0	0	0	0	2.11574	0
Zm00001d002746	2.55073	12.0534	4.92034	8.23952	0	6.00934	5.97469	5.34833	6.6088	0
Zm00001d002751	375.286	0	0	767.465	201.573	458.792	182.79	0	422.159	572.272
Zm00001d002757	5.10145	32.6551	138.095	70.5717	40.0916	42.9733	23.4784	92.1752	39.4981	45.0744
Zm00001d002758	551.41	868.752	545.659	1009.77	667.976	715.584	954.159	778.968	958.163	926.873
Zm00001d002759	0	0	0	2.61226	0	0	0	0	5.33706	0
Zm00001d002762	5.24265	5.36207	21.2867	8.84177	2.68464	2.93217	4.04515	9.70588	4.70694	3.6867
Zm00001d002768	18.3581	1.34617	1.83861	0.502501	0.574863	6.26941	8.96204	0	0.528934	1.58224
Zm00001d002770	468.13	657.345	865.196	859.518	600.528	744.321	701.324	576.877	681.995	455.023
Zm00001d002771	90.4014	12.5247	517.234	5.29102	203.16	114.446	49.2757	186.682	6.39493	160.742
Zm00001d002775	509.143	456.156	607.482	445.222	496.735	459.288	445.769	464.64	411.424	463.534
Zm00001d002782	1.16503	0	0	0.502501	0	0	0	0	0	0
Zm00001d002783	0	4.03851	0	0	0	2.14619	0	0	0	0
Zm00001d002784	269.819	160.204	496.953	215.731	513.807	574.356	291.061	435.243	346.479	461.991
Zm00001d002787	145.128	295.309	103.753	266.764	154.446	199.714	193.871	232.057	287.972	198.045
Zm00001d002788	0	4.46463	0	0	0	0.858477	0	0	0	3.65553
Zm00001d002790	0	0	2.45148	0	0	3.43391	0	0	0	0
Zm00001d002791	2255.04	2459.97	1682.12	2617.79	2742.94	2486.6	2996.54	2373.12	2972.18	2593.56
Zm00001d002796	1324.13	1165.25	1795.43	591.512	1502.48	1207.61	1291.38	1340.51	1049.59	1278.06
Zm00001d002798	3143.13	3198.98	4165.82	4769	3540.61	3185.38	2696.43	3248.5	4039.25	3956.41
Zm00001d002801	6338.38	5082.13	6374.39	4474.49	9347.18	7476.3	6266.37	6553.36	5562.58	6705.59
Zm00001d002809	3394.52	2986.22	2793.18	3385.88	3175.3	3288.45	3056.63	2807.92	2474.68	3025.16
Zm00001d002810	2.55073	5.32817	0	18.3523	0	21.4504	0.96477	2.05705	17.8118	10.0936
Zm00001d002811	1.09266	0.443072	0	0	0.574863	0	0.995782	0	0	0
Zm00001d002812	0	0.443072	0.612869	0	0	0.429238	0.482385	0	0	0
Zm00001d002813	4844.79	95.5996	5472.64	430.206	5056.2	3852.81	3303.65	3120.48	353.043	2891.59
Zm00001d002814	0	9.8154	0	0	0	0	7.45286	7.3214	8.46294	1.07561
Zm00001d002815	294.805	328.861	298.367	62.9897	291.606	205.809	313.999	337.725	148.764	132.822
Zm00001d002817	0	0	4.29443	0	3.16467	1.21522	0	2.46846	0	0
Zm00001d002819	2674.66	3321.93	2770.27	2668.14	2742.11	2608.04	3011.5	2800.48	2928.98	2512.34
Zm00001d002821	0	0.886145	0	7.20127	5.17376	1.62029	0	1.0691	4.12454	8.90888
Zm00001d002822	7.57271	7.13436	2.05014	4.52251	0	3.00467	7.23578	8.47448	5.65787	0
Zm00001d002823	2211.56	2886.17	3484.48	1530.26	2465.87	2574.17	3273.3	3750.94	2628.02	2706.82
Zm00001d002824	813.02	1085.43	1159.01	897.091	901.082	852.527	952.271	1068.19	791.933	828.447
Zm00001d002825	995.945	861.553	1113.67	1188.66	1155.65	996.547	1056.87	1128.53	1067.79	1186.27
Zm00001d002827	0	21.3805	0	0	6.32349	4.57662	5.13397	4.31839	3.80372	0
Zm00001d002828	208.564	54.8595	20.2551	105.374	74.6126	125.323	99.0028	27.9674	58.0528	35.7991
Zm00001d002829	827.734	1613.47	483.396	1185.63	932.018	877.549	1195.38	1658.18	1254.23	864.683
Zm00001d002833	3467.12	1774.69	2690.71	2019.25	3155.63	2548.97	2450.31	2241.21	2095.79	2167.61
Zm00001d002835	2267.81	253.753	2724.54	1083	1363.87	1599.06	826.286	960.533	650.864	1348.7
Zm00001d002836	94.4826	83.9361	170.039	111.429	103.581	158.712	125.176	158.317	125.972	175.364
Zm00001d002837	73.7802	12.0703	0	0	6.2345	35.5911	26.0764	3.29128	3.5956	0
Zm00001d002839	918.215	2985.35	943.459	937.554	996.791	1013.44	1966.8	3915.31	3387.15	826.95
Zm00001d002841	503.941	539.993	710.816	400.197	495.347	444.385	428.355	603.307	487.288	398.187
Zm00001d002842	1822.16	1663.95	1314.11	2369.87	2067.97	2224.2	1943.18	2151.9	2496.86	2423.28
Zm00001d002843	226.546	364.527	220.368	258.104	128.501	269.295	345.864	242.37	285.736	216.65
Zm00001d002849	6623.36	6420.38	5602.72	4252.27	6932.14	6430.01	5770.32	6680.05	7971.9	7184.87
Zm00001d002850	17.7721	3.13541	0	0	3.44918	1.21522	10.1749	2.42647	1.0044	1.04444
Zm00001d002851	0.582516	7.53223	426.458	10.8518	148.248	64.6527	1.54019	248.634	12.9445	188.1
Zm00001d002853	665.383	427.04	415.771	1011.19	579.471	701.964	488.578	462.972	868.813	782.367
Zm00001d002854	0	11.6385	301.324	20.8981	126.889	54.1093	5.64737	187.798	58.9445	161.396
Zm00001d002856	1424.33	1049.53	2072.41	718.128	1349.59	1421.83	1224.76	1511.51	1056.21	1193.84
Zm00001d002857	2.04058	0.886145	0	2.04326	0	0	0	0	0	0
Zm00001d002859	1582.22	2373.45	1815.13	2169.34	1776.35	1647.68	2223.88	2334.48	2510.74	2111.81
Zm00001d002860	0	0	0	0	1.44008	0	2.53597	0	0	0
Zm00001d002862	0	0	0	2.01	0	0	0	0	0	0
Zm00001d002863	5896.53	7070.75	6078.26	7318.09	6607.03	6503.75	6368.62	6366.11	6363.73	6119.18
Zm00001d002864	5057.6	13363.3	5809.24	11352.3	6336.6	6644.27	7989.72	8022.94	10138	6956.39
Zm00001d002865	771.324	1917.73	1218.63	915.496	1218.19	881.233	1077.86	1669.71	1650.23	1384.44
Zm00001d002868	1547.23	1868.75	340.604	1772	1153.64	1350.23	1919.22	961.977	1530.86	1270.67
Zm00001d002869	2167.33	2090.43	2087.2	2020.99	2550.73	2494.35	2290.36	2025.99	2245.43	2298.56
Zm00001d002871	477.308	642.002	873.673	495.191	594.542	585.143	539.573	792.323	582.762	597.495
Zm00001d002873	10306.3	18713.9	10577.3	21612.7	12961.3	11565.8	12550.3	11919.4	13763.4	13116.6
Zm00001d002875	3406.93	2657.88	121.406	6.96477	1906.68	1807.89	4994.48	3663.31	3336.56	51.9567
Zm00001d002876	28.9953	0	2.8702	13.7005	13.7253	15.3985	12.7109	8.01826	2.64467	0
Zm00001d002878	783.391	2298	395.806	2048.69	801.147	898.416	1007.28	1253.34	2030.53	1355.96
Zm00001d002879	1664.91	1362.66	1189.77	1208.43	1643.3	1642.56	1382.06	1435.66	1254.39	1251.27
Zm00001d002880	720.654	482.876	607.094	733.335	499.234	530.367	760.391	707.999	379.105	873.825
Zm00001d002881	854.334	954.334	1198.35	1133.82	1078.58	1080.71	960.024	1076.42	950.025	995.564
Zm00001d002882	2417.37	1737.2	1508.41	1156.62	1971.46	1989.47	2499.05	1620.32	2051.87	1602.65
Zm00001d002885	0	0	3.28022	0	0	0	0	0	0	0
Zm00001d002887	191.795	539.561	167.825	309.569	220.075	189.522	353.427	327.44	521.075	340.221
Zm00001d002888	0	1.79489	0	2.14301	0	0	0	0	0	0
Zm00001d002889	1436.29	1041.96	3217.4	972.289	1660.81	1196.43	982.486	1463.27	788.259	1165.26
Zm00001d002890	237.607	2775.31	1986.46	2149.2	1064.85	1072	1560.53	2399.03	2385.28	2054.02
Zm00001d002891	2778.83	373.419	1211.26	1067.47	1673.04	1569.25	1321.3	741.398	677.767	1125
Zm00001d002896	590.535	762.767	2259.48	35.9361	1268.24	584.429	595.199	1232.02	401.433	776.927
Zm00001d002899	0	0	0	18.2193	0	18.1132	0	2.46846	21.0389	22.4319
Zm00001d002902	0	0	0	0	0	3.24057	0	0	0	0
Zm00001d002906	3252.48	916.89	1412.39	7103.12	1586.01	4931.06	2074.77	1173.19	5500.19	5624.48
Zm00001d002907	6.1182	3.54458	1.64011	11.321	2.40013	6.84365	4.10718	2.05705	7.50626	9.98449
Zm00001d002915	994.802	834.983	879.741	541.377	806.777	879.43	858.609	763.782	722.997	586.388
Zm00001d002916	1.16503	0	0.820056	0	0	0	0	0.534551	0	0
Zm00001d002917	4588.91	6597.21	3879.01	4360.66	4534.99	4472.12	5828.86	5486.46	6059.22	4971.74
Zm00001d002919	0	0.448723	0	0	0	0	0	0.822819	0	0
Zm00001d002925	3708.65	2456.48	2507.37	2679.61	2867.51	3115.69	3158.87	2522.45	2446.24	2410.33
Zm00001d002928	13.405	110.303	715.796	8.70877	214.237	101.641	44.4209	289.22	113.866	182.402
Zm00001d002929	12.3847	23.198	87.1448	22.4388	62.2443	31.1779	14.4544	48.5771	23.7313	72.1907
Zm00001d002933	3050.55	3140.36	4817.88	3112.65	3957.23	2986.98	2820.16	5101.44	2770.46	4811.3
Zm00001d002936	1337.82	1834.96	880.73	1442.88	1615.72	1270.97	1356.83	1342.44	1459.74	1444.52
Zm00001d002938	13.7668	1129.97	1468.57	1390.16	567.304	659.446	473.785	1085.6	1113.32	1161.52
Zm00001d002939	2.33007	7.57178	15.9694	21.9696	3.44918	5.86434	0	4.60666	11.9459	12.1513
Zm00001d002940	10126.6	6935.09	7041.46	12328.9	6791.53	10206	9246.07	6643.88	10315	9387.64
Zm00001d002941	5854.12	8151.69	6722.7	8511.24	8482.63	7897.23	7948.72	7999.8	9401.38	8557.98
Zm00001d002942	1955.57	1777.6	2020.76	1859.29	2269.41	2087.46	2124.17	2173.39	2428.38	2379.51
Zm00001d002943	824.305	1062.88	1074.91	1042.41	1056.04	849.702	914.18	1011.32	945.604	946.889
Zm00001d002944	1615.04	1292.14	2567.38	1915.87	1630.06	1552.92	1572.27	1393.6	1500.72	1521.35
Zm00001d002945	80.9293	147.05	153.068	617.635	107.053	313.671	165.924	144.497	645.071	512.077
Zm00001d002946	2109.91	1618.89	2351.8	1724.48	2006.79	1954.56	2011.62	2023.39	1777.54	1847.29
Zm00001d002949	881.427	867.785	592.198	1317.32	1007.09	1108.7	941.579	813.535	1234.56	1198.08
Zm00001d002950	4.88079	16.0636	23.3108	17.4508	13.6187	7.53296	19.4505	8.63678	19.5648	20.1093
Zm00001d002951	233.341	338.961	299.658	335.326	284.364	222.877	271.973	292.568	224.397	342.855
Zm00001d002953	694.128	1085.42	1244.46	915.924	953.941	594.277	837.339	1021.2	879.959	1054.19
Zm00001d002954	2470.38	2286.46	3648.48	2990.09	1221.72	1292.87	1536.75	2106.47	1868.24	1806.81
Zm00001d002955	2310	1498.4	3178.39	2723.24	3016.69	2399.14	2511.97	3299.66	2518.16	3056.63
Zm00001d002956	0	0	0	0	0	0	0	3.29128	0	0
Zm00001d002958	895.186	480.61	203.423	546.262	512.361	663.096	820.683	301.669	514.306	408.725
Zm00001d002959	12.6777	12.5247	14.1177	11.587	16.2085	20.9303	13.5998	22.5827	12.1063	6.45366
Zm00001d002961	2511.91	2587.5	2860.53	2987.68	3135.09	2934.21	2405.64	3038.1	3107.87	3495.16
Zm00001d002963	813.992	1151.4	773.478	1070.68	952.42	803.826	885.967	935.733	1060.65	1239.43
Zm00001d002964	2255.79	3417.81	3089.62	3493.15	2781.4	2730.13	2915.27	3178.99	3184.65	3090.4
Zm00001d002967	2061.16	1158.99	849.093	1458.9	1498.54	1419.56	1138.55	1061.93	1385.03	1371.58
Zm00001d002968	2.84021	8.03746	4.50162	25.6866	13.2335	13.9899	8.44864	25.9943	22.0433	23.3984
Zm00001d002969	0	0	0	0	0	0.858477	0	0	1.05787	0
Zm00001d002970	93.48	101.738	72.859	58.3787	133.497	86.2792	104.76	87.1656	97.3313	84.077
Zm00001d002972	0	0	0	5.79352	0	0	0	0	0	0
Zm00001d002973	10.7131	0	0	5.89327	0	3.43391	0	0	6.87614	2.08887
Zm00001d002978	6.1182	1.77229	2.8702	0	0	0.810144	0	2.87987	2.11574	0
Zm00001d002982	167.477	93.6103	117.888	242.486	83.7039	164.383	113.878	140.131	164.489	133.314
Zm00001d002987	122.968	1.34617	17.1734	128.119	92.6289	106.78	84.2522	30.1084	52.3892	60.2187
Zm00001d002988	21.9362	193.32	803.352	4.02001	367.445	179.812	102.845	487.651	84.5185	357.119
Zm00001d002990	2464.6	148.413	139.766	2313.51	1137.83	2100.24	1198.21	194.706	1154.84	1234.3
Zm00001d002991	0	2.21536	0	0	0	0	0	7.81678	2.64467	2.15122
Zm00001d002992	0	0	0	2.14301	0	0	0	0	2.11574	0
Zm00001d002993	20098	3006.17	13203.2	8516.75	12172.6	14761.6	17957.8	17334.9	12346.5	11412.1
Zm00001d002996	47.2016	32.2177	26.7982	20.3661	22.443	47.2174	43.0357	24.385	19.2497	31.6448
Zm00001d002999	443.99	65.5046	543.673	294.336	587.044	398.365	308.351	430.594	134.12	495.561
Zm00001d003000	27.02	2.24362	5.51582	19.4941	3.44918	7.29129	6.39505	4.52551	1.5868	4.69996
Zm00001d003001	0	0	0	10.885	0	1.69279	0	0.41141	11.7912	13.2425
Zm00001d003002	10021.4	3134.02	6477.36	10024	8466.44	9633.08	6685.03	5036.7	6984.65	9162.53
Zm00001d003003	756.616	1007.15	566.298	880.424	873.649	1022.74	1087.93	918.108	1028.4	1044.5
Zm00001d003004	51.1309	69.5205	13.3107	88.2552	42.5925	40.0527	43.7524	21.4716	74.1537	39.8522
Zm00001d003005	16.0245	9.32712	14.3423	57.7432	2.29945	4.86086	0	13.4925	22.0853	13.7647
Zm00001d003007	6.04582	1.32922	1.0229	0	5.46412	0.810144	2.05359	0	1.95533	4.76231
Zm00001d003009	2004.47	2423.43	1.23008	291.915	944.907	1195.4	2639.1	1297.99	1281.79	243.743
Zm00001d003012	5.6116	28.5883	4.92034	11.3543	6.71453	0	2.41193	14.682	17.2887	7.52927
Zm00001d003014	15.8762	7.13436	9.42195	2.14301	2.49497	9.60665	12.5868	4.19525	3.54213	5.80675
Zm00001d003015	0	26.2543	0	63.8987	0	44.5936	20.7874	26.9403	34.8866	45.0899
Zm00001d003016	2.33007	5.79384	0	0	1.92011	3.28891	0.96477	2.67275	1.90186	0
Zm00001d003017	53.0338	3.58413	0	38.5189	1.14973	18.4273	19.4643	1.64564	3.54213	1.07561
Zm00001d003018	88.7156	3388.54	8.58886	3491.99	33.9344	1202.21	1881.58	1299.82	3329.29	1724.32
Zm00001d003027	4.95316	15.9619	5.52451	5.25777	3.2595	8.53644	9.14811	19.0452	16.7655	6.31338
Zm00001d003028	3658.48	1427.92	2681.76	2551.22	2521.17	2999.82	2537.61	1891.86	1356.14	2051.46
Zm00001d003031	577.822	613.276	754.153	724.176	631.546	565.536	590.874	595.395	620.293	559.934
Zm00001d003032	22.5876	5.35077	18.4208	19.6898	6.13967	10.4893	7.90423	2.05705	16.2843	6.99146
Zm00001d003033	2601.36	2766.18	2369.42	2969.16	3172.88	2810.26	2726.28	2985.02	3870.58	3757.86
Zm00001d003035	0	0	0.410028	0.502501	0	0	0.482385	0	2.64467	0.522218
Zm00001d003038	3173	3546.73	3922.9	5294.29	3574.29	3808.53	3267.01	3500.33	3785.26	4029.02
Zm00001d003039	0	0	87.8358	0	186.04	41.5279	0	155.846	0	132.331
Zm00001d003040	37.4471	54.8426	24.1699	48.4691	15.4381	20.3802	24.2261	13.0783	33.7811	32.9698
Zm00001d003041	0	0	0	0	1.44008	0	0	0	0	0
Zm00001d003043	0	2.65843	0	0	0	2.43043	0	2.1382	5.28934	0
Zm00001d003044	0.510145	0	0.410028	6.86502	0	1.66862	0.995782	0.41141	6.50186	1.58224
Zm00001d003045	10970.6	8257.99	9703.67	6386.05	10999.9	10434	10132.7	9533.86	8036.31	9649.66
Zm00001d003047	580.207	669.69	884.058	667.09	800.275	820.842	628.156	778.721	665.548	878.743
Zm00001d003048	74.8729	38.3642	50.1263	35.7698	25.0153	35.4944	42.3363	17.8501	18.8755	15.347
Zm00001d003049	4.07761	1.79489	3.28022	28.0661	9.12051	9.15325	0	15.5888	16.1296	8.41784
Zm00001d003052	0	15.6205	2.8702	0	0	0	0	0	4.76041	0
Zm00001d003053	0	0	11.049	0	12.647	0	0	7.69082	0	2.68902
Zm00001d003057	169.511	158.819	96.7913	0	120.867	87.27	200.104	168.093	80.5124	40.39
Zm00001d003058	0	0	0	2.01	0	0	0	0	0	0
Zm00001d003060	0	3.54458	5.7317	0	0	2.14619	0	0	0	0
Zm00001d003066	192.25	16.4728	2.46017	139.536	81.155	99.6454	91.5155	8.3905	68.0795	82.2063
Zm00001d003068	1957.47	3466.08	2229.22	2552.59	2156.7	2653.65	2172.25	2734.19	3656.9	2261.98
Zm00001d003069	0	0	3.28022	0	0	0	2.05359	4.81096	0	0
Zm00001d003071	0	149.373	2.45148	6.03001	19.8474	9.96339	26.0144	67.986	73.9151	34.8717
Zm00001d003072	828.003	656.669	817.996	556.91	755.098	791.525	735.297	896.348	753.164	933.444
Zm00001d003076	0	1.77229	0	0	0	0	0.96477	2.1382	0.528934	0
Zm00001d003080	0	0	0	2.01	0	0	0	0	0	0
Zm00001d003081	367.593	576.594	581.801	266.561	344.457	359.86	584.028	544.58	494.13	424.898
Zm00001d003082	0	0	0	3.01501	0	0	0	0	0	2.61109
Zm00001d003083	0	0	1.83861	21.6333	0	16.7829	0	0	0	12.7514
Zm00001d003087	0	1.34617	1.83861	0	1.92011	0	0	0	0	0
Zm00001d003088	0	0	3.8844	0	1.92011	3.00467	0	0	0	2.12005
Zm00001d003089	1345.4	1034.25	958.297	1347.45	1178.87	1186.57	1049.14	1039.75	1258.19	1179.97
Zm00001d003093	0	0	0	4.82177	0	0	0	0	0	0
Zm00001d003098	0	15.1097	2.05014	7.23452	0	11.3961	0.96477	3.29128	1.90186	7.88003
Zm00001d003099	9228.24	6317.19	11184.1	4230.29	8728.39	9148.2	10403.3	9188.83	7437.71	8724.83
Zm00001d003103	0	0	0	1.005	0	0	0	0	1.4264	0
Zm00001d003106	4.44302	0	0	2.14301	3.2595	2.57543	1.96055	2.1382	0	0
Zm00001d003107	177.67	87.9407	244.378	161.461	124.554	157.939	124.876	103.233	98.5266	109.167
Zm00001d003108	33.0693	90.077	155.377	123.56	52.9458	43.3784	55.9223	91.1816	100.363	54.6301
Zm00001d003110	0	0	0	1.5075	0	1.28772	0	0	0	0
Zm00001d003112	0	0	0	7.93652	0	1.28772	0	0	1.05787	0
Zm00001d003114	0	0	1017.84	5.66052	619.28	254.095	0	433.589	0.528934	390.299
Zm00001d003115	0	0	0	321.301	0	92.1976	0	0	176.549	75.5968
Zm00001d003116	0	0	0	145.03	0	48.0333	0	0	65.221	45.6433
Zm00001d003117	0	1.79489	0	6.19627	0	1.21522	0	0	1.90186	0
Zm00001d003118	1195.94	1228.95	1269.63	1056.7	1183.64	1054.86	1119.56	1090.64	1071.07	1144.14
Zm00001d003119	2942.75	3170.54	3174.3	4156.29	3766.54	3763.13	3291.83	3129.6	3665.06	3948
Zm00001d003120	38.026	5.37903	8.38602	20.2293	3.2595	13.5849	13.7377	0	1.05787	2.64226
Zm00001d003123	0	5.35077	0	3.61726	0	2.43043	0	0	12.5283	6.39131
Zm00001d003124	3500.8	2478.1	3777.68	2391.51	2890.63	2706.58	2410.92	2814.01	2404.15	2730.02
Zm00001d003125	3109.59	2509.3	1809.7	2854.75	2677.42	2934.21	2635.13	2127.57	3056.3	2383.94
Zm00001d003126	0	123.119	0	0	0	0	91.1916	85.8781	82.3493	49.8211
Zm00001d003127	63.0054	104.498	194.636	125.787	55.7136	130.316	52.5112	87.1151	72.2518	79.5329
Zm00001d003128	6323.06	5321.57	4892.21	7077.62	5413.92	5395.62	5280.62	4337.2	5774.6	4419.78
Zm00001d003129	962.953	667.023	946.699	732.622	1013.68	978.934	750.42	707.386	667.826	602.218
Zm00001d003135	0	1.79489	0	0	0	0	0	0	0	0
Zm00001d003136	8366.73	7202.57	9925.56	8003.39	10232.6	9570.89	7990	9006.56	9102.96	10764.3
Zm00001d003143	1.53044	340.592	230.403	27.7963	124.874	68.5285	166.874	243.271	132.503	149.681
Zm00001d003146	1311.76	1270.1	3414.62	599.357	2335.3	706.246	1805.42	1115.62	1025.01	1002.24
Zm00001d003147	13495.4	11496.9	11872	9201.13	16058	14371	13096.2	14571.2	14155.3	16525.2
Zm00001d003148	0	4.0159	0	0	0	0	0	0	0	0
Zm00001d003149	2.33007	0	0	0	1.44008	0	0	0	3.32826	10.5535
Zm00001d003151	2.55073	15.1436	45.6247	29.9763	41.4369	13.5423	2.05359	45.4481	12.4271	115.332
Zm00001d003152	2749.74	3402.86	2687.35	3679.59	2232.03	2996.2	2841.59	3591.41	3638.01	1983.76
Zm00001d003154	1289.5	1204.61	1620.56	1644.18	1706.1	1518.03	1284.28	1275.61	1358.07	1469.27
Zm00001d003156	0	0	0	0	0	3.33724	2.05359	0	0	0
Zm00001d003157	640.881	478.163	624.767	610.149	554.005	608.159	550.085	506.9	514.823	528.515
Zm00001d003160	0	3.56153	0	21.6371	0	0	0	0	4.27919	0
Zm00001d003161	644.572	1479.25	539.112	1323.05	1272.46	858.707	806.559	1072.66	1129.35	1037.6
Zm00001d003164	2238.86	3550.72	3019.16	5524.6	1929.64	1869.31	2174.33	2384.97	2075.13	1794.86
Zm00001d003166	0	0	0	0	0	0	0	0	1.05787	2.08887
Zm00001d003168	135.859	485.212	0	0	35.8662	25.3193	279.615	346.473	328.778	0
Zm00001d003172	69.1995	70.0201	67.3214	69.6369	35.0959	51.7997	96.932	77.5772	45.2095	24.7781
Zm00001d003173	50.1177	0	58.8919	269.077	141.266	106.713	39.7693	97.6354	116.789	135.925
Zm00001d003174	3955.06	3528.56	4381.49	2466.12	4216.18	3966.42	4338.06	4513.35	3207.24	3976.62
Zm00001d003176	845.683	2299.73	1164.55	1641.16	890.876	1224.32	1605.15	1553.3	2060.93	1714.4
Zm00001d003179	74.2322	0	53.8426	26.6621	50.6288	67.2891	38.4462	43.1028	8.08866	18.0516
Zm00001d003180	1252.07	1463.53	1226.6	1418.07	1064.06	1212.99	1174.04	1291.52	1248.64	1217.14
Zm00001d003181	37.8778	22.7154	1376.9	395.881	779.87	378.15	27.7579	576.286	340.705	807.8
Zm00001d003182	2046.45	3293.06	3005.73	3868.38	2653.38	2664.78	2391.8	3025.51	3197.57	2959
Zm00001d003184	0.582516	0	25.3826	0	0	2.8355	6.67416	4.03012	0	6.96029
Zm00001d003188	0	0	0	0	0	1.71695	0	0	0	0
Zm00001d003193	2.33007	0	0	8.17302	2.68464	0.858477	0.513397	0.534551	1.05787	1.56665
Zm00001d003194	0	60.5743	0	0	0	0	21.9072	23.691	14.9533	0
Zm00001d003195	0	176.195	346.223	314.882	197.175	221.334	132.735	332.085	335.494	415.1
Zm00001d003196	11206.1	393.316	13286.8	2025.64	9561.09	7829.24	5782.34	5674.7	1587.27	5482.55
Zm00001d003198	0	0	7.57031	0	1.92011	1.62029	2.05359	1.23423	0	9.0024
Zm00001d003200	0	0	6.33588	5.59401	8.35013	4.19572	4.01414	6.37544	8.29679	7.40457
Zm00001d003202	78.4474	0.448723	321.778	69.9989	161.647	125.056	27.6648	112.704	38.4765	133.259
Zm00001d003203	0	0	3.06435	2.51251	1.14973	1.28772	0	0	0.950931	0.522218
Zm00001d003208	6.12174	0	0	0	0	0	0	0	0	0
Zm00001d003211	2938.2	4164.05	2034.67	3674.76	2686.91	2748.03	2412.51	2732.08	3968.2	3197.37
Zm00001d003213	0	0	4.29443	0	2.10978	0.429238	0.482385	0.94596	0.475466	1.59783
Zm00001d003214	6374.94	7667.82	5454.85	6990.62	7732.44	7536.78	7862.95	7237.76	9297.71	8238.98
Zm00001d003216	2.04058	0	0	0	0	0	0	0	0	0
Zm00001d003217	0	0	0	0.502501	0	4.05072	0	0	0	0
Zm00001d003218	0	0	0	4.02001	0	0	0	0	0	0
Zm00001d003219	2.33007	8.07702	0.612869	2.04326	0.574863	3.66981	1.44716	7.40255	8.72454	0
Zm00001d003220	2358.87	4586.62	2362.22	3877.39	2623.05	3472.87	3785.52	3194.55	4840.22	3320.94
Zm00001d003222	705.508	559.173	426.726	683.503	492.829	591.163	540.375	584.525	527.638	442.638
Zm00001d003223	2.33007	7.17957	0	4.28601	0	0	0	0	3.70254	0
Zm00001d003224	1502.76	1854.4	2157.52	2340.61	1775.12	2076.48	1615.85	1980.5	1699.54	2165.46
Zm00001d003226	872.837	500.591	920.8	590.891	941.79	742.007	612.871	687.487	736.196	727.363
Zm00001d003227	379.833	426.436	749.989	414.156	311.162	260.637	368.836	491.175	404.958	530.23
Zm00001d003228	0	0	0	27.8666	0	9.34658	0	0	0	9.01799
Zm00001d003231	279.804	230.783	329.75	443.67	331.62	363.174	272.11	333.062	337.575	340.72
Zm00001d003232	0	0	1.22574	0	0	0	0	0	2.64467	0
Zm00001d003237	0	1.78359	0	0	2.58981	0.810144	0	1.0691	0	1.07561
Zm00001d003239	213.532	273.11	199.759	330.031	263.165	260.886	263.276	212.852	256.823	259.752
Zm00001d003240	0	2.67539	0	0	3.54986	2.8355	0	3.2073	3.0132	5.25336
Zm00001d003242	17.9168	84.334	50.3769	40.8946	31.3622	38.3058	41.6506	59.4276	79.823	68.5975
Zm00001d003245	706.087	442.325	590.304	400.651	576.781	563.806	516.704	559.037	428.814	571.625
Zm00001d003246	8.67247	0	0	339.693	0	453.059	0	0	0	313.596
Zm00001d003247	396.101	542.801	365.481	764.512	353.299	598.405	551.495	437.261	442.23	472.544
Zm00001d003248	7.721	12.4682	6.55176	11.454	8.05977	12.2062	24.2261	4.48352	10.5195	9.52462
Zm00001d003249	3448.09	8876.4	4148.03	5380.2	4584.59	3899.8	5195.25	5183.07	7749.72	5177.57
Zm00001d003250	3.20561	3.57848	0	5.72702	0	3.31307	4.34147	2.30333	9.14653	4.25568
Zm00001d003251	2144.37	4123.22	3024.19	4234.23	2374.83	2820.2	4668.31	3624.32	3876.96	3394.95
Zm00001d003252	0	17.3985	16.1679	51.8831	4.12472	17.3088	0	6.62172	2.85279	7.31105
Zm00001d003254	12180.6	6906.07	14703	11775.8	14125	11803.1	9358.81	9120.81	9094.83	10322.7
Zm00001d003256	67.3796	5.31687	2.8702	0	12.6645	17.4722	24.1193	4.2764	0	0
Zm00001d003257	0	0	16.362	0	2.975	0	0	4.7298	0	1.59783
Zm00001d003258	10.7819	0	172.97	0	2.29945	7.29705	1.02679	165.02	0	0
Zm00001d003259	9.1067	0	40.5276	7.70377	0.574863	3.43391	12.4938	28.2977	4.27919	21.8474
Zm00001d003262	976.503	874.84	1364.56	879.179	1043.36	791.839	806.015	887.16	684.297	941.503
Zm00001d003265	114.805	6.22562	62.0475	15.1378	58.7893	60.2579	24.0228	28.4208	18.2338	24.2558
Zm00001d003267	2496.04	1011.98	822.347	890.525	1601.87	1638.48	1528.63	781.481	1101.59	1060.8
Zm00001d003268	2099.62	1082.42	2147.99	1825.16	1895.16	2107.78	2588.08	2018.92	2325.93	2046.35
Zm00001d003269	0	3.54458	0	0	7.2004	0	1.54019	8.06025	2.11574	8.98682
Zm00001d003271	1187.26	1415.41	1641.52	1060.42	1079.59	1404.78	1239.04	1400.1	1233.48	1401.72
Zm00001d003273	1243.35	1137.7	968.233	1830.23	911.892	1518.5	1145.98	1058.76	1829.74	1165.07
Zm00001d003276	147.582	66.4868	261.098	86.3487	111.818	76.3457	93.6069	108.131	38.3811	90.2578
Zm00001d003277	782.584	534.928	901.335	630.504	664.424	790.825	636.894	782.365	627.037	753.801
Zm00001d003278	730.14	755.249	420.753	967.829	668.443	880.976	730.37	544.509	980.748	788.174
Zm00001d003279	445.795	72.4106	249.294	80.123	171.177	432.633	348.331	171.513	96.5408	113.859
Zm00001d003280	1.16503	1.33487	4.29443	1.574	0.960054	2.14619	1.47817	1.35737	0.950931	1.06002
Zm00001d003281	0	1156.86	0	0	0	0	819.601	918.349	738.629	0
Zm00001d003284	2324.46	1658.08	1846.69	2484.34	1959.73	2382.34	2296.71	1495.71	2326.57	2057.68
Zm00001d003288	9.61684	12.5416	0	12.459	0	0	17.0213	9.70588	2.64467	4.84024
Zm00001d003289	1994.68	4463.59	3326.85	7792.74	4766.78	3226.15	4030.84	5013.03	4818.76	5124.23
Zm00001d003290	0	0	162.063	3.75026	18.508	13.1798	0	17.3575	0	46.5787
Zm00001d003292	373.042	228.243	346.206	86.3412	241.113	214.931	479.364	351.749	220.613	159.05
Zm00001d003293	3064.98	3938.17	3069.96	5285.33	3816.04	4881.94	3641.57	3395.19	3915.89	5601.4
Zm00001d003294	1535.15	2176.78	1362.96	1771.68	1634.36	1479	1655.86	1698.82	1849.5	1760.06
Zm00001d003296	117.949	132.957	221.144	128.44	64.2534	73.6978	101.136	111.383	81.618	86.3061
Zm00001d003298	1945.45	1955.93	2823.52	2404.69	2774.89	2536.96	2277.17	2591.81	2691.96	2995.49
Zm00001d003300	4078.76	3466.18	3883.6	3730.93	4135.06	3880.51	4113.55	3964.27	4026.4	4134.95
Zm00001d003301	44.3614	49.4749	92.1433	154.097	86.6906	76.9925	61.3043	81.8508	62.4447	132.846
Zm00001d003303	1993.94	3427.02	1741.58	2275.55	2016.38	1525.69	1428.18	2130.52	1477.12	2403.51
Zm00001d003304	56.5942	176.786	21.6967	4483.71	49.0939	1703.72	12.4628	84.6241	2713.52	3286.83
Zm00001d003306	2.04058	0	0	0	0	0	0	0	0	0
Zm00001d003308	644.164	395.015	300.133	517.294	534.177	515.398	495.283	416.707	431.309	392.98
Zm00001d003309	3268.2	1370.58	1371.12	518.934	1548.63	1831.65	1224.74	812.712	679.841	578.063
Zm00001d003310	919.225	1514.54	1164.18	1404.78	884.566	906.835	1172.57	1412.33	1330.86	1206.69
Zm00001d003311	13.9875	0.891795	15.3521	12.7953	25.4122	16.662	7.42185	10.1173	9.0396	14.8559
Zm00001d003312	11.2196	0	8.19621	5.52751	5.74863	2.02536	2.05359	7.48371	4.23147	14.6221
Zm00001d003313	1.16503	0	0	0	5.36928	1.28772	1.92954	0	1.05787	1.56665
Zm00001d003315	1990.84	2862.78	1967.41	2631.52	2243.06	2343.17	2438.14	2273.97	2861.1	2323.33
Zm00001d003316	1862.57	2726.65	2602.11	2653.16	2023.91	1979.04	1893.43	2517.05	2103.47	2068.98
Zm00001d003319	27.7614	29.4406	114.008	64.0059	18.988	26.7946	58.2826	101.268	41.9174	79.0263
Zm00001d003320	701.395	127.812	1060.76	96.0845	677.446	476.657	329.432	344.248	92.399	391.273
Zm00001d003321	11.2232	4.90205	4.92034	1.005	8.2436	6.24524	8.21436	10.6099	6.07987	0
Zm00001d003322	1658.83	1946.29	2233.35	2076.86	1284.66	1415.92	1536.42	1424.3	1450.76	1548.99
Zm00001d003328	245.628	271.334	91.0943	137.386	162.773	151.657	267.559	193.222	211.21	148.091
Zm00001d003329	274.627	396.277	174.505	252.218	179.379	312.831	254.686	285.204	239.458	163.134
Zm00001d003331	1883.66	1655.72	1164.65	1311.42	1571.04	1714.93	2192.42	1943.86	1828.62	1551.57
Zm00001d003332	3831.84	5488.26	7301.37	5089.96	5184.39	3747.1	4535.61	6067.63	4542.17	6744.56
Zm00001d003333	0	0	0	1.0715	0	0	1.54019	2.1382	0	0
Zm00001d003344	5.24265	0	0	0	0	1.21522	0	0	0	0
Zm00001d003345	0	0	10.6433	0	0	1.28772	0	2.96102	0	0
Zm00001d003346	35.2511	8.89535	3.27153	66.5184	5.74863	1.62029	6.97048	13.6968	22.2037	6.29779
Zm00001d003347	1774.06	874.241	1653.77	967.63	1676.5	1443.55	1420.58	1086.57	888.969	1100.4
Zm00001d003348	117.939	95.6538	79.3673	241.429	51.7786	86.8051	87.9113	66.6734	74.6521	45.5498
Zm00001d003349	1.02029	1.79489	5.51582	10.316	0	3.74231	1.92954	5.30634	1.5868	2.15122
Zm00001d003352	1.74755	2.22101	5.31733	3.61726	2.40013	1.28772	4.62058	2.42647	3.38173	1.06002
Zm00001d003354	9528.07	8848.63	9289.09	9717.9	9618.73	8359.83	10639	8358.65	9345.15	9642.83
Zm00001d003358	0	1.34617	0	2.01	0	0	0	0	2.64467	0
Zm00001d003359	142.039	45.4477	1.0229	4.28601	44.7912	53.5409	112.399	26.9039	18.6558	0.522218
Zm00001d003366	212.642	105.624	814.949	1412.66	564.543	1050.2	175.961	448.117	858.811	1203.98
Zm00001d003367	0	1.32922	0.820056	5.69377	0	5.5801	4.62058	0	0	0
Zm00001d003368	3699.63	3412.49	2774.08	4032.24	3885.86	4220.43	3986.19	3155.34	3905.81	3477.65
Zm00001d003369	747.723	720.209	960.606	788.326	884.11	1011.64	806.001	908.937	896.77	905.205
Zm00001d003370	0	0	0	0	0	1.62029	0	0	0	0
Zm00001d003372	228.601	197.332	203.449	217.335	209.911	216.733	230.26	267.766	202.883	197.585
Zm00001d003376	4340.59	3890.7	3067.45	3837.07	4544.5	4053.2	3742.74	3430.92	3837.37	3643.26
Zm00001d003377	737.767	276.984	627.62	576.249	650.883	734.92	555.55	495.781	587.486	584.501
Zm00001d003378	273.61	193.895	330.319	329.462	188.582	216.389	218.435	259.286	155.035	229.269
Zm00001d003379	970.953	580.321	2251.71	1830.46	1277.15	1388.44	888.424	1325.78	1195.58	2104.19
Zm00001d003380	7682.5	6998.28	10719.6	6931.72	7704.84	7714.96	6750.25	7080.64	7417.13	7769.35
Zm00001d003382	2613.63	3048.75	3462.1	3054.87	3266.08	2976.9	3128.67	3008.04	3271.21	3268.25
Zm00001d003389	1989.18	2711.15	2282.37	2818.11	2533.06	2322.07	2236.39	2377.03	2316.72	2341.9
Zm00001d003393	19.5955	40.5061	45.4262	4.52251	16.3034	30.4402	32.1131	50.2619	29.71	20.7562
Zm00001d003394	0	0	3.27153	0	0	0	0	3.53756	0	2.12005
Zm00001d003395	4686.13	7608.65	3547.59	5445.72	7369.93	6140.68	7529.12	6807.02	8493.23	6107.86
Zm00001d003396	1011.87	1081.1	1093.86	707.959	875.005	884.486	926.591	985.778	667.731	780.489
Zm00001d003399	3858.03	4592.41	3046.89	3539.53	3997	3723.28	4482.72	3776.1	4591.86	3897.99
Zm00001d003400	993.471	1094.36	1070.2	522.596	829.196	855.677	869.39	1019.05	687.449	787.2
Zm00001d003401	728.671	633.026	571.217	976.306	467.529	580.59	608.461	554.106	545.891	527.408
Zm00001d003404	0	0	11.2649	0	5.17961	0.858477	0	1.64564	2.11574	0
Zm00001d003405	3190.06	4514.53	3049.92	3208.89	3703.04	3318.48	3656.71	3280.52	3725.05	3216.73
Zm00001d003406	1485.11	1625.44	1858.52	1429.42	1799.28	1885.92	1891.38	2128.96	2231.15	2187.22
Zm00001d003408	67.2384	628.171	196.259	327.146	93.6779	172.732	346.394	461.159	395.764	297.001
Zm00001d003409	229.184	34.3822	5.9302	183.194	101.471	242.736	124.349	20.0303	205.783	248.225
Zm00001d003412	2.33007	0	0	3.21451	0	0	0	0	0	0
Zm00001d003415	5.90108	5.38468	5.52017	6.69877	2.01494	12.9197	12.0424	15.6279	7.82707	8.43342
Zm00001d003427	0	0	0	4.82177	0	0	0	0	1.90186	0
Zm00001d003428	3.4951	14.3196	13.5179	21.2343	0	2.93217	2.56699	1.64564	2.11574	1.04444
Zm00001d003430	20.6847	8.45228	1.63577	4.21951	26.6567	19.3583	28.4573	24.9672	5.81252	14.4272
Zm00001d003431	5272.19	4935.52	4288.61	4558.62	4103.66	3769.6	4908.05	4660.52	4690.91	4186.26
Zm00001d003432	0	0	0	2.67876	0	0	0	0	0	0
Zm00001d003434	14.2046	16.9724	0	2.01	5.76032	4.60079	9.56848	0	5.022	2.61109
Zm00001d003435	34.0243	42.4083	2.45148	32.0528	6.9042	16.2995	32.7988	15.0962	13.5327	7.83327
Zm00001d003438	2510.74	2780.85	1328.17	2751.16	1895.49	2094.55	2412.18	1862.23	2299.9	1960.92
Zm00001d003439	7.57271	0	7.15594	7.53752	2.40013	2.43043	0	1.60365	0	0
Zm00001d003445	3388.68	2908.26	2348	3552.54	2827.37	2207.56	2225	2819.84	3253.57	3021.14
Zm00001d003446	2584.42	2458.16	3495.54	2603.74	2403.37	2447.18	2396.28	2495.1	2298.75	2407.08
Zm00001d003448	1707.26	1534.7	1621.16	1344.86	1628.4	1661.6	1537.03	1817.46	1477.64	1633.43
Zm00001d003457	4172.99	3881.92	5237.89	4532.51	4433.18	4310.04	4858.77	4294.95	4278.84	4316.12
Zm00001d003459	7083.76	7496.49	5614.51	7218.3	6981.31	6814.13	7248.38	6752.35	7008.23	6612.64
Zm00001d003460	1109.53	655.357	943.666	491.297	914.416	794.01	664.359	769.696	572.068	693.232
Zm00001d003462	1795.91	1188.94	1537.31	890.374	1347.82	1225.39	1517.36	1475.38	1122.65	891.393
Zm00001d003464	3112.09	2589.91	2762.07	3487.09	3065.57	3076.19	3281.08	3432.64	3037.38	3154.71
Zm00001d003467	37.6642	5.33947	72.4837	10.7853	35.4694	35.3253	40.517	19.2075	16.8132	27.1163
Zm00001d003468	1083.55	1288.41	1094.66	1240.78	850.813	911.54	1192.78	1204.42	1216.63	1218.29
Zm00001d003469	3254.05	3361.8	3858.94	3648.84	3267.85	3170.25	3437.07	3289.57	3389.76	3163.06
Zm00001d003470	4.08116	5.33947	2.45148	2.51251	2.87431	0	4.88588	2.05705	0	0
Zm00001d003471	226.398	54.3543	315.091	47.4936	273.021	226.593	218.386	212.309	58.6295	202.051
Zm00001d003472	0	17.7907	0	18.5186	5.17376	1.71695	1.92954	13.9823	10.5195	2.08887
Zm00001d003473	30.0844	61.1078	34.17	0	26.2774	25.7911	53.2278	39.7723	38.2207	19.0181
Zm00001d003474	5847.77	2738.11	6109.65	2804.66	5238.82	4438.11	4576.5	4519.28	3480.48	3952.26
Zm00001d003476	2270.6	1464.32	2326.29	2046.17	2022.33	2151.79	1693.42	1912.44	1776.19	2007.7
Zm00001d003477	19.8127	0	5.11449	8.54252	17.7551	7.07955	2.56699	0	1.90186	4.84024
Zm00001d003488	18.5752	62.9422	30.316	36.5458	49.5681	36.8305	38.2601	85.3855	59.4315	48.4415
Zm00001d003489	2915.79	2015.14	2071.54	2333.66	2204.09	2537.57	2614.27	2147.65	2365.18	2211.95
Zm00001d003491	2784.14	3677.21	1635.25	4550.33	2405.55	2515.79	3031.7	2377.61	3726.34	2762.68
Zm00001d003492	4.08116	0	2.05014	3.01501	0	2.04953	0	0.822819	0	1.61341
Zm00001d003495	0	0	2.46017	0	0	0.858477	0	4.2764	0	0
Zm00001d003496	0	8.9123	2.04579	7.10152	20.037	8.50651	13.8617	6.37544	6.87614	8.4646
Zm00001d003497	5.24619	1.32922	0	0	2.68464	3.74231	4.07617	0.41141	0.950931	0
Zm00001d003499	4027.41	5706.31	4259.76	4632.94	4645.44	4230.59	4054.09	4310.91	4803.74	4627.25
Zm00001d003500	2033.38	1649.93	1695.8	1429.68	2096.79	1876.96	1769.3	1648.28	1816.31	1838.52
Zm00001d003501	1.16503	1033.01	974.172	0	383.066	166.505	723.648	1204.54	632.399	397.477
Zm00001d003502	83.27	1336.06	63.821	207.381	76.4555	66.5089	743.35	737.956	758.906	109.689
Zm00001d003504	128.562	161.147	186.03	112.833	152.698	107.463	111.045	160.743	154.702	113.002
Zm00001d003508	173.154	212.03	260.723	158.516	99.0284	75.8313	165.782	195.453	113.961	137.748
Zm00001d003509	831.641	3911.51	2230.93	2999.07	1376.88	1877.29	2815.07	3120.38	3444.79	2559.43
Zm00001d003511	0	0	9.83198	0	6.32349	0	0	0	0	0
Zm00001d003513	3867.19	4936.44	3872.4	4784.84	4166.97	4128.35	4546.08	4726.81	4875.97	3683.2
Zm00001d003516	3475.34	3317.5	3738.94	3281.95	3610.89	3412.23	3423.54	3380.11	3399.01	3737.1
Zm00001d003517	0	0	23.3412	6.59902	4.50991	4.95753	0	7.3214	0	9.54021
Zm00001d003518	2033.38	2181.46	2104.04	1626.09	1899.86	1967.68	2286.96	2293.57	2187.74	1913.06
Zm00001d003520	4.66013	0	0	0	0	0	0	0	0	0
Zm00001d003524	34.2308	0	84.7237	26.6583	12.2676	27.6531	8.20055	17.3156	1.90186	23.5387
Zm00001d003525	4194.04	4893.01	6384.45	5748.34	5371.04	5205.94	4534.97	5009.72	5224.24	6248.77
Zm00001d003531	0	4.45898	50.7913	0	24.458	15.1085	38.1671	30.8501	14.8579	14.2402
Zm00001d003533	0	0	0	0	0	0	0	0	0	2.68902
Zm00001d003539	230.345	76.3022	97.2143	164.04	135.583	232.858	135.599	124.83	142.346	138.699
Zm00001d003540	566.49	348.455	268.418	363.259	470.822	565.861	541.392	334.677	438.785	349.27
Zm00001d003543	0	10.6733	33.9628	0	2.87431	3.33724	4.10718	3.74185	0	6.78884
Zm00001d003544	38.2467	48.9696	284.047	37.2109	40.5658	47.8825	77.5298	151.855	47.5811	122.464
Zm00001d003546	0	0	141.445	42.9711	37.6025	36.5163	0	27.7239	46.9394	56.228
Zm00001d003547	1862.23	1369.12	1545.05	3129.41	1624.72	2399.08	1975.15	1679.84	2495.03	2398.18
Zm00001d003548	2144.61	1740.02	1346.97	1354.93	1444.54	1940.92	1569.57	1383.54	1785.01	1749.56
Zm00001d003549	58.7107	51.3206	780.969	639.46	353.483	488.894	33.4983	501.986	522.693	804.55
Zm00001d003551	0	0	13.7164	0	0	0	0	1.64564	0	0
Zm00001d003552	1034.42	1009.64	944.264	750.853	869.242	886.707	976.886	1155.4	815.117	895.135
Zm00001d003553	29.7261	20.5509	16.7633	29.8766	13.6129	12.7747	29.9975	20.1954	27.0653	8.98682
Zm00001d003555	622.69	1015.49	560.268	767.727	558.321	665.744	839.73	786.871	735.553	491.835
Zm00001d003556	871.824	418.422	675.318	600.809	607.17	662.225	453.312	599.683	487.111	580.596
Zm00001d003559	1991.88	2460.44	2153.34	2137.38	1913.28	2183.52	2393.75	1584.34	2431.62	2073.43
Zm00001d003563	1.53044	0	0	0	0	0	0	0	0	0
Zm00001d003567	5493.78	5531.02	3892.16	3278.61	3912.33	4274.25	6185.17	5274.38	4985.3	4258.44
Zm00001d003569	15.8074	372.612	24.3771	122.344	66.7542	36.1412	75.8035	161.395	290.248	77.826
Zm00001d003571	5211.33	5293.44	5401.58	5611.46	5207.12	5409.23	5548.14	5366.11	5547.61	5398.19
Zm00001d003573	3074.57	3096.37	2835.16	2669.48	3894.63	2779.07	2590.07	3184.26	3347.02	3573.01
Zm00001d003577	3879.51	2981.63	4623.93	2669.08	3217.02	3255.57	2875.01	2977.56	2746.94	2796.8
Zm00001d003578	0	0	0	0	0	0	0	3.29128	2.11574	6.45366
Zm00001d003581	534.705	711.314	887.346	565.707	694.478	631.035	598.717	859.248	666.602	761.517
Zm00001d003584	2225.12	1417.67	3740.03	1523.11	2988.22	2891.27	2403.18	2282.29	1422.72	2191.62
Zm00001d003588	4024.33	3777.14	3407.88	4322.53	3655.06	3652.14	3507.76	3502.23	3572.24	2951.32
Zm00001d003589	956.253	842.687	1337.88	1129.33	975.479	1115.5	828.167	1038.75	811.538	1053.99
Zm00001d003590	48.0047	3.13541	22.9007	36.7416	13.6187	29.0559	26.5588	6.41743	15.6484	11.1536
Zm00001d003592	4.66013	49.8162	42.953	19.5606	47.381	21.7105	65.7837	45.9043	22.7442	30.4757
Zm00001d003593	1167.78	1303	2436.32	1629.72	1268.79	1315.73	1148.25	1490.55	1519.33	1546.98
Zm00001d003598	514.937	335.643	713.652	438.472	515.911	501.3	424.513	444.445	406.556	458.312
Zm00001d003600	94.7579	68.6174	46.6476	39.5201	35.7773	62.8391	124.318	57.3818	40.491	23.2893
Zm00001d003601	21109.3	22340.9	22668.6	21855.3	21125.4	21495.4	22355.9	22578.8	21500.6	22373.3
Zm00001d003602	7.57271	21.0165	17.4023	0	6.99903	13.1798	8.6037	7.93711	2.11574	11.8317
Zm00001d003603	3048.45	2580.89	3121.34	2208.14	2498.12	2769.07	2721.09	2739.44	2377.51	2419
Zm00001d003605	12.2399	3.58413	4.9073	0	6.32934	11.4928	7.90423	0.534551	2.06227	0.522218
Zm00001d003607	0	0	20.0566	14.6723	7.47906	3.38557	0	10.5707	0.528934	12.1669
Zm00001d003610	382.29	759.644	1155.53	1361.23	782.981	701.843	565.876	855.624	928.59	1049.2
Zm00001d003613	714.98	0	46.2506	0	327.074	423.606	298.924	8.10223	0	13.3516
Zm00001d003615	1.16503	8.03181	5.33036	0	9.68368	9.17741	4.49653	2.05705	2.37733	0
Zm00001d003616	0	0	8.20056	0	0	0	0	0	0	0
Zm00001d003617	312.457	417.332	252.037	95.7853	409.398	381.437	381.34	447.702	349.567	335.365
Zm00001d003618	98.7191	70.4066	88.9877	1.5075	90.7146	83.7636	88.6556	91.1481	53.6552	57.9505
Zm00001d003619	0	0	2.46017	0	5.74863	0	0	0	0	1.04444
Zm00001d003620	422.816	2139.08	882.65	2492.27	545.419	1092.47	1378.86	1375.95	2391.25	1406.1
Zm00001d003621	2537.86	4333.77	3081.79	2585.04	3470.87	2803.09	3662.95	3766.07	3681.81	3175.84
Zm00001d003624	0	0	5.32602	0	0	3.86315	0	0	2.85279	0
Zm00001d003629	6330.07	3954.17	6796.85	3565.68	6727.35	5775.68	5001.34	4815.39	5362.82	5926.53
Zm00001d003630	4875.09	6709.32	3814.27	4433.29	5245.77	4784.97	5570.18	5392.29	5998.69	5231.48
Zm00001d003635	1311.52	914.488	1436.43	1429.94	1347.17	1172.16	1020.5	1114.08	1123.54	1420.98
Zm00001d003636	32.3456	8.92926	30.8854	17.7501	23.8831	24.0316	17.1144	15.8322	16.6528	15.8224
Zm00001d003638	3730.63	3751.36	4428.85	3809.89	3995.13	3523.95	3432.16	3779.23	3422.13	4305.04
Zm00001d003639	886.094	679.271	1069.79	924.817	589.38	825.163	713.711	739.909	777.531	846.966
Zm00001d003641	0	0	1.83861	0	0	0	0	0	0	0
Zm00001d003643	0	0	5.74039	0	0	0	4.62058	0	0	8.60488
Zm00001d003644	8.52418	0	0	10.582	9.494	2.43043	6.39505	0	6.18105	1.07561
Zm00001d003645	320.671	266.362	550.462	233.88	182.122	273.618	275.642	288.689	275.71	267.367
Zm00001d003646	1815.75	1491.6	2210.74	1155.42	1357.6	1458.11	1578.38	1761.93	1362.58	1179.12
Zm00001d003648	13687.3	12509.9	9876.66	10009.4	11125.6	12175.9	14356.5	11481.2	12663	12261.1
Zm00001d003649	922.118	411.47	1136.89	463.534	931.294	907.929	696.379	780.767	436.213	744.502
Zm00001d003652	872.163	762.127	725.693	851.907	1105.26	885.439	925.926	986.838	989.952	1070.08
Zm00001d003653	3219.53	2430.69	4796.76	2464.25	3521.21	3300.03	2646.23	3194.9	2811.56	3678.43
Zm00001d003654	1056.4	1549.82	1877.82	1125.81	2017.38	1499.42	1418.12	1953.33	1522.94	1908.56
Zm00001d003655	1166.17	1534.02	2035.17	1295.23	1612.74	1293.74	1333.26	1431.68	1476.8	1618.72
Zm00001d003656	4978.83	6360.57	4797.95	4810.57	5456.93	5519.27	5742.04	5455.21	6592.32	5744.42
Zm00001d003659	5872.72	6102.46	6304.76	6160.86	5913.94	5830.92	5579.83	5497.39	5954.46	6031.92
Zm00001d003660	0	114.508	144.488	0	33.294	11.8253	118.36	135.026	93.1303	15.4561
Zm00001d003663	0	28.5544	0	0	0	0	2.41193	10.5287	37.1151	0
Zm00001d003664	0	3.10151	0	0	0	0	0	0	0	0
Zm00001d003666	4625.66	6938.33	4808.48	4670.54	5254.3	5118.54	6371.14	6043.98	6558.53	5592.91
Zm00001d003671	1484.04	1899.55	1907.89	1950.82	1843.92	1786.09	1679.86	1755.63	1841.52	1843.67
Zm00001d003673	884.744	800.372	929.359	1010.45	912.856	890.455	883.476	823.142	1046.7	1111.32
Zm00001d003675	6615.86	5761.43	7527.92	6942.9	6828.4	6821.77	6193.84	6627.79	6366.85	6602.78
Zm00001d003678	81.3707	34.7744	4.09159	303.303	86.6965	70.6264	38.6805	15.9162	110.192	77.3349
Zm00001d003679	45.3816	0	29.6771	55.4671	8.81846	20.356	19.3402	5.26435	4.23147	18.1607
Zm00001d003680	37.3712	84.8223	219.069	43.1336	97.1739	38.1792	52.3113	147.483	39.5936	81.5594
Zm00001d003683	1055.48	524.382	1336.34	573.373	152.568	154.583	1061.26	592.811	618.77	1218.6
Zm00001d003684	213.952	92.4393	283.476	176.773	159.329	171.16	141.198	152.3	123.238	126.54
Zm00001d003685	294.309	211.288	262.263	268.139	344.996	300.285	272.534	245.054	268.818	275.372
Zm00001d003689	1728.71	3549.93	1872.59	2740.37	2233.05	1176.8	2379.1	1356.64	3669.28	2653.25
Zm00001d003690	247.535	505.608	21.291	582.645	150.482	238.62	964.91	195.458	401.137	163.594
[truncated: 23,201 more rows]
[truncated: 2 more columns]
