# Supplementary material for: Global transcriptional profiling between inbred parents and hybrids provides comprehensive insights into ear-length heterosis of maize (Zea mays)
Source: BMC Plant Biol. 2021 Feb 26;21:118. doi: 10.1186/s12870-021-02890-1 (PMC7908659; doi:10.1186/s12870-021-02890-1)
Supplement: Supplementary file 6 — Additional file 6: Table S2. The differential expression analysis between different varieties [file 12870_2021_2890_MOESM6_ESM.xls]

## Sheet: Sheet1
Table S2 The differential expression analysis between different varieties
Genes	T121 vs T126		Genes	T121 × T126 vs T121		Genes	T121 × T126 vs T126		Genes	T121 vs PH4CV		Genes	T121 × PH4CV vs T121		Genes	T121 × PH4CV vs PH4CV		Genes	T121 vs PH6WC		Genes	T121 × PH6WC vs T121		Genes	T121 × PH6WC vs PH6WC		Genes	T126 vs PH4CV		Genes	T126 × PH4CV vs T126		Genes	T126 × PH4CV vs PH4CV		Genes	T126 vs PH6WC		Genes	T126 × PH6WC vs T126		Genes	T126 × PH6WC vs PH6WC		Genes	PH4CV vs PH6WC		Genes	PH4CV × PH6WC vs PH4CV
	log2FoldChange	Padj		log2FoldChange	Padj		log2FoldChange	Padj		log2FoldChange	Padj		log2FoldChange	Padj		log2FoldChange	Padj		log2FoldChange	Padj		log2FoldChange	Padj		log2FoldChange	Padj		log2FoldChange	Padj		log2FoldChange	Padj		log2FoldChange	Padj		log2FoldChange	Padj		log2FoldChange	Padj		log2FoldChange	Padj		log2FoldChange	Padj		log2FoldChange
Zm00001d007555	-3.95706	0	Zm00001d053658	4.27155	0	Zm00001d022193	2.86799	0	Zm00001d000228	4.46034	0	Zm00001d053658	4.14288	0	Zm00001d045376	4.80036	0	Zm00001d041439	-2.38921	0	Zm00001d041439	1.93922	8.36e-246	Zm00001d010667	6.21978	5.48542e-285	Zm00001d032454	-7.49354	0	Zm00001d032454	5.96972	0	Zm00001d045376	4.80396	0	Zm00001d052910	-3.07998	0	Zm00001d042494	3.42995	2.86e-265	Zm00001d045685	3.10649	2.2e-288	Zm00001d045376	-5.59392	0	Zm00001d045376	5.06678
Zm00001d010882	4.27651	0	Zm00001d041439	1.9082	6.58e-235	Zm00001d040084	3.74454	0	Zm00001d008443	-2.93577	0	Zm00001d041439	2.07106	3.23e-278	Zm00001d036933	5.39078	0	Zm00001d042494	-4.11228	0	Zm00001d042494	3.05636	1.15e-218	Zm00001d023073	3.78675	4.33729e-268	Zm00001d047387	-8.94393	0	Zm00001d039654	5.15155	0	Zm00001d045685	3.02708	4.48073e-291	Zm00001d032293	-2.14396	0	Zm00001d022193	2.37994	7.41e-250	Zm00001d023073	3.54262	2.22e-232	Zm00001d036933	-6.07867	0	Zm00001d036933	5.42061
Zm00001d050207	5.60356	0	Zm00001d007555	3.37471	4.36e-228	Zm00001d010667	4.6934	2.92e-303	Zm00001d012916	4.62073	0	Zm00001d026305	5.4291	5.32e-200	Zm00001d033305	2.93057	3.09e-290	Zm00001d027049	-2.63677	0	Zm00001d026305	5.50607	1.59e-206	Zm00001d021605	5.78141	2.14871e-265	Zm00001d047843	-6.97382	0	Zm00001d040084	3.23922	6.69395e-275	Zm00001d036933	4.5499	3.64394e-249	Zm00001d012916	-5.13438	0	Zm00001d032293	1.60343	2.37e-234	Zm00001d015504	2.60195	3.98e-230	Zm00001d000228	-4.47161	0	Zm00001d000228	4.08361
Zm00001d033305	3.77668	0	Zm00001d023854	1.13632	2.82e-206	Zm00001d050207	4.77798	3.57e-273	Zm00001d014158	-3.4922	0	Zm00001d032897	2.27653	5.73e-200	Zm00001d000228	3.98507	1.24e-256	Zm00001d052910	-2.99907	1.61e-281	Zm00001d053658	2.80782	1.04e-176	Zm00001d038176	2.21327	7.29748e-243	Zm00001d040084	-4.10733	0	Zm00001d038690	5.27885	2.10313e-259	Zm00001d034652	7.33306	1.03798e-240	Zm00001d008443	-2.97579	0	Zm00001d003840	5.37906	1.23e-224	Zm00001d021605	5.11292	4.65e-205	Zm00001d050250	-2.17722	0	Zm00001d034652	7.34947
Zm00001d010667	5.40387	0	Zm00001d026305	5.45785	1.13e-202	Zm00001d031280	1.61962	6.22e-269	Zm00001d032897	-3.43067	0	Zm00001d015504	2.09998	2.55e-155	Zm00001d003840	5.65442	3.64e-201	Zm00001d026305	-6.09468	1.34e-254	Zm00001d010654	8.29985	1.06e-176	Zm00001d042725	6.9757	8.67419e-235	Zm00001d031279	-4.17738	0	Zm00001d053617	3.43349	6.91127e-254	Zm00001d002875	4.88532	9.31848e-191	Zm00001d042494	-4.51958	0	Zm00001d012916	4.24606	8.28e-218	Zm00001d045053	2.01727	1.06e-172	Zm00001d034652	-8.11056	1.432e-295	Zm00001d003840	5.70794
Zm00001d040084	4.74129	0	Zm00001d015504	2.23714	4.6e-177	Zm00001d028431	2.44403	1.3e-259	Zm00001d033305	5.00428	0	Zm00001d010654	7.65985	3.85e-150	Zm00001d012916	3.59862	1.84e-195	Zm00001d010654	-9.76259	7.19e-246	Zm00001d008443	1.88657	6.46e-132	Zm00001d031280	1.47772	3.81505e-228	Zm00001d053617	-4.33901	0	Zm00001d031280	1.51881	2.66565e-236	Zm00001d027245	8.21104	6.24511e-184	Zm00001d039654	-5.00808	0	Zm00001d016234	7.86059	1.96e-213	Zm00001d027245	8.28845	2.57e-149	Zm00001d012916	-4.37062	2.7994e-294	Zm00001d012916	3.63364
Zm00001d028431	2.84004	0	Zm00001d000790	6.93568	9.38e-169	Zm00001d003840	5.55652	1.48e-240	Zm00001d033605	3.62857	0	Zm00001d046507	1.48588	2.04e-137	Zm00001d044904	1.32391	3.24e-189	Zm00001d028267	-5.29595	1.47e-229	Zm00001d053035	5.02185	1.03e-127	Zm00001d010882	4.0623	1.64472e-211	Zm00001d008443	-3.46264	0	Zm00001d047843	5.48418	6.45554e-234	Zm00001d000790	6.76349	2.05484e-171	Zm00001d027049	-2.31623	9.80821e-274	Zm00001d039654	3.77406	2.21e-181	Zm00001d012198	3.52777	3.19e-144	Zm00001d042398	-5.06574	5.74206e-260	Zm00001d036280	1.64917
Zm00001d041439	-2.39679	0	Zm00001d022216	3.83634	1.27e-146	Zm00001d012916	4.30206	3.34e-224	Zm00001d036933	6.43281	0	Zm00001d008443	1.90838	2.08e-133	Zm00001d027245	8.10317	4.82e-179	Zm00001d008443	-2.44892	8.84e-226	Zm00001d023256	8.51203	5.69e-126	Zm00001d045685	2.58975	1.08192e-199	Zm00001d031280	-4.35027	0	Zm00001d016234	8.09673	6.28597e-227	Zm00001d026591	1.69573	4.7464e-169	Zm00001d003840	-5.90367	1.02061e-272	Zm00001d014620	4.16698	2.37e-173	Zm00001d026337	4.83493	2.76e-128	Zm00001d032293	-1.6284	6.91617e-258	Zm00001d033305	2.33794
Zm00001d023854	-1.5204	0	Zm00001d016017	5.60018	3.19e-137	Zm00001d016234	7.95538	6.64e-219	Zm00001d041439	-2.97676	0	Zm00001d043474	4.6115	1.58e-129	Zm00001d026591	1.71145	9.89e-171	Zm00001d049522	-3.23489	4.5e-222	Zm00001d014158	2.19663	7.1e-123	Zm00001d025707	2.94429	2.36543e-181	Zm00001d038690	-5.85675	0	Zm00001d047387	7.53109	1.87987e-226	Zm00001d004125	5.99847	5.19973e-163	Zm00001d008367	-3.8063	4.2918e-270	Zm00001d008443	2.20575	3.32e-169	Zm00001d047636	3.82601	3.69e-115	Zm00001d003840	-6.21804	3.84014e-245	Zm00001d004771	2.38802
Zm00001d053658	-4.61811	0	Zm00001d023256	8.65825	1.68e-130	Zm00001d047387	7.27669	4.15e-211	Zm00001d045376	5.72355	0	Zm00001d004167	1.18043	7.47e-126	Zm00001d045685	2.29698	3.71e-164	Zm00001d022216	-4.57229	2.1e-211	Zm00001d046507	1.39126	9.94e-122	Zm00001d048122	4.39165	4.49412e-180	Zm00001d039654	-6.08044	0	Zm00001d008443	2.42469	1.02176e-207	Zm00001d025944	3.13637	2.35472e-162	Zm00001d016234	-8.66896	8.80748e-261	Zm00001d053035	4.4036	4.67e-169	Zm00001d011823	5.92732	2.33e-105	Zm00001d026591	-1.96452	3.52398e-229	Zm00001d004125	5.90948
Zm00001d032293	1.83546	0	Zm00001d042272	4.59018	2e-129	Zm00001d012198	-5.4414	1.19e-203	Zm00001d045685	3.15996	0	Zm00001d023256	8.49802	1.1e-125	Zm00001d036280	1.50671	2.09e-154	Zm00001d042553	-2.99446	7.69e-208	Zm00001d027049	1.5557	1e-116	Zm00001d028431	1.87687	3.26153e-168	Zm00001d016234	-9.32337	4.67601e-302	Zm00001d005151	7.36065	6.16212e-197	Zm00001d034620	6.88321	1.42322e-144	Zm00001d014620	-4.88223	9.97826e-242	Zm00001d008367	2.8967	8.81e-152	Zm00001d002875	8.94851	2.02e-96	Zm00001d025944	-3.6222	3.77265e-219	Zm00001d042398	3.92015
Zm00001d031279	2.6567	0	Zm00001d034652	8.97892	8.63e-121	Zm00001d014620	4.47734	7.24e-202	Zm00001d053658	-5.3526	0	Zm00001d045864	2.02979	2.35e-122	Zm00001d024348	5.34892	3.37e-146	Zm00001d053035	-6.31775	5.97e-205	Zm00001d000790	5.58306	2.22e-108	Zm00001d027245	8.40289	5.27411e-154	Zm00001d052910	-3.01707	3.59837e-295	Zm00001d010667	3.79933	3.0255e-196	Zm00001d044904	1.14943	1.92188e-142	Zm00001d053035	-4.96612	9.70875e-217	Zm00001d052910	2.09971	2.28e-138	Zm00001d045316	2.75072	1.22e-94	Zm00001d033305	-2.50599	7.07057e-211	Zm00001d032293	1.25554
Zm00001d012916	5.38449	0	Zm00001d010654	6.82135	1.04e-118	Zm00001d010882	3.30372	1.11e-195	Zm00001d031280	-1.65357	4.57672e-304	Zm00001d038690	8.67098	3.53e-120	Zm00001d028787	1.72399	3.99e-140	Zm00001d014158	-2.79355	2.14e-201	Zm00001d027502	1.18088	5.44e-107	Zm00001d022387	3.18406	2.56829e-148	Zm00001d022193	-2.56715	1.56848e-293	Zm00001d014620	4.38616	1.06809e-193	Zm00001d018572	8.19212	9.31587e-141	Zm00001d033575	-3.94302	2.60707e-201	Zm00001d047387	5.77821	1.73e-131	Zm00001d034620	7.69866	3.17e-93	Zm00001d022216	-4.21323	8.76239e-205	Zm00001d018301	6.17132
Zm00001d003840	6.27309	0	Zm00001d014158	2.14404	3.65e-116	Zm00001d038176	1.96873	2.78e-193	Zm00001d044224	-2.91918	4.64874e-285	Zm00001d052211	2.7054	5.59e-117	Zm00001d018572	8.02321	6.92e-135	Zm00001d040585	-5.04091	1.81e-188	Zm00001d052910	1.84845	1.02e-103	Zm00001d051438	5.89207	1.40717e-139	Zm00001d028956	-3.15035	9.37743e-291	Zm00001d045864	2.45877	1.57057e-175	Zm00001d018301	6.07094	1.6953e-138	Zm00001d018218	-3.08917	2.9236e-198	Zm00001d000228	9.08137	2.36e-120	Zm00001d022041	3.01546	1.68e-90	Zm00001d004125	-6.54771	2.21822e-195	Zm00001d022216	3.47679
Zm00001d038176	2.67005	0	Zm00001d044540	4.39894	2.71e-114	Zm00001d005151	7.23977	1.95e-190	Zm00001d003840	6.58745	1.18851e-275	Zm00001d028267	3.72073	3.12e-111	Zm00001d025944	2.86253	3.33e-133	Zm00001d050250	-1.24616	3.36e-183	Zm00001d034652	8.25131	8.68e-102	Zm00001d005151	8.43302	2.98288e-139	Zm00001d038176	-2.41099	1.08327e-290	Zm00001d022193	1.94827	1.66609e-165	Zm00001d022216	3.4825	4.40295e-138	Zm00001d020468	-2.87739	8.59853e-179	Zm00001d033575	3.00047	9.67e-114	Zm00001d031355	3.55274	1.64e-85	Zm00001d004771	-2.5413	3.12448e-195	Zm00001d033605	2.38706
Zm00001d031280	2.6967	0	Zm00001d047636	6.08798	4.87e-105	Zm00001d047889	3.80904	1.11e-189	Zm00001d052910	-2.93616	1.32127e-269	Zm00001d027502	1.14036	3.37e-99	Zm00001d004125	5.44167	3.9e-133	Zm00001d027502	-1.46548	9.76e-166	Zm00001d022216	3.20985	1.15e-101	Zm00001d022041	3.68815	5.53805e-139	Zm00001d042725	-5.95118	6.20012e-286	Zm00001d042725	4.53152	4.44835e-165	Zm00001d004771	2.09533	9.58442e-132	Zm00001d001402	-1.52967	3.84831e-178	Zm00001d004471	4.18831	1.04e-111	Zm00001d048288	2.03614	8.29e-82	Zm00001d028229	-4.33504	3.83781e-194	Zm00001d000790	6.05446
Zm00001d008367	4.24109	0	Zm00001d040585	3.7268	2.7e-100	Zm00001d045316	-4.80417	1.03e-188	Zm00001d052211	-3.85871	1.28723e-245	Zm00001d037870	1.62505	4.69e-96	Zm00001d007532	6.68542	6.59e-133	Zm00001d042272	-5.09401	6.01e-161	Zm00001d042553	2.07444	3.01e-97	Zm00001d005345	4.41876	2.44628e-131	Zm00001d010667	-4.51172	3.46597e-280	Zm00001d033575	3.36982	1.47843e-145	Zm00001d007532	6.56134	5.23321e-128	Zm00001d047387	-6.67679	2.28693e-177	Zm00001d002079	8.74495	1.36e-111	Zm00001d023250	5.25587	5.07e-81	Zm00001d042494	-2.43319	8.49132e-191	Zm00001d018572	8.04419
Zm00001d047387	8.57651	8.63e-295	Zm00001d027265	1.43155	1.39e-92	Zm00001d008367	3.17005	3.65e-184	Zm00001d042158	2.63858	8.08404e-245	Zm00001d017614	3.30937	6.17e-93	Zm00001d041824	4.76181	1.47e-130	Zm00001d000790	-6.70742	3.12e-158	Zm00001d042272	3.92415	7.39e-94	Zm00001d029861	2.22835	1.2331e-130	Zm00001d028704	-2.12547	1.11627e-271	Zm00001d026375	5.46958	1.77762e-142	Zm00001d007555	2.24047	2.2397e-120	Zm00001d003002	-1.67742	5.20342e-171	Zm00001d046109	3.84342	2.65e-111	Zm00001d028735	8.14278	3.76e-77	Zm00001d020468	-2.98134	4.69333e-188	Zm00001d024348	5.08125
Zm00001d014620	5.35421	1.92e-292	Zm00001d023250	6.08954	1e-91	Zm00001d032293	1.41396	5.27e-181	Zm00001d026591	2.01988	4.57902e-242	Zm00001d014158	1.92815	6.64e-93	Zm00001d018301	5.83845	1.12e-127	Zm00001d017762	-5.39199	3.18e-157	Zm00001d038690	7.60823	3.18e-92	Zm00001d028697	1.14912	5.46336e-129	Zm00001d005151	-8.59568	5.294e-270	Zm00001d006220	5.86974	1.27992e-129	Zm00001d042272	6.45865	2.34381e-118	Zm00001d046109	-4.56412	6.89683e-159	Zm00001d002906	2.58469	2.68e-102	Zm00001d034621	5.42582	6.65e-77	Zm00001d043414	-1.09027	4.93719e-180	Zm00001d026591	1.48782
Zm00001d047889	4.62816	5.55e-284	Zm00001d049234	6.8976	2.97e-89	Zm00001d017614	-4.35312	1.67e-164	Zm00001d028229	4.76955	1.3616e-236	Zm00001d022174	1.42533	6.64e-93	Zm00001d032293	1.14278	7.33e-124	Zm00001d017614	-4.2125	4.31e-154	Zm00001d034969	1.72414	8.46e-90	Zm00001d050207	2.63947	8.94133e-125	Zm00001d045864	-2.99295	4.07918e-263	Zm00001d028956	2.05282	1.031e-121	Zm00001d048288	2.4384	2.67964e-117	Zm00001d014567	-1.25911	1.43758e-150	Zm00001d015014	5.61796	3.33e-100	Zm00001d029219	1.94853	2.63e-76	Zm00001d017614	-4.88101	2.2957e-176	Zm00001d020468	2.39917
Zm00001d022193	2.4969	3.6e-276	Zm00001d052612	5.23917	9.26e-83	Zm00001d028267	-3.95939	1.78e-157	Zm00001d027245	9.27828	7.76318e-236	Zm00001d047843	8.15725	3.06e-90	Zm00001d002875	3.94243	7.84e-123	Zm00001d044759	-2.71064	1.27e-153	Zm00001d043474	3.84759	1.87e-89	Zm00001d000066	4.8476	2.06408e-124	Zm00001d033645	-2.46395	3.94033e-257	Zm00001d031279	1.48749	4.98332e-120	Zm00001d047636	5.86917	4.3636e-116	Zm00001d003366	-3.74086	7.09296e-148	Zm00001d020468	2.16212	1.24e-99	Zm00001d034506	4.28424	1.17e-75	Zm00001d049522	-2.79656	3.01252e-174	Zm00001d042272	6.3614
Zm00001d016234	8.86933	3.22e-273	Zm00001d027502	1.04045	1.83e-82	Zm00001d031279	1.6892	1.26e-156	Zm00001d026305	-5.76572	2.0603e-227	Zm00001d052612	5.31449	2.88e-85	Zm00001d028229	3.42935	7.21e-118	Zm00001d023256	-9.30283	1.44e-151	Zm00001d049234	6.62943	2.01e-82	Zm00001d027854	7.6824	4.73899e-122	Zm00001d014620	-4.98728	5.82798e-253	Zm00001d042799	3.48997	1.48813e-116	Zm00001d034621	4.07654	4.96497e-111	Zm00001d022193	-1.77962	3.27818e-136	Zm00001d011908	3.40345	2.85e-99	Zm00001d003009	2.13555	5.04e-75	Zm00001d036801	-1.05801	7.4259e-171	Zm00001d053035	8.00861
Zm00001d015504	-2.73456	1.08e-267	Zm00001d011823	4.21559	1.87e-82	Zm00001d050250	-1.14378	5.92e-153	Zm00001d052523	-2.44652	8.68463e-224	Zm00001d053633	6.07627	1.14e-84	Zm00001d017614	3.97789	4.82e-115	Zm00001d019426	-1.12611	1.06e-148	Zm00001d049522	1.98602	4.76e-82	Zm00001d029219	2.40477	1.80856e-119	mir-172	-1.9927	3.008e-250	Zm00001d038176	1.52167	3.67348e-115	Zm00001d028229	3.32144	9.06805e-111	Zm00001d000228	-9.59553	5.68059e-135	Zm00001d030906	4.98416	4.44e-97	Zm00001d007775	4.47461	9.16e-75	Zm00001d014543	-3.88745	2.32969e-170	Zm00001d044904	1.02318
Zm00001d025707	3.37153	4.97e-267	Zm00001d053633	5.97669	8e-82	Zm00001d006220	6.17787	4.5e-144	Zm00001d028787	2.1354	2.74218e-216	Zm00001d005047	3.99334	6.01e-84	Zm00001d009866	6.67217	2.16e-111	Zm00001d043205	-1.95213	5.09e-147	Zm00001d032897	1.45894	1.14e-81	Zm00001d010300	3.57853	1.51958e-118	Zm00001d044224	-2.57188	2.24095e-235	Zm00001d030906	5.10155	3.82853e-102	Zm00001d036280	1.26524	1.23959e-108	Zm00001d002906	-2.95363	1.63049e-134	Zm00001d018218	2.17627	3.19e-96	Zm00001d022387	2.26206	1.34e-71	Zm00001d000790	-6.71134	3.18407e-169	Zm00001d025944	2.62731
Zm00001d005151	8.26817	1.42e-249	Zm00001d052517	9.55137	1.65e-81	Zm00001d004870	4.10127	5.81e-143	Zm00001d037967	4.46639	1.99127e-213	Zm00001d021787	1.46552	2.7e-83	Zm00001d016530	3.83318	1.86e-108	Zm00001d034652	-9.64692	2.72e-140	Zm00001d040343	2.30434	5.25e-81	Zm00001d031526	1.18276	5.90043e-118	Zm00001d033575	-4.21866	8.22251e-232	Zm00001d007835	4.4592	4.63663e-101	Zm00001d010895	5.24913	1.95529e-106	Zm00001d021263	-1.98614	8.11349e-134	Zm00001d003366	3.02376	3.8e-94	Zm00001d030402	3.97898	4.85e-71	Zm00001d024348	-5.61342	5.42709e-162	Zm00001d013146	5.18325
Zm00001d028267	-5.33926	1.05e-233	Zm00001d040420	3.31938	3.3e-81	Zm00001d034157	7.61982	1.25e-133	Zm00001d024348	6.28295	1.33798e-203	Zm00001d040343	2.3405	5.06e-82	Zm00001d004771	1.9041	3.53e-108	Zm00001d034969	-2.07182	1.15e-130	Zm00001d013334	6.529	1.85e-76	Zm00001d026238	4.18137	4.94273e-115	Zm00001d028431	-2.2796	1.17203e-224	Zm00001d050207	2.96475	2.01064e-100	Zm00001d033605	2.03454	6.25798e-99	Zm00001d034969	-2.05406	2.44972e-132	Zm00001d014632	4.15426	3.16e-91	Zm00001d053416	3.3573	1.28e-66	Zm00001d018301	-6.48158	9.86621e-159	Zm00001d042494	1.85767
Zm00001d022216	-4.73364	1.34e-227	Zm00001d002890	2.72162	4.63e-79	Zm00001d010234	3.24021	1.96e-124	Zm00001d010882	3.04516	2.17045e-200	Zm00001d026375	2.89575	6.24e-81	Zm00001d034620	5.95873	1.28e-107	Zm00001d028549	-3.41312	4.41e-125	Zm00001d053633	5.72943	3.49e-75	Zm00001d031279	1.37852	6.89449e-115	Zm00001d042799	-4.75704	5.54428e-218	Zm00001d014632	4.28635	2.15839e-97	Zm00001d002412	7.21438	1.17548e-96	Zm00001d004471	-4.5278	1.54129e-131	Zm00001d034969	1.70393	6.62e-90	Zm00001d029861	1.54677	1e-61	Zm00001d036280	-1.46868	3.69353e-147	Zm00001d028229	3.2368
Zm00001d042799	4.78997	6.47e-221	Zm00001d034506	4.18467	6.36e-79	Zm00001d000228	9.08746	7.84e-121	Zm00001d031279	-1.52068	6.41012e-200	Zm00001d049234	6.52965	6.55e-80	Zm00001d033605	2.0905	2.55e-104	Zm00001d026652	-1.72482	5.14e-122	Zm00001d052211	2.17603	5.06e-75	Zm00001d025346	3.18967	9.87406e-114	Zm00001d026375	-6.68537	2.72198e-215	Zm00001d037870	1.60228	4.23325e-96	Zm00001d015605	1.1714	5.78595e-96	Zm00001d044759	-2.40617	2.70236e-130	Zm00001d047940	3.64692	2.44e-83	Zm00001d004135	2.07477	4.64e-60	Zm00001d018572	-8.36085	3.75752e-147	Zm00001d046109	3.64961
Zm00001d026305	-5.64156	6.34e-218	Zm00001d003509	1.75695	7.44e-78	Zm00001d046109	3.92105	3.06e-116	Zm00001d010654	-8.78736	4.78943e-199	Zm00001d013334	6.66869	8.32e-80	Zm00001d037967	3.14399	3.11e-102	Zm00001d053633	-7.12711	5.57e-118	Zm00001d040585	3.16875	7.68e-72	Zm00001d011518	1.66959	1.87505e-111	Zm00001d010234	-3.87207	1.37214e-180	Zm00001d032249	4.82872	8.69958e-96	Zm00001d017614	3.60561	5.65726e-94	Zm00001d002079	-9.39548	1.98649e-129	Zm00001d033546	5.50055	1.66e-81	Zm00001d011518	1.25831	8.41e-60	Zm00001d021940	-2.40398	7.25983e-146	Zm00001d049522	2.1286
Zm00001d016017	-6.79193	2.48e-204	Zm00001d013334	6.56783	2.45e-77	Zm00001d033575	3.00808	1.05e-114	Zm00001d050207	3.19203	3.18096e-198	Zm00001d034530	4.08743	3.56e-78	Zm00001d046109	3.63873	5.66e-102	Zm00001d011144	-1.18932	5.05e-114	Zm00001d052258	2.5309	2e-69	Zm00001d022193	1.42864	7.00339e-110	Zm00001d006220	-6.80673	4.49791e-176	Zm00001d039818	6.41268	9.24099e-94	Zm00001d036485	3.0245	8.60663e-92	Zm00001d014632	-4.92279	2.45683e-129	Zm00001d003002	1.1562	6.55e-80	Zm00001d011467	3.06036	1.49e-59	Zm00001d028787	-1.75165	2.95092e-145	Zm00001d010895	5.06546
Zm00001d004870	4.84137	1.1e-201	Zm00001d005804	4.32196	3.41e-76	Zm00001d042799	3.43667	4.49e-113	Zm00001d041824	5.75717	9.99111e-194	Zm00001d024171	3.66299	1.27e-76	Zm00001d036485	3.1675	1.03e-100	Zm00001d002890	-3.18346	8.08e-110	Zm00001d010818	2.19592	2.12e-67	Zm00001d037967	3.16928	1.08447e-109	Zm00001d052523	-2.11431	3.53508e-173	mir-172	1.20977	9.98989e-91	Zm00001d008890	8.60823	1.52472e-90	Zm00001d011908	-3.82018	1.79221e-126	Zm00001d002470	6.88025	2.57e-77	Zm00001d019429	4.64944	8.86e-59	Zm00001d046109	-4.2862	3.45603e-143	Zm00001d028787	1.44075
Zm00001d001402	1.62377	3.76e-201	Zm00001d028549	2.67067	1.02e-74	Zm00001d018218	2.34212	3.08e-112	Zm00001d018301	7.0154	2.23638e-186	Zm00001d004012	1.34909	5.14e-72	Zm00001d014543	3.01848	1.34e-100	Zm00001d035561	-2.42828	1.61e-109	Zm00001d003366	2.3024	9.71e-67	Zm00001d038302	3.80216	1.20255e-106	Zm00001d030527	-2.37926	1.92261e-170	Zm00001d045494	3.35855	8.57265e-89	Zm00001d028216	2.2011	1.13196e-87	Zm00001d030906	-5.63956	5.87288e-126	Zm00001d006287	4.88673	2.85e-76	Zm00001d025323	2.20253	9.01e-59	Zm00001d042272	-6.99718	9.91905e-140	Zm00001d014543	2.86021
Zm00001d018218	3.10596	1.81e-200	Zm00001d021767	8.08408	1.93e-74	Zm00001d045494	3.71549	7.94e-110	Zm00001d018307	4.24094	3.12561e-186	Zm00001d032446	1.20449	3.37e-70	Zm00001d018307	3.09875	1.07e-97	Zm00001d047403	-2.30636	1.11e-106	Zm00001d028549	2.51936	1.18e-66	Zm00001d027080	2.81644	5.92854e-105	Zm00001d037870	-2.11727	3.40358e-170	Zm00001d042494	2.03701	1.73561e-88	Zm00001d015789	4.27965	4.4135e-87	Zm00001d040084	-2.20718	1.55775e-124	Zm00001d002128	3.95921	2.88e-75	Zm00001d013935	2.12321	1.65e-58	Zm00001d045391	-4.36668	1.44078e-129	Zm00001d036485	2.97978
Zm00001d011908	4.67544	1.43e-191	Zm00001d048288	1.92213	2.03e-73	Zm00001d026238	3.91072	1.54e-109	Zm00001d004125	6.36777	1.63609e-184	Zm00001d041915	7.54487	2.56e-68	Zm00001d037286	4.46933	1.07e-97	Zm00001d040420	-3.73309	2.91e-104	Zm00001d017762	3.54598	8.95e-66	Zm00001d049958	6.48754	9.9401e-103	Zm00001d045956	-1.01397	3.5065e-170	Zm00001d004870	3.26271	1.92859e-88	Zm00001d023250	5.12435	4.56701e-86	Zm00001d048856	-8.46589	3.247e-116	Zm00001d042639	7.08474	8.95e-72	Zm00001d029996	2.5255	1.66e-56	Zm00001d053035	-8.4799	9.27193e-129	Zm00001d018307	2.95204
Zm00001d006220	7.08753	5.31e-191	Zm00001d040343	2.20806	1.05e-72	Zm00001d030906	5.25002	1.7e-108	Zm00001d045864	-2.47239	2.08727e-184	Zm00001d044224	1.45672	5.06e-68	Zm00001d010882	2.1173	8.29e-95	Zm00001d040343	-2.59489	2.61e-103	Zm00001d034530	3.73417	4.05e-65	Zm00001d031355	3.74633	7.65577e-97	Zm00001d033103	-2.62153	4.5218e-165	Zm00001d002128	4.26542	2.96387e-88	Zm00001d033530	3.23324	4.0275e-84	Zm00001d015014	-5.97399	5.15633e-114	Zm00001d045858	4.93711	2.3e-69	Zm00001d002715	1.93085	1.32e-54	Zm00001d052245	-1.10785	3.30088e-126	Zm00001d009792	2.15136
Zm00001d010234	3.97198	5.51e-190	Zm00001d009026	9.0193	2.69e-72	Zm00001d025707	2.1543	1.77e-106	Zm00001d002875	4.78022	8.78765e-183	Zm00001d052258	2.47524	1.15e-65	Zm00001d039887	1.74387	7.75e-94	Zm00001d037870	-1.66941	2.96e-102	Zm00001d002079	8.37632	7.51e-65	Zm00001d043474	4.39578	1.76727e-96	Zm00001d017826	-2.22051	4.83079e-165	Zm00001d042438	10.9466	1.86258e-85	Zm00001d035770	6.14835	7.56872e-84	Zm00001d002128	-4.74302	4.24409e-110	Zm00001d002120	4.91885	1.18e-68	Zm00001d036945	1.1463	3.31e-54	Zm00001d041045	-1.80074	6.77282e-126	Zm00001d054072	1.05253
Zm00001d000790	-7.3191	4.9e-189	Zm00001d053416	5.01429	8.4e-71	Zm00001d011908	3.43102	3.32e-101	Zm00001d015504	-2.25696	6.76724e-181	Zm00001d003181	4.37303	8.1e-65	Zm00001d020468	2.10289	4.59e-92	Zm00001d013334	-7.46985	4.02e-101	Zm00001d013555	6.62386	3.62e-62	Zm00001d040084	1.7645	2.38145e-96	Zm00001d030906	-6.35125	3.7611e-161	Zm00001d029983	3.58437	1.85118e-83	Zm00001d009026	8.99986	1.11674e-79	Zm00001d015243	-5.05403	7.21731e-110	Zm00001d016197	7.33604	1.47e-67	Zm00001d026245	3.62172	3.49e-54	Zm00001d029161	-1.06158	1.47103e-121	Zm00001d041045	1.48933
Zm00001d014158	-2.67506	3.92e-185	Zm00001d010818	2.21192	1.04e-67	Zm00001d047780	1.87574	3.64e-98	Zm00001d036485	4.17021	4.60314e-180	Zm00001d028549	2.48445	4.55e-64	Zm00001d010895	4.87404	3.01e-91	Zm00001d004471	-3.77996	4.94e-100	Zm00001d021767	7.39035	4.42e-62	Zm00001d028956	1.78808	7.03495e-95	Zm00001d004870	-4.30379	2.16846e-158	Zm00001d022519	4.21287	1.36643e-82	Zm00001d002715	2.39127	1.84178e-76	Zm00001d008352	-3.6158	9.55215e-110	Zm00001d046200	2.01745	8.35e-67	Zm00001d042725	3.2952	4.9e-50	Zm00001d047516	-1.51753	1.81943e-120	Zm00001d024187	1.02003
Zm00001d046109	4.91146	1.12e-184	Zm00001d017065	3.12327	2.1e-67	Zm00001d027080	2.6876	4.64e-98	Zm00001d043474	-5.38872	1.49255e-179	Zm00001d010818	2.12061	1.18e-61	Zm00001d008225	2.02683	3.72e-89	Zm00001d019510	-1.82177	2.73e-98	Zm00001d004471	2.96176	1.71e-60	Zm00001d023342	3.30596	1.61541e-91	Zm00001d047243	-1.62268	3.84666e-155	Zm00001d046200	2.16844	2.3218e-78	Zm00001d034989	6.63261	5.32614e-75	Zm00001d037870	-1.67111	9.24652e-105	Zm00001d029983	3.22703	1.12e-66	Zm00001d007014	5.08143	7.19e-50	Zm00001d026652	-1.69754	4.65108e-119	Zm00001d017614	3.33263
Zm00001d047780	2.52979	7.2e-183	Zm00001d001812	3.77164	2.37e-66	Zm00001d017998	1.21841	1.19e-97	Zm00001d007532	7.73174	4.42189e-179	Zm00001d053416	4.69185	1.36e-61	Zm00001d015605	1.1291	1.05e-88	Zm00001d007555	-2.23752	1.03e-97	Zm00001d002938	5.59764	6.37e-60	Zm00001d017826	1.67383	5.45915e-91	Zm00001d014632	-5.37013	1.50604e-154	Zm00001d034961	3.04319	8.79957e-78	Zm00001d052216	7.63648	4.32161e-74	Zm00001d006287	-5.6606	1.90713e-103	Zm00001d015243	3.94609	7.91e-66	Zm00001d005804	5.43764	1.72e-49	Zm00001d010895	-5.53479	5.62777e-119	Zm00001d015605	1.06411
Zm00001d010654	-8.30377	9.82e-178	Zm00001d051338	1.80332	5.61e-65	Zm00001d037286	3.17271	8.24e-95	Zm00001d033103	-2.7453	6.68769e-179	Zm00001d033103	1.61283	6.52e-61	Zm00001d025679	3.46716	2.03e-86	Zm00001d042911	-2.99293	8.03e-96	Zm00001d052517	7.99637	5.57e-57	Zm00001d027869	8.80649	1.28436e-90	Zm00001d025707	-2.57205	1.06869e-153	Zm00001d023339	7.98661	7.60049e-77	Zm00001d020666	1.92826	4.32161e-74	Zm00001d047940	-4.03093	4.14771e-103	Zm00001d008352	2.80997	8.82e-65	Zm00001d041803	1.91059	6.32e-48	Zm00001d018307	-3.3856	1.19184e-117	Zm00001d051132	1.10369
Zm00001d027502	-1.50919	1.5e-176	Zm00001d052211	2.02971	3.27e-64	Zm00001d014632	4.14612	4.5e-91	Zm00001d002410	-2.01071	3.04812e-178	Zm00001d005804	3.89043	7.31e-61	Zm00001d041045	1.47961	3.5e-83	Zm00001d003366	-2.72984	5.66e-95	Zm00001d047843	6.39171	5.49e-55	Zm00001d025062	3.49984	4.32243e-90	Zm00001d002128	-5.51995	1.0716e-150	Zm00001d051438	8.74397	2.11788e-75	Zm00001d042158	1.46938	3.48532e-73	Zm00001d042639	-8.43133	1.0667e-102	Zm00001d050207	2.41427	3.23e-64	Zm00001d050406	2.05006	1.51e-47	Zm00001d035561	-2.49987	4.57068e-116	Zm00001d035770	5.81558
Zm00001d034157	8.70914	3.01e-175	Zm00001d032897	1.2916	8.74e-64	Zm00001d021685	-6.55089	4.55e-90	Zm00001d018572	9.10748	7.58825e-175	Zm00001d001812	3.60534	4.03e-60	Zm00001d026083	5.26417	4.78e-83	Zm00001d010818	-2.5888	8.28e-95	Zm00001d051338	1.65742	6.62e-55	Zm00001d031703	4.09875	7.96252e-89	Zm00001d006153	-3.53866	4.2367e-148	Zm00001d000126	6.78178	1.55605e-74	Zm00001d045391	3.28953	7.6615e-72	Zm00001d045858	-5.89567	1.21453e-100	Zm00001d003549	3.34925	4.97e-64	Zm00001d040705	1.41996	1.51e-47	Zm00001d011368	-5.19871	1.73629e-114	Zm00001d051841	1.5532
Zm00001d030906	6.5666	2.51e-172	Zm00001d028735	1.91991	7.08e-63	Zm00001d020468	2.04009	9.86e-89	Zm00001d040343	-3.28655	1.59942e-171	Zm00001d051338	1.73159	9.46e-60	Zm00001d031703	5.08805	2.1e-82	Zm00001d049125	-2.40305	3.23e-94	Zm00001d044759	1.62763	8.2e-54	Zm00001d009912	2.28475	4.49879e-88	Zm00001d045494	-4.12345	4.38393e-137	Zm00001d010234	2.52786	5.06736e-74	Zm00001d028787	1.23052	3.93285e-71	Zm00001d002990	-3.9621	1.40466e-97	Zm00001d026062	6.49669	5.55e-62	Zm00001d040147	5.56667	1.71e-47	Zm00001d005304	-1.13332	6.94813e-113	Zm00001d002412	6.28141
Zm00001d003002	1.67699	6.9e-171	Zm00001d003018	4.41554	3.6e-62	Zm00001d046200	2.2989	1.96e-88	Zm00001d046109	4.63354	8.9605e-168	Zm00001d048840	6.23988	1.59e-56	Zm00001d021940	1.80587	3.77e-81	Zm00001d052225	-2.43789	5.42e-94	Zm00001d013727	3.66457	1.58e-53	Zm00001d045864	1.81671	5.67251e-88	Zm00001d021263	-1.99963	4.81242e-136	Zm00001d002813	5.02764	4.47411e-73	Zm00001d011823	7.50037	5.06721e-70	Zm00001d002470	-7.67006	5.32416e-97	Zm00001d013992	1.69563	6.94e-59	Zm00001d005995	1.01552	4.2e-47	Zm00001d002470	-3.36473	7.07424e-110	Zm00001d011368	4.18011
Zm00001d017826	2.26289	6.97e-171	Zm00001d015964	3.38223	7.24e-60	Zm00001d033305	1.51364	1.05e-86	Zm00001d032293	1.3199	7.5786e-167	Zm00001d019429	5.26249	5.24e-56	Zm00001d035770	6.03836	9.58e-81	Zm00001d021767	-9.03119	9.39e-94	Zm00001d009026	7.76565	2.05e-53	Zm00001d030402	4.38225	7.52847e-88	Zm00001d007835	-5.11688	8.91363e-135	Zm00001d036742	4.62666	2.18447e-71	Zm00001d027230	1.212	1.24647e-69	Zm00001d014543	-2.63108	4.37897e-96	Zm00001d044653	5.15757	3.09e-57	Zm00001d025675	2.80376	1.28e-46	Zm00001d013146	-5.17193	8.07898e-110	Zm00001d033530	3.0103
Zm00001d045494	4.55708	1.85e-168	Zm00001d047403	1.73135	4.9e-59	Zm00001d047940	3.7066	1.75e-86	Zm00001d037870	-2.11558	7.40897e-166	Zm00001d013727	3.72543	3.56e-55	Zm00001d026238	3.3286	1.03e-80	Zm00001d039324	-1.26099	3.31e-92	Zm00001d003549	3.0667	4.24e-52	Zm00001d015504	1.61747	7.82547e-88	Zm00001d002835	-3.42467	2.29088e-134	Zm00001d040518	5.32567	3.11807e-69	Zm00001d041045	1.35047	2.26574e-69	Zm00001d041956	-4.00343	6.70677e-96	Zm00001d040518	4.86495	4.05e-57	Zm00001d026047	1.82503	2.87e-46	Zm00001d051732	-1.28636	2.73383e-109	Zm00001d002470	2.73547
Zm00001d042272	-5.07357	5.01e-160	Zm00001d046699	1.09796	4.29e-58	Zm00001d010300	2.76947	3.03e-86	Zm00001d014543	3.80944	2.93236e-163	Zm00001d002938	5.38032	3.78e-55	Zm00001d042158	1.52262	2.88e-78	Zm00001d021685	-5.76657	7.46e-92	Zm00001d044780	7.2244	6.14e-52	Zm00001d041824	7.30069	1.21536e-84	Zm00001d022519	-5.3329	8.53515e-134	Zm00001d022265	9.84883	3.48092e-68	Zm00001d004135	2.17632	5.8405e-67	Zm00001d041609	-3.65814	6.06975e-95	Zm00001d042799	2.45028	5.86e-57	Zm00001d002896	3.48583	1.72e-45	Zm00001d029143	-1.70033	5.99676e-104	Zm00001d003018	7.75464
Zm00001d040585	-4.60561	5.6e-157	Zm00001d008858	2.64851	7.59e-58	Zm00001d025346	2.69204	7.54e-85	Zm00001d037286	5.68497	1.93228e-161	Zm00001d028735	1.79804	7.13e-55	Zm00001d050207	2.02808	4.85e-78	Zm00001d002079	-9.86861	6.72e-91	Zm00001d040420	2.66725	8.71e-52	Zm00001d002875	8.06443	1.1497e-78	Zm00001d011212	-2.80929	8.89863e-134	Zm00001d052910	1.49251	3.60071e-68	Zm00001d009030	3.71519	3.80936e-65	Zm00001d042799	-3.13114	5.21109e-94	Zm00001d041956	3.11296	1.79e-56	Zm00001d035757	1.10597	6.5e-45	Zm00001d033530	-3.55835	1.23931e-102	Zm00001d045391	3.26883
ENSRNA049479875	1.20681	2.33e-156	Zm00001d000370	1.21564	6.61e-57	Zm00001d001032	7.08776	2.84e-82	Zm00001d005047	-5.49399	2.80634e-161	Zm00001d020267	3.1762	9.73e-54	Zm00001d002412	6.40148	8.23e-76	Zm00001d003018	-5.30754	8.17e-91	Zm00001d004012	1.14268	9.59e-52	Zm00001d034620	7.02239	7.21093e-78	Zm00001d040518	-7.2957	1.82406e-132	Zm00001d030527	1.51851	3.65814e-68	Zm00001d003018	7.34668	2.35151e-63	Zm00001d002120	-5.70586	5.21109e-94	Zm00001d048856	5.91194	8.45e-56	Zm00001d048696	7.18188	1.93e-44	Zm00001d003995	-1.57511	2.04864e-100	Zm00001d018424	1.14481
Zm00001d037286	4.02691	5.51e-156	Zm00001d013555	6.27922	9.64e-56	Zm00001d002470	7.05274	1.39e-81	Zm00001d023256	-9.5539	5.90788e-160	Zm00001d021767	6.85397	2.64e-53	Zm00001d018125	3.0268	2.27e-74	Zm00001d049234	-6.88765	1.01e-89	Zm00001d048840	5.95487	2.05e-51	Zm00001d042427	1.59496	2.44653e-77	Zm00001d030108	-4.18361	6.36694e-130	Zm00001d017905	6.37902	8.0654e-68	Zm00001d036832	2.47607	3.15715e-63	Zm00001d021940	-1.85445	1.04187e-90	Zm00001d011855	1.04576	5.15e-55	Zm00001d032441	4.3021	1.79e-41	Zm00001d035770	-6.69452	3.73881e-100	Zm00001d009026	8.3803
Zm00001d014632	5.38494	2.87e-155	Zm00001d052699	2.61209	3.54e-54	Zm00001d033969	3.36841	4.6e-80	Zm00001d020468	2.7478	2.95773e-159	Zm00001d026130	2.00716	3.47e-52	Zm00001d002470	2.79304	2.35e-74	Zm00001d051044	-2.88021	8.61e-89	Zm00001d002120	4.60727	7.54e-51	Zm00001d006220	2.27307	1.1108e-76	Zm00001d020259	-2.49555	1.63201e-129	Zm00001d003196	3.85098	1.30094e-67	Zm00001d025679	2.97601	5.3374e-63	Zm00001d026062	-7.77072	9.1762e-90	Zm00001d041609	2.81627	3.75e-54	Zm00001d037966	3.61886	3.08e-41	Zm00001d002990	-4.0533	1.30646e-98	Zm00001d031703	4.66318
Zm00001d014567	1.27748	5.73e-155	Zm00001d024734	3.40894	5.82e-54	Zm00001d048122	2.46895	1.41e-78	Zm00001d026375	-4.0079	1.01611e-158	Zm00001d044780	7.16081	4.78e-51	Zm00001d027230	1.24848	8.01e-74	Zm00001d039590	-3.18238	3.42e-87	Zm00001d002890	2.17998	2.47e-50	Zm00001d048123	4.84449	1.06228e-75	Zm00001d036742	-6.15874	1.3397e-128	Zm00001d027854	10.2904	1.75616e-67	Zm00001d016958	4.07146	8.06831e-63	Zm00001d046200	-2.31038	2.17228e-89	Zm00001d033969	2.77334	1.39e-53	Zm00001d041450	3.28698	3.14e-41	Zm00001d016530	-3.65256	1.93942e-98	Zm00001d008890	7.4831
Zm00001d017614	-4.2168	6.33e-155	Zm00001d013727	3.62591	3.21e-52	Zm00001d001402	1.01984	1.25e-77	Zm00001d042398	3.97882	6.43536e-157	Zm00001d042533	1.02425	2.58e-50	Zm00001d034989	6.50612	3.67e-72	Zm00001d003509	-1.84833	5.71e-87	Zm00001d026291	4.67394	1.01e-48	Zm00001d007775	4.46685	4.34492e-75	Zm00001d028697	-1.11655	5.87767e-128	Zm00001d016197	7.27776	1.11742e-66	Zm00001d036833	4.73432	7.33409e-62	Zm00001d016197	-8.26656	1.3383e-86	Zm00001d002990	2.96064	1.92e-53	Zm00001d006419	1.15177	6e-41	Zm00001d002412	-7.2554	3.15324e-98	Zm00001d036832	2.56711
Zm00001d044540	-5.07566	1.68e-154	Zm00001d044843	1.78341	7.68e-52	Zm00001d049958	8.73409	1.25e-77	Zm00001d046699	-1.76548	2.85184e-155	Zm00001d041450	4.16648	6.26e-50	Zm00001d011738	2.48193	8.62e-72	Zm00001d052211	-2.33872	6.67e-87	Zm00001d014311	3.66274	3.09e-48	Zm00001d033645	1.3827	1.36018e-74	Zm00001d000066	-2.6895	4.20154e-124	Zm00001d037727	5.02414	2.04137e-66	Zm00001d027845	1.06999	4.00433e-61	Zm00001d033546	-5.6109	2.42785e-85	Zm00001d001032	5.73513	3.63e-53	Zm00001d022352	7.66277	1.37e-39	Zm00001d016958	-5.035	5.89259e-98	Zm00001d052216	7.28251
ENSRNA049479871	1.21601	3.59e-154	Zm00001d041450	4.18823	1.62e-50	Zm00001d045603	1.46647	1.16e-75	Zm00001d016530	4.51194	4.17469e-153	Zm00001d002890	2.17012	2.02e-49	Zm00001d008890	7.58449	3.25e-70	Zm00001d048082	-4.82318	1.35e-86	Zm00001d027265	1.03036	1.27e-47	Zm00001d012464	8.71192	2.89618e-74	Zm00001d042438	-13.1243	1.41258e-123	Zm00001d030108	2.98585	7.49455e-64	Zm00001d052699	5.57541	2.0387e-60	Zm00001d051800	-2.54002	4.50835e-85	Zm00001d051800	2.01616	1.39e-52	Zm00001d049403	3.22331	2.01e-39	Zm00001d008225	-2.10309	1.31844e-96	Zm00001d048535	5.56999
Zm00001d020468	2.64384	1.13e-150	Zm00001d028550	4.76928	2.09e-50	Zm00001d041609	3.28724	1.18e-75	Zm00001d027265	-1.81674	3.57676e-152	Zm00001d042044	1.07238	7.47e-49	Zm00001d011368	4.08473	1.73e-69	Zm00001d039563	-1.83279	2.26e-86	Zm00001d026130	1.90788	1.77e-47	Zm00001d028704	1.0996	6.65755e-71	Zm00001d040364	-2.35547	7.45372e-120	Zm00001d026062	6.56682	1.50075e-63	Zm00001d008225	1.63971	5.29111e-58	Zm00001d044653	-6.20248	2.70211e-84	Zm00001d053610	5.84394	2.45e-51	Zm00001d036580	1.94848	2.8e-39	Zm00001d038894	-1.2305	8.00082e-96	Zm00001d034989	6.24277
Zm00001d047940	4.82961	9.37e-150	Zm00001d027606	4.40201	2.57e-50	Zm00001d002813	5.10998	1.3e-75	Zm00001d034620	6.93796	2.13085e-147	Zm00001d016941	4.61045	9.51e-49	Zm00001d051841	1.48494	5.38e-68	Zm00001d002938	-6.67309	2.27e-86	Zm00001d035561	1.59873	4.73e-47	Zm00001d012445	1.26886	2.22287e-70	Zm00001d003196	-5.0782	1.87317e-118	Zm00001d017826	1.40626	2.04027e-63	Zm00001d013895	3.2852	6.50752e-58	Zm00001d011368	-3.76818	5.21277e-84	Zm00001d027049	1.01111	1.33e-50	Zm00001d029198	3.79163	3.25e-39	Zm00001d008800	-2.03178	1.68473e-94	Zm00001d036833	4.89602
Zm00001d027080	3.2808	6.75e-147	Zm00001d005212	4.17467	2.89e-50	Zm00001d051438	8.69331	1.22e-74	Zm00001d022174	-1.77837	9.10927e-147	Zm00001d013555	5.84152	4.76e-48	Zm00001d016958	4.22086	1.34e-67	Zm00001d020693	-1.62492	7.82e-86	Zm00001d042409	3.06195	1.42e-46	Zm00001d042409	3.92723	1.69476e-69	Zm00001d032249	-5.28435	7.24781e-116	Zm00001d003181	4.66534	5.37695e-63	Zm00001d036580	7.08234	5.88906e-57	mir-172	-1.16255	7.8016e-84	Zm00001d036742	3.92266	1.47e-50	Zm00001d010376	7.42164	3.87e-39	Zm00001d041956	-6.37875	3.35753e-93	Zm00001d053269	1.75902
Zm00001d023256	-9.11155	1.78e-145	Zm00001d002938	5.12129	7.88e-50	Zm00001d006287	4.81726	2.47e-74	Zm00001d004771	2.20044	1.19116e-145	Zm00001d037833	4.42113	6.91e-48	Zm00001d003995	1.30038	1.97e-67	Zm00001d029143	-1.53549	3.21e-85	Zm00001d022360	8.85018	3.11e-46	Zm00001d003009	2.03508	5.61377e-69	Zm00001d017047	-6.30777	1.52551e-114	Zm00001d008352	2.76043	9.43799e-63	Zm00001d018484	7.17221	4.38568e-56	Zm00001d052224	-3.38811	1.38217e-83	Zm00001d038397	5.35298	4.25e-50	Zm00001d023802	1.43139	6.19e-39	Zm00001d053269	-2.07319	7.80664e-93	Zm00001d035561	1.88706
Zm00001d010300	3.5565	4.46e-145	Zm00001d026652	1.1114	9.03e-50	Zm00001d008352	2.99228	3.95e-74	mir-172	-1.51348	1.42733e-145	Zm00001d014311	3.63143	5.92e-47	Zm00001d004637	1.03272	1.28e-65	Zm00001d014311	-4.79913	3.96e-85	Zm00001d003018	3.76928	3.98e-45	Zm00001d034621	5.11921	7.85163e-69	Zm00001d021439	-4.42836	1.62841e-113	Zm00001d003549	3.28902	5.72661e-62	Zm00001d028550	5.55714	3.65341e-55	Zm00001d036742	-4.95741	1.52921e-82	Zm00001d049522	11.0532	1.1e-49	Zm00001d047913	1.2867	2.25e-38	Zm00001d018450	-1.24607	1.61329e-91	Zm00001d008225	1.73541
Zm00001d032897	-1.90802	4.8e-141	Zm00001d048840	5.79442	1.47e-48	Zm00001d016197	7.64735	8.43e-74	Zm00001d039887	2.14135	4.39816e-143	Zm00001d016949	4.33936	4.53e-46	Zm00001d031419	3.63832	1.43e-64	Zm00001d015046	-2.36362	4.62e-83	Zm00001d044653	4.47943	7.98e-45	Zm00001d022658	1.62402	2.524e-68	Zm00001d045276	-2.30992	1.67799e-112	Zm00001d028704	1.02255	3.62448e-60	Zm00001d050518	4.19393	4.1283e-54	Zm00001d042553	-1.67773	2.20485e-82	Zm00001d047044	3.4885	1.71e-49	Zm00001d007800	4.65441	4.57e-38	Zm00001d003018	-8.77264	4.80864e-91	Zm00001d003726	7.62071
Zm00001d033575	3.30342	1.99e-139	Zm00001d019429	4.89544	2.94e-48	Zm00001d003002	1.09297	1.57e-71	Zm00001d011738	3.46536	3.04114e-142	Zm00001d039816	1.16169	1.05e-45	Zm00001d004135	2.13483	2.01e-64	Zm00001d052517	-9.54896	3.29e-82	Zm00001d000447	5.41523	1.12e-43	Zm00001d004135	2.19557	4.94039e-68	Zm00001d008352	-3.63834	1.92504e-111	Zm00001d040364	1.68238	4.53502e-60	Zm00001d044843	1.80451	8.80176e-54	Zm00001d033516	-3.25108	1.21748e-79	Zm00001d010393	5.88114	5.84e-49	Zm00001d037833	3.76115	4.64e-37	Zm00001d008367	-1.87346	1.12727e-90	Zm00001d021940	1.61511
Zm00001d000041	2.6889	6.4e-139	Zm00001d014311	3.63395	4.06e-47	Zm00001d017826	1.48505	8.24e-71	Zm00001d002470	3.78353	8.37132e-140	Zm00001d038223	1.0638	3.97e-45	Zm00001d018082	1.3877	1.4e-63	Zm00001d028257	-1.0572	7.2e-82	Zm00001d041915	6.05024	1.18e-43	Zm00001d004051	1.17666	1.0865e-67	Zm00001d010337	-1.21197	2.05286e-111	Zm00001d006790	10.7961	1.20006e-58	Zm00001d031419	3.30595	5.22849e-53	Zm00001d020693	-1.53218	4.00646e-79	Zm00001d021457	6.29297	8.36e-49	Zm00001d028896	1.40422	3.48e-36	Zm00001d006287	-5.00296	2.16406e-89	Zm00001d028216	1.89888
Zm00001d002890	-3.55229	7.04e-138	Zm00001d022360	8.46154	3.29e-42	Zm00001d000126	6.60013	1.24e-70	Zm00001d008367	2.30825	6.71036e-139	Zm00001d002410	1.0199	1.81e-44	Zm00001d014021	8.00514	2.79e-62	Zm00001d007854	-1.3983	5.7e-81	Zm00001d042911	2.04712	1.87e-43	Zm00001d026337	3.51639	5.92545e-67	Zm00001d027080	-2.8463	1.53997e-110	Zm00001d019144	1.74401	1.71734e-57	Zm00001d025675	3.17841	1.13384e-52	Zm00001d000041	-2.02468	1.5258e-77	Zm00001d044780	8.03174	2.45e-48	Zm00001d025346	1.82254	3.9e-36	Zm00001d017762	-2.76328	8.80039e-89	Zm00001d050518	4.55823
Zm00001d034652	-9.49046	8.12e-136	Zm00001d043804	4.77795	4.42e-42	Zm00001d002128	3.81456	7.01e-70	Zm00001d004978	2.41193	1.14022e-138	Zm00001d000447	5.40667	1.7e-43	Zm00001d034621	3.108	3.99e-62	Zm00001d002120	-5.75102	7.62e-81	Zm00001d022189	2.54706	5.93e-43	Zm00001d038690	2.15364	4.25949e-66	Zm00001d000126	-8.2121	2.11962e-110	Zm00001d000066	1.86396	2.01532e-57	Zm00001d018380	3.81919	2.01778e-51	Zm00001d003549	-3.6397	8.64819e-77	Zm00001d040364	1.51532	2.96e-48	Zm00001d050340	9.22738	1.84e-34	Zm00001d028216	-2.20755	2.20516e-88	Zm00001d041956	5.32194
Zm00001d000228	9.58427	6.53e-135	Zm00001d008617	2.13731	4.68e-42	Zm00001d041824	8.06852	2.85e-69	Zm00001d046507	-1.48253	5.58912e-138	Zm00001d052523	1.09487	2.02e-43	Zm00001d045391	3.0722	4.4e-62	Zm00001d052964	-1.3027	5.38e-79	Zm00001d016929	3.76133	7.58e-42	Zm00001d013854	5.81797	5.43898e-66	Zm00001d009327	-3.33536	2.50042e-106	Zm00001d032221	8.732	2.02356e-57	Zm00001d026652	1.12162	2.54695e-51	Zm00001d001032	-6.79062	1.10938e-75	Zm00001d026291	5.13259	1.84e-47	Zm00001d029216	1.37027	2.11e-34	Zm00001d040772	-1.16353	2.23395e-86	Zm00001d009866	5.09087
Zm00001d008858	-4.01346	7.11e-135	Zm00001d024861	7.30862	1.1e-40	Zm00001d026083	3.68729	4.66e-69	Zm00001d047889	2.73026	1.38723e-137	Zm00001d026291	4.41159	4.45e-43	Zm00001d048535	5.31863	7.58e-61	Zm00001d003620	-2.55712	8.73e-79	Zm00001d015504	1.09541	1.28e-41	Zm00001d034331	1.294	2.17771e-65	Zm00001d026069	-1.62907	6.54083e-106	Zm00001d025346	2.21835	2.589e-57	Zm00001d015962	2.57172	3.66624e-51	Zm00001d040518	-5.53672	2.69027e-75	Zm00001d004870	2.42725	9.56e-47	Zm00001d044843	1.44826	3.04e-34	Zm00001d040585	-2.54684	2.36544e-86	Zm00001d002906	1.99734
Zm00001d048288	-2.58516	1.26e-134	Zm00001d037833	4.06521	3.49e-40	Zm00001d003196	3.87791	1.17e-68	Zm00001d009866	7.3115	9.78994e-135	Zm00001d048082	3.42807	4.45e-43	Zm00001d020666	1.74305	1.03e-59	Zm00001d027265	-1.31139	8.6e-78	Zm00001d037962	6.90894	7.9e-41	Zm00001d028735	7.45601	4.84327e-65	Zm00001d052224	-3.80263	7.02988e-106	Zm00001d000041	1.74582	3.90725e-57	Zm00001d011365	1.58853	5.27429e-51	Zm00001d040364	-1.87496	4.43465e-75	Zm00001d000041	1.5836	1.98e-46	Zm00001d043804	4.0024	5.33e-34	Zm00001d002906	-2.33406	7.52245e-86	Zm00001d015789	3.62003
Zm00001d046699	-1.64042	2.19e-134	Zm00001d034530	2.9466	3.18e-39	Zm00001d042427	1.4671	1.37e-66	Zm00001d034621	4.46602	2.12646e-134	Zm00001d032221	3.53181	8.06e-43	Zm00001d036833	4.65372	1.28e-59	Zm00001d044653	-5.83305	1.2e-77	Zm00001d042932	3.31171	8.19e-41	Zm00001d010234	2.10521	4.27075e-63	Zm00001d021447	-1.31402	7.13977e-105	Zm00001d017047	4.49604	1.88983e-56	Zm00001d038922	8.68143	4.97165e-50	Zm00001d007854	-1.32208	2.75725e-74	Zm00001d031875	4.45594	2.24e-46	Zm00001d052411	3.15039	5.68e-34	Zm00001d047403	-2.02942	1.65768e-85	Zm00001d016958	4.01599
Zm00001d026238	4.31106	7.58e-134	Zm00001d052258	1.91451	1.8e-38	Zm00001d017905	6.28544	7.4e-66	Zm00001d018082	1.99452	1.50689e-133	Zm00001d049125	1.65157	3.17e-42	Zm00001d047889	1.7852	2.56e-57	Zm00001d051338	-1.95093	7.84e-77	Zm00001d016017	3.10528	2.33e-40	Zm00001d000400	2.28354	1.12512e-62	Zm00001d039818	-6.72364	7.80481e-104	Zm00001d013992	1.62727	1.98859e-54	Zm00001d051841	1.26983	1.4807e-49	Zm00001d026291	-6.25325	8.04543e-72	Zm00001d006220	3.60791	4e-46	Zm00001d036624	10.8375	6.85e-34	Zm00001d018050	-2.44634	7.24902e-85	Zm00001d003995	1.2321
Zm00001d040343	-2.90709	3.15e-133	Zm00001d020267	2.69165	4.12e-38	Zm00001d028047	5.62221	2.18e-65	Zm00001d038690	-9.06196	4.76037e-132	Zm00001d029297	3.71594	6.97e-42	Zm00001d036580	6.94155	9.83e-55	Zm00001d032446	-1.25343	8.38e-77	Zm00001d021512	6.64721	6.07e-40	Zm00001d002896	4.0281	2.23792e-62	Zm00001d003181	-5.92056	2.37349e-103	Zm00001d001542	3.95805	5.40062e-54	Zm00001d018358	8.2686	5.22132e-49	Zm00001d010393	-7.05612	1.29574e-71	Zm00001d021263	1.17678	8.19e-46	Zm00001d005212	6.74379	9.18e-34	Zm00001d034989	-7.02285	1.09871e-84	Zm00001d002990	3.14699
Zm00001d000400	3.32894	8.04e-133	Zm00001d042409	2.77673	4.51e-38	Zm00001d031703	6.09156	2.73e-65	Zm00001d010866	1.26011	2.50157e-131	Zm00001d053801	7.16941	8.19e-42	Zm00001d008367	1.46266	3.15e-54	Zm00001d002864	-1.16702	8.9e-77	Zm00001d052612	3.67225	1.61e-39	Zm00001d012198	2.33251	6.05906e-62	Zm00001d000041	-2.32033	6.20289e-103	Zm00001d025707	1.5438	1.1111e-53	Zm00001d008617	4.15077	1.13614e-48	Zm00001d009493	-2.23797	1.31192e-70	Zm00001d031520	4.33339	1.07e-45	Zm00001d031802	2.30092	1.91e-33	Zm00001d009030	-4.20249	1.16411e-84	Zm00001d042932	5.80487
Zm00001d004978	2.31101	2.01e-129	Zm00001d013521	5.34542	5.95e-38	Zm00001d026508	3.37939	1.12e-64	Zm00001d010895	5.80397	4.20386e-131	Zm00001d022028	4.15074	1.49e-41	Zm00001d002990	3.02875	3.59e-54	Zm00001d002410	-1.30011	1.56e-73	Zm00001d002253	7.56678	2.44e-39	Zm00001d028919	1.88778	1.1696e-61	Zm00001d053855	-1.06232	1.11428e-99	Zm00001d052224	2.71264	5.6578e-53	Zm00001d034253	6.89589	1.70999e-48	Zm00001d019144	-1.91815	4.46424e-70	Zm00001d039818	4.53134	1.62e-45	Zm00001d016017	1.75453	1.35e-32	Zm00001d015243	-4.14009	5.70828e-84	Zm00001d026652	1.18222
Zm00001d047636	-6.71291	3.89e-129	Zm00001d053801	6.83398	7e-38	Zm00001d040518	5.1483	1.37e-64	Zm00001d047843	-9.74032	9.85405e-130	Zm00001d051044	1.99268	2.09e-41	Zm00001d034457	1.05292	6.79e-54	Zm00001d013146	-3.10107	1.57e-73	Zm00001d052791	3.35316	1.49e-38	Zm00001d024066	6.59971	1.37182e-60	Zm00001d002813	-5.83839	2.32032e-99	Zm00001d031700	7.38611	1.95391e-52	Zm00001d012717	4.40859	1.16006e-47	Zm00001d040191	-1.86661	1.24883e-68	Zm00001d008428	5.3237	1.66e-45	Zm00001d004560	1.27609	5.06e-32	Zm00001d003491	-1.47881	2.82715e-81	Zm00001d018484	7.19079
Zm00001d042427	2.03101	6.24e-129	Zm00001d038558	1.01379	4.16e-37	Zm00001d011059	6.34793	2.77e-64	Zm00001d034530	-5.19872	1.71686e-129	Zm00001d042494	1.3906	3.45e-41	Zm00001d009030	3.39921	1e-53	Zm00001d016929	-4.91753	3.02e-73	Zm00001d049125	1.54559	1.62e-37	Zm00001d015445	1.54027	2.14856e-60	Zm00001d019144	-2.24428	4.18787e-98	Zm00001d026291	5.36513	3.12092e-52	Zm00001d032441	4.41259	1.84305e-46	Zm00001d026069	-1.31039	1.80449e-67	Zm00001d042553	1.25246	5.5e-45	Zm00001d040941	2.02634	6.25e-32	Zm00001d024187	-1.02005	1.78701e-80	Zm00001d006287	3.97148
Zm00001d003509	-2.23151	1.87e-128	Zm00001d052207	1.79118	8.88e-37	Zm00001d038302	2.8899	4.22e-63	Zm00001d042911	-3.45588	2.75318e-129	Zm00001d051841	1.1282	3.79e-40	Zm00001d052216	6.4931	2.34e-53	Zm00001d047516	-1.17443	3.71e-73	Zm00001d003181	3.32913	5.1e-37	Zm00001d050406	2.27529	4.52763e-60	Zm00001d026508	-4.11207	8.59207e-98	Zm00001d006622	4.648	6.48262e-52	Zm00001d034635	5.21421	2.17809e-46	Zm00001d016070	-2.99905	1.04959e-66	Zm00001d049105	2.91099	1.68e-44	Zm00001d002839	1.85318	2.03e-31	Zm00001d019125	-5.51557	1.81653e-80	Zm00001d002253	7.96013
Zm00001d002128	5.07323	1.35e-126	Zm00001d027440	1.26909	1.32e-36	Zm00001d000055	-2.85647	4.86e-63	Zm00001d028735	-2.72425	2.90607e-129	Zm00001d045316	9.82582	6e-39	Zm00001d023342	8.28368	4.58e-53	Zm00001d008800	-1.77148	5.16e-73	Zm00001d005804	3.03607	3.09e-36	Zm00001d028896	1.79762	4.97662e-60	Zm00001d012445	-1.41416	3.00628e-97	Zm00001d006153	2.10003	1.44313e-51	Zm00001d033374	1.25589	8.56415e-46	Zm00001d047044	-4.00607	3.72721e-66	Zm00001d005543	6.36423	2.94e-44	Zm00001d042409	2.6703	2.8e-31	Zm00001d043205	-1.41768	3.93355e-80	Zm00001d031419	3.37916
Zm00001d053633	-7.37299	1.56e-126	Zm00001d016929	3.52402	2.67e-36	Zm00001d001542	4.23738	3e-62	Zm00001d021940	2.22878	5.39078e-125	Zm00001d020863	2.57252	9.74e-39	Zm00001d036904	1.05891	7e-52	Zm00001d040191	-1.95102	1.41e-72	Zm00001d003509	1.17248	2.87e-34	Zm00001d034157	3.80115	5.38188e-60	Zm00001d017905	-7.578	7.26224e-97	Zm00001d000364	3.70072	3.34816e-51	Zm00001d037151	1.81198	2.97468e-45	Zm00001d038397	-6.10367	7.37725e-66	Zm00001d011368	2.76454	3.07e-44	Zm00001d010055	1.96187	2.98e-31	Zm00001d036904	-1.30738	7.13407e-80	Zm00001d018380	3.90354
Zm00001d039563	-2.20279	6.08e-125	MIR529	1.01422	3.97e-36	Zm00001d010654	-1.48242	5.95e-62	Zm00001d011368	5.41532	1.99569e-124	Zm00001d038558	1.02937	3.43e-38	Zm00001d034759	1.84518	8.24e-52	Zm00001d024734	-3.89306	6.7e-72	Zm00001d021457	4.7381	6.73e-34	Zm00001d020755	5.22078	2.97496e-59	Zm00001d029983	-3.82585	5.18159e-96	Zm00001d042409	3.32919	3.94347e-51	Zm00001d036945	1.03776	9.42419e-45	Zm00001d006220	-4.2442	7.52032e-66	Zm00001d016552	4.3326	4.62e-44	Zm00001d028182	1.56311	4.02e-31	Zm00001d019462	-1.52726	2.65266e-79	Zm00001d016530	2.75676
Zm00001d028704	1.45946	1.33e-124	Zm00001d039141	2.11999	4.44e-36	Zm00001d042409	3.63661	2.82e-61	Zm00001d028549	-3.3966	5.70048e-124	Zm00001d052910	1.14972	4.49e-38	Zm00001d018484	6.8537	3.17e-51	Zm00001d019240	-2.90375	7.87e-72	Zm00001d053416	3.51097	9.9e-34	Zm00001d004870	2.11389	3.33132e-59	Zm00001d023339	-8.86783	1.54344e-95	Zm00001d033103	1.46571	4.89317e-51	Zm00001d046923	1.17423	1.68707e-44	Zm00001d021457	-7.25091	1.29143e-65	Zm00001d031703	5.00468	2.82e-43	Zm00001d005716	2.06749	4.94e-31	Zm00001d000763	-1.19233	6.05277e-79	Zm00001d011738	2.13789
Zm00001d041609	4.15461	5.92e-124	Zm00001d003502	3.15141	9.43e-35	Zm00001d039654	2.26623	4.48e-61	Zm00001d022189	-4.27207	4.36717e-123	Zm00001d016929	3.58197	1.47e-37	Zm00001d028216	1.69636	3.94e-51	Zm00001d015964	-3.67732	1.03e-71	Zm00001d043991	6.10077	1.85e-33	Zm00001d024171	5.83684	3.51916e-59	Zm00001d025346	-2.83925	5.42241e-95	Zm00001d011212	1.74023	1.62311e-50	Zm00001d042932	5.0763	1.69836e-44	Zm00001d051850	-4.14592	3.00566e-65	Zm00001d044818	2.49722	2.83e-43	Zm00001d007496	4.14712	1.33e-30	Zm00001d042609	-2.4481	6.66381e-79	Zm00001d018358	8.53992
Zm00001d026508	4.61274	1.1e-123	Zm00001d000328	1.37563	1.53e-34	Zm00001d045858	4.63129	5.41e-61	Zm00001d035770	7.39172	1.7436e-122	Zm00001d024861	7.01452	1.53e-37	Zm00001d016885	3.93756	6.38e-51	Zm00001d020783	-4.18834	1.9e-71	Zm00001d007555	1.32963	2.67e-33	Zm00001d040147	6.08051	1.99315e-57	Zm00001d052334	-1.00394	9.87544e-95	Zm00001d020214	3.94796	4.73829e-50	Zm00001d018307	2.10849	2.72108e-44	Zm00001d010654	-1.45882	8.53153e-65	Zm00001d003181	3.90486	2.86e-43	Zm00001d007692	2.69352	1.84e-30	Zm00001d009026	-8.87518	5.90462e-78	Zm00001d050823	2.4505
Zm00001d011855	1.5403	5.54e-123	Zm00001d000730	5.39547	1.59e-34	Zm00001d047044	3.84723	9.9e-61	Zm00001d031703	6.08694	1.39013e-119	Zm00001d043222	3.6141	2.31e-37	Zm00001d042398	2.35635	6.89e-51	Zm00001d009026	-8.88102	1.02e-70	Zm00001d013146	2.11413	3.58e-33	Zm00001d009741	5.64549	2.37105e-57	Zm00001d032897	-1.52265	5.14011e-94	Zm00001d049959	9.96276	8.80395e-50	Zm00001d016885	3.65262	1.20466e-43	Zm00001d044818	-3.03706	1.33283e-64	Zm00001d052224	2.4556	4.49e-43	Zm00001d022658	1.11025	2.47e-30	Zm00001d020783	-4.40467	1.41278e-77	Zm00001d021950	5.99931
Zm00001d028549	-3.35376	3.09e-121	Zm00001d026047	1.42465	2.04e-34	Zm00001d011368	3.21501	1.38e-60	Zm00001d026083	6.24357	3.10158e-118	Zm00001d042911	1.9139	3.66e-37	Zm00001d041203	1.1047	9.43e-51	Zm00001d013727	-4.17241	2.41e-70	Zm00001d049105	2.68977	5.98e-33	Zm00001d037146	4.43502	3.62752e-57	Zm00001d040910	-4.16265	6.95604e-94	Zm00001d001032	5.5347	1.264e-49	Zm00001d053196	1.05708	2.27482e-43	Zm00001d031520	-5.06446	1.99061e-63	Zm00001d000447	6.24432	1.11e-42	Zm00001d005711	5.72873	5.36e-30	Zm00001d012560	-1.07745	2.20818e-77	Zm00001d047364	11.2706
Zm00001d027265	-1.61353	4.69e-120	Zm00001d042932	3.04049	2.67e-34	Zm00001d014948	1.02037	1.36e-58	Zm00001d020267	-4.61315	1.24368e-116	Zm00001d022189	2.37285	4.07e-37	Zm00001d018358	8.3931	1.31e-50	Zm00001d023282	-1.23341	7.68e-70	Zm00001d039141	2.01705	7.87e-33	Zm00001d010640	5.48082	8.56884e-57	Zm00001d042494	-2.08639	3.74498e-93	Zm00001d000447	6.6912	2.92794e-49	Zm00001d031855	7.16545	2.82891e-43	Zm00001d029983	-3.12638	8.46234e-63	Zm00001d014543	1.77377	1.31e-42	Zm00001d009741	4.13889	7.15e-30	Zm00001d043106	-1.34098	2.25737e-77	Zm00001d034253	7.10609
Zm00001d046200	2.65234	2.22e-119	Zm00001d050602	9.19304	3.7e-34	Zm00001d041221	2.79537	1.2e-56	Zm00001d020666	2.39489	5.52969e-116	Zm00001d006504	5.3115	4.32e-37	Zm00001d011365	1.58108	1.36e-50	Zm00001d015243	-3.68507	1.18e-69	Zm00001d019240	1.99631	7.89e-33	Zm00001d026460	2.05508	1.42834e-56	Zm00001d006622	-6.10349	1.1775e-91	Zm00001d024732	8.4032	3.95281e-49	Zm00001d048696	4.29528	1.49644e-42	Zm00001d032457	-1.20855	1.04854e-62	Zm00001d001542	3.5266	3.4e-42	Zm00001d010522	3.33781	7.33e-30	Zm00001d027049	-1.20671	3.07509e-77	Zm00001d039816	1.22586
Zm00001d048122	3.0158	2.24e-118	Zm00001d003620	1.70327	4.49e-34	Zm00001d027854	9.38945	3.19e-56	Zm00001d004012	-1.69729	1.18701e-115	Zm00001d005558	2.38469	1.45e-36	Zm00001d032838	2.37877	1.36e-50	Zm00001d016017	-4.01908	1.38e-69	Zm00001d045864	1.05988	1.23e-32	Zm00001d005346	1.64475	4.02597e-56	Zm00001d003549	-3.92904	1.77535e-90	Zm00001d017444	9.27277	1.5133e-48	Zm00001d003502	3.56411	2.01407e-42	Zm00001d017047	-4.69043	7.30399e-62	Zm00001d004573	6.2639	5.55e-42	Zm00001d040144	6.07933	8.04e-30	Zm00001d051990	-1.2808	1.03679e-76	Zm00001d002079	2.5259
Zm00001d026083	4.77098	1.09e-117	Zm00001d052420	4.0059	7.11e-34	Zm00001d047875	2.14568	1.03e-55	Zm00001d049234	-7.81157	1.2744e-115	Zm00001d003549	2.59545	3.2e-36	Zm00001d018036	1.55443	5.67e-50	Zm00001d026291	-5.51831	4.55e-69	Zm00001d020267	2.48073	1.97e-32	Zm00001d045393	1.54962	4.12446e-55	Zm00001d034961	-3.25903	6.31674e-90	Zm00001d004221	5.1696	4.07607e-48	Zm00001d009792	1.5029	3.03806e-42	Zm00001d033305	-1.27839	9.57179e-62	Zm00001d033305	1.05883	7.15e-42	Zm00001d048122	1.85748	1.08e-29	Zm00001d008890	-7.88957	1.99453e-76	Zm00001d034759	1.81241
Zm00001d051338	-2.39654	8.24e-117	Zm00001d034164	1.01857	1.99e-33	Zm00001d002990	3.01296	1.17e-55	Zm00001d044904	1.03614	1.50957e-114	Zm00001d028086	5.45376	8.03e-36	Zm00001d006287	3.74722	1.93e-49	Zm00001d044540	-3.40833	1.24e-67	Zm00001d010675	2.20011	2.11e-32	Zm00001d041221	2.80367	7.07871e-55	Zm00001d003366	-2.94842	6.77696e-90	Zm00001d016977	2.1583	1.13697e-47	Zm00001d014005	5.03142	5.70155e-42	Zm00001d017762	-2.20956	9.8251e-62	Zm00001d004221	4.78826	7.6e-41	Zm00001d008858	1.83701	1.46e-29	Zm00001d052216	-7.73029	2.04005e-76	Zm00001d048977	1.41737
Zm00001d050265	-2.77411	1.71e-116	Zm00001d031855	2.33683	3.15e-33	Zm00001d013992	1.64149	2.26e-55	Zm00001d028077	4.17111	2.59897e-114	Zm00001d002079	6.15749	8.35e-35	Zm00001d020936	4.87299	3.22e-49	Zm00001d048835	-1.43792	2.05e-67	Zm00001d045316	8.92726	4.56e-32	Zm00001d037918	2.76522	8.92985e-55	Zm00001d016197	-8.39884	1.13961e-89	Zm00001d021439	2.87209	8.66963e-47	Zm00001d014770	5.26064	8.45319e-42	Zm00001d053610	-6.33781	4.15062e-61	Zm00001d034157	4.27168	7.6e-41	Zm00001d030026	4.08441	1.57e-29	Zm00001d003726	-8.19122	1.7554e-75	Zm00001d034635	5.3666
Zm00001d036280	-1.27298	3.57e-116	Zm00001d004448	1.12506	1.27e-32	Zm00001d039578	4.12339	1.14e-54	Zm00001d026238	3.94249	2.99213e-114	Zm00001d049048	6.23388	4.61e-34	Zm00001d017233	8.51732	5.03e-49	Zm00001d009722	-1.46866	4.78e-67	Zm00001d012865	1.10127	1.12e-31	Zm00001d029996	2.4416	2.05036e-53	Zm00001d046200	-2.30257	3.8884e-89	Zm00001d044780	7.86838	1.56445e-46	Zm00001d026245	3.05194	9.36842e-42	Zm00001d002734	-1.01288	1.32209e-60	Zm00001d022265	7.57818	3.51e-40	Zm00001d006011	1.79967	3.23e-29	Zm00001d002079	-3.05344	2.6201e-75	Zm00001d040988	1.54531
Zm00001d026652	-1.67516	1.68e-115	Zm00001d026130	1.5786	8.29e-32	Zm00001d034882	-1.3464	3.11e-54	Zm00001d025944	2.65179	1.3788e-113	Zm00001d008893	2.64492	1.86e-33	Zm00001d038922	8.50455	4.12e-48	Zm00001d003549	-3.45342	5.5e-67	Zm00001d015964	2.47012	2.05e-31	Zm00001d041915	5.42964	2.67295e-53	Zm00001d047780	-1.78254	1.18028e-88	Zm00001d012464	9.59263	2.56094e-46	Zm00001d011738	1.89937	1.20289e-41	Zm00001d052070	-2.53212	2.54132e-60	Zm00001d042641	3.52119	9.62e-40	Zm00001d048185	3.84069	3.94e-29	Zm00001d052810	-2.22551	3.08756e-75	Zm00001d017233	8.51365
Zm00001d013992	2.34077	1.43e-114	Zm00001d007692	2.45576	2.01e-30	Zm00001d013918	-1.43801	3.87e-52	Zm00001d015605	1.27232	1.89981e-113	Zm00001d037962	6.2565	1.88e-33	Zm00001d042609	1.9179	1.02e-47	Zm00001d026130	-2.23233	9.45e-66	Zm00001d048680	2.16263	2.25e-31	Zm00001d021439	4.95445	2.92185e-53	Zm00001d024567	-3.28338	3.49338e-87	Zm00001d047366	6.9904	5.70603e-46	Zm00001d031806	3.91561	4.52212e-41	Zm00001d001542	-4.1549	5.99072e-60	Zm00001d037870	1.0338	4.01e-39	Zm00001d037967	1.69737	7.34e-29	Zm00001d015789	-3.95842	1.56967e-74	Zm00001d015962	2.51055
Zm00001d002835	3.15967	9.81e-114	Zm00001d012717	3.85396	2.15e-30	Zm00001d040364	1.5705	3.87e-52	Zm00001d005804	-5.19983	7.06546e-113	Zm00001d031950	6.9697	7.16e-33	Zm00001d008911	2.91158	3.22e-47	Zm00001d021457	-6.47996	8.56e-65	Zm00001d047403	1.26499	2.61e-31	Zm00001d025323	2.07904	5.9712e-53	Zm00001d027731	-3.37623	1.04995e-86	Zm00001d021421	7.81006	6.78359e-45	Zm00001d026495	10.0039	9.84516e-41	Zm00001d006622	-4.96873	6.9448e-60	Zm00001d040910	2.75781	4.44e-39	Zm00001d037151	1.4165	1.7e-28	Zm00001d019490	-3.54214	1.78166e-74	Zm00001d019462	1.19538
Zm00001d040364	2.29371	2.66e-113	Zm00001d012746	3.55771	9.54e-30	Zm00001d000041	1.65893	2.47e-51	Zm00001d003995	1.65554	5.34702e-111	Zm00001d052070	1.87227	7.75e-33	Zm00001d050607	6.60669	1.15e-46	Zm00001d053269	-1.66968	4.94e-62	Zm00001d006504	4.81775	2.3e-30	Zm00001d026508	6.93184	6.99069e-53	Zm00001d026062	-7.62166	1.37264e-86	Zm00001d021263	1.16077	7.97303e-45	Zm00001d038854	4.67417	2.85165e-40	Zm00001d023671	-2.77607	7.87602e-60	Zm00001d017905	4.88655	5.7e-39	Zm00001d020936	3.21791	5.36e-28	Zm00001d019510	-1.56272	1.66445e-73	Zm00001d009030	3.20462
Zm00001d001812	-4.83095	1.35e-112	Zm00001d010675	2.11059	9.54e-30	Zm00001d010393	5.9745	8.76e-51	Zm00001d024171	-4.37698	6.31002e-111	Zm00001d032152	4.22416	1.34e-32	Zm00001d037151	1.84202	1.24e-46	Zm00001d013555	-6.54103	3.33e-61	Zm00001d019429	3.90741	2.63e-30	Zm00001d028073	1.47403	1.30093e-51	Zm00001d004221	-6.83987	4.10224e-86	Zm00001d009327	2.19572	1.1786e-44	Zm00001d047913	1.31752	3.44725e-40	Zm00001d031875	-5.01746	9.25662e-60	Zm00001d021950	4.40358	1.3e-38	Zm00001d012645	2.1181	6.12e-28	Zm00001d029650	-3.89936	8.55211e-73	Zm00001d019999	4.53373
Zm00001d053416	-6.2594	1.62e-112	Zm00001d044542	1.07219	1.76e-29	Zm00001d028073	1.4739	1.8e-50	Zm00001d004135	2.76663	3.81267e-109	Zm00001d018962	4.98462	1.02e-31	Zm00001d013101	5.73003	2.37e-45	Zm00001d050061	-1.23193	1.03e-60	Zm00001d041450	3.26883	2.87e-30	Zm00001d010055	2.46736	2.36315e-51	Zm00001d037727	-5.68113	4.10224e-86	Zm00001d033546	4.07282	1.28504e-44	Zm00001d037967	2.01581	4.23298e-40	Zm00001d034167	-1.70291	1.00121e-59	Zm00001d048977	1.22555	3.45e-37	Zm00001d020436	4.65955	1.01e-27	Zm00001d014770	-6.83049	1.31353e-71	Zm00001d038922	8.38251
Zm00001d040518	6.71807	5.34e-112	Zm00001d031950	6.5412	7.66e-29	Zm00001d027701	2.21375	3.16e-50	Zm00001d037151	2.76071	3.2236e-108	Zm00001d034961	1.93082	2.11e-31	Zm00001d034157	3.26577	2.84e-45	Zm00001d028550	-5.18685	1.42e-60	Zm00001d053801	6.10765	3.43e-30	Zm00001d007835	4.26241	2.68257e-51	Zm00001d051438	-9.2946	6.50965e-86	Zm00001d002079	5.56698	1.34625e-44	Zm00001d050823	2.15085	4.61653e-40	Zm00001d051846	-2.5867	1.18964e-59	Zm00001d017422	5.86354	4.88e-37	Zm00001d033423	5.30662	2.42e-27	Zm00001d051841	-1.51573	2.35141e-71	Zm00001d004471	2.39539
Zm00001d002864	-1.40227	2.05e-111	Zm00001d029420	1.26168	1.37e-28	Zm00001d038397	5.34224	4.15e-50	Zm00001d020259	-2.29391	8.25288e-108	Zm00001d040420	2.11323	2.13e-31	Zm00001d047727	1.40642	4.25e-45	Zm00001d042044	-1.18398	2.78e-60	Zm00001d024734	2.57919	3.44e-30	Zm00001d024775	5.31448	2.82659e-51	Zm00001d019548	-1.69174	7.82288e-85	Zm00001d039578	3.7216	1.77626e-44	Zm00001d013935	1.66538	5.3293e-40	Zm00001d001833	-1.08216	2.64756e-59	Zm00001d043991	7.87521	6.45e-37	Zm00001d013890	4.67671	2.54e-27	Zm00001d021512	-3.47474	4.28184e-71	Zm00001d038578	9.22667
Zm00001d011823	-4.86281	2.58e-111	Zm00001d050823	1.62937	5.16e-28	Zm00001d018260	2.34127	1.56e-49	Zm00001d048535	7.00773	3.66872e-107	Zm00001d033706	1.63024	6.91e-31	Zm00001d018380	3.56828	7.34e-45	Zm00001d047708	-1.21485	9.82e-60	Zm00001d033546	3.21845	5.97e-30	Zm00001d003099	1.11296	1.58471e-50	Zm00001d045603	-1.53939	5.35374e-84	Zm00001d024171	9.55484	2.74789e-44	Zm00001d052482	6.92231	2.28601e-39	Zm00001d029650	-3.13448	5.50617e-59	Zm00001d037727	3.79521	1.09e-36	Zm00001d047313	3.25186	4.4e-27	Zm00001d020693	-1.45242	1.32016e-70	Zm00001d021512	2.80574
Zm00001d028073	2.13548	4.37e-109	Zm00001d053568	6.43074	9.97e-28	Zm00001d009327	2.30987	1.62e-49	Zm00001d041450	-5.99054	2.8476e-106	Zm00001d050602	8.59581	6.06e-30	Zm00001d030230	1.25509	1.02e-44	Zm00001d042542	-1.36977	2.22e-59	Zm00001d053612	2.31211	6.35e-30	Zm00001d051658	2.04914	2.73241e-50	Zm00001d039578	-5.08147	1.10105e-83	Zm00001d020755	7.82373	4.29379e-44	Zm00001d034026	4.10673	3.76518e-39	Zm00001d042641	-4.23842	1.7169e-58	Zm00001d029650	2.5029	1.23e-36	Zm00001d031703	2.32155	9.85e-27	Zm00001d009866	-5.3278	1.72114e-70	Zm00001d029650	3.12088
Zm00001d008352	3.59679	1.22e-108	Zm00001d029297	3.04162	1.17e-27	Zm00001d005047	-3.34668	1.34e-48	Zm00001d025679	3.8203	3.68021e-106	Zm00001d012177	5.53172	1.59e-29	Zm00001d007513	9.45867	1.13e-44	Zm00001d038558	-1.26745	2.68e-59	Zm00001d024171	2.3096	6.38e-30	Zm00001d042394	6.15925	2.74401e-50	Zm00001d027854	-11.272	1.28825e-81	Zm00001d040910	2.90882	4.48216e-44	Zm00001d002839	2.05289	6.85307e-39	Zm00001d049522	-11.9299	1.94042e-58	Zm00001d006622	3.91834	4.54e-36	Zm00001d025236	5.1274	1.28e-26	Zm00001d048082	-4.18291	2.66612e-69	Zm00001d013895	2.91623
Zm00001d025346	3.03168	2.79e-108	Zm00001d006011	1.70048	1.19e-26	Zm00001d048082	-3.43803	3.85e-48	Zm00001d027230	1.48331	5.6931e-105	Zm00001d028493	6.07499	2.79e-29	Zm00001d005424	2.49031	1.51e-44	Zm00001d044780	-7.67001	2.73e-59	Zm00001d051044	1.67405	3.28e-29	Zm00001d051585	1.70406	6.57154e-49	Zm00001d038302	-3.25941	7.68475e-81	Zm00001d052523	1.07445	6.63559e-44	Zm00001d047403	1.37528	1.17551e-38	Zm00001d013992	-1.67479	6.79338e-58	Zm00001d028956	1.12568	8.87e-36	Zm00001d025062	1.94547	1.3e-26	Zm00001d016885	-4.55192	6.90538e-69	Zm00001d042641	6.72593
Zm00001d002470	8.08886	3.54e-108	Zm00001d046262	6.86263	2.02e-26	Zm00001d025944	-1.40557	7.67e-48	Zm00001d010818	-2.71149	1.22952e-104	Zm00001d015810	1.53367	2.98e-29	Zm00001d025236	7.94348	1.86e-44	Zm00001d021512	-7.95469	4.46e-58	Zm00001d028669	2.31137	4e-29	Zm00001d030026	5.13731	2.54454e-48	Zm00001d019570	-3.10979	9.31024e-81	Zm00001d033645	1.04074	6.83563e-44	Zm00001d007513	8.8033	1.34957e-38	Zm00001d004221	-5.63402	8.9784e-58	Zm00001d040191	1.3582	1.36e-35	Zm00001d024512	1.66704	1.89e-26	Zm00001d048535	-5.6234	1.42106e-68	Zm00001d026414	4.60664
Zm00001d003196	4.83247	3.08e-107	Zm00001d022364	6.15312	2.34e-26	Zm00001d020783	-3.36344	7.9e-48	Zm00001d049125	-2.52284	1.60161e-104	Zm00001d022360	6.99307	7.31e-29	Zm00001d019462	1.13711	2.7e-43	Zm00001d001833	-1.08083	5.04e-58	Zm00001d044540	2.28359	4.23e-29	Zm00001d032663	3.67811	1.9981e-47	Zm00001d026291	-6.60847	1.23261e-80	Zm00001d045468	8.43008	6.83563e-44	Zm00001d010770	2.92181	6.51441e-38	Zm00001d017905	-5.87469	1.36207e-57	Zm00001d052713	7.02106	4.26e-35	Zm00001d027080	1.42102	2.86e-26	Zm00001d010774	-3.74428	1.94448e-68	Zm00001d028225	1.81216
Zm00001d000126	8.09303	3.62e-107	Zm00001d034961	1.77074	2.46e-26	Zm00001d015724	1.42867	3.89e-47	Zm00001d013334	-7.59097	1.64966e-104	Zm00001d011895	1.966	7.54e-29	Zm00001d018037	5.03589	4.12e-43	Zm00001d022360	-9.82637	1.04e-57	Zm00001d045858	2.06441	6.87e-29	Zm00001d000126	3.23622	3.65321e-47	Zm00001d005558	-3.26447	8.17399e-80	Zm00001d028431	1.03882	2.00525e-43	Zm00001d026414	4.22833	7.70933e-38	Zm00001d016476	-2.03175	2.91516e-57	Zm00001d038690	2.0501	5.29e-35	Zm00001d029684	1.85154	4.02e-26	Zm00001d034635	-6.28775	2.25369e-68	Zm00001d011365	1.4667
Zm00001d023250	-6.54492	5.04e-107	Zm00001d038690	4.14711	2.52e-26	Zm00001d012464	9.65743	5.47e-47	Zm00001d034989	7.76524	9.66533e-104	Zm00001d016017	2.66133	1.01e-28	Zm00001d047875	1.8787	8.21e-43	Zm00001d028669	-3.20217	2.12e-57	Zm00001d024861	6.11584	2.08e-28	Zm00001d018752	2.30636	3.5483e-46	Zm00001d000364	-4.53182	1.15114e-78	Zm00001d003366	2.08633	5.8379e-43	Zm00001d013146	3.1135	8.37996e-38	Zm00001d000447	-7.15059	1.08979e-56	Zm00001d018260	1.96794	1.28e-34	Zm00001d007555	1.00553	5.92e-26	Zm00001d031682	-1.33637	4.52724e-68	Zm00001d018037	5.0584
Zm00001d047044	4.9924	1.83e-103	Zm00001d049125	1.31397	3.41e-26	Zm00001d004221	5.10666	6.81e-47	Zm00001d002990	4.14444	3.55003e-103	Zm00001d036742	2.50373	1.15e-28	Zm00001d025675	2.87111	1.33e-42	Zm00001d031855	-3.01555	5.03e-57	Zm00001d052070	1.74002	2.42e-28	Zm00001d006722	6.94086	6.2839e-46	Zm00001d003474	-1.15783	1.63974e-78	Zm00001d026069	1.05002	6.64748e-43	Zm00001d032502	2.75785	2.34502e-37	Zm00001d037092	-4.1894	1.23039e-56	Zm00001d005246	6.96047	1.22e-33	Zm00001d053617	9.17168	8.65e-26	Zm00001d020491	-3.70513	1.72079e-66	Zm00001d052791	3.23313
Zm00001d001032	7.89596	8.3e-103	Zm00001d008414	5.5114	6.03e-26	Zm00001d006622	4.4196	1.06e-46	Zm00001d018332	3.14246	1.56554e-102	Zm00001d007692	2.365	2.99e-28	Zm00001d015446	1.00258	1.56e-42	Zm00001d000447	-6.12902	9.32e-57	Zm00001d050602	8.31893	5.79e-28	Zm00001d039578	3.71075	1.28595e-45	GRMZM5G851769	-2.17793	2.9039e-78	Zm00001d023309	5.78339	2.1782e-42	Zm00001d011174	1.29505	5.93611e-37	Zm00001d039908	-1.48001	8.70492e-56	Zm00001d037286	1.94409	1.86e-33	Zm00001d047904	3.66423	8.65e-26	Zm00001d002253	-8.63584	7.61169e-66	Zm00001d009004	1.01438
Zm00001d016197	8.97692	2.18e-102	Zm00001d019240	1.79412	6.47e-26	Zm00001d014543	1.84916	1.4e-46	Zm00001d053416	-5.9813	1.8407e-102	Zm00001d017762	2.39756	3.21e-28	Zm00001d051731	1.72296	1.23e-41	Zm00001d051666	-1.30513	4.08e-56	Zm00001d036197	2.74268	1.89e-27	Zm00001d031700	5.24943	1.94642e-45	Zm00001d022265	-10.4531	1.71345e-77	Zm00001d026508	2.74863	5.47624e-42	Zm00001d021285	2.15574	1.92118e-36	Zm00001d047780	-1.42038	4.94133e-55	Zm00001d034767	3.86753	2.17e-33	Zm00001d028552	1.23077	1.3e-25	Zm00001d048835	-1.41469	9.3454e-66	Zm00001d013960	1.63844
Zm00001d002990	4.05324	2.55e-102	Zm00001d048680	1.96805	3.15e-25	Zm00001d029983	2.71274	1.91e-46	Zm00001d027502	-1.15278	2.96068e-102	Zm00001d005212	3.14817	9.43e-28	Zm00001d008617	3.79273	4.28e-40	Zm00001d053612	-3.11603	1.47e-55	Zm00001d041537	3.52774	3.45e-27	Zm00001d022352	8.03478	5.8102e-44	Zm00001d034530	-2.9107	1.68629e-76	Zm00001d025901	3.70116	2.23116e-41	Zm00001d044395	2.64319	4.11988e-36	Zm00001d023955	-2.24103	9.58063e-55	Zm00001d020438	3.83439	2.68e-33	Zm00001d045393	1.06168	2.57e-25	Zm00001d026414	-5.54205	1.2289e-65	Zm00001d018082	1.13844
Zm00001d013334	-7.48255	1.39e-101	Zm00001d011604	6.25223	1.29e-24	Zm00001d022265	7.99293	6.99e-45	Zm00001d041915	-9.17821	3.41616e-102	Zm00001d023422	9.51725	1.11e-27	Zm00001d012301	1.52707	1.06e-39	Zm00001d018930	-1.31669	1.15e-54	Zm00001d016949	3.34438	4.15e-27	Zm00001d025236	6.52534	1.40516e-43	Zm00001d008284	-1.79205	3.82511e-76	Zm00001d024671	4.9585	2.72663e-41	Zm00001d019462	1.03679	5.01386e-36	Zm00001d052110	-3.01559	1.31023e-54	Zm00001d016070	2.15743	3.14e-33	Zm00001d051790	1.03647	4.49e-25	Zm00001d019999	-5.30979	1.24582e-65	Zm00001d014005	5.04513
Zm00001d028956	1.87419	2.37e-101	Zm00001d052347	1.56943	3.47e-24	Zm00001d026062	5.5213	1.44e-44	Zm00001d002890	-3.06827	5.88413e-102	Zm00001d005481	1.41619	1.19e-27	Zm00001d040988	1.37688	6.4e-39	Zm00001d002253	-8.85451	1.24e-54	Zm00001d025795	7.55737	6.1e-27	Zm00001d053617	11.8524	2.70836e-43	Zm00001d022174	-1.24516	1.3782e-75	Zm00001d002835	1.91874	1.12372e-40	Zm00001d033830	1.21113	6.26167e-36	Zm00001d021950	-5.18169	4.02787e-54	Zm00001d034167	1.28879	3.23e-33	Zm00001d039472	1.7158	6.2e-25	Zm00001d015962	-2.8788	7.93379e-65	Zm00001d007513	9.15801
Zm00001d034506	-4.70297	4.88e-101	Zm00001d005384	3.17565	3.7e-24	Zm00001d017047	4.02452	1.5e-44	Zm00001d041203	1.55256	9.58129e-102	Zm00001d052436	3.84909	1.36e-27	Zm00001d002715	1.73004	6.98e-39	Zm00001d052258	-2.24554	3.09e-54	Zm00001d049796	3.11605	7.26e-27	Zm00001d023802	1.48358	6.6313e-43	Zm00001d010640	-6.90259	1.29618e-74	Zm00001d011525	7.73674	1.12516e-40	Zm00001d040585	1.65548	1.02185e-35	Zm00001d033969	-2.77295	4.53484e-54	Zm00001d030108	2.17812	2.35e-32	Zm00001d027606	2.82705	1.24e-24	Zm00001d037286	-3.6585	2.05652e-64	Zm00001d008800	1.36526
Zm00001d033969	3.7596	1.7e-100	Zm00001d028669	2.1033	9.97e-24	Zm00001d044618	2.1012	1.79e-44	Zm00001d038558	-1.6459	1.37348e-101	Zm00001d044092	6.97874	1.38e-27	Zm00001d032989	1.81205	8.24e-39	Zm00001d052083	-3.66706	3.67e-54	Zm00001d021950	3.73624	7.99e-27	Zm00001d009866	1.46616	1.09569e-42	Zm00001d016070	-3.14693	4.83668e-74	Zm00001d041915	9.9141	2.31659e-39	Zm00001d024242	1.02993	1.1097e-35	Zm00001d008082	-1.45408	1.10227e-53	Zm00001d042409	2.6649	3.09e-32	Zm00001d026962	3.35981	1.76e-24	Zm00001d031419	-3.61967	2.87257e-64	Zm00001d034252	10.2275
Zm00001d028735	-2.39735	5.51e-100	Zm00001d028493	5.48229	1.1e-23	Zm00001d017444	8.86554	2.09e-44	Zm00001d018125	3.50887	3.81096e-101	Zm00001d000730	4.82149	1.75e-27	Zm00001d019999	4.11584	1.6e-38	Zm00001d042550	-5.61042	2.7e-53	Zm00001d013521	4.50084	9.28e-27	Zm00001d036624	12.0365	3.91202e-42	Zm00001d052070	-2.7881	2.03925e-73	Zm00001d015724	1.30605	2.3919e-39	Zm00001d027634	3.85101	2.26709e-35	Zm00001d044780	-8.4165	1.2157e-53	Zm00001d052070	1.85945	3.98e-32	Zm00001d034619	5.76633	2.02e-24	Zm00001d041620	-1.36686	3.4677e-64	Zm00001d053066	4.32269
Zm00001d009327	3.23595	1.04e-99	Zm00001d053612	2.06844	1.24e-23	Zm00001d039563	-1.29699	7.03e-44	Zm00001d036904	1.4659	1.48794e-100	Zm00001d002154	2.01338	1.96e-27	Zm00001d019751	1.19572	1.7e-38	Zm00001d025807	-1.38027	7.06e-53	Zm00001d051561	5.42714	2.42e-26	Zm00001d029307	2.02307	4.00066e-42	Zm00001d004088	-1.24168	9.38018e-73	Zm00001d044224	1.06735	4.75998e-39	Zm00001d013960	1.48298	3.48341e-35	Zm00001d034767	-4.84464	3.88738e-53	Zm00001d023381	6.22816	4.33e-32	Zm00001d013892	4.33054	6.06e-24	Zm00001d022248	-1.7175	1.03786e-63	Zm00001d017762	1.91101
Zm00001d016486	2.3716	7.73e-99	Zm00001d028225	1.31787	1.4e-23	Zm00001d000400	1.95859	1.04e-43	Zm00001d051338	-2.21966	8.25621e-100	Zm00001d028669	2.25216	2.26e-27	Zm00001d009792	1.43658	1.89e-38	Zm00001d048840	-5.97509	2.58e-52	Zm00001d029297	2.95943	2.56e-26	Zm00001d033305	1.02237	5.79573e-42	Zm00001d047497	-2.18597	9.54172e-73	Zm00001d024567	2.24344	5.70981e-39	Zm00001d020620	3.98756	4.35799e-35	Zm00001d008428	-5.71574	3.89069e-53	Zm00001d051632	8.90923	8.93e-32	Zm00001d006722	5.03141	7.41e-24	Zm00001d021950	-6.57914	3.15913e-63	Zm00001d051029	1.11533
Zm00001d031526	1.01696	9.54e-99	Zm00001d027187	2.17235	1.66e-23	Zm00001d023342	9.35825	1.3e-43	Zm00001d040420	-3.65132	9.50801e-100	Zm00001d005384	3.36415	2.57e-27	Zm00001d033374	1.14571	4.36e-38	Zm00001d021950	-5.12417	2.41e-51	Zm00001d005384	3.26877	6.57e-26	Zm00001d023339	7.11557	7.07147e-42	Zm00001d040164	-1.29414	1.98556e-72	Zm00001d045603	1.05655	6.70905e-39	Zm00001d004448	1.1532	8.0573e-35	Zm00001d012224	-3.83342	1.91734e-52	Zm00001d018037	3.22373	9.1e-32	Zm00001d011286	5.60857	1.28e-23	Zm00001d042553	-1.46097	7.5108e-63	Zm00001d020491	2.96029
Zm00001d049234	-7.21332	1.42e-98	Zm00001d003885	2.18335	1.69e-23	Zm00001d006028	3.07864	6.09e-43	Zm00001d014928	-2.58551	1.15339e-98	Zm00001d051561	5.51298	3.23e-27	Zm00001d011174	1.31525	5.78e-38	Zm00001d051800	-1.93745	2.42e-51	Zm00001d001812	2.41346	7.88e-26	Zm00001d038980	3.75708	7.16223e-42	Zm00001d015014	-4.70551	1.88755e-70	Zm00001d010640	5.04442	7.13356e-39	Zm00001d016017	1.81831	1.355e-34	Zm00001d003814	-1.48892	1.36062e-51	Zm00001d024614	1.94875	1.19e-31	Zm00001d035672	6.05371	1.44e-23	Zm00001d018036	-1.73505	7.64636e-63	Zm00001d019490	2.66649
ENSRNA049478590	1.14277	1.51e-97	Zm00001d028216	1.10357	3.18e-23	Zm00001d047366	6.72932	1.42e-42	Zm00001d027049	-1.43006	1.54828e-98	Zm00001d046278	4.64791	9.87e-27	Zm00001d023145	2.11554	8.37e-38	Zm00001d002154	-2.7284	8.17e-51	Zm00001d017065	1.94689	1.37e-25	Zm00001d007014	4.63777	7.54516e-42	Zm00001d024671	-6.35112	2.78247e-69	Zm00001d047563	1.55849	8.93411e-39	Zm00001d023117	4.92425	1.72857e-34	Zm00001d040910	-3.1022	1.51309e-50	Zm00001d018190	1.47892	1.8e-31	Zm00001d029999	6.01303	8.38e-23	Zm00001d032457	-1.21508	1.36726e-62	Zm00001d031855	6.91558
Zm00001d031703	7.39688	2e-97	Zm00001d013146	1.7877	3.28e-23	Zm00001d037146	3.54617	1.46e-42	Zm00001d018424	1.35303	3.78587e-98	Zm00001d053617	16.0579	1.01e-26	Zm00001d047873	1.49354	2.16e-37	Zm00001d004925	-1.3105	8.75e-51	Zm00001d052420	3.47412	1.68e-25	Zm00001d019548	1.19213	1.7179e-41	Zm00001d025901	-4.73136	3.87589e-69	Zm00001d034157	4.15573	9.26627e-39	Zm00001d040144	3.88025	2.19231e-34	Zm00001d011059	-5.58496	5.88299e-50	Zm00001d032132	7.95662	2.49e-31	Zm00001d007572	3.63369	3.76e-22	Zm00001d042932	-5.97448	1.7564e-62	Zm00001d030230	1.1886
Zm00001d045603	1.6577	2.57e-97	Zm00001d047865	1.44465	5.6e-23	Zm00001d000407	4.25116	1.69e-42	Zm00001d013727	-4.90995	5.04681e-98	Zm00001d042409	2.32541	1.18e-26	Zm00001d041216	5.87688	2.29e-37	Zm00001d043991	-7.41976	2.31e-50	Zm00001d053568	6.13993	2.72e-25	Zm00001d020436	5.6452	2.2342e-41	Zm00001d024614	-2.80836	4.06899e-68	Zm00001d047497	1.595	2.80611e-38	Zm00001d048083	2.6191	2.88072e-34	Zm00001d049105	-3.05145	1.5296e-49	Zm00001d047364	12.3473	2.68e-31	Zm00001d027266	8.65585	3.77e-22	Zm00001d053066	-5.27869	2.59621e-62	Zm00001d018125	2.23666
Zm00001d019510	-1.79905	3.91e-96	Zm00001d013831	3.49481	6.74e-23	Zm00001d010640	5.25925	2.28e-42	Zm00001d001812	-4.52403	5.39219e-98	Zm00001d048680	2.01075	2.32e-26	Zm00001d014005	4.75291	2.67e-37	Zm00001d005384	-4.43696	2.59e-49	Zm00001d026375	1.63413	4.13e-25	Zm00001d032221	3.77873	2.50624e-41	Zm00001d034013	-1.52	1.89495e-67	Zm00001d026598	3.22251	2.99774e-38	Zm00001d050137	2.16002	7.05994e-34	Zm00001d004573	-6.74978	2.76715e-49	Zm00001d024671	4.3542	3e-31	Zm00001d052699	1.39384	4.97e-22	Zm00001d036833	-4.73924	2.64623e-62	Zm00001d015829	3.37053
Zm00001d000066	2.38084	1e-95	Zm00001d015046	1.25695	7.08e-23	Zm00001d028956	1.22051	2.42e-42	Zm00001d020491	4.46585	5.78537e-98	Zm00001d016825	1.15516	2.53e-26	Zm00001d028962	5.55593	4.17e-37	Zm00001d046699	-1.00702	4.56e-49	Zm00001d031950	6.09657	4.61e-25	Zm00001d040941	2.26721	3.61907e-41	Zm00001d006382	-5.31084	2.61159e-67	Zm00001d000228	5.17436	3.06279e-38	Zm00001d042609	1.61536	9.71664e-34	Zm00001d003181	-4.12238	6.79774e-49	Zm00001d011710	7.99783	7.24e-31	Zm00001d019418	1.26076	5.45e-22	Zm00001d033605	-1.6141	5.23888e-62	Zm00001d038854	4.61609
Zm00001d052699	-3.40181	2.34e-95	Zm00001d025971	9.439	2.79e-22	Zm00001d045391	-2.07686	5.59e-42	Zm00001d002412	7.23971	7.07758e-98	Zm00001d003885	2.29986	3.25e-26	Zm00001d018468	3.50201	5.04e-37	Zm00001d049105	-3.24028	7.44e-49	Zm00001d052225	1.27967	5.6e-25	Zm00001d008725	4.33704	7.83461e-41	Zm00001d052890	-2.84605	2.75242e-67	Zm00001d017422	5.93878	3.35739e-38	Zm00001d039887	1.0517	1.06476e-33	Zm00001d002835	-2.09343	8.91571e-49	Zm00001d008610	3.33089	9.45e-31	Zm00001d001714	1.2141	6.14e-22	Zm00001d018332	-2.46344	5.39858e-62	Zm00001d008367	1.2475
Zm00001d028047	6.7455	3.2e-95	Zm00001d045053	14.6328	3.38e-22	Zm00001d025901	3.72174	8.17e-42	Zm00001d004560	-2.1545	1.80026e-97	Zm00001d042438	15.824	5.22e-26	Zm00001d014770	4.95504	5.41e-37	Zm00001d023630	-1.09703	1.69e-48	Zm00001d002555	5.15269	6.68e-25	Zm00001d004560	1.41473	3.68574e-40	Zm00001d047563	-2.02906	4.57705e-67	Zm00001d018014	1.00327	6.52564e-38	Zm00001d004966	3.76499	1.36316e-33	Zm00001d025252	-2.16946	1.77123e-48	Zm00001d021420	2.06873	1.06e-30	Zm00001d011604	5.38838	1.02e-21	Zm00001d046923	-1.37798	8.10493e-62	Zm00001d016885	3.43688
Zm00001d044618	3.03072	2.47e-94	Zm00001d003408	2.36303	4.22e-22	Zm00001d039818	4.34168	8.6e-42	Zm00001d041045	1.59102	4.98555e-97	Zm00001d017065	1.97023	5.36e-26	Zm00001d001044	1.03187	7.63e-37	Zm00001d010675	-2.66434	3.23e-48	Zm00001d026062	2.11595	9.01e-25	Zm00001d013228	3.6743	1.35691e-39	Zm00001d005047	-3.1736	8.8852e-67	Zm00001d052070	2.00879	1.03274e-37	Zm00001d013173	4.21319	1.43845e-33	Zm00001d020623	-2.54263	8.31921e-48	Zm00001d044802	3.24153	1.98e-30	Zm00001d013228	2.75078	2.01e-21	Zm00001d046676	-1.41406	1.19853e-60	Zm00001d046923	1.08878
Zm00001d011368	3.98479	2.91e-94	Zm00001d053183	1.12361	4.29e-22	Zm00001d037737	-6.29184	1.09e-41	Zm00001d016958	4.98179	7.79362e-96	Zm00001d042725	15.8851	5.8e-26	Zm00001d049958	2.71283	7.87e-37	Zm00001d033546	-4.03462	9.89e-48	Zm00001d036742	2.31326	1.73e-24	Zm00001d035757	1.02229	5.1716e-39	Zm00001d042127	-2.18671	8.94892e-67	Zm00001d005558	2.23772	1.46348e-36	Zm00001d020936	4.04471	1.5516e-33	Zm00001d016167	-4.30868	1.36073e-47	Zm00001d036197	6.49989	2.19e-30	Zm00001d024853	4.21939	3.59e-21	Zm00001d002878	-2.3708	1.36853e-60	Zm00001d029143	1.02674
Zm00001d006287	5.39541	4.99e-94	Zm00001d011286	7.22731	5.31e-22	Zm00001d035049	3.9608	1.57e-41	Zm00001d052612	-5.59358	1.35491e-95	Zm00001d026598	2.55529	9.02e-26	Zm00001d011192	1.115	8.26e-37	Zm00001d002555	-7.05678	1.23e-47	Zm00001d053665	5.93973	3.65e-24	Zm00001d005558	3.0725	1.8969e-38	Zm00001d052133	-2.4629	1.96902e-66	Zm00001d023422	9.42517	6.77795e-36	Zm00001d027187	3.88658	2.11494e-33	Zm00001d018142	-4.0324	1.87526e-47	Zm00001d019979	1.04941	2.27e-30	Zm00001d000002	1.74293	3.86e-21	Zm00001d028550	-5.76882	5.72489e-60	Zm00001d015243	2.78481
Zm00001d021685	-5.82039	8.77e-94	Zm00001d000316	1.07514	5.59e-22	Zm00001d034961	2.22621	2.15e-41	Zm00001d026130	-2.67496	1.75774e-95	Zm00001d027816	11.145	1.31e-25	Zm00001d039816	1.03595	1.18e-36	Zm00001d052157	-1.18002	2.29e-47	Zm00001d022028	3.18059	4.12e-24	Zm00001d011467	2.44788	3.05912e-38	Zm00001d003002	-1.04781	4.09495e-66	Zm00001d016949	3.29534	1.13283e-35	Zm00001d052411	3.17834	2.68237e-33	Zm00001d047087	-3.06578	2.4049e-47	Zm00001d023671	1.9787	4.58e-30	Zm00001d009123	3.1646	6.34e-21	Zm00001d014005	-5.96485	6.02914e-60	Zm00001d033374	1.13281
Zm00001d002813	5.66234	2.09e-93	Zm00001d052411	2.51925	5.99e-22	Zm00001d050265	-1.62783	2.18e-41	Zm00001d036945	1.50516	2.57838e-95	Zm00001d036197	2.64092	3.01e-25	Zm00001d017809	1.67041	2.2e-36	Zm00001d038690	-5.45459	2.72e-47	Zm00001d016941	3.26725	4.32e-24	Zm00001d051678	1.83738	1.23718e-37	Zm00001d020214	-4.48923	6.46532e-66	Zm00001d025640	6.76984	1.49992e-35	Zm00001d051842	1.63218	2.82766e-33	Zm00001d023381	-7.51136	2.83629e-47	Zm00001d021940	1.07554	6.15e-30	Zm00001d007729	5.51252	8.22e-21	Zm00001d041799	-1.31588	7.88563e-60	Zm00001d014770	4.91601
Zm00001d049958	9.53515	4.52e-93	Zm00001d010380	2.5874	6.75e-22	Zm00001d005346	1.40278	2.23e-41	Zm00001d036833	5.82023	3.64797e-95	Zm00001d034506	2.3789	1.05e-24	Zm00001d013960	1.49677	8.59e-36	Zm00001d052749	-1.10681	5.17e-47	Zm00001d042550	3.79291	5.26e-24	Zm00001d031447	1.57152	1.32352e-37	Zm00001d047801	-5.15737	7.84322e-66	Zm00001d051632	9.39826	1.62605e-35	Zm00001d012234	1.4838	4.98462e-33	Zm00001d037386	-3.54651	3.03666e-47	Zm00001d001796	8.30269	1.21e-29	Zm00001d038661	2.18709	8.22e-21	Zm00001d018424	-1.05933	1.12496e-59	Zm00001d052699	4.37217
Zm00001d005804	-4.72263	8.7e-93	Zm00001d031558	3.41786	7.48e-22	Zm00001d032810	2.75612	2.49e-41	Zm00001d052258	-2.93142	2.72434e-94	Zm00001d034168	2.14757	1.18e-24	Zm00001d004978	1.2267	3.66e-35	Zm00001d037962	-7.32992	1.24e-46	Zm00001d028493	5.46227	1.36e-23	Zm00001d047497	1.56679	2.22603e-37	Zm00001d009832	-1.39561	1.11308e-65	Zm00001d016070	2.21647	1.84129e-35	Zm00001d028225	1.55323	1.35104e-32	Zm00001d033283	-2.34492	1.17949e-46	Zm00001d020623	2.00533	3.34e-29	Zm00001d029307	1.45413	1.1e-20	Zm00001d018484	-7.36513	1.23887e-59	Zm00001d053665	3.83555
Zm00001d052612	-5.50611	9.99e-93	Zm00001d020363	6.85799	7.92e-22	Zm00001d041395	3.02925	4.08e-40	Zm00001d047727	2.01247	5.1425e-94	Zm00001d023982	1.51317	1.43e-24	Zm00001d020491	2.74752	3.76e-35	Zm00001d015066	-1.24728	4.69e-46	Zm00001d018962	4.30024	1.79e-23	Zm00001d032781	4.20557	2.27911e-37	Zm00001d047369	-3.45521	2.07572e-65	Zm00001d027841	1.80688	2.50663e-35	Zm00001d042670	2.5676	3.14477e-32	Zm00001d014885	-3.95902	2.55091e-46	Zm00001d006790	7.62976	3.89e-29	Zm00001d053658	14.1097	1.16e-20	Zm00001d034253	-7.60915	1.27885e-59	Zm00001d047403	1.3208
Zm00001d029983	3.75227	5.62e-92	Zm00001d031377	1.1997	1.58e-21	Zm00001d043333	-1.23333	9.29e-40	Zm00001d003181	-5.19264	4.38566e-93	Zm00001d045995	3.48052	2.92e-24	Zm00001d018332	1.87675	6.32e-35	Zm00001d012865	-1.31269	1.83e-45	Zm00001d016552	2.78035	1.79e-23	Zm00001d047327	1.30531	2.90722e-37	Zm00001d050207	-2.41153	8.52528e-65	Zm00001d033480	4.75004	2.57402e-35	Zm00001d052138	10.2136	6.24804e-32	Zm00001d048977	-1.35626	4.7854e-46	Zm00001d036132	8.9393	7.13e-29	Zm00001d029722	1.11912	1.28e-20	Zm00001d044759	-1.57126	4.01455e-59	Zm00001d034969	1.03864
Zm00001d014543	2.55307	2.01e-90	Zm00001d023608	14.4581	1.75e-21	Zm00001d028077	2.41097	4.42e-39	Zm00001d032838	3.18531	3.60194e-91	Zm00001d033327	4.07236	4.05e-24	Zm00001d038854	4.34951	1.2e-34	Zm00001d021253	-1.30532	3.75e-45	Zm00001d042725	15.0803	2.47e-23	Zm00001d024981	1.73457	5.50253e-37	Zm00001d008367	-1.93284	1.28173e-64	Zm00001d034718	8.79324	2.92273e-35	Zm00001d018332	1.78943	7.67912e-32	Zm00001d024560	-3.71036	5.81039e-46	Zm00001d045195	1.32354	9.73e-29	Zm00001d053183	1.12219	1.35e-20	Zm00001d048712	-1.36776	4.04156e-59	Zm00001d026495	9.1832
Zm00001d052517	-9.98266	7.57e-90	Zm00001d044092	6.17262	1.75e-21	Zm00001d024560	3.43383	7.44e-39	Zm00001d042609	2.62655	5.38785e-91	Zm00001d030686	5.97064	5.5e-24	Zm00001d040043	1.80582	1.48e-34	Zm00001d052791	-3.58366	1.3e-44	Zm00001d026176	8.80941	4.07e-23	Zm00001d012321	1.34012	1.00306e-36	Zm00001d006790	-11.2572	2.13013e-64	Zm00001d027080	1.60975	5.4122e-35	Zm00001d036213	3.30945	1.16578e-31	Zm00001d016552	-4.39305	9.05787e-46	Zm00001d044759	1.15445	1.18e-28	Zm00001d023608	14.144	1.46e-20	Zm00001d013960	-1.9062	8.04067e-59	Zm00001d014347	4.56343
Zm00001d003018	-5.26421	2.01e-89	Zm00001d024292	2.78086	1.93e-21	Zm00001d019587	6.16459	8.24e-39	Zm00001d005558	-3.68446	1.46786e-90	Zm00001d053612	2.07163	9.22e-24	Zm00001d004931	1.19659	1.77e-34	Zm00001d034530	-3.09639	3.94e-44	Zm00001d005047	2.11458	5.1e-23	Zm00001d047369	7.0549	1.31384e-36	Zm00001d024560	-4.35016	2.36402e-64	Zm00001d019548	1.0972	5.51982e-35	Zm00001d039870	1.86714	2.11428e-31	Zm00001d032398	-1.92444	2.11134e-45	Zm00001d017047	3.28125	1.53e-28	Zm00001d017129	1.729	1.46e-20	Zm00001d038922	-9.36578	1.00857e-58	Zm00001d036580	5.49402
Zm00001d028077	3.6253	3.82e-89	Zm00001d020620	7.45033	3.88e-21	Zm00001d017422	5.94028	3.29e-38	Zm00001d048840	-7.81234	5.54872e-90	Zm00001d003366	1.40844	1.15e-23	Zm00001d046923	1.03371	2.1e-34	Zm00001d048486	-4.97693	6.41e-44	Zm00001d048486	3.61285	8.44e-23	Zm00001d022519	2.89801	1.78046e-36	Zm00001d010490	-1.92099	6.09757e-64	Zm00001d047801	3.77228	7.69095e-35	Zm00001d053342	2.61892	3.14743e-31	Zm00001d003379	-1.6569	2.72993e-45	Zm00001d047563	1.33941	3.53e-28	Zm00001d011009	2.19107	1.53e-20	Zm00001d046691	-4.10298	1.31718e-58	Zm00001d050868	1.80065
Zm00001d039578	5.24329	5.2e-89	Zm00001d047426	1.01828	5.53e-21	Zm00001d047563	1.54842	3.59e-38	Zm00001d052810	2.42108	2.43062e-89	Zm00001d053568	5.91656	1.59e-23	Zm00001d006059	2.62542	4.69e-34	Zm00001d052070	-2.14776	8.84e-44	Zm00001d031843	2.93842	1.08e-22	Zm00001d047875	7.7418	4.05664e-36	Zm00001d003379	-1.95792	6.75471e-64	Zm00001d002999	2.71684	1.87248e-34	Zm00001d015964	8.84924	8.10695e-31	Zm00001d018037	-3.78054	6.91076e-45	Zm00001d033283	1.83632	3.64e-28	Zm00001d048090	1.72416	3.01e-20	Zm00001d050823	-2.56308	5.17275e-58	Zm00001d042609	1.61705
Zm00001d019144	2.14942	5.43e-89	Zm00001d051561	4.84342	7.92e-21	Zm00001d053633	-1.39629	3.6e-38	Zm00001d016885	5.15638	9.59244e-89	Zm00001d026062	2.05817	1.82e-23	Zm00001d024512	1.89198	1.38e-33	Zm00001d034164	-1.15352	1.36e-43	Zm00001d053617	14.8084	1.11e-22	Zm00001d026253	1.15931	4.14116e-36	Zm00001d032221	-9.13692	1.63534e-63	Zm00001d018260	1.94314	6.09024e-34	Zm00001d040988	1.22331	9.2203e-31	Zm00001d018190	-1.74641	1.65299e-44	Zm00001d024560	2.9536	4.61e-28	Zm00001d024051	14.0039	3.15e-20	Zm00001d036832	-2.37124	9.56339e-58	Zm00001d027187	3.90842
Zm00001d052349	3.12961	1.14e-88	Zm00001d018752	1.51984	1.36e-20	Zm00001d052566	2.06637	7.72e-38	Zm00001d002938	-6.75225	1.71041e-88	Zm00001d021330	4.70236	2.46e-23	Zm00001d029650	2.69304	2.23e-33	Zm00001d028947	-2.71639	2.28e-43	Zm00001d015046	1.24523	1.31e-22	Zm00001d032132	1.90339	4.58959e-36	Zm00001d000447	-7.5519	1.64565e-63	Zm00001d001906	2.38432	6.92586e-34	Zm00001d030777	5.53989	1.04589e-30	Zm00001d021420	-2.44865	6.91909e-44	Zm00001d051846	1.8079	4.62e-28	Zm00001d031997	3.64788	3.26e-20	Zm00001d042641	-7.57904	9.92354e-58	Zm00001d032502	2.61991
Zm00001d017905	7.22927	5.2e-88	Zm00001d012234	1.15828	1.37e-20	Zm00001d024671	4.71434	4e-37	Zm00001d016825	-2.08486	2.00444e-88	Zm00001d007917	2.96904	2.88e-23	Zm00001d024397	4.95855	2.57e-33	Zm00001d013521	-5.665	2.28e-43	Zm00001d028086	4.31619	2.21e-22	Zm00001d045316	1.70516	5.30818e-36	Zm00001d024732	-9.4852	2.92098e-63	Zm00001d011721	6.06379	1.8336e-33	Zm00001d024512	1.79297	3.64195e-30	Zm00001d005543	-6.29205	1.05146e-43	Zm00001d039203	6.79739	1.13e-27	Zm00001d002680	8.12246	3.47e-20	Zm00001d027230	-1.10086	1.19447e-57	Zm00001d002878	1.77535
Zm00001d034164	-1.61212	8.12e-87	Zm00001d026929	14.1775	1.53e-20	Zm00001d005246	7.12929	1.76e-35	Zm00001d033706	-2.71718	4.76883e-88	Zm00001d010675	1.86202	3.11e-23	Zm00001d040144	3.78005	1.44e-32	Zm00001d041799	-1.1141	2.68e-43	Zm00001d003620	1.36687	5.65e-22	Zm00001d017129	2.24036	6.96085e-36	Zm00001d049959	-11.1257	1.04011e-62	Zm00001d030864	4.59369	8.77683e-33	Zm00001d050607	5.32238	4.74819e-30	Zm00001d043991	-8.47864	2.75291e-43	Zm00001d037386	2.73764	1.14e-27	Zm00001d014739	2.4797	4.71e-20	Zm00001d010406	-1.18732	1.29582e-57	Zm00001d026067	6.59114
Zm00001d000370	-1.47688	1.57e-86	Zm00001d015776	10.0524	2.54e-20	Zm00001d019144	1.38481	3.92e-35	Zm00001d011855	1.29664	5.77203e-88	Zm00001d002928	3.98133	4.01e-23	Zm00001d045858	6.56103	1.45e-32	Zm00001d042747	-1.35338	3.94e-43	Zm00001d027816	10.3339	5.71e-22	Zm00001d005804	4.60658	1.47394e-35	Zm00001d002410	-1.15338	1.23134e-62	Zm00001d038980	3.19814	3.23436e-32	Zm00001d035292	1.84112	7.47647e-30	Zm00001d038690	-2.24938	4.6217e-43	Zm00001d051850	2.7487	2.07e-27	Zm00001d023308	6.93098	6.19e-20	Zm00001d034341	-2.23325	1.86613e-57	Zm00001d002440	7.25251
Zm00001d021767	-8.62786	1.28e-85	Zm00001d020780	7.54179	3.62e-20	Zm00001d020214	3.33407	5.43e-35	Zm00001d047873	2.27366	9.73374e-88	Zm00001d033129	1.24974	7.7e-23	Zm00001d013895	2.4748	1.69e-32	Zm00001d051841	-1.159	5.26e-43	Zm00001d015243	2.08761	7.5e-22	Zm00001d033423	6.01297	1.54201e-35	Zm00001d001906	-3.21164	2.35157e-62	Zm00001d010755	10.2113	4.16345e-32	Zm00001d002440	6.86943	8.04634e-30	Zm00001d048486	-4.80198	1.31728e-42	Zm00001d023955	1.59956	2.12e-27	Zm00001d038282	2.7696	6.27e-20	Zm00001d017233	-9.1794	2.62119e-57	Zm00001d011710	2.39926
Zm00001d041824	8.91428	3.95e-85	Zm00001d026434	3.87181	3.81e-20	Zm00001d016486	1.41445	9e-35	Zm00001d009741	4.82264	1.35816e-87	GRMZM5G800457	1.40137	9.28e-23	Zm00001d010770	2.71542	2.14e-32	Zm00001d005706	-1.40898	5.59e-43	Zm00001d005543	3.38158	1.35e-21	Zm00001d035049	3.64975	2.03789e-35	Zm00001d035973	-1.35973	7.10058e-62	Zm00001d032152	5.94483	1.25138e-31	Zm00001d033402	10.0694	1.46519e-29	Zm00001d009327	-2.14058	1.77513e-42	Zm00001d046767	9.49665	2.33e-27	Zm00001d038929	1.3347	8.63e-20	Zm00001d011738	-2.21313	3.38636e-57	Zm00001d002555	4.47196
Zm00001d033516	3.35035	8.5e-85	Zm00001d007801	6.77849	4.16e-20	Zm00001d018037	3.355	9.89e-35	Zm00001d009792	2.14516	1.70809e-87	Zm00001d041309	4.10698	1.02e-22	Zm00001d051842	1.61342	2.35e-32	Zm00001d036742	-3.02979	8.75e-43	Zm00001d005481	1.23752	3.34e-21	Zm00001d013935	1.64752	2.47803e-35	Zm00001d027049	-1.10953	7.3079e-62	Zm00001d048122	1.57708	1.34502e-31	Zm00001d003009	9.78437	1.58092e-29	Zm00001d024593	-2.25053	2.23448e-42	Zm00001d023453	5.56632	3.95e-27	Zm00001d026929	13.9017	9.52e-20	Zm00001d040043	-2.30039	6.03371e-57	Zm00001d004978	1.18281
Zm00001d010818	-2.43764	2.2e-84	Zm00001d052434	7.75252	4.52e-20	Zm00001d029650	2.43224	1.17e-34	Zm00001d008911	3.88819	2.80362e-86	Zm00001d032454	14.6549	2.39e-22	Zm00001d033601	1.34498	2.58e-32	Zm00001d052224	-2.33378	1.93e-42	Zm00001d026434	3.94095	5.69e-21	Zm00001d029061	5.00463	3.03365e-35	Zm00001d006028	-3.64692	1.9363e-61	Zm00001d032132	7.95495	1.87779e-31	Zm00001d002878	1.66279	2.23109e-29	Zm00001d034341	-1.90011	3.9476e-42	Zm00001d012381	3.42112	9.21e-27	Zm00001d013101	7.50545	1.38e-19	Zm00001d009004	-1.15382	1.30454e-56	Zm00001d020666	1.29953
Zm00001d024981	2.48361	2.64e-84	Zm00001d050475	6.20927	5.63e-20	Zm00001d025404	5.99561	1.29e-34	Zm00001d019429	-6.46237	5.08871e-86	Zm00001d046262	6.27342	3.63e-22	Zm00001d032502	2.57185	3.1e-32	Zm00001d028216	-1.47565	2e-42	Zm00001d046262	6.10902	5.94e-21	Zm00001d041871	1.18795	3.50693e-35	Zm00001d001542	-4.17965	5.59784e-61	Zm00001d027731	2.04499	3.35465e-31	Zm00001d032384	1.33681	2.49808e-29	Zm00001d025901	-3.72428	4.19161e-42	Zm00001d005247	4.26767	9.24e-27	Zm00001d012068	1.48583	1.5e-19	Zm00001d023561	-1.18526	1.75774e-56	Zm00001d028841	9.02719
Zm00001d051438	9.20162	3.94e-84	Zm00001d002389	2.13775	6.09e-20	Zm00001d029061	4.79629	1.33e-34	Zm00001d041221	3.47984	7.75098e-86	Zm00001d027486	1.15589	7.06e-22	Zm00001d028841	9.04237	4.44e-32	Zm00001d032897	-1.03419	2.61e-41	Zm00001d033327	3.78953	7.23e-21	Zm00001d012645	2.34591	4.09498e-35	Zm00001d005346	-1.68711	1.28465e-60	Zm00001d008367	1.37224	4.07612e-31	Zm00001d008858	1.82736	3.2256e-29	Zm00001d023362	-1.13217	4.36332e-42	Zm00001d016167	3.28618	1.09e-26	Zm00001d041991	1.6574	1.78e-19	Zm00001d036485	-2.40376	2.53014e-56	Zm00001d051800	1.52796
Zm00001d052211	-2.2846	1.67e-83	Zm00001d023731	2.18705	8.8e-20	Zm00001d043649	3.94338	1.42e-34	Zm00001d016486	2.19399	1.24053e-84	Zm00001d045053	14.4701	7.83e-22	Zm00001d039565	1.7143	5.54e-32	Zm00001d031843	-3.91443	3.48e-41	Zm00001d037766	2.202	8.55e-21	Zm00001d037151	1.54791	6.73027e-35	Zm00001d040628	-2.1562	1.72432e-60	Zm00001d036197	6.55971	4.17082e-31	Zm00001d004931	1.09794	4.49939e-29	Zm00001d042550	-4.73793	5.61319e-42	Zm00001d015724	1.07731	1.86e-26	Zm00001d004458	8.91838	2.52e-19	Zm00001d050518	-4.26131	2.97654e-56	Zm00001d035703	5.72796
Zm00001d033605	1.76272	1.88e-83	Zm00001d050265	1.14628	1.43e-19	Zm00001d052890	2.05669	1.64e-34	Zm00001d032989	2.66746	1.61498e-84	Zm00001d004560	1.03125	8.87e-22	Zm00001d053569	6.512	3.52e-31	Zm00001d009476	-1.0544	8.12e-41	Zm00001d004560	1.00467	9.09e-21	Zm00001d018125	1.93414	9.27934e-35	Zm00001d013992	-1.7037	3.17923e-60	Zm00001d045195	1.37028	5.23161e-31	Zm00001d048082	2.71933	4.80207e-29	Zm00001d030108	-2.44827	6.28318e-42	Zm00001d040865	8.00152	3.62e-26	Zm00001d006387	6.24097	3.15e-19	Zm00001d013895	-3.22153	5.11048e-56	Zm00001d027709	1.01128
Zm00001d034525	1.44276	3.4e-83	Zm00001d052334	13.5179	5.03e-19	Zm00001d020755	6.91522	2.26e-34	Zm00001d053633	-6.03555	2.96473e-84	Zm00001d020363	6.82676	9.87e-22	Zm00001d048082	2.7878	1.58e-30	Zm00001d047739	-1.01244	1.03e-40	Zm00001d023422	8.2458	9.27e-21	Zm00001d051128	2.68562	1.43222e-34	Zm00001d007729	-2.0537	4.28006e-60	Zm00001d024560	3.04631	3.2184e-30	Zm00001d022364	4.34459	5.48151e-29	Zm00001d024614	-2.21782	8.96818e-42	Zm00001d016486	1.22605	5.43e-26	Zm00001d039982	1.83999	3.73e-19	Zm00001d011710	-3.091	5.75866e-56	Zm00001d029105	1.05352
Zm00001d034331	1.43111	3.53e-82	Zm00001d053342	1.92868	5.47e-19	Zm00001d000066	1.45214	7.32e-34	Zm00001d036742	-4.23112	5.6665e-84	Zm00001d042885	2.64677	1.62e-21	Zm00001d032206	1.62995	2.16e-30	Zm00001d046676	-1.14705	1.08e-40	Zm00001d049048	4.85056	1.68e-20	Zm00001d007692	2.83304	2.53164e-34	Zm00001d017444	-10.2315	9.91114e-60	Zm00001d051850	2.84186	1.27922e-29	Zm00001d041669	8.77591	9.78256e-29	Zm00001d039495	-4.91161	1.11286e-41	Zm00001d017518	4.52713	5.43e-26	Zm00001d053196	13.5555	4.2e-19	Zm00001d011174	-1.58025	1.01559e-55	Zm00001d050137	2.06629
Zm00001d013727	-4.49733	3.77e-82	Zm00001d002715	1.0812	8.54e-19	Zm00001d018752	1.94506	1.31e-33	Zm00001d006059	4.02127	5.66213e-83	Zm00001d052224	1.67276	1.69e-21	Zm00001d053342	2.58734	2.25e-30	Zm00001d025795	-9.19277	1.63e-40	Zm00001d045195	1.10053	1.74e-20	Zm00001d007729	7.00794	3.07915e-34	Zm00001d028401	-1.07272	2.22858e-59	Zm00001d021227	9.80783	1.6685e-29	Zm00001d020491	2.47999	1.68993e-28	Zm00001d042542	-1.11814	1.20743e-41	Zm00001d047843	1.96909	9.86e-26	Zm00001d041701	1.22961	1.05e-18	Zm00001d001044	-1.26215	1.64308e-55	Zm00001d024587	6.90233
Zm00001d005346	1.96261	5.1e-82	Zm00001d035561	1.00683	9.37e-19	Zm00001d027606	3.17608	1.35e-33	Zm00001d012865	-1.76276	6.72345e-83	Zm00001d053565	3.91008	1.89e-21	Zm00001d048083	2.43741	2.08e-29	Zm00001d007978	-1.08891	1.96e-40	Zm00001d015014	2.03529	2.48e-20	Zm00001d041345	3.89743	6.02635e-34	Zm00001d047366	-7.89262	2.28907e-59	Zm00001d034530	1.83356	1.84136e-29	Zm00001d019125	3.26981	7.12819e-28	Zm00001d044802	-3.74771	1.37116e-41	Zm00001d012177	5.87804	3.46e-25	Zm00001d009912	1.08378	1.33e-18	Zm00001d028811	-1.7412	1.87524e-55	Zm00001d018050	1.50079
Zm00001d009026	-9.55371	7.5e-82	Zm00001d026495	13.3056	2.33e-18	Zm00001d008428	4.58386	1.49e-33	Zm00001d020863	-3.71431	7.24172e-83	Zm00001d039654	14.272	3.27e-21	Zm00001d011710	2.26373	2.12e-29	Zm00001d048856	-3.12327	2.07e-40	Zm00001d047364	13.9843	2.93e-20	Zm00001d028077	2.24677	1.63649e-33	Zm00001d026598	-3.964	3.38941e-59	Zm00001d015014	3.07888	4.15532e-29	Zm00001d024444	8.4817	8.07923e-28	Zm00001d024671	-4.92455	6.46043e-41	Zm00001d023183	4.16215	3.46e-25	Zm00001d052138	13.3763	1.62e-18	Zm00001d010770	-3.4945	2.2076e-55	Zm00001d048083	2.47326
MIR529	-1.50872	2.75e-81	Zm00001d010522	7.93508	2.93e-18	Zm00001d019548	1.07281	2.43e-33	Zm00001d009030	4.15201	1.83948e-82	Zm00001d041537	3.13719	3.5e-21	Zm00001d019125	3.34412	3.83e-29	Zm00001d019125	-3.58282	3.38e-40	Zm00001d032152	3.33944	3.2e-20	Zm00001d047387	1.52425	4.00175e-33	Zm00001d026253	-1.43526	4.81992e-59	Zm00001d028204	1.68888	5.31488e-29	Zm00001d011009	2.61884	9.50102e-28	Zm00001d004870	-2.27038	7.57812e-41	Zm00001d018142	2.99036	5.26e-25	Zm00001d017175	1.05005	1.8e-18	Zm00001d042550	-5.71161	2.93177e-55	Zm00001d018332	1.75244
Zm00001d048082	-4.67023	2.93e-81	Zm00001d027508	13.2527	3.16e-18	Zm00001d038980	3.23333	6.64e-33	Zm00001d014021	9.15763	4.8402e-82	Zm00001d048695	3.1779	4.92e-21	Zm00001d034635	4.13608	8.02e-29	Zm00001d049610	-1.41195	5.02e-40	Zm00001d044092	5.9695	4.1e-20	Zm00001d038447	3.57929	5.52585e-33	Zm00001d002079	-6.34204	7.95988e-59	Zm00001d012177	6.25988	8.53356e-29	Zm00001d011604	5.6296	1.24347e-27	Zm00001d023453	-6.70833	3.56249e-40	Zm00001d047087	2.25301	6.27e-25	Zm00001d026627	13.3554	2.21e-18	Zm00001d004471	-2.60032	2.93177e-55	Zm00001d031875	7.42041
ENSRNA049478576	1.17849	6.47e-81	Zm00001d003501	9.3775	4.68e-18	Zm00001d011212	1.39782	1.94e-32	Zm00001d008893	-4.07386	1.34216e-81	ENSRNA049467153	4.05208	5.74e-21	Zm00001d033830	1.08482	8.98e-29	Zm00001d017065	-2.39842	1.47e-39	Zm00001d000730	4.12942	4.79e-20	Zm00001d040144	6.34562	6.86337e-33	Zm00001d010305	-2.62716	2.48965e-58	Zm00001d008428	4.25226	9.91165e-29	Zm00001d013101	4.45096	2.99729e-27	Zm00001d011710	-9.05113	4.74338e-40	Zm00001d048486	3.69732	6.53e-25	Zm00001d007532	13.3022	2.63e-18	Zm00001d037092	-4.32639	3.80929e-55	Zm00001d030777	5.46497
Zm00001d038302	3.25789	1.09e-80	Zm00001d010511	3.7537	4.82e-18	Zm00001d040910	2.51637	2.76e-32	Zm00001d012301	2.17052	1.61259e-81	Zm00001d023608	14.1953	7.97e-21	Zm00001d002440	6.72094	1.47e-28	Zm00001d053368	-1.42067	1.73e-39	Zm00001d039654	13.8424	7.2e-20	Zm00001d028962	4.09149	1.40796e-32	Zm00001d031700	-7.74584	2.5145e-58	Zm00001d016506	6.37799	1.36922e-28	Zm00001d034619	5.42068	4.59442e-27	Zm00001d050207	-1.92771	8.49779e-40	Zm00001d009493	1.34334	8.36e-25	Zm00001d026296	6.62305	3.33e-18	Zm00001d053610	-4.91167	1.11384e-54	Zm00001d004931	1.11114
Zm00001d000055	-3.27307	1.45e-80	Zm00001d052138	13.202	4.82e-18	Zm00001d050913	-1.23781	3.57e-32	Zm00001d004931	1.82908	1.89157e-81	Zm00001d006790	14.1328	9.08e-21	Zm00001d036832	1.70699	1.55e-28	Zm00001d048712	-1.11041	1.76e-39	Zm00001d031855	1.8102	8.2e-20	Zm00001d025675	2.33529	1.47574e-32	Zm00001d038980	-4.23515	2.85935e-58	Zm00001d016011	7.011	1.49028e-28	Zm00001d012746	3.85064	7.19283e-27	Zm00001d030843	-4.23017	8.6387e-40	Zm00001d052262	7.89927	1.07e-24	Zm00001d023927	3.32799	1.53e-17	Zm00001d038578	-10.0126	2.02674e-54	Zm00001d015964	8.67014
Zm00001d017047	5.29769	7.18e-80	Zm00001d004620	4.20553	4.83e-18	Zm00001d024981	1.55563	3.94e-32	Zm00001d049958	4.00803	2.90888e-81	Zm00001d023453	2.76052	1.01e-20	Zm00001d034026	3.51387	1.55e-28	Zm00001d015130	-2.04748	3.58e-39	Zm00001d012177	4.54381	9.03e-20	Zm00001d031997	4.55711	1.87069e-32	Zm00001d023309	-6.7144	4.97703e-58	Zm00001d010882	1.31326	2.41864e-28	Zm00001d052689	2.04501	8.71458e-27	Zm00001d051627	-2.83618	1.04584e-39	Zm00001d025252	1.56652	1.1e-24	Zm00001d013173	6.14605	1.7e-17	Zm00001d003690	-4.73618	4.47434e-54	Zm00001d033402	10.0696
Zm00001d026069	1.42299	7.38e-80	Zm00001d026337	13.2087	4.97e-18	Zm00001d047497	1.45972	5.18e-32	Zm00001d026192	-1.14514	3.37318e-81	Zm00001d021457	3.70149	2.11e-20	Zm00001d021285	1.91013	1.9e-28	MIR529	-1.04597	5e-39	Zm00001d037833	2.87921	9.48e-20	Zm00001d002813	3.16292	2.73795e-32	Zm00001d015628	-1.80198	5.78248e-58	Zm00001d005345	11.7334	2.77362e-28	Zm00001d029075	1.0264	8.82823e-27	Zm00001d015829	-2.98179	1.06352e-39	Zm00001d012224	2.65929	1.31e-24	Zm00001d025706	1.49299	1.93e-17	Zm00001d015829	-3.89573	5.16757e-54	Zm00001d045858	6.23907
Zm00001d049125	-2.20209	2.67e-79	Zm00001d026627	13.1803	6.53e-18	Zm00001d023381	6.1989	6.09e-32	Zm00001d042044	-1.37254	4.06309e-81	Zm00001d033546	2.64218	2.47e-20	Zm00001d029649	5.23204	2.45e-28	Zm00001d003181	-3.39446	7.12e-39	Zm00001d030686	5.42008	1.05e-19	Zm00001d005711	5.90873	2.9636e-32	Zm00001d018218	-1.69172	6.98726e-58	Zm00001d044818	2.00925	4.02934e-28	Zm00001d026067	5.90456	1.18698e-26	Zm00001d002555	-4.11295	6.20177e-39	Zm00001d014456	5.51121	2.55e-24	Zm00001d053371	3.81331	2.87e-17	Zm00001d018210	-1.29513	5.87977e-54	Zm00001d048082	2.72117
Zm00001d002938	-6.3741	7.85e-79	Zm00001d015198	3.34259	6.82e-18	Zm00001d032132	7.99438	8.76e-32	Zm00001d006287	4.73777	4.17099e-80	Zm00001d047214	2.00674	2.52e-20	Zm00001d006722	9.30853	3.6e-28	Zm00001d053066	-3.80948	7.23e-39	Zm00001d044240	6.05886	1.3e-19	Zm00001d004065	1.94305	3.14687e-32	Zm00001d032152	-7.97139	7.42876e-58	Zm00001d036389	7.81441	6.70343e-28	Zm00001d015375	1.54587	1.48095e-26	Zm00001d023183	-5.11047	8.61389e-39	Zm00001d015829	2.34613	6.06e-24	Zm00001d033266	1.18018	3.23e-17	Zm00001d038854	-5.35532	9.15851e-54	Zm00001d022248	1.16741
Zm00001d011059	6.96834	5.84e-78	Zm00001d037766	2.03975	6.9e-18	Zm00001d002835	1.70341	9.43e-32	Zm00001d015046	-2.31547	9.87148e-80	Zm00001d006681	13.9209	4.36e-20	Zm00001d030777	5.2706	9.78e-28	Zm00001d033327	-5.08544	8.15e-39	Zm00001d041575	3.11257	1.36e-19	Zm00001d033585	2.61619	5.96935e-32	Zm00001d016949	-4.15617	1.30318e-57	Zm00001d002132	2.9771	1.09239e-27	Zm00001d047313	3.11824	2.00837e-26	Zm00001d051632	-9.77976	8.9976e-39	Zm00001d037766	2.34031	2.8e-23	Zm00001d017979	1.01762	4.38e-17	Zm00001d048977	-1.46694	2.07812e-53	Zm00001d002868	1.89305
Zm00001d033645	1.37563	1.53e-77	Zm00001d047993	7.25235	7e-18	Zm00001d016977	1.78017	1.09e-31	Zm00001d003549	-3.74277	2.73041e-79	Zm00001d049709	1.48494	4.49e-20	Zm00001d023242	2.54128	3.21e-27	Zm00001d036197	-3.22221	1.24e-38	Zm00001d040191	1.02304	1.59e-19	Zm00001d020936	3.39532	8.6389e-32	Zm00001d048695	-4.30388	5.45853e-57	Zm00001d052211	1.10046	2.14403e-27	Zm00001d028182	1.42538	2.88486e-26	Zm00001d009518	-4.80289	1.20222e-38	Zm00001d017715	1.7333	4.71e-23	Zm00001d005507	33.7449	6.45e-17	Zm00001d002555	-5.67394	2.14093e-53	Zm00001d004573	8.12768
Zm00001d004221	6.48004	4.7e-77	Zm00001d003690	1.96209	7.39e-18	Zm00001d009792	1.24735	1.62e-31	Zm00001d040164	-1.37481	3.99632e-79	Zm00001d049959	13.8074	7.92e-20	Zm00001d044276	3.18279	4.62e-27	Zm00001d006504	-5.36164	2.36e-38	Zm00001d042438	13.6968	1.71e-19	Zm00001d007940	5.8287	1.24953e-31	Zm00001d052211	-1.57411	6.38958e-57	Zm00001d002955	1.13934	2.33719e-27	Zm00001d008414	4.83867	3.24316e-26	Zm00001d002576	-1.02254	3.67155e-38	Zm00001d004588	4.24176	4.71e-23	Zm00001d038671	2.42657	6.66e-17	Zm00001d047546	-1.72457	2.15367e-53	Zm00001d001796	6.72955
Zm00001d019429	-6.11651	5e-77	Zm00001d033402	13.1474	1.18e-17	Zm00001d016590	2.92957	1.7e-31	Zm00001d043222	-5.17875	4.69438e-79	Zm00001d027508	13.7839	8.52e-20	Zm00001d009741	2.7349	4.73e-27	Zm00001d034167	-1.34797	4.38e-38	Zm00001d052334	13.6485	2.19e-19	Zm00001d034718	3.70241	1.96752e-31	Zm00001d017422	-7.15173	2.59859e-56	Zm00001d033969	1.97721	5.29185e-27	Zm00001d034239	5.4266	6.29609e-26	Zm00001d044845	-1.90121	3.99515e-38	Zm00001d039580	6.91611	6.26e-23	Zm00001d048229	1.11036	1.61e-16	Zm00001d011192	-1.33587	2.16858e-53	Zm00001d034026	3.50375
Zm00001d047403	-1.9538	1.54e-76	Zm00001d053076	12.9779	1.65e-17	Zm00001d011710	8.05083	1.92e-31	Zm00001d026291	-5.87353	1.9577e-78	Zm00001d005345	13.7551	1.1e-19	Zm00001d018469	2.29592	4.94e-27	Zm00001d044542	-1.20573	5.97e-38	Zm00001d032221	2.37276	2.7e-19	Zm00001d036485	1.33887	6.52945e-31	Zm00001d050993	-1.11217	4.71198e-56	Zm00001d006382	3.415	9.98815e-27	Zm00001d039565	1.54194	6.86168e-26	Zm00001d041866	-1.85048	4.28569e-38	Zm00001d016977	1.52939	7.02e-23	Zm00001d050455	10.4382	1.79e-16	Zm00001d048083	-3.21595	1.14959e-52	Zm00001d019125	3.28408
Zm00001d006622	5.57216	5.77e-76	Zm00001d050340	12.9008	2.69e-17	Zm00001d051850	2.92536	2.03e-31	Zm00001d018201	1.58155	4.75513e-78	Zm00001d043401	3.15206	1.24e-19	Zm00001d021420	1.92097	5.73e-27	Zm00001d001936	-1.83974	1.18e-37	Zm00001d043401	3.10135	4.44e-19	Zm00001d043649	3.70405	6.64478e-31	Zm00001d015724	-1.5463	6.80273e-56	Zm00001d051128	2.20093	1.05321e-26	Zm00001d008800	1.06863	1.58388e-25	Zm00001d002154	-2.34772	7.09534e-38	Zm00001d039495	3.70262	7.31e-23	Zm00001d006614	12.6964	2.02e-16	Zm00001d053595	-3.92932	1.19839e-52	Zm00001d052411	2.90848
Zm00001d020614	1.18053	1.04e-75	Zm00001d047339	5.60455	2.82e-17	Zm00001d015014	3.19352	2.25e-31	Zm00001d018484	8.41227	6.27506e-78	Zm00001d052334	13.672	1.48e-19	Zm00001d003009	9.32635	6.7e-27	Zm00001d053665	-7.33723	1.39e-37	Zm00001d002154	1.67408	5.31e-19	Zm00001d037977	3.10863	1.04377e-30	Zm00001d020755	-8.7504	8.23367e-56	Zm00001d005246	6.18646	1.35004e-26	Zm00001d007496	3.10384	1.58388e-25	Zm00001d036197	-7.18779	9.88385e-38	Zm00001d037092	2.72771	7.84e-23	Zm00001d008893	1.89705	2.14e-16	Zm00001d007513	-10.2304	1.37827e-52	Zm00001d011536	4.64969
Zm00001d015964	-3.76957	1.1e-75	Zm00001d015375	1.29253	3.56e-17	Zm00001d042911	-1.57433	1.95e-30	Zm00001d016949	-5.57122	2.33633e-77	Zm00001d013890	2.94919	1.66e-19	Zm00001d013173	3.78696	6.96e-27	Zm00001d028730	-1.66521	2.3e-37	Zm00001d006905	3.41629	5.76e-19	Zm00001d045008	3.56048	1.48886e-30	Zm00001d021763	-3.21491	1.16903e-55	Zm00001d050574	5.93109	1.35148e-26	Zm00001d018050	1.36709	2.22984e-25	Zm00001d052713	-7.19314	2.61569e-37	Zm00001d030843	3.23885	8.14e-23	Zm00001d033012	1.3773	3.83e-16	Zm00001d020666	-1.63117	1.94944e-52	Zm00001d019249	1.06882
Zm00001d010393	7.20999	5.63e-75	Zm00001d033530	12.8798	3.71e-17	Zm00001d031700	5.64667	1.97e-30	Zm00001d034157	4.25641	2.33633e-77	Zm00001d039141	1.55766	4.28e-19	Zm00001d018483	1.03156	8.8e-27	Zm00001d042184	-1.07674	2.02e-35	Zm00001d045053	13.4358	8.73e-19	Zm00001d023446	4.06297	2.26857e-30	Zm00001d044780	-8.52205	2.99044e-55	Zm00001d014885	3.03814	1.43485e-26	Zm00001d044729	1.33215	3.2394e-25	Zm00001d008610	-3.63183	3.40019e-37	Zm00001d024593	1.67456	9.61e-23	Zm00001d008414	3.25322	7.06e-16	Zm00001d053665	-4.57349	3.28634e-52	Zm00001d015811	1.04323
Zm00001d001542	4.6164	1.18e-74	Zm00001d017762	1.89647	3.9e-17	Zm00001d007986	-1.41998	3.47e-30	Zm00001d013555	-7.3407	2.64857e-77	Zm00001d015046	1.14625	4.43e-19	Zm00001d039870	1.71711	1.71e-26	Zm00001d044590	-1.14722	2.14e-35	Zm00001d024379	25.1702	8.73e-19	Zm00001d048185	3.87798	4.14792e-30	Zm00001d012381	-4.78243	3.32717e-54	Zm00001d006028	2.43625	1.66077e-26	Zm00001d011171	2.31845	1.12166e-24	Zm00001d006790	-8.55338	3.97161e-37	Zm00001d009792	1.06167	1.17e-22	Zm00001d025679	1.24851	7.51e-16	Zm00001d049503	-1.05809	4.68797e-52	Zm00001d003999	1.08267
Zm00001d032810	3.65077	1.23e-74	Zm00001d041575	2.9226	4.48e-17	Zm00001d045195	1.35061	4.27e-30	Zm00001d018380	4.64581	5.56354e-77	Zm00001d025971	8.69254	4.81e-19	Zm00001d041669	8.40485	2.04e-26	Zm00001d046262	-7.86148	2.4e-35	Zm00001d032454	13.4255	1.01e-18	Zm00001d025679	1.69183	7.64297e-30	Zm00001d001032	-5.74646	3.72741e-54	Zm00001d002120	3.12946	1.89425e-26	Zm00001d002829	1.77827	1.16131e-24	Zm00001d017422	-5.82572	5.56618e-37	Zm00001d032521	7.29253	1.63e-22	Zm00001d047823	4.19935	7.51e-16	Zm00001d018358	-8.47137	6.3371e-52	Zm00001d034341	1.52196
Zm00001d021940	1.67925	2.53e-74	Zm00001d007097	2.82568	5.25e-17	Zm00001d037766	2.6451	6.94e-30	Zm00001d031419	3.94827	7.99552e-77	Zm00001d015130	1.44394	5.49e-19	Zm00001d051415	1.01414	2.89e-26	Zm00001d028541	-4.66892	2.41e-35	Zm00001d038840	6.96598	1.51e-18	Zm00001d019429	3.30588	2.29543e-29	Zm00001d026015	-1.11545	4.3871e-54	Zm00001d008284	1.07103	2.84786e-26	Zm00001d013521	7.22325	1.76267e-24	Zm00001d017715	-2.16799	8.58299e-37	Zm00001d003772	1.26848	1.87e-22	Zm00001d022695	1.02732	8.32e-16	Zm00001d047364	-11.2198	6.88805e-52	Zm00001d018483	1.02625
Zm00001d051678	2.54477	2.95e-74	Zm00001d006614	12.9005	5.81e-17	Zm00001d017765	-1.12899	1.35e-29	Zm00001d025675	3.80204	1.51215e-76	Zm00001d037918	13.4682	7.97e-19	Zm00001d032268	2.49519	4.02e-26	Zm00001d039141	-2.08423	2.43e-35	Zm00001d049326	4.8695	4.01e-18	Zm00001d041216	6.70806	5.17008e-29	Zm00001d033546	-4.44459	8.9145e-54	Zm00001d023183	4.23515	2.91999e-26	Zm00001d035266	1.2561	2.10075e-24	Zm00001d001796	-9.14621	1.97412e-36	Zm00001d002154	1.8155	2.01e-22	Zm00001d031359	1.59323	8.84e-16	Zm00001d017809	-1.97399	2.02533e-51	Zm00001d012746	3.81812
Zm00001d019548	1.58401	6.06e-74	Zm00001d010376	13.1263	8.88e-17	Zm00001d008910	3.27458	1.59e-29	Zm00001d034701	-1.43378	4.23824e-76	Zm00001d005517	2.61573	8.41e-19	Zm00001d020642	1.28829	4.69e-26	Zm00001d041309	-5.04617	4.17e-35	Zm00001d021595	13.2227	4.37e-18	Zm00001d009123	3.67594	8.9731e-29	Zm00001d012464	-10.2512	1.6508e-53	Zm00001d023453	5.46367	2.97582e-26	Zm00001d024009	1.03724	2.44918e-24	Zm00001d005246	-7.16352	4.01827e-36	Zm00001d023442	1.06998	3.27e-22	Zm00001d044819	2.91128	8.93e-16	Zm00001d045858	-8.19784	2.2527e-51	Zm00001d023381	4.78863
Zm00001d003814	1.76992	2.27e-73	Zm00001d016593	2.49563	1.22e-16	Zm00001d048856	4.32811	1.8e-29	Zm00001d023112	1.19977	4.37253e-76	Zm00001d036341	9.98865	1.57e-18	Zm00001d047283	1.54067	4.91e-26	Zm00001d027987	-2.06596	5.86e-35	Zm00001d052083	2.14881	5.57e-18	Zm00001d012350	2.1389	1.11929e-28	Zm00001d011908	-2.50799	3.66855e-53	Zm00001d010490	1.2423	4.47075e-26	Zm00001d050868	1.51728	4.16058e-24	Zm00001d037286	-2.00043	6.73822e-36	Zm00001d014885	2.7982	3.6e-22	Zm00001d051743	12.3279	8.95e-16	Zm00001d053843	-2.02634	5.62061e-51	Zm00001d003409	5.50285
Zm00001d015046	-2.2058	1.82e-72	Zm00001d035317	1.39964	1.91e-16	Zm00001d029649	4.69007	2.39e-29	Zm00001d053612	-3.62453	1.09789e-75	Zm00001d024379	24.8989	1.74e-18	Zm00001d044395	2.23242	6.65e-26	Zm00001d041730	-1.37036	8.33e-35	Zm00001d006790	13.1555	5.97e-18	Zm00001d000407	3.01406	1.23021e-28	Zm00001d023630	-1.12614	8.88239e-53	Zm00001d012381	3.35115	8.16506e-26	Zm00001d044276	2.99935	4.85258e-24	Zm00001d024732	-7.13983	1.07189e-35	Zm00001d000551	2.93771	5.16e-22	Zm00001d052434	3.41911	1e-15	Zm00001d035292	-2.36609	1.4201e-50	Zm00001d020783	2.59242
Zm00001d043649	5.64885	1.83e-72	Zm00001d012797	1.41936	2.35e-16	Zm00001d030843	3.65254	2.49e-29	Zm00001d023630	-1.36437	2.97815e-75	Zm00001d024028	1.0357	1.77e-18	Zm00001d017593	8.21674	9.56e-26	Zm00001d002389	-2.74876	3.34e-34	Zm00001d003726	9.37977	1.25e-17	Zm00001d043273	1.10444	1.7932e-28	Zm00001d005246	-8.62661	1.09634e-52	Zm00001d029865	1.04764	8.47869e-26	Zm00001d026029	3.35683	5.7917e-24	Zm00001d016581	-2.38997	1.36845e-35	Zm00001d028130	3.00013	8.2e-22	Zm00001d019093	12.3509	1.03e-15	Zm00001d051800	-1.90506	3.18014e-50	Zm00001d011174	1.09084
Zm00001d028550	-5.63995	5.09e-72	Zm00001d039489	1.10895	2.6e-16	Zm00001d027508	-1.20686	3.92e-29	Zm00001d009286	2.13067	9.55285e-75	Zm00001d012198	13.2919	2.05e-18	Zm00001d015789	2.37183	1.14e-25	Zm00001d018962	-5.13037	3.68e-34	Zm00001d023608	13.0059	1.93e-17	Zm00001d021616	1.31817	2.21124e-28	Zm00001d016167	-4.5084	1.48874e-52	Zm00001d024614	1.7534	1.13473e-25	Zm00001d022248	1.05736	6.72524e-24	Zm00001d002132	-3.34677	1.75491e-35	Zm00001d023309	4.15626	3.51e-21	Zm00001d021788	12.297	1.05e-15	Zm00001d018380	-3.75413	4.42586e-50	Zm00001d017331	1.91713
ENSRNA049478881	1.17136	6.04e-72	Zm00001d042725	12.564	2.6e-16	Zm00001d032838	1.79202	4.83e-29	Zm00001d039563	-1.70414	1.00835e-74	Zm00001d037058	1.96588	2.39e-18	Zm00001d018050	1.3698	2.96e-25	Zm00001d010774	-2.53797	4.02e-34	Zm00001d005648	2.50824	2.07e-17	Zm00001d011136	2.78792	3.33338e-28	Zm00001d050574	-8.22765	4.41824e-52	Zm00001d023955	1.5407	1.44674e-25	Zm00001d035184	1.55863	7.58253e-24	Zm00001d035973	-1.03584	1.79153e-35	Zm00001d034722	5.36741	9.58e-21	Zm00001d033457	4.7699	1.29e-15	Zm00001d040191	-1.58183	6.10904e-50	Zm00001d033941	3.7762
Zm00001d037146	4.58295	6.36e-72	Zm00001d026302	12.5116	2.8e-16	Zm00001d011902	4.6119	4.95e-29	Zm00001d030527	-1.54932	1.26149e-74	Zm00001d030760	3.81379	2.42e-18	Zm00001d015829	2.70178	4.07e-25	Zm00001d051561	-6.11328	4.31e-34	Zm00001d006681	12.9714	2.17e-17	Zm00001d013101	8.92071	7.13872e-28	Zm00001d021421	-8.33276	9.56478e-52	Zm00001d031894	3.96138	1.51263e-25	Zm00001d041803	1.31328	7.98373e-24	Zm00001d046767	-10.6535	7.50657e-35	Zm00001d027606	2.50878	1.07e-20	Zm00001d005778	1.72835	1.6e-15	Zm00001d039870	-2.34166	6.10904e-50	Zm00001d050607	4.91437
Zm00001d041221	3.13544	8.15e-72	Zm00001d052558	1.03637	3.25e-16	Zm00001d011712	2.9107	1.79e-28	Zm00001d028840	3.00207	1.68255e-74	Zm00001d010190	1.22657	2.48e-18	Zm00001d052613	1.0286	4.83e-25	Zm00001d024292	-3.47151	6.04e-34	Zm00001d043080	5.48339	4.22e-17	Zm00001d025640	4.2217	9.72506e-28	Zm00001d053206	-1.12343	9.69129e-52	Zm00001d001813	5.18091	1.52285e-25	Zm00001d026296	6.58751	8.98601e-24	Zm00001d023309	-5.23443	9.15003e-35	Zm00001d006503	7.48298	3.14e-20	Zm00001d002928	3.69394	1.76e-15	Zm00001d053368	-1.60054	1.18378e-49	Zm00001d015459	2.5878
Zm00001d010640	6.76846	1.34e-71	Zm00001d038661	1.87525	4.09e-16	Zm00001d016167	3.37636	1.99e-28	Zm00001d011174	1.8162	6.16173e-74	Zm00001d052083	2.17025	3.27e-18	Zm00001d052096	3.84931	4.93e-25	Zm00001d037737	-6.1425	7.8e-34	Zm00001d039203	2.46028	6.5e-17	Zm00001d032989	1.52228	1.09257e-27	Zm00001d024171	-10.2574	1.26832e-51	Zm00001d012350	1.99153	1.68911e-25	Zm00001d051733	5.75983	1.19663e-23	Zm00001d034157	-3.91775	1.68294e-34	Zm00001d025346	1.32676	3.44e-20	Zm00001d031518	12.5397	1.81e-15	Zm00001d028225	-1.89308	8.46093e-49	Zm00001d018260	1.60782
Zm00001d015724	1.74721	2.74e-71	Zm00001d033804	4.56709	4.41e-16	Zm00001d020438	3.53081	2.08e-28	Zm00001d021767	-8.00216	1.24573e-73	Zm00001d042107	1.10868	4.75e-18	Zm00001d044555	1.42204	5.49e-25	Zm00001d005543	-4.16513	2.18e-33	Zm00001d041635	4.4804	6.5e-17	Zm00001d001714	1.35062	1.13423e-27	Zm00001d026460	-1.87276	1.47679e-51	Zm00001d038302	1.82929	2.77958e-25	Zm00001d024292	2.9059	1.73149e-23	Zm00001d012545	-1.60981	3.72584e-34	Zm00001d051882	8.10697	6.04e-20	Zm00001d021623	12.2952	1.83e-15	Zm00001d034206	-1.39621	8.88552e-49	Zm00001d040191	1.12824
Zm00001d052566	2.80221	4.31e-71	Zm00001d047823	4.24164	5.07e-16	Zm00001d052810	-1.24728	4.77e-28	Zm00001d018468	4.87845	1.50256e-73	Zm00001d010380	2.34676	5.09e-18	Zm00001d050823	1.72097	5.8e-25	Zm00001d013059	-1.54867	2.67e-33	Zm00001d034252	12.8133	6.84e-17	Zm00001d031970	1.91012	3.9961e-27	Zm00001d033706	-2.00688	1.5812e-51	Zm00001d049522	7.86286	2.94931e-25	Zm00001d003690	3.16584	2.27702e-23	Zm00001d041154	-3.54972	6.14977e-34	Zm00001d011212	1.10024	6.43e-20	Zm00001d052482	8.71386	1.99e-15	Zm00001d034969	-1.21111	9.19472e-49	Zm00001d007318	2.04481
Zm00001d000407	5.41088	4.51e-70	Zm00001d013890	2.67501	6.11e-16	Zm00001d024732	6.34588	6.62e-28	Zm00001d008890	7.73762	1.51953e-73	Zm00001d026337	13.1191	6.85e-18	Zm00001d035703	5.09791	7.44e-25	Zm00001d048680	-2.21987	4.15e-33	Zm00001d005345	12.648	1.37e-16	Zm00001d041991	1.92354	8.08091e-27	Zm00001d020863	-2.71174	1.34963e-50	Zm00001d007917	2.96864	3.46535e-25	Zm00001d034759	1.22643	5.83079e-23	Zm00001d037727	-3.62486	1.21753e-33	Zm00001d029567	2.6745	7.62e-20	Zm00001d050548	1.45523	2.53e-15	Zm00001d031855	-7.54993	1.51261e-48	Zm00001d018962	2.84051
Zm00001d003474	1.09481	8.55e-70	Zm00001d050913	12.3498	6.8e-16	Zm00001d033491	-1.37602	6.98e-28	Zm00001d028962	7.76398	2.8197e-73	Zm00001d027841	1.28332	7.81e-18	Zm00001d002868	1.75398	7.68e-25	Zm00001d051498	-1.18093	6.01e-33	Zm00001d027508	12.6314	1.42e-16	Zm00001d042605	5.10472	1.01478e-26	Zm00001d036086	-1.10889	1.3868e-50	Zm00001d032521	7.69129	3.50106e-25	Zm00001d050475	7.16864	7.46737e-23	Zm00001d021595	-1.6653	1.48155e-33	Zm00001d002835	1.35967	7.65e-20	Zm00001d006552	1.13745	2.65e-15	Zm00001d023145	-2.38027	1.90274e-48	Zm00001d010770	2.39508
Zm00001d034849	2.56838	8.86e-70	Zm00001d047214	1.77113	9.08e-16	Zm00001d032606	1.33406	7.2e-28	Zm00001d022028	-5.43723	5.42447e-73	Zm00001d050307	1.93631	1.14e-17	Zm00001d000087	3.18367	1.05e-24	Zm00001d045858	-2.18701	6.91e-33	Zm00001d015776	9.06769	1.43e-16	Zm00001d005865	2.12052	2.14461e-26	Zm00001d041915	-11.1679	1.58476e-50	Zm00001d005865	2.06017	3.60435e-25	Zm00001d013892	6.82026	9.60187e-23	Zm00001d012381	-3.77215	3.4978e-33	Zm00001d050960	9.19626	7.65e-20	Zm00001d018752	1.3291	2.92e-15	Zm00001d008617	-4.10339	8.83168e-48	Zm00001d035292	1.69339
Zm00001d015445	1.62276	9.21e-70	Zm00001d033072	3.31756	1.22e-15	Zm00001d033283	1.81479	1.16e-27	Zm00001d017995	1.62803	3.85165e-72	Zm00001d010755	12.9824	1.27e-17	Zm00001d048122	1.32736	1.23e-24	Zm00001d023453	-3.43384	7.64e-33	Zm00001d053076	12.6208	1.47e-16	Zm00001d022189	1.93439	2.18072e-26	Zm00001d031447	-1.65746	3.22483e-50	Zm00001d011246	7.9353	9.082e-25	Zm00001d039165	1.95077	1.18534e-22	Zm00001d034324	-4.05077	5.36215e-33	Zm00001d041154	2.74267	8.56e-20	Zm00001d000156	3.47367	3.18e-15	Zm00001d035703	-6.99864	9.36836e-48	Zm00001d042552	2.57036
Zm00001d013555	-6.97295	9.87e-70	Zm00001d053617	12.2314	1.35e-15	Zm00001d028962	8.80879	1.75e-27	Zm00001d006153	-2.43835	6.74092e-72	Zm00001d024066	12.988	1.4e-17	Zm00001d016029	2.20875	2.26e-24	Zm00001d041537	-3.83481	1.08e-32	Zm00001d039590	1.40637	2.03e-16	Zm00001d041395	2.38255	3.62253e-26	Zm00001d012177	-8.18204	4.38482e-50	Zm00001d006507	2.59601	1.24883e-24	Zm00001d048046	5.23674	1.66175e-22	Zm00001d000364	-2.99417	7.79942e-33	Zm00001d027266	5.71936	9.95e-20	Zm00001d051852	12.1457	3.39e-15	Zm00001d052699	-4.95889	9.93467e-48	Zm00001d033830	1.00416
Zm00001d048835	-1.45577	1.92e-69	Zm00001d049697	6.88746	1.64e-15	Zm00001d007821	8.49904	2.55e-27	Zm00001d018050	2.25366	1.99038e-71	Zm00001d022519	13.0396	1.53e-17	Zm00001d016842	3.84687	2.62e-24	Zm00001d047596	-4.17076	1.59e-32	Zm00001d051800	1.09946	2.91e-16	Zm00001d017979	1.24972	5.06372e-26	Zm00001d023422	-11.0553	5.85989e-50	Zm00001d052133	1.51399	1.27068e-24	Zm00001d008687	1.12246	1.84089e-22	Zm00001d039203	-7.34707	8.10879e-33	Zm00001d023635	14.0839	1.45e-19	Zm00001d000066	1.83671	3.47e-15	Zm00001d042930	-7.03307	1.17069e-47	Zm00001d019240	1.50802
Zm00001d005212	-4.84742	2.33e-69	Zm00001d008890	1.08249	1.71e-15	Zm00001d005247	4.28911	3.35e-27	Zm00001d035266	2.12459	4.17235e-71	Zm00001d031377	1.0813	1.55e-17	Zm00001d050640	1.23209	3.27e-24	Zm00001d026448	-2.02078	1.59e-32	Zm00001d052411	2.16314	3.12e-16	Zm00001d008614	2.08408	7.81141e-26	Zm00001d023183	-5.74066	2.54779e-49	Zm00001d016167	3.14184	1.75786e-24	Zm00001d023242	2.29744	2.88218e-22	Zm00001d036132	-9.41595	1.80249e-32	Zm00001d025795	9.87967	1.58e-19	Zm00001d039444	12.1403	3.52e-15	Zm00001d034252	-10.8547	6.22893e-47	Zm00001d010504	1.30657
Zm00001d041450	-4.84925	2.91e-69	Zm00001d015962	12.2066	1.86e-15	Zm00001d009493	1.40134	3.4e-27	Zm00001d027844	1.94696	5.38037e-71	Zm00001d050340	12.9052	2.1e-17	Zm00001d052699	3.60748	3.43e-24	Zm00001d044240	-7.73157	1.61e-32	Zm00001d012746	2.63214	3.46e-16	Zm00001d016842	4.14565	8.0331e-26	Zm00001d006507	-3.6359	3.02423e-49	Zm00001d039963	3.64374	1.86379e-24	Zm00001d026068	6.43729	2.88934e-22	Zm00001d013989	-1.18433	2.08264e-32	Zm00001d051627	2.01714	1.84e-19	Zm00001d005185	12.086	6.26e-15	Zm00001d014347	-5.30334	6.77291e-47	Zm00001d020519	5.91069
ENSRNA049479574	1.13209	6.14e-69	Zm00001d026919	12.1667	1.95e-15	Zm00001d007513	1.42567	3.44e-27	Zm00001d033601	1.97543	7.01069e-71	Zm00001d013199	4.30801	2.22e-17	Zm00001d028077	1.92649	3.71e-24	Zm00001d028225	-1.53179	2.02e-32	Zm00001d026531	12.4894	5.05e-16	Zm00001d022695	1.29149	1.54286e-25	Zm00001d032992	-2.9589	1.33061e-48	Zm00001d049277	6.88306	2.29174e-24	Zm00001d053158	1.27212	3.50227e-22	Zm00001d019497	-1.86863	2.46505e-32	Zm00001d007783	5.90509	1.84e-19	Zm00001d045385	11.9563	6.74e-15	Zm00001d017995	-1.3155	1.21651e-46	Zm00001d014053	3.70643
Zm00001d014311	-4.31877	1.02e-68	Zm00001d005185	12.2841	2e-15	Zm00001d014885	3.06786	4.43e-27	Zm00001d029297	-4.77171	8.82866e-71	Zm00001d041268	12.9103	2.59e-17	Zm00001d022089	1.28305	4.05e-24	Zm00001d041244	-3.63798	2.1e-32	Zm00001d033402	12.4308	8.56e-16	Zm00001d017380	5.13216	3.20345e-25	Zm00001d045468	-8.80517	1.82296e-48	Zm00001d021457	4.47468	2.32808e-24	Zm00001d031660	3.09219	3.54053e-22	Zm00001d020438	-3.74882	2.82409e-32	Zm00001d016581	1.79056	1.88e-19	Zm00001d015017	11.9988	7.36e-15	Zm00001d053342	-3.16108	3.20405e-46	Zm00001d021595	1.41188
Zm00001d038312	-1.06208	1.06e-68	Zm00001d051852	12.2128	2.27e-15	Zm00001d017780	1.34715	4.78e-27	Zm00001d034168	-3.54872	1.3299e-70	Zm00001d023339	12.8269	4.81e-17	Zm00001d021979	1.12528	6.33e-24	Zm00001d024861	-6.40105	1.09e-31	Zm00001d020863	1.64858	8.81e-16	Zm00001d042724	2.77349	6.97054e-25	Zm00001d051632	-10.8769	3.8292e-48	Zm00001d032398	1.40883	3.72734e-24	Zm00001d009877	2.3593	3.74087e-22	Zm00001d052262	-8.95198	3.51261e-32	Zm00001d052411	2.2402	2.08e-19	Zm00001d031558	12.1769	8.04e-15	Zm00001d002868	-2.37278	4.78287e-46	Zm00001d045756	1.73117
Zm00001d028669	-3.48104	2.04e-68	Zm00001d021788	12.1531	2.28e-15	Zm00001d006382	3.43095	5.78e-27	Zm00001d047214	-3.68477	1.39632e-70	Zm00001d021685	2.57856	4.94e-17	Zm00001d005175	4.83932	6.43e-24	Zm00001d033822	-2.14524	3.7e-31	Zm00001d012198	12.3093	9.86e-16	Zm00001d003114	5.47832	8.41187e-25	Zm00001d011525	-8.32069	1.15165e-47	Zm00001d017914	3.05062	4.26055e-24	Zm00001d051731	1.25101	6.73563e-22	Zm00001d047563	-1.41299	8.04311e-32	Zm00001d010814	8.38356	2.44e-19	Zm00001d033186	11.9973	8.49e-15	Zm00001d043766	-1.46704	8.46467e-46	Zm00001d048486	9.34375
Zm00001d036086	1.2893	3.9e-68	Zm00001d004458	5.34813	2.31e-15	Zm00001d009524	1.78151	6.74e-27	Zm00001d052216	7.42401	1.75138e-70	Zm00001d049326	4.67721	1e-16	Zm00001d016486	1.16898	6.51e-24	Zm00001d052420	-3.79976	4.78e-31	Zm00001d021465	5.03952	1.11e-15	Zm00001d049360	1.61486	1.22128e-24	Zm00001d043653	-2.44698	6.64819e-47	Zm00001d045276	1.09479	4.32098e-24	Zm00001d023385	2.08581	8.93808e-22	Zm00001d047364	-12.3629	8.04362e-32	Zm00001d034341	1.2921	2.81e-19	Zm00001d030124	4.94347	8.49e-15	Zm00001d018218	-1.39745	9.37426e-46	Zm00001d046691	2.65365
Zm00001d011212	2.00535	1.16e-67	Zm00001d019093	12.1995	2.31e-15	Zm00001d031875	3.41418	8.89e-27	Zm00001d017065	-3.1557	1.77771e-69	Zm00001d021227	12.6311	1.1e-16	Zm00001d052488	1.55185	6.91e-24	Zm00001d001831	-2.44238	6.46e-31	Zm00001d020219	12.5192	1.33e-15	Zm00001d050340	7.68515	3.41308e-24	Zm00001d025640	-7.71036	8.25777e-47	Zm00001d007940	9.03836	1.42883e-23	ENSRNA049467153	2.93508	1.7679e-21	Zm00001d052225	-1.30847	8.18836e-32	Zm00001d008910	2.65629	2.97e-19	Zm00001d038302	1.419	8.98e-15	Zm00001d030666	-2.12533	3.70256e-45	Zm00001d000191	1.37566
GRMZM5G851769	2.03177	1.53e-67	Zm00001d045995	2.77791	2.57e-15	Zm00001d016581	2.08365	1e-26	Zm00001d005424	3.06056	2.45137e-68	Zm00001d021439	12.6569	1.33e-16	Zm00001d005481	1.29078	1.4e-23	Zm00001d053568	-6.71526	7.87e-31	Zm00001d049959	12.237	1.51e-15	Zm00001d007399	1.1697	3.92863e-24	Zm00001d019562	-4.63773	1.09986e-46	Zm00001d039580	6.98319	1.57684e-23	Zm00001d037810	7.61304	1.82882e-21	Zm00001d016977	-1.77518	1.14954e-31	Zm00001d033516	1.63028	5.05e-19	Zm00001d052612	11.8761	1.06e-14	Zm00001d052083	-3.1482	4.46273e-45	Zm00001d053342	2.28053
Zm00001d043205	-1.32339	2.31e-67	Zm00001d008163	5.01216	3.12e-15	Zm00001d042605	4.89369	1.12e-26	Zm00001d018358	9.68158	8.69378e-68	Zm00001d033186	12.6657	1.5e-16	Zm00001d032875	3.22874	1.67e-23	Zm00001d004993	-1.52182	3.13e-30	Zm00001d026478	12.2216	1.56e-15	Zm00001d024853	4.46838	4.52967e-24	Zm00001d007917	-3.9749	1.37981e-46	Zm00001d008725	2.69344	1.60284e-23	Zm00001d037944	5.43833	1.8519e-21	Zm00001d004386	-1.46824	1.1945e-31	Zm00001d041635	4.64076	6.49e-19	Zm00001d048783	11.8598	1.25e-14	Zm00001d002576	-1.11803	5.26061e-45	Zm00001d048052	1.75722
Zm00001d027854	10.202	7.3e-67	Zm00001d050455	15.0543	3.24e-15	Zm00001d033747	-1.31375	1.48e-26	Zm00001d027731	-2.9688	1.18418e-67	Zm00001d029684	12.6024	1.6e-16	Zm00001d008383	1.00212	2.98e-23	Zm00001d040972	-1.13392	3.25e-30	Zm00001d043222	2.35174	1.76e-15	Zm00001d012204	1.24302	5.00187e-24	Zm00001d051057	-2.54905	1.67685e-46	Zm00001d014319	2.64057	2.03567e-23	Zm00001d025323	1.26266	1.94508e-21	Zm00001d003772	-1.49023	1.34243e-31	Zm00001d026559	4.17581	6.71e-19	Zm00001d003281	11.9186	1.35e-14	Zm00001d004220	-5.95207	5.9932e-45	Zm00001d022089	1.26034
Zm00001d028216	-1.84082	1.11e-66	Zm00001d026846	2.00246	3.47e-15	Zm00001d024614	1.78136	1.77e-26	Zm00001d033830	1.65276	1.45049e-67	Zm00001d007835	12.5601	1.99e-16	Zm00001d043649	2.88253	3.1e-23	Zm00001d016476	-1.44392	6.53e-30	Zm00001d053420	12.1911	1.91e-15	Zm00001d002680	8.8048	6.326e-24	Zm00001d023742	-1.63818	1.83708e-46	Zm00001d029659	1.26403	2.43705e-23	Zm00001d047426	1.02648	1.94508e-21	Zm00001d005247	-4.55932	3.86621e-31	Zm00001d012571	13.6432	6.87e-19	Zm00001d026302	11.8161	1.47e-14	Zm00001d036132	-8.25951	1.75078e-44	Zm00001d001282	1.1694
Zm00001d032606	2.04004	3.96e-66	Zm00001d027046	1.2485	3.88e-15	Zm00001d041781	-3.46966	2.26e-26	Zm00001d034961	-2.80355	3.27447e-67	Zm00001d047801	12.7213	2.12e-16	Zm00001d046691	2.62598	3.43e-23	Zm00001d050602	-8.51584	7.18e-30	Zm00001d042639	12.1997	2.32e-15	Zm00001d041450	2.50406	7.25952e-24	Zm00001d049112	-1.37448	3.94724e-46	Zm00001d000330	5.54025	2.57439e-23	Zm00001d000316	1.02933	2.26222e-21	Zm00001d052133	-1.68866	6.80766e-31	Zm00001d049982	1.97652	6.92e-19	Zm00001d047875	4.95443	1.64e-14	Zm00001d027187	-4.44487	1.84587e-44	Zm00001d037286	2.27816
Zm00001d003620	-2.33664	7.13e-66	Zm00001d020640	13.4893	3.92e-15	Zm00001d028204	1.60395	5.09e-26	Zm00001d028669	-3.43941	1.57234e-66	Zm00001d026399	1.53044	2.19e-16	Zm00001d023381	4.48154	5.07e-23	Zm00001d052207	-1.60403	9.29e-30	Zm00001d025985	12.1122	2.87e-15	Zm00001d029443	5.78727	9.60509e-24	Zm00001d008725	-3.71811	7.41245e-46	Zm00001d000407	3.17241	3.19547e-23	Zm00001d009741	2.42713	2.96878e-21	Zm00001d040865	-8.62998	7.05807e-31	Zm00001d002132	2.48261	8.09e-19	Zm00001d028186	11.7905	1.66e-14	Zm00001d018037	-5.08053	2.95209e-44	Zm00001d042550	3.69762
Zm00001d009524	2.74749	1.38e-65	Zm00001d006714	12.0304	4.25e-15	Zm00001d021420	1.89589	7.98e-26	Zm00001d034457	1.16167	3.52203e-66	Zm00001d032249	12.5183	2.6e-16	Zm00001d031875	6.48792	5.84e-23	Zm00001d052852	-3.02183	1.11e-29	Zm00001d052850	12.1147	3.02e-15	Zm00001d018260	1.54199	1.06058e-23	Zm00001d021646	-1.50449	1.16996e-45	Zm00001d003379	1.19129	4.15207e-23	Zm00001d009264	1.11721	3.40421e-21	Zm00001d029457	-2.58424	8.0911e-31	Zm00001d048510	6.045	8.42e-19	Zm00001d043815	11.7769	1.72e-14	Zm00001d046489	-1.40982	3.3601e-44	Zm00001d050038	2.91023
Zm00001d023282	-1.19159	1.61e-65	Zm00001d012738	4.82855	4.28e-15	Zm00001d017715	1.82314	9.84e-26	Zm00001d041609	2.52638	7.11722e-66	Zm00001d008498	3.81207	2.63e-16	Zm00001d036033	1.05543	5.84e-23	Zm00001d043401	-3.81292	1.66e-29	Zm00001d036200	5.4401	3.38e-15	Zm00001d006736	2.11141	2.42346e-23	Zm00001d016825	-1.43848	2.32586e-45	Zm00001d022613	1.76553	5.56726e-23	Zm00001d053035	3.54003	3.40421e-21	Zm00001d028541	-4.09586	1.42467e-30	Zm00001d053420	13.4452	1.09e-18	Zm00001d006663	11.7932	1.93e-14	Zm00001d016476	-1.7747	3.68937e-44	Zm00001d050640	1.19111
Zm00001d007595	1.02344	8.52e-65	Zm00001d015017	12.0758	4.49e-15	Zm00001d029567	3.02782	1.24e-25	Zm00001d051029	1.40414	8.00282e-66	Zm00001d046935	12.4754	3.1e-16	Zm00001d035292	1.6242	8.35e-23	Zm00001d049326	-6.14211	1.88e-29	Zm00001d037428	12.1969	4.14e-15	Zm00001d033529	1.13201	8.03413e-23	Zm00001d023924	-2.56275	2.34019e-45	Zm00001d021330	4.11086	1.30154e-22	Zm00001d052517	14.1344	6.85371e-21	Zm00001d004650	-2.3898	1.46919e-30	Zm00001d024348	13.4432	1.3e-18	Zm00001d003502	1.87247	2.05e-14	Zm00001d026495	-10.3265	7.39748e-44	Zm00001d013521	6.9198
Zm00001d052157	-1.37708	9.67e-65	Zm00001d053035	1.8288	4.6e-15	Zm00001d008372	-1.51641	1.37e-25	Zm00001d023342	9.16484	2.06299e-65	Zm00001d014928	1.06758	3.25e-16	Zm00001d014954	3.50757	8.44e-23	Zm00001d034206	-1.07054	2.21e-29	Zm00001d047214	1.72775	4.29e-15	Zm00001d029216	1.10387	1.15745e-22	Zm00001d034718	-9.90791	2.41954e-45	Zm00001d052262	7.51067	1.88575e-22	Zm00001d026929	14.1845	9.50825e-21	Zm00001d048566	-3.38913	1.49362e-30	Zm00001d041866	1.2959	1.78e-18	Zm00001d052689	11.787	2.2e-14	Zm00001d050137	-2.42987	2.37328e-43	Zm00001d010318	1.00958
Zm00001d041203	1.21681	1e-64	Zm00001d039590	1.35085	5.1e-15	Zm00001d018142	3.00226	2.13e-25	Zm00001d027470	-1.12369	3.51235e-65	Zm00001d027731	1.4633	3.41e-16	Zm00001d021874	1.96023	1.02e-22	Zm00001d030686	-6.54836	2.35e-29	Zm00001d052224	1.39966	4.37e-15	Zm00001d045264	3.75264	1.75907e-22	Zm00001d034157	-4.45273	3.31708e-45	Zm00001d019570	1.65092	9.03082e-22	Zm00001d000156	5.29407	1.05029e-20	Zm00001d028130	-3.50471	1.826e-30	Zm00001d034252	13.4154	1.86e-18	Zm00001d053824	1.13172	2.22e-14	Zm00001d018082	-1.12757	4.48762e-42	Zm00001d026068	6.42511
Zm00001d038397	6.02757	2.2e-64	Zm00001d027841	1.17508	5.91e-15	Zm00001d026460	1.32006	5.33e-25	Zm00001d050607	7.76835	4.18419e-65	Zm00001d013047	3.34681	3.69e-16	Zm00001d041609	1.50758	1.41e-22	Zm00001d017368	-1.10652	2.42e-29	Zm00001d031303	1.89022	5.49e-15	Zm00001d047681	1.41351	2.05231e-22	Zm00001d030253	-2.09157	3.69998e-45	Zm00001d002470	3.73657	1.05657e-21	Zm00001d047546	1.0827	1.12525e-20	Zm00001d040043	-1.61371	3.97624e-30	Zm00001d028541	3.21049	1.91e-18	Zm00001d022102	11.7309	2.33e-14	Zm00001d041609	-2.0299	5.01803e-42	Zm00001d044729	1.25695
Zm00001d019587	7.88577	4.57e-64	Zm00001d034253	12.0025	7.04e-15	Zm00001d052110	2.08826	5.33e-25	Zm00001d032152	-5.89989	4.77156e-65	Zm00001d003817	4.7828	4.03e-16	Zm00001d047313	2.87674	2.92e-22	Zm00001d026176	-9.79895	4.07e-29	Zm00001d052347	1.2309	5.69e-15	Zm00001d009702	1.31927	2.97905e-22	Zm00001d021330	-5.75008	3.94428e-45	Zm00001d015628	1.10122	2.64539e-21	Zm00001d042409	1.98128	1.19986e-20	Zm00001d018962	-3.29589	6.56791e-30	Zm00001d003196	2.01353	2.26e-18	Zm00001d022265	11.8014	2.63e-14	Zm00001d009792	-1.48439	1.8068e-41	Zm00001d041669	7.68177
Zm00001d031806	-4.26215	7.21e-64	Zm00001d044729	1.01578	7.29e-15	Zm00001d004978	1.02336	7.11e-25	Zm00001d007513	11.38	5.23089e-65	Zm00001d035812	12.3956	5.75e-16	Zm00001d030843	3.10797	3.77e-22	Zm00001d043766	-1.14796	4.69e-29	Zm00001d037918	12.0043	6.19e-15	Zm00001d042471	1.10472	5.95519e-22	Zm00001d051850	-3.45507	4.94303e-45	Zm00001d005047	1.78164	7.55067e-21	Zm00001d026344	2.02635	1.42227e-20	Zm00001d016486	-1.30466	7.39159e-30	Zm00001d032398	1.22971	2.78e-18	Zm00001d003501	11.6952	2.97e-14	Zm00001d026067	-7.31788	1.97113e-41	Zm00001d052083	2.22889
Zm00001d032838	2.64053	2.23e-63	Zm00001d041525	12.2112	7.35e-15	Zm00001d013895	-1.97537	1.16e-24	Zm00001d014770	6.49194	1.17624e-64	Zm00001d039590	1.39093	6.05e-16	Zm00001d028811	1.10352	4.54e-22	Zm00001d026062	-2.27111	5.05e-29	Zm00001d042552	12.0642	7.48e-15	Zm00001d036580	1.45038	6.39518e-22	Zm00001d014885	-3.8897	5.94496e-45	Zm00001d027973	7.03604	8.8967e-21	Zm00001d040804	2.48026	2.62306e-20	Zm00001d004588	-4.76599	8.80844e-30	Zm00001d002555	2.84216	3.33e-18	Zm00001d004193	4.82072	4.45e-14	Zm00001d009722	-1.11157	2.37061e-40	Zm00001d016301	5.12372
Zm00001d023495	1.00187	1.1e-62	Zm00001d033186	12.0078	7.5e-15	Zm00001d014418	-1.22414	1.43e-24	Zm00001d000447	-6.53033	1.63073e-64	Zm00001d034718	12.4552	6.64e-16	Zm00001d013146	2.42438	4.82e-22	Zm00001d001639	-1.08899	5.35e-29	Zm00001d041309	3.33309	7.7e-15	Zm00001d002715	1.21793	9.28613e-22	ENSRNA049479579	-1.012	8.44502e-45	Zm00001d006681	14.1307	1.14823e-20	Zm00001d027869	13.9622	2.96726e-20	Zm00001d021541	-1.03727	1.61198e-28	Zm00001d026531	13.3108	3.91e-18	Zm00001d023779	11.6647	5.06e-14	Zm00001d011536	-5.53398	5.34382e-40	Zm00001d002051	1.64166
Zm00001d027701	2.45799	1.94e-62	Zm00001d052689	11.9558	8.25e-15	Zm00001d032781	2.38498	1.99e-24	Zm00001d016941	-5.22702	1.02553e-63	Zm00001d006614	12.4123	7.87e-16	Zm00001d003613	2.82426	4.86e-22	Zm00001d038538	-1.94086	6e-29	Zm00001d033530	11.9585	8.02e-15	Zm00001d021279	2.88664	1.17212e-21	Zm00001d038330	-3.24075	1.45712e-44	Zm00001d051882	8.16343	2.28945e-20	Zm00001d029974	7.95325	3.22627e-20	Zm00001d014456	-5.91193	2.07914e-28	Zm00001d042398	13.1768	5.33e-18	Zm00001d022541	11.6165	5.24e-14	Zm00001d052225	-1.48321	9.46103e-40	Zm00001d037092	2.77474
Zm00001d044843	-1.94106	2.9e-62	Zm00001d003281	11.997	8.25e-15	Zm00001d052349	1.65827	2.92e-24	Zm00001d017197	1.63137	1.15266e-63	Zm00001d051632	12.2713	9.78e-16	Zm00001d052648	1.58437	1.05e-21	Zm00001d046493	-3.17306	1.08e-28	Zm00001d020620	6.23184	8.21e-15	Zm00001d037966	2.63309	1.89657e-21	Zm00001d024413	-1.12332	1.65677e-44	Zm00001d037766	2.17382	3.0729e-20	Zm00001d025236	5.33996	4.43314e-20	Zm00001d039580	-7.62405	2.38047e-28	Zm00001d042550	3.10374	8.65e-18	Zm00001d031382	11.6299	5.58e-14	Zm00001d009051	-1.78233	9.60521e-40	Zm00001d043080	5.68435
Zm00001d018037	4.41945	3.7e-62	Zm00001d047191	12.8559	1.05e-14	Zm00001d027869	1.67437	5.02e-24	Zm00001d047865	-2.35994	2.08294e-63	Zm00001d026302	12.2481	1.03e-15	Zm00001d019276	5.2272	1.41e-21	Zm00001d049104	-1.0091	1.11e-28	Zm00001d046935	11.9244	9.36e-15	Zm00001d043800	14.1616	5.5457e-21	Zm00001d025414	-1.87227	2.0156e-44	Zm00001d041803	1.20529	3.52411e-20	Zm00001d014526	5.95672	4.717e-20	Zm00001d015130	-1.67632	3.42365e-28	Zm00001d048527	13.198	9.29e-18	Zm00001d034578	11.6072	6.58e-14	Zm00001d034759	-1.6082	1.14098e-39	Zm00001d002715	1.30002
Zm00001d025901	4.49334	4.58e-62	Zm00001d028186	11.8426	1.17e-14	Zm00001d012381	3.21518	1.14e-23	Zm00001d013101	6.74488	2.35357e-63	Zm00001d024904	2.50356	1.1e-15	Zm00001d016301	5.07897	1.7e-21	Zm00001d023671	-1.89603	1.3e-28	Zm00001d023982	1.16906	9.71e-15	Zm00001d013173	6.67011	7.46213e-21	Zm00001d002999	-3.04969	2.98029e-44	Zm00001d042127	1.21028	4.35933e-20	Zm00001d037620	2.40573	5.99356e-20	Zm00001d047596	-3.69726	3.85553e-28	Zm00001d033941	2.39961	1.24e-17	Zm00001d012717	1.91188	7.18e-14	Zm00001d028841	-10.0111	1.37924e-39	Zm00001d020620	3.15798
Zm00001d024734	-3.6124	6.93e-62	Zm00001d024379	22.1346	1.25e-14	Zm00001d032268	2.34936	1.24e-23	Zm00001d018450	1.03675	3.53512e-63	Zm00001d030864	2.78548	1.27e-15	Zm00001d021614	4.6324	1.74e-21	Zm00001d020863	-2.19775	1.4e-28	Zm00001d024066	11.8749	1.17e-14	Zm00001d024482	4.52296	9.88581e-21	Zm00001d018142	-3.8839	3.38739e-44	Zm00001d021763	1.96444	5.78164e-20	Zm00001d050771	3.53862	7.86994e-20	Zm00001d038477	-1.54974	4.24396e-28	Zm00001d041730	13.0217	1.47e-17	Zm00001d033303	11.5763	7.49e-14	Zm00001d030777	-6.24708	1.55089e-39	Zm00001d037112	3.35987
Zm00001d018260	2.60122	1.01e-61	Zm00001d015219	5.32122	1.4e-14	Zm00001d051678	1.45291	2.07e-23	Zm00001d022334	-1.44523	3.65877e-63	Zm00001d040788	1.00213	1.28e-15	Zm00001d011136	2.40042	2.43e-21	Zm00001d020472	-1.62593	1.73e-28	Zm00001d033890	11.8794	1.27e-14	Zm00001d034340	3.17832	2.21777e-20	Zm00001d002120	-3.94789	6.72969e-44	Zm00001d032810	1.93212	1.17315e-19	Zm00001d008993	1.53407	9.31452e-20	Zm00001d000551	-3.28749	4.38883e-28	Zm00001d048566	2.60344	1.47e-17	Zm00001d047865	11.4932	8.73e-14	Zm00001d051842	-1.76958	1.87571e-39	Zm00001d014526	6.15738
Zm00001d024560	4.26522	1.49e-61	Zm00001d013047	3.18375	1.4e-14	Zm00001d041957	1.34159	3.71e-23	Zm00001d036580	7.42078	4.33329e-63	Zm00001d027220	6.57297	1.43e-15	Zm00001d009264	1.11851	2.86e-21	Zm00001d000730	-4.86564	1.77e-28	Zm00001d043979	12.2578	1.3e-14	Zm00001d013890	4.02517	2.25234e-20	Zm00001d047889	-1.8979	9.05367e-44	Zm00001d037918	13.7748	1.19356e-19	Zm00001d006552	1.25426	1.48441e-19	Zm00001d012108	-3.22494	5.83056e-28	Zm00001d003379	1.04321	1.67e-17	Zm00001d044540	1.10624	9.07e-14	Zm00001d022301	-1.06984	5.74516e-39	Zm00001d009877	2.31468
Zm00001d040910	3.39775	3.11e-61	Zm00001d007572	2.85831	1.41e-14	Zm00001d018125	1.56265	4.07e-23	Zm00001d015789	3.64985	4.62207e-63	Zm00001d053342	1.74262	1.52e-15	Zm00001d053182	3.71289	2.94e-21	Zm00001d031303	-2.58339	1.89e-28	Zm00001d026495	11.8407	1.33e-14	Zm00001d053182	4.87735	3.14223e-20	Zm00001d028073	-1.36231	2.31695e-43	Zm00001d018962	2.68826	1.70813e-19	Zm00001d017809	1.22387	1.49562e-19	Zm00001d011212	-1.29074	6.86155e-28	Zm00001d005507	34.3578	1.71e-17	Zm00001d024757	11.4918	9.26e-14	Zm00001d021064	-2.90123	7.4951e-39	Zm00001d014456	5.51125
Zm00001d041957	2.17324	3.39e-61	Zm00001d030124	5.08241	1.62e-14	Zm00001d017518	4.25281	5.17e-23	Zm00001d010770	3.71977	5.53324e-63	Zm00001d042257	23.7126	1.52e-15	Zm00001d041221	1.73489	4.29e-21	Zm00001d041154	-3.23043	1.96e-28	Zm00001d012571	11.9251	1.54e-14	Zm00001d037766	2.15752	3.40545e-20	Zm00001d047852	-1.01838	2.42313e-43	GRMZM5G851769	1.10947	1.75815e-19	Zm00001d046915	1.58283	1.59085e-19	Zm00001d046691	-2.42264	8.08211e-28	Zm00001d026252	2.47244	1.75e-17	Zm00001d004071	11.4824	9.83e-14	Zm00001d034026	-4.07046	8.11488e-39	Zm00001d052517	14.2259
Zm00001d038223	-1.21923	1.16e-60	Zm00001d009049	11.78	1.65e-14	Zm00001d004065	1.63795	5.59e-23	Zm00001d017233	9.61991	5.73773e-63	Zm00001d024778	12.1807	1.55e-15	Zm00001d022891	6.1154	4.94e-21	Zm00001d037386	-2.66331	3.14e-28	Zm00001d023252	11.8211	1.56e-14	Zm00001d047873	13.85	4.82679e-20	Zm00001d051627	-2.94986	2.63538e-43	Zm00001d033706	1.23592	2.88489e-19	Zm00001d000328	1.0003	1.65331e-19	Zm00001d048510	-7.29502	8.22706e-28	Zm00001d039396	7.19095	1.93e-17	Zm00001d033051	4.57739	9.92e-14	Zm00001d050640	-1.55135	8.93688e-39	Zm00001d021874	1.89089
Zm00001d024671	5.94142	2.37e-60	Zm00001d028267	1.37987	2.03e-14	Zm00001d002999	2.23452	6.84e-23	Zm00001d042494	-1.67909	3.35432e-62	Zm00001d047865	1.18734	1.55e-15	Zm00001d051139	2.0199	5e-21	Zm00001d003756	-1.38998	3.43e-28	Zm00001d040865	3.82725	1.65e-14	Zm00001d012068	1.4907	6.04443e-20	Zm00001d002132	-3.6747	2.66355e-43	Zm00001d026603	9.81412	3.42448e-19	Zm00001d006722	7.73011	1.65883e-19	Zm00001d046493	-3.01006	1.19752e-27	Zm00001d038578	13.0105	3.22e-17	Zm00001d053223	11.4562	1.14e-13	Zm00001d003438	-1.05071	1.17895e-38	Zm00001d028639	7.67273
ENSRNA049478584	1.1589	2.4e-60	Zm00001d033303	11.8047	2.06e-14	Zm00001d041831	1.0956	7.63e-23	Zm00001d018036	1.72174	7.95403e-62	Zm00001d016811	1.16054	2.4e-15	Zm00001d051733	5.42876	5.45e-21	Zm00001d053342	-2.31636	4.83e-28	Zm00001d028947	1.59617	2.05e-14	Zm00001d042438	13.768	7.09911e-20	Zm00001d014575	-1.89441	3.02936e-43	Zm00001d034168	7.9671	3.74947e-19	Zm00001d021979	1.00726	2.7939e-19	Zm00001d000126	-4.16836	1.36944e-27	Zm00001d028841	12.9153	4.46e-17	Zm00001d024444	11.5203	1.14e-13	Zm00001d023385	-2.76265	1.43495e-38	Zm00001d027266	5.92525
Zm00001d013448	-1.26159	7.59e-60	Zm00001d048696	11.8549	2.25e-14	Zm00001d033516	1.77488	7.83e-23	Zm00001d040043	2.38738	2.36324e-61	Zm00001d041345	12.1058	3.42e-15	Zm00001d044407	2.82439	5.89e-21	Zm00001d028493	-5.88362	6.38e-28	Zm00001d046767	11.7728	2.1e-14	Zm00001d006790	1.1273	8.52213e-20	Zm00001d039908	-1.29929	3.49443e-43	Zm00001d024066	13.5487	4.63176e-19	Zm00001d008648	2.69847	2.8066e-19	Zm00001d034722	-6.09502	2.34264e-27	Zm00001d032334	2.35472	7.36e-17	Zm00001d001716	3.30584	1.38e-13	Zm00001d052852	-3.59015	1.92619e-38	Zm00001d030843	3.01104
Zm00001d012556	-1.39213	3.08e-59	Zm00001d051163	1.63396	2.28e-14	Zm00001d008610	2.86457	1.17e-22	Zm00001d041216	7.47835	2.47297e-61	Zm00001d041829	12.0465	3.95e-15	Zm00001d009539	5.67444	6.51e-21	Zm00001d041635	-5.7023	8.05e-28	Zm00001d036341	8.79356	2.36e-14	Zm00001d030864	4.06728	9.24131e-20	Zm00001d016977	-2.04987	3.81805e-43	Zm00001d002771	3.89748	4.88067e-19	Zm00001d041735	2.35304	3.48088e-19	Zm00001d029567	-3.11216	2.45968e-27	Zm00001d052110	1.73497	9.65e-17	Zm00001d013066	11.5062	1.43e-13	Zm00001d039495	-4.382	3.01413e-38	Zm00001d017809	1.26212
Zm00001d004053	-1.32405	4e-59	Zm00001d021595	11.7227	2.44e-14	Zm00001d016070	1.79036	1.23e-22	Zm00001d041537	-5.20419	3.46782e-61	Zm00001d045468	12.2085	4.45e-15	Zm00001d016590	2.5616	6.65e-21	Zm00001d012166	-1.04084	1.11e-27	Zm00001d020363	5.55594	2.44e-14	Zm00001d003320	2.31369	9.85638e-20	Zm00001d029659	-1.69769	5.17704e-43	Zm00001d039510	6.35617	6.55524e-19	Zm00001d035317	1.50061	4.25819e-19	Zm00001d011366	-1.4716	2.49932e-27	Zm00001d031963	3.19379	1.02e-16	Zm00001d031408	11.3704	1.57e-13	Zm00001d050607	-5.96199	3.37298e-38	Zm00001d053881	1.6316
Zm00001d021253	-1.48682	5.91e-59	Zm00001d043071	11.8935	2.62e-14	Zm00001d034669	-1.54911	1.75e-22	Zm00001d044542	-1.52842	3.6297e-61	Zm00001d025985	11.9806	4.51e-15	Zm00001d011908	1.34911	7.33e-21	Zm00001d048483	-3.15758	1.45e-27	Zm00001d020623	11.753	2.65e-14	Zm00001d026598	2.587	1.12607e-19	Zm00001d021484	-1.80768	7.06503e-43	Zm00001d004051	13.408	8.96043e-19	Zm00001d044555	1.23944	4.55597e-19	Zm00001d052566	-1.73763	1.01903e-26	Zm00001d003726	12.7921	1.02e-16	Zm00001d016755	11.5229	1.69e-13	Zm00001d023381	-5.73211	7.33592e-38	Zm00001d009264	1.10155
Zm00001d032875	5.10905	6.72e-59	Zm00001d023252	11.6945	2.74e-14	Zm00001d051658	1.29294	2.04e-22	Zm00001d016929	-4.49997	4.11299e-61	Zm00001d013371	12.0209	4.63e-15	Zm00001d041957	1.26697	9.83e-21	Zm00001d010497	-2.83787	1.5e-27	Zm00001d047801	11.8857	2.9e-14	Zm00001d017684	1.55905	1.14395e-19	Zm00001d049277	-9.02943	1.46104e-42	Zm00001d005507	35.4243	1.08244e-18	Zm00001d026627	13.4928	5.98591e-19	Zm00001d024567	-1.87448	1.01903e-26	Zm00001d017233	12.7244	1.05e-16	Zm00001d053801	11.3896	1.88e-13	Zm00001d009352	-1.1345	1.17139e-37	Zm00001d031399	4.90886
Zm00001d026460	2.00393	6.84e-59	Zm00001d013733	11.7817	3.26e-14	Zm00001d049522	7.36773	3.49e-22	Zm00001d038854	5.69571	5.61866e-61	Zm00001d010504	11.9742	4.9e-15	Zm00001d027869	14.0926	1.13e-20	Zm00001d048070	-1.54077	1.82e-27	Zm00001d034722	3.78757	2.97e-14	Zm00001d037833	2.74462	1.41585e-19	Zm00001d041537	-3.15374	1.46683e-42	Zm00001d041107	5.12526	1.091e-18	Zm00001d048099	2.80073	8.18511e-19	Zm00001d011643	-1.52339	1.02337e-26	Zm00001d020630	1.63006	1.36e-16	Zm00001d053265	11.4631	2.36e-13	Zm00001d048052	-2.20962	1.21177e-37	Zm00001d041609	1.43571
Zm00001d051841	-1.34803	8.17e-59	Zm00001d039576	5.97838	3.44e-14	Zm00001d034324	3.34507	4.58e-22	Zm00001d044780	-7.77556	5.82321e-61	Zm00001d021902	12.3003	5.04e-15	Zm00001d035049	2.73682	1.18e-20	Zm00001d034722	-5.17221	2.31e-27	Zm00001d022519	11.7444	3.3e-14	Zm00001d005246	1.10018	1.46837e-19	Zm00001d009493	-1.73698	1.50748e-42	Zm00001d038330	2.1216	1.30449e-18	Zm00001d039472	1.45125	8.27058e-19	Zm00001d020259	-1.16721	1.20683e-26	Zm00001d034457	12.6188	1.47e-16	Zm00001d032047	6.49153	2.38e-13	Zm00001d023362	-1.07314	1.62538e-37	Zm00001d052225	1.06993
Zm00001d052964	-1.12066	1.3e-58	Zm00001d024757	11.6568	3.56e-14	Zm00001d032875	3.13481	5.06e-22	Zm00001d000400	2.06454	9.04597e-61	Zm00001d053076	11.9417	5.48e-15	Zm00001d053572	4.02132	1.29e-20	Zm00001d042398	-1.08692	2.39e-27	Zm00001d049922	3.14519	3.37e-14	Zm00001d001813	5.21776	1.81264e-19	Zm00001d010672	-4.59836	2.18744e-42	Zm00001d020436	2.75623	1.34647e-18	Zm00001d008570	6.37768	1.02331e-18	Zm00001d023442	-1.16139	1.28228e-26	Zm00001d002253	12.6497	1.47e-16	Zm00001d041525	2.6894	2.38e-13	Zm00001d050868	-1.88323	2.4087e-37	Zm00001d012472	2.45242
Zm00001d016815	-1.43167	3.75e-58	Zm00001d020786	6.67115	3.6e-14	Zm00001d040360	3.62241	5.68e-22	Zm00001d021979	1.76642	1.33814e-60	Zm00001d000364	1.62218	6.32e-15	Zm00001d047225	1.52274	1.34e-20	Zm00001d042278	-1.05627	3.39e-27	Zm00001d013388	11.7207	3.72e-14	Zm00001d016011	7.77167	2.24736e-19	Zm00001d042640	-1.1078	2.30074e-42	Zm00001d007226	7.95848	1.73642e-18	Zm00001d028267	13.3861	1.03708e-18	Zm00001d024231	-1.11425	1.57875e-26	Zm00001d042552	12.7363	1.76e-16	Zm00001d021032	3.001	2.38e-13	Zm00001d008993	-2.10119	2.75135e-37	Zm00001d024292	2.70254
Zm00001d041395	3.61508	6.32e-58	Zm00001d016755	11.7992	3.68e-14	Zm00001d001936	-1.39823	8.43e-22	Zm00001d038922	9.51096	1.34618e-60	Zm00001d032663	11.9308	6.51e-15	Zm00001d043800	13.9647	1.76e-20	Zm00001d017561	-1.37929	3.52e-27	Zm00001d049346	11.7263	3.75e-14	Zm00001d006369	3.38475	3.0028e-19	Zm00001d047467	-5.31424	3.61697e-42	Zm00001d051057	1.6256	1.88717e-18	Zm00001d022089	1.1256	1.19401e-18	Zm00001d049691	-2.05436	1.69839e-26	Zm00001d013388	12.6392	2.34e-16	Zm00001d006250	11.4469	2.47e-13	Zm00001d051415	-1.19688	2.86524e-37	Zm00001d039870	1.49644
Zm00001d037833	-4.8122	7.5e-58	Zm00001d030411	11.6537	3.71e-14	Zm00001d031806	-2.24989	1.06e-21	Zm00001d040144	5.09462	2.41706e-60	Zm00001d026478	11.9084	6.78e-15	Zm00001d052411	2.47503	4.65e-20	Zm00001d026434	-4.42732	4.99e-27	Zm00001d026337	11.6646	3.87e-14	Zm00001d047313	2.73037	3.27752e-19	Zm00001d051585	-1.51337	4.0705e-42	Zm00001d049958	4.28321	4.44888e-18	Zm00001d021064	2.02706	1.3104e-18	Zm00001d015724	-1.06855	2.09246e-26	Zm00001d026176	12.6095	2.54e-16	Zm00001d025134	11.5376	2.75e-13	Zm00001d001796	-7.68163	3.02032e-37	Zm00001d053359	1.5524
Zm00001d049104	-1.43646	1.03e-57	Zm00001d007496	2.12787	5.8e-14	Zm00001d041309	-4.47426	1.29e-21	Zm00001d036832	2.42334	2.81359e-60	Zm00001d003501	8.46012	7.31e-15	Zm00001d029425	2.47613	7.33e-20	Zm00001d040865	-5.18268	5.18e-27	Zm00001d023339	11.6578	4.68e-14	Zm00001d045195	1.05637	3.43373e-19	Zm00001d005085	-1.67822	8.91989e-42	Zm00001d041268	13.2119	4.50055e-18	Zm00001d010902	1.40568	1.37629e-18	Zm00001d028639	-3.62221	2.81528e-26	Zm00001d021595	1.16835	2.54e-16	Zm00001d023117	2.59976	2.76e-13	Zm00001d024292	-3.64439	3.39601e-37	Zm00001d032838	1.48896
Zm00001d043804	-5.5339	1.81e-57	Zm00001d047843	3.30643	6.17e-14	Zm00001d045497	6.93357	1.57e-21	Zm00001d026182	-1.37653	3.89886e-60	Zm00001d025545	11.881	9.66e-15	Zm00001d048510	6.56153	7.92e-20	Zm00001d007735	-1.74718	8.98e-27	Zm00001d018625	11.9572	4.82e-14	Zm00001d032454	13.4967	4.2384e-19	Zm00001d030250	-2.578	9.70714e-42	Zm00001d051406	9.49312	4.69838e-18	Zm00001d009054	4.87818	1.60106e-18	Zm00001d014550	-1.79983	2.94584e-26	Zm00001d014789	12.5237	2.72e-16	Zm00001d011300	4.50597	2.97e-13	Zm00001d040988	-1.33932	3.6717e-37	Zm00001d047283	1.34997
Zm00001d016929	-4.35824	2.22e-57	Zm00001d022541	11.5611	6.46e-14	Zm00001d042127	1.25225	1.74e-21	Zm00001d011136	3.99756	6.72335e-60	Zm00001d028186	11.8438	9.81e-15	Zm00001d000162	1.79525	8.88e-20	Zm00001d014418	-1.2995	1.25e-26	Zm00001d007783	6.61212	4.83e-14	Zm00001d026296	6.73471	4.95454e-19	Zm00001d046825	-1.90742	2.15851e-41	Zm00001d044802	2.5084	5.38071e-18	Zm00001d023927	3.08573	1.71708e-18	Zm00001d032521	-7.79926	3.49397e-26	Zm00001d028750	12.5176	3.7e-16	Zm00001d042690	11.2228	3.29e-13	Zm00001d047283	-1.82635	3.70217e-37	Zm00001d051733	5.28872
Zm00001d004088	1.10894	3e-57	Zm00001d003817	4.44661	6.96e-14	Zm00001d051882	8.30042	4.55e-21	Zm00001d016017	-3.73781	7.17341e-60	Zm00001d052850	11.8373	1.06e-14	Zm00001d024587	5.52945	9.35e-20	Zm00001d053872	-1.05303	1.72e-26	Zm00001d010755	11.59	4.86e-14	Zm00001d003309	1.81938	5.00974e-19	Zm00001d011712	-3.46769	2.74554e-41	Zm00001d047467	3.48357	9.91058e-18	Zm00001d010376	3.68964	2.08532e-18	Zm00001d004978	-1.04472	3.69117e-26	Zm00001d003855	1.82681	4.14e-16	Zm00001d036222	2.33402	3.83e-13	Zm00001d034767	-3.88438	1.18562e-36	Zm00001d016758	1.01786
Zm00001d003502	-3.99743	3.42e-57	Zm00001d029684	11.5223	7.71e-14	Zm00001d002906	1.17821	5.12e-21	Zm00001d020614	1.04741	1.35006e-59	Zm00001d026670	5.213	1.07e-14	Zm00001d023367	1.19664	1.11e-19	Zm00001d026475	-3.80881	5.66e-26	Zm00001d013199	3.87093	5.18e-14	Zm00001d036389	2.92682	7.2363e-19	Zm00001d016506	-7.60024	2.89602e-41	Zm00001d018142	2.51714	1.56525e-17	Zm00001d005507	35.0074	2.1521e-18	Zm00001d048923	-1.54599	4.96012e-26	Zm00001d053029	12.5373	4.27e-16	Zm00001d001812	11.1971	3.9e-13	Zm00001d009264	-1.46585	1.42579e-36	Zm00001d038840	4.62734
Zm00001d018930	-1.33849	4.59e-57	Zm00001d027987	1.31254	8.17e-14	Zm00001d043800	14.1259	8.46e-21	Zm00001d047708	-1.21227	1.51701e-59	Zm00001d021595	11.8184	1.24e-14	Zm00001d027844	1.04242	1.18e-19	Zm00001d015198	-3.98986	5.87e-26	Zm00001d051632	11.6013	5.18e-14	Zm00001d007532	13.4325	7.59631e-19	Zm00001d033480	-5.09569	2.93899e-41	Zm00001d039051	5.13896	1.68314e-17	Zm00001d010522	7.88529	2.5893e-18	Zm00001d033941	-2.86444	5.50594e-26	Zm00001d026478	12.4355	4.82e-16	Zm00001d006659	11.3135	3.94e-13	Zm00001d048483	-3.84487	1.65994e-36	Zm00001d042930	4.54092
Zm00001d037967	1.79867	1.96e-56	Zm00001d031806	2.01226	8.87e-14	Zm00001d004051	14.0913	9.77e-21	Zm00001d051842	2.16458	1.67068e-59	Zm00001d024757	11.7852	1.53e-14	Zm00001d032384	1.09006	1.56e-19	Zm00001d052347	-1.60833	6.07e-26	Zm00001d028750	11.6115	5.32e-14	Zm00001d048215	13.4031	8.55035e-19	Zm00001d003649	-1.46752	5.02643e-41	GRMZM5G800457	12.9606	1.84817e-17	Zm00001d025761	3.43449	2.80071e-18	Zm00001d007783	-6.73817	7.55068e-26	Zm00001d009327	1.33842	6.32e-16	Zm00001d005047	11.2311	4.25e-13	Zm00001d007732	-1.17567	2.23665e-36	Zm00001d032384	1.09503
Zm00001d047366	7.70132	2.09e-56	Zm00001d015364	1.31805	9.33e-14	Zm00001d004966	-2.56991	1.16e-20	Zm00001d034506	-3.62204	2.29922e-59	Zm00001d002580	3.76919	1.58e-14	Zm00001d037620	2.3739	1.82e-19	Zm00001d049796	-3.03044	6.09e-26	Zm00001d029656	11.6499	6.22e-14	Zm00001d052411	2.32896	9.93885e-19	Zm00001d005931	-1.69867	5.03596e-41	Zm00001d041537	2.05191	1.88031e-17	Zm00001d012318	13.2196	2.83122e-18	Zm00001d003196	-2.36462	9.44405e-26	Zm00001d028639	2.84805	7.06e-16	Zm00001d045098	5.25907	4.35e-13	Zm00001d024587	-7.46678	2.23858e-36	Zm00001d028811	1.04111
Zm00001d038980	4.17564	2.12e-56	Zm00001d034020	2.77228	1.13e-13	Zm00001d034849	1.41445	1.18e-20	Zm00001d051415	1.50243	2.47425e-59	Zm00001d021788	11.7393	1.84e-14	Zm00001d014526	5.85918	1.97e-19	Zm00001d053610	-2.90107	6.59e-26	Zm00001d053029	11.6012	7.08e-14	Zm00001d033480	3.6402	1.56364e-18	Zm00001d034167	-1.4133	6.0479e-41	Zm00001d043474	12.938	2.07039e-17	Zm00001d002868	1.49046	5.21335e-18	Zm00001d043944	-1.09612	1.06938e-25	Zm00001d029656	12.4648	7.59e-16	Zm00001d048147	11.2127	4.39e-13	Zm00001d002440	-7.54385	2.39382e-36	Zm00001d010814	8.53665
Zm00001d038558	-1.2287	2.93e-56	Zm00001d039654	11.4074	1.15e-13	Zm00001d047873	14.0566	1.46e-20	Zm00001d032206	2.25875	3.38435e-59	Zm00001d021484	11.7231	2.04e-14	Zm00001d026296	5.9468	1.97e-19	Zm00001d029711	-2.11356	7.13e-26	Zm00001d021330	3.63331	7.16e-14	Zm00001d009539	5.87335	1.57274e-18	Zm00001d050645	-1.59552	6.90945e-41	Zm00001d048007	12.9334	2.33894e-17	Zm00001d050640	1.05818	5.7893e-18	Zm00001d051973	-5.57574	2.53592e-25	Zm00001d031765	12.4473	9.61e-16	Zm00001d002538	4.2589	5.26e-13	Zm00001d021420	-2.20999	3.13845e-36	Zm00001d023635	13.989
Zm00001d043333	-1.47232	6.32e-56	Zm00001d052482	11.4429	1.3e-13	Zm00001d049982	2.04966	1.68e-20	Zm00001d018469	3.36844	3.9539e-59	Zm00001d011525	11.7246	2.15e-14	Zm00001d014347	3.44047	2.05e-19	Zm00001d048083	-2.04052	9.17e-26	Zm00001d038578	11.5824	9.23e-14	Zm00001d052918	1.00088	1.73416e-18	Zm00001d005135	-1.21561	8.27456e-41	Zm00001d023742	1.00574	2.40446e-17	Zm00001d026835	3.35696	8.01048e-18	Zm00001d006503	-8.28098	3.11001e-25	Zm00001d003409	2.58292	1.02e-15	Zm00001d053182	3.94183	6.2e-13	Zm00001d014053	-4.49955	3.24896e-36	Zm00001d019668	1.01548
Zm00001d039155	1.35839	6.77e-56	Zm00001d014739	11.5058	1.33e-13	Zm00001d039580	6.49361	2.45e-20	Zm00001d052224	-2.7483	6.15546e-59	Zm00001d026524	1.03122	2.22e-14	Zm00001d027626	2.58619	2.07e-19	Zm00001d016593	-3.07434	9.59e-26	Zm00001d028541	2.9348	9.94e-14	Zm00001d011712	2.36853	1.90178e-18	Zm00001d011721	-6.62169	1.39072e-40	Zm00001d052021	4.93623	3.76926e-17	Zm00001d011536	3.74502	8.12911e-18	Zm00001d041635	-5.31252	3.47529e-25	Zm00001d049796	2.31836	1.19e-15	Zm00001d029754	11.1453	7.16e-13	Zm00001d003999	-1.24838	4.32225e-36	Zm00001d038397	2.94546
Zm00001d011902	6.32278	1.19e-55	Zm00001d024444	11.4502	1.54e-13	Zm00001d012861	-2.3166	2.59e-20	Zm00001d048695	-5.1971	1.08661e-58	Zm00001d013369	3.8452	2.23e-14	Zm00001d053595	2.4196	2.43e-19	Zm00001d015014	-2.26099	1.48e-25	Zm00001d033186	11.5357	1.03e-13	Zm00001d052201	2.38751	2.15396e-18	Zm00001d002174	-1.09789	2.60795e-40	Zm00001d032781	2.0105	4.02079e-17	Zm00001d045756	1.48183	1.31984e-17	Zm00001d049982	-2.25263	4.3525e-25	Zm00001d051406	8.85646	1.21e-15	Zm00001d020780	11.2786	7.48e-13	Zm00001d052282	-1.02795	8.71287e-36	Zm00001d003690	2.90363
Zm00001d023924	2.83749	1.54e-55	Zm00001d013066	11.4524	1.76e-13	Zm00001d026475	-2.93149	2.78e-20	Zm00001d024861	-8.69403	1.68489e-58	Zm00001d052435	11.7926	2.28e-14	Zm00001d002690	1.60469	2.84e-19	Zm00001d020094	-1.07044	1.57e-25	Zm00001d031765	11.5403	1.24e-13	Zm00001d047889	13.2419	2.17379e-18	Zm00001d004876	-1.21423	4.44405e-40	Zm00001d002154	1.57894	4.02431e-17	Zm00001d001282	1.01458	1.54053e-17	Zm00001d016964	-1.42966	4.61257e-25	Zm00001d021421	4.67378	1.25e-15	Zm00001d012797	1.24169	7.61e-13	Zm00001d039590	-1.88886	1.2907e-35	Zm00001d051044	1.26285
Zm00001d042127	1.99846	1.56e-55	Zm00001d008893	1.68463	1.94e-13	Zm00001d023137	-1.52592	5.46e-20	Zm00001d006504	-6.59963	2.00023e-58	Zm00001d001906	1.5412	2.32e-14	Zm00001d001786	1.15004	2.86e-19	Zm00001d043080	-6.63755	1.61e-25	Zm00001d015962	11.4448	1.25e-13	Zm00001d003196	1.95051	2.28484e-18	Zm00001d033969	-2.38327	4.93033e-40	Zm00001d035812	12.8307	4.98668e-17	Zm00001d044540	12.9344	1.59779e-17	Zm00001d032132	-7.051	5.60244e-25	Zm00001d031843	2.1594	1.66e-15	Zm00001d048029	11.122	7.67e-13	Zm00001d032502	-2.67955	1.93065e-35	Zm00001d004220	3.93026
Zm00001d044729	-1.91275	1.71e-55	Zm00001d012917	11.3086	1.96e-13	Zm00001d037967	1.077	6.83e-20	Zm00001d052904	-2.69031	5.16087e-58	Zm00001d002120	2.53824	2.37e-14	Zm00001d032217	1.47526	3.22e-19	Zm00001d047214	-2.20797	4.16e-25	Zm00001d041268	11.4368	1.36e-13	Zm00001d044629	1.10183	2.37511e-18	Zm00001d008053	-1.0229	4.98144e-40	Zm00001d038256	5.03312	5.31548e-17	Zm00001d012302	12.8836	2.08263e-17	Zm00001d031843	-2.70935	6.08235e-25	Zm00001d048535	12.2207	2.52e-15	Zm00001d025711	11.1417	8.37e-13	Zm00001d039565	-1.79175	2.15207e-35	Zm00001d033088	1.56474
Zm00001d030108	2.79417	1.84e-55	Zm00001d050868	1.12213	2.06e-13	Zm00001d024348	13.7386	1.43e-19	Zm00001d041957	2.11694	6.43168e-58	Zm00001d026603	11.792	2.37e-14	Zm00001d004166	4.57391	3.46e-19	Zm00001d020630	-1.99118	5.04e-25	Zm00001d030411	11.4295	1.37e-13	Zm00001d043222	2.62442	2.72651e-18	Zm00001d045195	-1.54487	5.24231e-40	Zm00001d018752	1.37765	6.03227e-17	Zm00001d011286	7.91255	2.37326e-17	Zm00001d018709	-2.46844	7.31736e-25	Zm00001d025985	12.131	2.76e-15	Zm00001d019253	11.1027	8.75e-13	Zm00001d033374	-1.09764	2.66073e-35	Zm00001d023242	2.13349
Zm00001d015375	-2.26774	2.71e-55	Zm00001d053265	11.4643	2.18e-13	Zm00001d040159	5.01823	1.71e-19	Zm00001d000001	2.47323	2.36741e-57	Zm00001d031894	6.21251	2.71e-14	Zm00001d031806	2.69883	4.14e-19	Zm00001d026665	-1.41046	5.86e-25	Zm00001d041853	11.5206	1.41e-13	Zm00001d005507	34.859	3.11079e-18	Zm00001d023955	-1.90656	8.1452e-40	Zm00001d034457	12.7206	6.16864e-17	Zm00001d011518	12.8043	2.71067e-17	Zm00001d051882	-8.96187	8.0375e-25	Zm00001d043979	12.5528	2.84e-15	Zm00001d048046	6.76069	9.1e-13	Zm00001d030230	-1.10984	2.6771e-35	Zm00001d021264	2.37966
Zm00001d012464	10.4259	3.11e-55	Zm00001d039222	11.363	2.36e-13	Zm00001d032828	-2.22551	2.74e-19	Zm00001d025236	8.98829	2.72184e-57	Zm00001d025340	11.7452	2.85e-14	Zm00001d028267	13.3906	8.68e-19	Zm00001d051627	-2.18089	5.99e-25	Zm00001d046278	3.33078	1.5e-13	Zm00001d023924	1.62061	3.70669e-18	Zm00001d044802	-3.655	8.62538e-40	Zm00001d035014	1.29454	7.21701e-17	Zm00001d037958	1.24567	3.03246e-17	Zm00001d000436	-1.00363	9.43462e-25	Zm00001d021512	12.1712	2.92e-15	Zm00001d008648	2.01087	9.24e-13	Zm00001d044555	-1.68061	3.43484e-35	Zm00001d008687	1.03621
Zm00001d048840	-6.1111	7.26e-55	Zm00001d027811	5.14919	2.45e-13	Zm00001d018190	1.15473	2.89e-19	Zm00001d020936	5.22015	4.70713e-57	Zm00001d041575	2.66941	3.17e-14	Zm00001d026029	2.95788	9.11e-19	Zm00001d031950	-6.02088	6.26e-25	Zm00001d025971	7.32514	1.5e-13	Zm00001d049493	2.11948	3.91016e-18	Zm00001d028204	-1.95357	1.28587e-39	Zm00001d033704	13.0845	8.80609e-17	Zm00001d002051	1.4559	3.41996e-17	Zm00001d020630	-1.96719	1.49097e-24	Zm00001d040651	12.1	3.89e-15	Zm00001d002649	1.22475	1e-12	Zm00001d042747	-1.20807	4.32645e-35	Zm00001d016029	1.95283
Zm00001d020094	-1.57104	8.49e-55	Zm00001d041124	11.3051	2.55e-13	Zm00001d028919	1.01131	4.43e-19	Zm00001d038966	1.58574	6.8573e-57	Zm00001d023252	11.619	3.53e-14	Zm00001d013351	1.10455	1.16e-18	Zm00001d050823	-1.52254	7.28e-25	Zm00001d032533	11.8187	1.78e-13	Zm00001d033062	2.29955	4.2586e-18	Zm00001d012321	-1.35541	1.91313e-39	Zm00001d026252	2.4107	9.0927e-17	Zm00001d014739	2.20076	3.50585e-17	Zm00001d021421	-5.75615	1.8519e-24	Zm00001d034324	2.79782	4e-15	Zm00001d052933	10.9878	1.11e-12	Zm00001d033402	-10.8912	6.57665e-35	Zm00001d009918	2.25798
Zm00001d017422	7.04913	1.42e-54	Zm00001d026245	1.598	2.6e-13	Zm00001d006059	1.66488	5.44e-19	Zm00001d013448	-1.22759	2.06456e-56	Zm00001d013195	4.76048	3.79e-14	Zm00001d021064	2.02286	1.75e-18	Zm00001d038961	-1.10373	9.76e-25	Zm00001d010504	11.3505	1.84e-13	Zm00001d032733	1.49351	4.38222e-18	Zm00001d027841	-1.89428	2.13123e-39	Zm00001d038200	1.06515	9.21134e-17	Zm00001d016593	2.52877	3.59481e-17	Zm00001d032992	-2.09843	2.09276e-24	Zm00001d046935	12.0702	4.48e-15	Zm00001d047894	11.0375	1.12e-12	Zm00001d023377	-1.01319	6.83991e-35	Zm00001d035184	1.38634
Zm00001d017444	9.7789	1.65e-54	Zm00001d049709	1.20727	2.88e-13	Zm00001d026051	1.87763	5.66e-19	Zm00001d018037	5.71945	2.19268e-56	Zm00001d015102	2.21588	4.33e-14	Zm00001d001032	1.80993	1.79e-18	Zm00001d049088	-1.76066	1.26e-24	Zm00001d002058	4.65973	2.16e-13	Zm00001d034849	1.30351	4.6697e-18	Zm00001d031439	-1.90647	2.29224e-39	Zm00001d024778	12.6484	1.14823e-16	Zm00001d050770	7.49724	4.22451e-17	Zm00001d025414	-1.39079	2.51228e-24	Zm00001d006916	12.0355	5.73e-15	Zm00001d008372	10.9989	1.12e-12	Zm00001d037386	-2.96784	1.99603e-34	Zm00001d025679	1.67119
Zm00001d029061	5.94975	2.98e-54	Zm00001d010504	11.2448	2.88e-13	Zm00001d030108	1.68871	6.1e-19	Zm00001d045391	2.92504	2.84643e-56	Zm00001d005648	2.26065	4.83e-14	Zm00001d004880	1.01348	2.21e-18	Zm00001d021465	-6.2231	1.77e-24	Zm00001d012917	11.3023	2.24e-13	Zm00001d017444	13.1919	4.7625e-18	Zm00001d001813	-6.36071	3.27336e-39	Zm00001d000113	4.38223	1.15287e-16	Zm00001d005906	12.1138	4.81091e-17	Zm00001d019570	-1.73204	3.59594e-24	Zm00001d038365	11.9892	6.6e-15	Zm00001d006192	11.0199	1.26e-12	Zm00001d019240	-1.7701	2.98051e-34	Zm00001d050437	1.01856
Zm00001d014885	4.26992	3.19e-54	Zm00001d036213	1.94042	2.89e-13	Zm00001d051406	9.71308	6.5e-19	Zm00001d011710	3.09152	5.84441e-56	Zm00001d041610	11.7722	4.84e-14	Zm00001d039315	1.05767	2.56e-18	Zm00001d041575	-3.44286	1.92e-24	Zm00001d029684	11.3139	2.58e-13	Zm00001d025706	1.50179	4.88102e-18	Zm00001d016011	-8.14054	4.11292e-39	Zm00001d051627	1.85002	1.75348e-16	Zm00001d015776	12.7734	5.78029e-17	Zm00001d034024	-1.01236	3.66136e-24	Zm00001d025901	2.2766	7.16e-15	Zm00001d037766	1.69048	1.88e-12	Zm00001d029105	-1.09451	3.57815e-34	Zm00001d040865	4.14651
Zm00001d017065	-2.77935	8.75e-54	Zm00001d006659	11.3521	3.01e-13	Zm00001d027816	-13.4382	7.92e-19	Zm00001d028730	-2.02888	6.27817e-56	Zm00001d034020	2.80375	5.1e-14	Zm00001d018962	2.43977	2.56e-18	Zm00001d023241	-1.23246	2e-24	Zm00001d018752	1.21282	2.94e-13	Zm00001d005716	1.56726	5.41788e-18	Zm00001d017914	-3.84458	5.34919e-39	Zm00001d052890	1.42226	1.99418e-16	Zm00001d051743	12.6854	6.74326e-17	Zm00001d018959	-1.39597	4.76986e-24	Zm00001d002491	11.9592	7.59e-15	Zm00001d015557	11.1476	1.95e-12	Zm00001d031875	-7.86044	5.33667e-34	Zm00001d021465	3.43468
Zm00001d051666	-1.27294	1.46e-53	Zm00001d025711	11.3171	3.16e-13	Zm00001d002039	4.50273	8.04e-19	Zm00001d014005	5.75626	9.07273e-56	Zm00001d012227	4.21979	5.29e-14	Zm00001d044729	1.14148	2.79e-18	Zm00001d051183	-3.39209	2.14e-24	Zm00001d034253	11.3013	3.19e-13	Zm00001d048007	13.1037	6.17605e-18	Zm00001d051753	-2.65686	6.11383e-39	Zm00001d008910	2.44254	2.10741e-16	Zm00001d033240	2.08811	1.02204e-16	Zm00001d002690	-1.79983	5.44744e-24	Zm00001d052424	12.0803	7.73e-15	Zm00001d017828	2.2557	2.06e-12	Zm00001d017331	-2.19445	5.48282e-34	Zm00001d010902	1.39715
ENSRNA049479579	1.10883	1.58e-53	Zm00001d007735	1.23886	3.28e-13	Zm00001d039510	6.33752	8.09e-19	Zm00001d053801	-8.21154	1.29264e-55	Zm00001d020783	1.88144	6.46e-14	Zm00001d009877	2.12888	3.79e-18	Zm00001d043386	-1.06051	3.52e-24	Zm00001d021227	11.2333	3.32e-13	Zm00001d052933	13.0688	6.24662e-18	Zm00001d044159	-1.92587	1.00459e-38	Zm00001d010300	1.24429	2.35852e-16	Zm00001d052083	1.93548	1.0753e-16	Zm00001d025795	-10.8009	9.42832e-24	Zm00001d036318	12.0325	8.37e-15	Zm00001d052307	10.9426	2.06e-12	Zm00001d053881	-2.07198	7.49296e-34	Zm00001d021420	1.58515
Zm00001d032457	1.11603	2.34e-53	Zm00001d008999	11.5592	3.73e-13	Zm00001d027973	6.68267	8.64e-19	Zm00001d003267	1.59946	3.23687e-55	Zm00001d040692	6.87549	7.5e-14	Zm00001d010822	3.31319	3.96e-18	Zm00001d016964	-1.40662	4.86e-24	Zm00001d021439	11.2771	3.47e-13	Zm00001d028552	1.01946	6.76568e-18	Zm00001d014928	-1.52963	1.3825e-38	Zm00001d048215	12.4417	3.8438e-16	Zm00001d009287	3.49823	1.16205e-16	Zm00001d015965	-3.51186	1.17763e-23	Zm00001d022189	11.9734	8.87e-15	Zm00001d045253	3.82888	2.3e-12	Zm00001d001282	-1.40939	9.2104e-34	Zm00001d048510	6.29624
Zm00001d031855	-2.90912	2.86e-53	Zm00001d016811	1.07293	3.79e-13	Zm00001d005865	1.78859	8.95e-19	Zm00001d007692	-3.27297	3.52797e-55	Zm00001d037727	1.51782	8.88e-14	Zm00001d011991	1.13498	4.19e-18	Zm00001d023788	-1.57722	5.94e-24	Zm00001d031783	4.20772	3.59e-13	Zm00001d053658	13.0187	7.6322e-18	Zm00001d002280	-2.86221	1.44115e-38	Zm00001d005247	3.33593	4.65043e-16	Zm00001d047010	1.04814	1.17506e-16	Zm00001d019538	-1.31644	1.22016e-23	Zm00001d016530	11.9239	9.07e-15	Zm00001d020891	2.11307	3.03e-12	Zm00001d030843	-3.81022	1.14742e-33	Zm00001d028267	13.1939
Zm00001d006028	3.40454	3.48e-53	Zm00001d029198	11.2339	3.98e-13	Zm00001d030911	3.41983	9.73e-19	Zm00001d052070	-2.40374	8.10129e-55	Zm00001d003114	11.5915	9.07e-14	Zm00001d034847	2.65537	4.22e-18	Zm00001d003726	-10.8309	6.06e-24	Zm00001d044802	11.2999	3.72e-13	Zm00001d023608	13.0771	7.94754e-18	Zm00001d014319	-3.33865	1.80865e-38	Zm00001d041829	12.4365	4.79511e-16	Zm00001d021614	4.07569	1.23036e-16	Zm00001d050960	-9.91268	1.79974e-23	Zm00001d030698	11.952	9.21e-15	Zm00001d045995	2.27552	3.4e-12	Zm00001d015964	-9.17429	1.76211e-33	Zm00001d039495	3.07247
Zm00001d017762	-3.18243	6.99e-53	Zm00001d013391	11.1717	4.29e-13	Zm00001d032398	1.23318	1.59e-18	Zm00001d002323	-3.42615	1.51343e-54	Zm00001d026434	3.20531	9.44e-14	Zm00001d042394	9.54778	4.44e-18	Zm00001d002163	-3.3447	6.56e-24	Zm00001d041244	2.33702	3.8e-13	Zm00001d006207	1.99988	8.08828e-18	Zm00001d030863	-2.40339	2.18084e-38	Zm00001d046935	12.4139	4.92925e-16	Zm00001d047904	2.3923	1.28283e-16	Zm00001d008910	-2.90269	1.94378e-23	Zm00001d012108	2.36477	1.07e-14	Zm00001d039222	10.837	3.67e-12	Zm00001d050038	-3.49651	2.11306e-33	Zm00001d053420	13.1515
Zm00001d051080	-1.1235	1.4e-52	Zm00001d033383	4.91829	4.36e-13	Zm00001d053986	-1.02136	1.72e-18	Zm00001d012177	-7.43521	1.75847e-54	Zm00001d052411	1.98797	9.92e-14	Zm00001d023635	13.3979	4.78e-18	Zm00001d002058	-6.17085	7.53e-24	Zm00001d032249	11.2354	3.82e-13	Zm00001d019348	13.0531	8.12275e-18	Zm00001d002889	-1.62709	2.20774e-38	Zm00001d013371	12.4318	5.00065e-16	Zm00001d024245	1.67927	1.48126e-16	Zm00001d023291	-3.02003	1.96731e-23	Zm00001d049346	11.9641	1.12e-14	Zm00001d008163	4.70739	3.74e-12	Zm00001d036580	-5.41799	2.54318e-33	Zm00001d033621	1.24188
Zm00001d032398	2.0656	1.95e-52	Zm00001d051932	11.2277	4.49e-13	Zm00001d005507	35.1356	2.01e-18	Zm00001d032875	4.90874	1.83004e-54	Zm00001d011857	11.4061	1.24e-13	Zm00001d048052	1.54382	5.4e-18	Zm00001d000197	-1.65677	8.24e-24	Zm00001d052436	2.65522	3.82e-13	Zm00001d006681	13.0427	8.87369e-18	Zm00001d000551	-3.82525	2.23702e-38	Zm00001d026460	1.05741	5.27519e-16	Zm00001d046041	1.36483	1.58365e-16	Zm00001d039963	-3.53845	2.94446e-23	Zm00001d024587	2.28787	1.21e-14	Zm00001d022364	10.9734	3.78e-12	Zm00001d020620	-3.85539	5.17954e-33	Zm00001d009051	1.20369
Zm00001d047875	2.08087	2.34e-52	Zm00001d017177	11.2346	4.56e-13	Zm00001d039916	-13.3963	2.09e-18	Zm00001d033645	-1.08832	2.09585e-54	Zm00001d039289	1.75026	1.36e-13	Zm00001d035266	1.07778	6.2e-18	Zm00001d003610	-1.83291	9.54e-24	Zm00001d042045	11.2008	4.01e-13	Zm00001d053196	12.9872	9.25091e-18	Zm00001d010755	-11.0739	2.40077e-38	Zm00001d049364	6.1055	6.89554e-16	Zm00001d051852	12.5727	1.86388e-16	Zm00001d010814	-9.10895	3.14754e-23	Zm00001d004650	1.67371	1.34e-14	Zm00001d049232	10.7529	3.88e-12	Zm00001d033941	-4.22685	8.60664e-33	Zm00001d026531	13.1375
Zm00001d019449	1.47665	3.53e-52	Zm00001d034619	2.16697	4.56e-13	Zm00001d047681	1.27994	2.22e-18	Zm00001d011908	2.16745	3.06874e-54	Zm00001d038909	11.394	1.36e-13	Zm00001d003690	2.78327	7.87e-18	Zm00001d012559	-8.34643	1.26e-23	Zm00001d017398	11.3754	4.36e-13	Zm00001d010490	1.05808	1.08269e-17	Zm00001d002154	-2.35354	2.41206e-38	Zm00001d010972	6.31587	7.8203e-16	Zm00001d012068	12.5214	2.02169e-16	Zm00001d031667	-1.1649	3.67083e-23	Zm00001d037748	4.31081	1.37e-14	Zm00001d000882	10.8488	4.29e-12	Zm00001d020519	-6.82079	1.18449e-32	Zm00001d012318	13.0567
Zm00001d042911	-2.2244	3.75e-52	Zm00001d052675	11.1438	4.7e-13	Zm00001d034457	13.2494	2.24e-18	Zm00001d022314	2.47822	4.50692e-54	Zm00001d048693	1.09995	1.56e-13	Zm00001d042409	1.83738	8.43e-18	Zm00001d017526	-1.66526	1.35e-23	Zm00001d006614	11.2666	4.88e-13	Zm00001d029922	3.14849	1.13686e-17	Zm00001d031894	-4.79358	2.44773e-38	Zm00001d052566	1.34742	7.95796e-16	Zm00001d049736	1.3764	2.11464e-16	Zm00001d031963	-3.71013	3.80921e-23	Zm00001d032533	3.62579	1.42e-14	Zm00001d051932	10.7822	4.66e-12	Zm00001d045382	-1.21499	1.6525e-32	Zm00001d037700	1.00599
Zm00001d035049	4.41381	5.04e-52	Zm00001d030686	4.41848	4.79e-13	Zm00001d029443	3.03559	2.38e-18	Zm00001d051731	1.94977	6.7379e-54	Zm00001d021421	11.3805	1.59e-13	Zm00001d011518	12.9466	9.97e-18	Zm00001d053843	-1.36013	1.53e-23	Zm00001d041956	11.1843	5.01e-13	Zm00001d027266	7.66887	1.17139e-17	Zm00001d005700	-3.28544	2.55095e-38	Zm00001d051081	3.67047	8.09273e-16	Zm00001d050981	7.94057	2.38065e-16	Zm00001d051744	-2.21478	5.60264e-23	Zm00001d051973	4.2845	1.65e-14	Zm00001d013829	10.6921	5.17e-12	Zm00001d031806	-3.47795	1.69805e-32	Zm00001d046915	1.50919
Zm00001d019287	1.21564	6.16e-52	Zm00001d049673	11.156	5.11e-13	Zm00001d027841	1.29863	2.53e-18	MIR529	-1.22952	6.94095e-54	Zm00001d025640	11.3866	1.86e-13	Zm00001d019348	12.94	1.38e-17	Zm00001d042932	-2.49141	1.74e-23	Zm00001d035812	11.1952	5.05e-13	Zm00001d037501	1.57664	1.33681e-17	Zm00001d021457	-5.53721	2.60794e-38	Zm00001d048527	12.3914	8.53531e-16	Zm00001d005185	12.5792	2.38372e-16	Zm00001d017518	-4.22052	6.50048e-23	Zm00001d029051	11.8979	1.87e-14	Zm00001d027542	10.9047	5.4e-12	Zm00001d038397	-3.77708	3.33552e-32	Zm00001d027626	2.47982
Zm00001d051850	3.70668	7.98e-52	Zm00001d025359	11.1089	6.23e-13	Zm00001d019348	13.2759	2.55e-18	Zm00001d032221	-3.92571	1.21926e-53	Zm00001d037766	1.75468	1.9e-13	Zm00001d037810	6.84852	1.76e-17	Zm00001d037225	-1.78195	2.17e-23	Zm00001d052675	11.1502	5.13e-13	Zm00001d028182	1.16218	1.52691e-17	Zm00001d000228	-5.12392	5.42241e-38	Zm00001d031168	12.3194	8.6854e-16	Zm00001d050913	12.4484	2.45139e-16	Zm00001d051238	-2.67405	6.99173e-23	Zm00001d017398	11.9861	1.98e-14	Zm00001d029686	5.08592	5.79e-12	Zm00001d004573	-8.57584	5.80619e-32	Zm00001d023145	1.44593
Zm00001d028401	1.00275	8.86e-52	Zm00001d034578	11.1051	8.12e-13	Zm00001d048215	13.2538	2.63e-18	Zm00001d032042	-1.17399	1.91531e-53	Zm00001d020932	11.3466	2.15e-13	Zm00001d010408	1.52201	2.26e-17	Zm00001d017473	-2.82226	2.28e-23	Zm00001d009049	11.1325	5.6e-13	Zm00001d026047	1.12676	1.78451e-17	Zm00001d050307	-2.73194	8.24291e-38	Zm00001d026478	12.2766	9.42418e-16	Zm00001d052096	3.12796	2.60223e-16	Zm00001d028811	-1.08733	1.08516e-22	Zm00001d049691	1.53122	2.5e-14	Zm00001d003885	7.60077	5.93e-12	Zm00001d036213	-3.30952	6.07704e-32	Zm00001d035266	1.06503
Zm00001d020214	3.9848	2.88e-51	Zm00001d015557	11.2932	8.72e-13	Zm00001d038431	1.07026	2.99e-18	Zm00001d035292	2.429	2.78351e-53	Zm00001d048466	11.3111	2.26e-13	Zm00001d010300	1.10511	3.05e-17	Zm00001d020519	-5.37129	2.8e-23	Zm00001d028543	11.1505	6.02e-13	GRMZM5G851769	1.01073	2.38212e-17	Zm00001d032810	-2.62416	8.62112e-38	Zm00001d025545	12.2737	1.18415e-15	Zm00001d053738	1.93483	2.69124e-16	Zm00001d028947	-1.7319	2.46942e-22	Zm00001d030516	11.9652	2.76e-14	Zm00001d011611	10.6675	6.34e-12	Zm00001d011171	-2.61582	8.71763e-32	Zm00001d048483	2.68776
Zm00001d022265	8.49686	3.23e-51	Zm00001d007953	11.1471	9.49e-13	Zm00001d032046	-1.11343	3.07e-18	Zm00001d032457	1.12256	3.15893e-53	Zm00001d017526	1.26469	2.64e-13	Zm00001d014789	12.7682	3.12e-17	Zm00001d012108	-2.92162	3.23e-23	Zm00001d045075	4.49627	6.08e-13	Zm00001d038928	1.19775	2.47304e-17	Zm00001d028576	-3.71015	9.8375e-38	Zm00001d036341	7.68189	1.22925e-15	Zm00001d013351	1.02929	2.83323e-16	Zm00001d018953	-1.96768	2.6364e-22	Zm00001d033890	11.7466	2.77e-14	Zm00001d039818	10.6629	6.86e-12	Zm00001d037932	-3.47495	1.00722e-31	Zm00001d012302	12.8881
Zm00001d002906	1.82717	3.65e-51	Zm00001d006905	2.81136	9.82e-13	Zm00001d051128	1.82439	3.12e-18	GRMZM5G800457	-2.12147	4.48098e-53	Zm00001d022537	11.2802	2.92e-13	Zm00001d024005	1.5569	3.19e-17	Zm00001d000191	-1.35242	3.68e-23	Zm00001d013635	11.2667	6.44e-13	Zm00001d012810	1.38375	2.51569e-17	Zm00001d008257	-1.01267	1.05821e-37	Zm00001d011895	1.3815	1.31754e-15	Zm00001d032838	1.33923	2.84036e-16	Zm00001d051952	-3.08379	5.83832e-22	Zm00001d044713	4.75389	3.43e-14	Zm00001d029974	11.3004	7.05e-12	Zm00001d008687	-1.31699	3.61638e-31	Zm00001d025761	3.35743
Zm00001d024861	-8.12773	3.8e-51	Zm00001d050518	11.0143	1.02e-12	Zm00001d021279	2.23654	3.55e-18	Zm00001d024397	6.19901	8.35059e-53	Zm00001d008163	4.65739	3.2e-13	Zm00001d051591	1.58826	3.28e-17	Zm00001d001488	-1.68022	4.02e-23	Zm00001d026302	11.1015	6.57e-13	Zm00001d031518	13.2018	2.62181e-17	Zm00001d003320	-3.05292	1.46563e-37	Zm00001d030026	1.27422	1.36308e-15	Zm00001d019230	1.48867	3.18963e-16	Zm00001d023635	-14.7773	5.90106e-22	Zm00001d044845	1.15975	4.4e-14	Zm00001d004086	1.4383	7.27e-12	Zm00001d029711	-2.3269	5.52031e-31	Zm00001d005507	33.962
Zm00001d020783	-3.5382	6.42e-51	Zm00001d052331	11.0823	1.02e-12	Zm00001d016011	5.58159	4.26e-18	Zm00001d019490	3.00784	9.27027e-53	Zm00001d036389	11.2937	3.49e-13	Zm00001d045756	1.46195	3.37e-17	Zm00001d002277	-1.37286	5.31e-23	Zm00001d043071	11.2813	6.86e-13	Zm00001d032583	2.70946	2.94156e-17	Zm00001d002771	-5.37184	3.38034e-37	Zm00001d025985	12.1993	1.43351e-15	Zm00001d045098	7.09692	3.23202e-16	Zm00001d034252	-14.447	8.58737e-22	Zm00001d045319	11.6736	4.42e-14	Zm00001d048301	10.6954	7.9e-12	Zm00001d004978	-1.14564	5.82997e-31	Zm00001d000087	2.66907
Zm00001d047563	1.77752	6.76e-51	Zm00001d021623	10.8869	1.12e-12	Zm00001d047467	3.51057	5.05e-18	Zm00001d018483	1.43655	1.03058e-52	Zm00001d013391	11.1409	4.45e-13	Zm00001d043084	1.09412	3.52e-17	Zm00001d038840	-7.67207	5.61e-23	Zm00001d015198	2.82215	7.21e-13	Zm00001d014021	12.8534	3.2921e-17	Zm00001d051128	-2.56575	4.76149e-37	Zm00001d012108	2.4157	1.76725e-15	Zm00001d022314	1.38197	3.67352e-16	Zm00001d024357	-1.4441	9.79996e-22	Zm00001d006347	11.7001	4.58e-14	Zm00001d036932	5.81254	7.96e-12	Zm00001d042552	-2.85815	6.89451e-31	Zm00001d031963	3.31853
Zm00001d039590	-2.4339	9.78e-51	Zm00001d040692	6.58049	1.14e-12	Zm00001d032431	2.265	5.13e-18	Zm00001d049610	-1.61877	1.07449e-52	Zm00001d039993	1.30785	4.68e-13	Zm00001d052933	12.7342	3.97e-17	Zm00001d051039	-1.30393	6.48e-23	Zm00001d006714	11.0751	7.5e-13	Zm00001d047202	1.48937	4.5124e-17	Zm00001d013357	-1.29303	6.1407e-37	Zm00001d032663	12.1662	1.91764e-15	Zm00001d020615	1.19026	4.18768e-16	Zm00001d002999	-2.16809	1.04106e-21	Zm00001d000330	4.33998	4.7e-14	Zm00001d013733	1.86976	8.23e-12	Zm00001d012545	-1.53025	7.83133e-31	Zm00001d041730	12.8419
Zm00001d024614	2.43521	1.15e-50	Zm00001d049232	10.9613	1.23e-12	Zm00001d009741	1.8212	5.79e-18	Zm00001d015829	3.84808	1.25394e-52	Zm00001d018625	11.446	5.02e-13	Zm00001d023385	1.84657	4.03e-17	Zm00001d002945	-2.93432	7.08e-23	Zm00001d049709	1.1813	8.08e-13	Zm00001d027508	12.7026	5.70677e-17	Zm00001d011246	-9.60702	7.10285e-37	Zm00001d011902	3.39269	1.97011e-15	Zm00001d047823	4.13574	4.86746e-16	Zm00001d002277	-1.32268	1.1054e-21	Zm00001d052133	1.14525	5.8e-14	Zm00001d010380	10.6818	8.25e-12	Zm00001d014456	-6.60774	8.59793e-31	Zm00001d039190	1.23881
Zm00001d018142	4.15135	1.7e-50	Zm00001d027542	11.1821	1.25e-12	Zm00001d052933	13.1071	6.07e-18	Zm00001d045316	-11.3443	1.5995e-52	Zm00001d052347	1.14865	5.17e-13	Zm00001d051344	3.52461	4.14e-17	Zm00001d053595	-2.27378	1.02e-22	Zm00001d050340	11.0563	8.08e-13	Zm00001d020267	1.63762	5.7143e-17	Zm00001d036389	-8.90161	8.04894e-37	Zm00001d052850	12.149	2.04072e-15	Zm00001d043434	1.45014	5.36423e-16	Zm00001d046921	-1.5251	1.18223e-21	Zm00001d029999	12.2249	5.91e-14	Zm00001d038547	10.6202	8.99e-12	Zm00001d014526	-7.3272	1.12612e-30	Zm00001d020630	1.64983
Zm00001d022360	-9.18213	1.85e-50	Zm00001d042275	2.62135	1.38e-12	Zm00001d048135	2.18178	7.16e-18	Zm00001d039155	1.31766	2.14477e-52	Zm00001d052331	11.1759	5.61e-13	Zm00001d012318	12.7469	4.23e-17	Zm00001d045391	-1.44165	1.7e-22	Zm00001d041154	2.18399	8.43e-13	Zm00001d040314	6.49902	6.28865e-17	Zm00001d000330	-6.88743	8.48321e-37	Zm00001d032992	1.66944	2.45412e-15	Zm00001d021623	12.4192	5.55499e-16	Zm00001d000113	-4.94742	1.24416e-21	Zm00001d052791	11.646	6.31e-14	Zm00001d026344	10.6136	9.38e-12	Zm00001d041947	-3.04262	1.41817e-30	Zm00001d042670	1.87941
Zm00001d017715	2.52514	3.49e-50	Zm00001d051044	1.10203	1.44e-12	Zm00001d006369	3.29501	7.18e-18	Zm00001d028811	1.68838	4.22929e-52	Zm00001d002665	11.1176	5.66e-13	Zm00001d020783	2.09777	4.78e-17	Zm00001d052334	-14.5348	1.82e-22	Zm00001d040692	6.62388	8.46e-13	Zm00001d031563	1.12039	7.76886e-17	Zm00001d045948	-2.03217	1.29235e-36	Zm00001d027332	3.34903	2.56891e-15	Zm00001d026919	12.2844	6.28365e-16	Zm00001d009402	-1.22241	2.25798e-21	Zm00001d037962	11.6915	6.49e-14	Zm00001d003168	10.7507	1.02e-11	Zm00001d052791	-2.70471	1.47352e-30	Zm00001d052648	1.40364
Zm00001d023342	9.97587	4.99e-50	Zm00001d016590	1.76804	1.64e-12	Zm00001d028841	13.1176	9.43e-18	Zm00001d023367	1.93187	4.6568e-52	Zm00001d027993	2.83668	5.7e-13	Zm00001d026051	1.78716	5.09e-17	Zm00001d002878	-1.3868	1.83e-22	Zm00001d021264	5.74675	8.67e-13	Zm00001d052436	3.09045	7.76886e-17	Zm00001d011857	-2.09996	1.31437e-36	Zm00001d006369	3.0523	2.82391e-15	Zm00001d004620	3.89154	6.38959e-16	Zm00001d045627	-1.60788	2.27506e-21	Zm00001d000556	11.5357	1.03e-13	Zm00001d005558	1.76143	1.03e-11	Zm00001d016301	-5.95895	5.39205e-30	Zm00001d005906	12.112
Zm00001d018201	1.2561	4.99e-50	Zm00001d051216	2.86918	2.43e-12	Zm00001d029457	1.97173	1.04e-17	Zm00001d043649	4.28138	5.41913e-52	Zm00001d039818	11.1065	5.96e-13	Zm00001d049358	6.3902	5.88e-17	Zm00001d047364	-14.5156	2.47e-22	Zm00001d008999	11.3905	9.59e-13	Zm00001d036788	1.40549	8.60145e-17	Zm00001d012566	-5.8559	1.62774e-36	Zm00001d016941	12.1761	3.05196e-15	Zm00001d017593	6.43695	6.79379e-16	Zm00001d040026	-2.40697	2.40428e-21	Zm00001d041900	6.2351	1.09e-13	Zm00001d012707	10.6775	1.04e-11	Zm00001d000087	-3.48811	5.51823e-30	Zm00001d039396	3.63328
Zm00001d018125	2.27986	5.44e-50	Zm00001d032441	2.03416	2.51e-12	Zm00001d048527	13.1205	1.06e-17	Zm00001d011895	-2.60866	5.5221e-52	Zm00001d012917	11.0634	6.03e-13	Zm00001d033240	2.09909	6.02e-17	Zm00001d049860	-1.76381	2.49e-22	Zm00001d042641	11.1175	1.02e-12	Zm00001d024051	12.5838	1.31286e-16	Zm00001d018752	-2.0079	2.13143e-36	Zm00001d006408	8.62017	3.05881e-15	Zm00001d005503	2.37085	6.82384e-16	Zm00001d010497	-2.46972	2.58902e-21	Zm00001d013635	11.6237	1.14e-13	Zm00001d034239	10.7422	1.1e-11	Zm00001d006059	-2.45637	5.88163e-30	Zm00001d018468	2.39585
Zm00001d000730	-6.41061	9.16e-50	Zm00001d052856	1.71892	2.56e-12	GRMZM5G851769	1.05829	1.19e-17	Zm00001d049048	-7.64214	5.60886e-52	Zm00001d041853	11.1813	6.29e-13	Zm00001d048135	12.7965	6.06e-17	Zm00001d039203	-2.79728	2.59e-22	Zm00001d023183	2.48298	1.13e-12	Zm00001d040254	1.852	1.47596e-16	Zm00001d009402	-1.58848	2.50272e-36	Zm00001d041345	12.1376	3.13033e-15	Zm00001d030748	12.3545	8.09398e-16	Zm00001d023888	-1.88817	2.66925e-21	Zm00001d047455	11.4557	1.14e-13	Zm00001d045523	2.12093	1.18e-11	Zm00001d028093	-1.75017	6.8409e-30	Zm00001d003009	7.3709
Zm00001d005246	8.31327	7.63e-49	Zm00001d042045	10.815	2.57e-12	Zm00001d010196	3.07822	1.21e-17	Zm00001d037962	-7.72332	8.42781e-52	Zm00001d038282	2.23425	6.59e-13	Zm00001d025761	3.30305	6.82e-17	Zm00001d015102	-2.75307	2.74e-22	Zm00001d024778	10.9792	1.26e-12	Zm00001d023422	8.90029	1.60699e-16	Zm00001d032398	-1.71126	3.33229e-36	Zm00001d047873	12.0594	3.2629e-15	Zm00001d031558	12.4933	8.61263e-16	Zm00001d000330	-5.26307	2.85193e-21	Zm00001d013971	11.6029	1.49e-13	Zm00001d002665	10.5368	1.26e-11	Zm00001d000236	-1.33986	8.17065e-30	Zm00001d031806	2.54584
Zm00001d033283	2.39508	8.5e-49	Zm00001d033327	2.95166	2.57e-12	Zm00001d014021	13.0564	1.21e-17	Zm00001d018210	1.27005	8.88624e-52	Zm00001d017371	11.194	6.76e-13	Zm00001d048389	2.32443	6.92e-17	Zm00001d043944	-1.02263	3.13e-22	Zm00001d007692	1.57381	1.4e-12	Zm00001d015485	7.62061	2.04279e-16	Zm00001d012198	-1.48046	3.60512e-36	Zm00001d013854	12.0927	3.59656e-15	Zm00001d022352	12.2582	8.63781e-16	Zm00001d018260	-1.5306	3.67863e-21	Zm00001d032358	11.5036	1.6e-13	Zm00001d026189	10.6451	1.36e-11	Zm00001d003620	-1.49787	8.84694e-30	Zm00001d033240	2.09969
Zm00001d018082	1.16716	8.96e-49	Zm00001d021484	10.8158	2.62e-12	Zm00001d048510	5.82679	1.27e-17	Zm00001d042553	-1.5335	1.10671e-51	Zm00001d051713	2.49482	7.07e-13	Zm00001d047044	12.7161	7.69e-17	Zm00001d019680	-1.05651	3.34e-22	Zm00001d052331	11.0384	1.43e-12	Zm00001d032423	1.09123	2.07258e-16	Zm00001d018709	-2.95136	3.8303e-36	Zm00001d053401	12.2063	3.60712e-15	Zm00001d012797	1.37042	9.31528e-16	Zm00001d016851	-1.91225	4.1138e-21	Zm00001d011207	11.3947	1.6e-13	Zm00001d020267	1.36625	1.36e-11	Zm00001d028642	-1.07012	9.24207e-30	Zm00001d041491	1.21221
Zm00001d050574	7.96699	9.39e-49	Zm00001d052415	1.57629	2.77e-12	Zm00001d043628	2.13351	1.61e-17	Zm00001d034525	1.13053	1.80242e-51	Zm00001d039104	1.16506	7.61e-13	Zm00001d031660	2.6863	8.35e-17	Zm00001d042930	-3.8599	3.65e-22	Zm00001d048695	2.46309	1.49e-12	Zm00001d022265	12.5706	2.30733e-16	Zm00001d021227	-10.7368	6.00833e-36	Zm00001d012566	3.8247	4.18119e-15	Zm00001d003281	12.2817	1.10499e-15	Zm00001d036959	-3.28298	4.62213e-21	Zm00001d000113	3.95278	2.29e-13	Zm00001d037728	6.34803	1.47e-11	Zm00001d038538	-1.95826	9.36719e-30	Zm00001d044276	2.51036
Zm00001d025967	-1.21396	1.1e-48	Zm00001d011611	10.7899	3.17e-12	Zm00001d002491	12.9436	1.73e-17	Zm00001d014311	-3.76331	2.33411e-51	Zm00001d030162	11.0795	7.71e-13	Zm00001d041471	5.53182	9.53e-17	Zm00001d039489	-1.27581	4.9e-22	Zm00001d047087	10.9832	1.61e-12	Zm00001d005212	4.67088	2.88188e-16	Zm00001d034099	-1.63832	6.1071e-36	Zm00001d010305	1.34952	4.32609e-15	Zm00001d053860	2.0746	1.20457e-15	Zm00001d053420	-14.1312	4.73663e-21	Zm00001d031168	11.339	2.43e-13	Zm00001d007687	10.5625	1.55e-11	Zm00001d015459	-2.77163	1.62632e-29	Zm00001d037386	2.07656
Zm00001d016167	4.35106	1.15e-48	Zm00001d022337	1.20019	3.22e-12	Zm00001d029946	4.77991	2.33e-17	Zm00001d029373	1.03686	2.5691e-51	Zm00001d006507	11.1014	8.45e-13	Zm00001d035473	1.5905	1.04e-16	Zm00001d004220	-3.30985	5.11e-22	Zm00001d028130	11.0232	1.85e-12	Zm00001d045494	12.4317	2.91103e-16	Zm00001d010300	-1.80877	6.76407e-36	Zm00001d006916	12.0112	4.97772e-15	Zm00001d028046	5.77885	1.39566e-15	Zm00001d032334	-2.58525	6.31655e-21	Zm00001d006181	13.0151	2.73e-13	Zm00001d036531	1.0259	1.73e-11	Zm00001d051869	-1.06352	1.65466e-29	Zm00001d034572	1.01874
Zm00001d029649	5.97954	1.6e-48	Zm00001d013810	1.28297	3.42e-12	Zm00001d042398	12.8421	2.97e-17	Zm00001d021064	3.32337	3.0459e-51	Zm00001d021264	5.72826	8.97e-13	Zm00001d005906	11.9638	1.04e-16	Zm00001d052699	-1.68678	5.56e-22	Zm00001d004573	11.1105	1.88e-12	Zm00001d027191	12.6764	3.40612e-16	Zm00001d013857	-1.17048	1.00992e-35	Zm00001d009493	1.03859	6.01804e-15	Zm00001d014258	12.1558	1.4122e-15	Zm00001d026531	-14.1499	6.96122e-21	Zm00001d017371	11.4109	3.26e-13	Zm00001d005951	10.491	1.73e-11	Zm00001d009877	-2.71157	1.72156e-29	Zm00001d047774	1.60428
Zm00001d009493	1.855	2.42e-48	Zm00001d050981	3.35936	3.56e-12	Zm00001d048244	2.92067	3.25e-17	Zm00001d003509	-1.42352	3.74645e-51	Zm00001d052420	2.41783	1.18e-12	Zm00001d052424	12.6392	1.58e-16	Zm00001d010511	-4.08863	5.7e-22	Zm00001d007835	10.9181	1.88e-12	Zm00001d052730	5.42061	3.90219e-16	Zm00001d048194	-4.71692	1.23544e-35	Zm00001d047202	11.9724	6.55181e-15	Zm00001d009349	2.68785	1.54579e-15	Zm00001d038578	-14.1651	8.6065e-21	Zm00001d043080	11.9391	3.29e-13	Zm00001d041221	1.28676	1.75e-11	Zm00001d033830	-1.09052	2.1496e-29	Zm00001d009054	4.6265
Zm00001d051044	-2.12454	4.42e-48	Zm00001d026962	10.8207	3.79e-12	Zm00001d014789	12.8116	3.48e-17	Zm00001d002154	-2.73422	4.58351e-51	Zm00001d020623	10.953	1.31e-12	Zm00001d026414	2.78033	1.82e-16	Zm00001d015364	-1.64802	6.42e-22	Zm00001d029051	10.9679	2.13e-12	Zm00001d053416	1.67763	4.56186e-16	Zm00001d014172	-3.97606	1.4905e-35	Zm00001d047455	11.917	7.18391e-15	Zm00001d015017	12.1886	1.54684e-15	Zm00001d041900	-7.60764	8.73892e-21	Zm00001d032992	1.55321	3.33e-13	Zm00001d006004	1.24741	1.81e-11	Zm00001d010902	-1.76008	2.29627e-29	Zm00001d048311	1.08322
Zm00001d016070	2.55652	7.16e-48	Zm00001d053870	5.93	3.79e-12	Zm00001d008858	-1.36495	3.8e-17	Zm00001d041620	1.2219	6.04395e-51	Zm00001d039916	10.9853	1.46e-12	Zm00001d052584	12.528	1.84e-16	Zm00001d050074	-1.16702	6.54e-22	Zm00001d031894	5.77523	2.52e-12	Zm00001d032268	1.91709	5.40781e-16	Zm00001d011059	-4.69149	1.51979e-35	Zm00001d023304	6.30339	8.16093e-15	Zm00001d050455	15.0869	1.80495e-15	Zm00001d042398	-14.0138	9.4223e-21	Zm00001d002945	2.13346	3.6e-13	Zm00001d047717	1.48649	1.89e-11	Zm00001d004931	-1.09464	3.70109e-29	Zm00001d042639	12.6026
Zm00001d008910	4.13737	1.06e-47	Zm00001d034239	10.9413	3.86e-12	Zm00001d024310	1.88946	4.19e-17	Zm00001d013173	5.14241	6.29057e-51	Zm00001d011611	10.9096	1.52e-12	Zm00001d013310	3.80869	2.3e-16	Zm00001d029420	-1.09348	7.01e-22	Zm00001d013391	10.8451	2.53e-12	Zm00001d045385	12.3077	5.75753e-16	Zm00001d008428	-4.6728	1.75459e-35	Zm00001d052411	1.9469	8.32739e-15	Zm00001d017969	2.15315	1.82613e-15	Zm00001d043401	-2.70692	1.14154e-20	Zm00001d015965	2.6715	3.7e-13	Zm00001d012122	5.77714	2.03e-11	Zm00001d048486	-10.2996	4.08706e-29	Zm00001d004166	4.2591
Zm00001d044542	-1.34766	1.1e-47	Zm00001d038282	2.16637	4.01e-12	Zm00001d023635	13.0554	5.22e-17	Zm00001d028956	-1.27616	7.86343e-51	Zm00001d034771	2.19936	1.79e-12	Zm00001d038397	2.68211	2.79e-16	Zm00001d005648	-2.78045	8.1e-22	Zm00001d034718	10.9416	2.65e-12	Zm00001d049959	12.3082	6.01433e-16	Zm00001d036197	-6.9284	2.44169e-35	Zm00001d051744	1.78758	8.78357e-15	Zm00001d053870	4.13942	1.99532e-15	Zm00001d019999	-2.00981	1.20726e-20	Zm00001d002751	11.3308	3.7e-13	Zm00001d042686	2.78196	2.26e-11	Zm00001d041669	-8.77992	4.28824e-29	Zm00001d016552	2.29395
Zm00001d029425	3.79614	1.15e-47	Zm00001d011857	10.7445	4.14e-12	Zm00001d017233	12.7356	6.98e-17	Zm00001d033529	-1.57986	9.22013e-51	Zm00001d052675	10.8481	1.88e-12	Zm00001d004966	2.63771	2.82e-16	Zm00001d026063	-1.52814	1.49e-21	Zm00001d030516	11.0396	2.84e-12	Zm00001d031408	12.298	6.10377e-16	Zm00001d013945	-1.63601	3.67674e-35	Zm00001d008610	2.32037	9.82934e-15	Zm00001d037932	2.44578	2.14289e-15	Zm00001d041730	-13.9829	1.21039e-20	Zm00001d017697	11.3734	3.91e-13	Zm00001d031627	10.6536	2.29e-11	Zm00001d012746	-3.97342	6.46183e-29	Zm00001d028750	12.5176
Zm00001d052110	2.82417	1.45e-47	Zm00001d049922	2.9032	4.48e-12	Zm00001d002878	-1.19008	8e-17	Zm00001d029650	3.27171	1.58591e-50	Zm00001d052434	6.05343	2.04e-12	Zm00001d012068	12.4306	2.93e-16	Zm00001d049922	-3.82731	1.53e-21	Zm00001d045468	11.0051	2.9e-12	Zm00001d013639	3.49711	6.45322e-16	Zm00001d043222	-2.7147	4.04557e-35	Zm00001d009702	1.05793	1.02191e-14	Zm00001d015198	12.3809	2.27105e-15	Zm00001d015612	-2.97826	1.47029e-20	Zm00001d052933	11.2064	4.18e-13	Zm00001d026036	10.6133	2.58e-11	Zm00001d026475	-4.10346	6.47439e-29	Zm00001d014789	12.4612
Zm00001d020267	-2.96619	1.66e-47	Zm00001d018625	10.996	5.14e-12	Zm00001d019570	1.45596	8.37e-17	Zm00001d053565	-5.90584	3.01802e-50	Zm00001d051702	10.9541	2.08e-12	Zm00001d044618	12.3873	3.5e-16	Zm00001d045316	-7.2221	1.54e-21	Zm00001d025545	10.8197	3.17e-12	Zm00001d020943	9.16063	7.32131e-16	Zm00001d000796	-1.36882	4.45671e-35	Zm00001d026670	6.48922	1.09171e-14	Zm00001d014954	2.88138	2.34934e-15	Zm00001d006028	-2.1413	1.70913e-20	Zm00001d003812	11.2695	4.47e-13	Zm00001d004620	3.20654	2.93e-11	Zm00001d009666	-1.53797	8.83553e-29	Zm00001d047225	1.35761
Zm00001d014418	-1.73013	1.98e-47	Zm00001d003765	10.7808	5.28e-12	Zm00001d004298	-2.65064	9.1e-17	Zm00001d042885	-3.95533	3.26424e-50	Zm00001d014019	10.8045	2.38e-12	Zm00001d025323	1.09231	3.86e-16	Zm00001d021595	-14.254	1.73e-21	Zm00001d005558	1.38548	3.17e-12	Zm00001d026083	12.3025	7.8014e-16	Zm00001d019449	-1.20442	5.38505e-35	Zm00001d005700	2.05369	1.11522e-14	Zm00001d010098	2.19889	3.00308e-15	Zm00001d026559	-4.29347	1.96216e-20	Zm00001d039963	2.69117	4.94e-13	Zm00001d041346	1.52488	3.15e-11	Zm00001d038840	-5.56132	9.02409e-29	Zm00001d038538	1.45617
Zm00001d047681	2.05564	2e-47	Zm00001d014019	10.663	5.44e-12	Zm00001d024070	5.01397	9.58e-17	Zm00001d051139	3.07552	3.28683e-50	Zm00001d032521	4.14784	2.67e-12	Zm00001d024245	1.65311	4.01e-16	Zm00001d039654	-14.1493	2.84e-21	Zm00001d020932	10.8625	3.19e-12	Zm00001d044618	12.2624	8.40367e-16	Zm00001d039963	-4.30675	5.79897e-35	Zm00001d011168	2.6207	1.13683e-14	Zm00001d030402	12.0281	3.06451e-15	Zm00001d003547	-1.19266	2.12507e-20	Zm00001d034401	11.3383	4.96e-13	Zm00001d050770	10.7212	3.23e-11	Zm00001d011396	-2.02685	1.11877e-28	Zm00001d043736	4.10846
Zm00001d005384	-4.3327	3.61e-47	Zm00001d040011	10.7212	5.88e-12	Zm00001d018336	1.6803	9.8e-17	Zm00001d033850	-1.85518	5.54042e-50	Zm00001d036342	11.0451	2.8e-12	Zm00001d047940	12.3691	4.04e-16	Zm00001d015041	-1.31622	2.88e-21	Zm00001d002928	2.90758	3.26e-12	Zm00001d052584	1.57557	9.90612e-16	Zm00001d012350	-2.31126	6.55463e-35	Zm00001d022189	11.8633	1.22828e-14	Zm00001d040147	12.078	3.29043e-15	Zm00001d012571	-13.9967	2.67797e-20	Zm00001d018209	11.1719	5.02e-13	Zm00001d027046	1.06774	3.34e-11	Zm00001d016593	-3.2431	2.08685e-28	Zm00001d013388	12.43
Zm00001d053801	-7.54742	5.16e-47	Zm00001d007687	10.7389	6.09e-12	Zm00001d009702	1.12892	1.03e-16	Zm00001d044395	3.09	8.64475e-50	Zm00001d049105	1.67848	3.16e-12	Zm00001d019490	1.71491	4.48e-16	Zm00001d027816	-10.0336	2.97e-21	Zm00001d038538	1.26748	3.34e-12	Zm00001d047482	1.36113	1.15379e-15	Zm00001d042795	-3.67429	8.2717e-35	Zm00001d027220	4.46026	1.30684e-14	Zm00001d010709	12.0006	3.58813e-15	Zm00001d037748	-5.02139	2.92538e-20	Zm00001d020932	11.2428	5.26e-13	Zm00001d032583	2.20673	3.34e-11	Zm00001d048099	-3.41211	2.2991e-28	Zm00001d053029	12.4293
Zm00001d012234	-1.73207	5.72e-47	Zm00001d034407	5.52498	6.21e-12	Zm00001d045948	1.38664	1.11e-16	Zm00001d010490	-1.69522	1.4959e-49	Zm00001d037966	10.7554	3.19e-12	Zm00001d037092	2.39638	4.57e-16	Zm00001d018032	-1.75083	2.99e-21	Zm00001d010319	10.8436	3.45e-12	Zm00001d041134	3.99902	1.29753e-15	Zm00001d003772	-1.55517	8.8712e-35	Zm00001d034771	2.23982	1.30684e-14	Zm00001d049293	5.83163	4.10511e-15	Zm00001d015102	-2.50719	3.02856e-20	Zm00001d041853	11.2695	5.78e-13	Zm00001d020053	10.3712	3.45e-11	Zm00001d013521	-7.7184	2.89164e-28	Zm00001d026176	12.4106
Zm00001d023381	7.46564	7.3e-47	Zm00001d002665	10.6614	6.3e-12	Zm00001d002891	1.82301	1.12e-16	Zm00001d002928	-5.72268	3.36996e-49	Zm00001d045075	4.34581	3.29e-12	Zm00001d022352	12.3176	5.39e-16	Zm00001d047426	-1.01375	3.11e-21	Zm00001d049673	10.7969	3.53e-12	Zm00001d007236	12.2026	1.334e-15	Zm00001d015969	-2.28921	1.02375e-34	Zm00001d011207	11.805	1.32572e-14	Zm00001d027852	6.3857	4.11853e-15	Zm00001d035134	-2.62706	3.13125e-20	Zm00001d038256	4.41132	5.85e-13	Zm00001d034313	2.05783	3.68e-11	Zm00001d019668	-1.21584	3.25213e-28	Zm00001d046767	12.3569
Zm00001d048680	-2.59972	7.43e-47	Zm00001d016066	10.7347	6.57e-12	Zm00001d011136	2.01937	1.41e-16	Zm00001d052436	-5.08876	4.82174e-49	Zm00001d011246	10.7744	3.38e-12	Zm00001d030911	3.22523	5.59e-16	Zm00001d002906	-1.12646	4.36e-21	Zm00001d021902	11.0637	3.6e-12	Zm00001d048783	12.1739	1.38052e-15	Zm00001d049522	-9.13338	1.15599e-34	Zm00001d012499	11.8928	1.40868e-14	Zm00001d021874	1.59288	4.29336e-15	Zm00001d048527	-13.9461	3.13125e-20	Zm00001d030509	11.1184	7.89e-13	Zm00001d053379	6.16988	3.74e-11	Zm00001d026068	-7.20614	3.26245e-28	Zm00001d047044	12.3978
Zm00001d040420	-2.52551	9.8e-47	Zm00001d035672	10.7628	6.91e-12	Zm00001d032502	-1.58471	1.42e-16	Zm00001d017560	1.3562	6.07845e-49	Zm00001d022243	11.0839	3.53e-12	Zm00001d016581	1.53811	5.71e-16	Zm00001d034252	-14.1571	4.36e-21	Zm00001d034961	1.19341	3.77e-12	Zm00001d016590	2.0462	1.39862e-15	Zm00001d039580	-8.39656	1.19345e-34	Zm00001d022537	11.8568	1.48034e-14	Zm00001d010822	3.02157	4.73658e-15	Zm00001d024348	-13.8325	4.01652e-20	Zm00001d053053	11.1219	7.98e-13	Zm00001d020363	10.364	3.75e-11	Zm00001d051733	-6.24554	3.758e-28	Zm00001d049293	5.99639
Zm00001d025404	6.87443	4.28e-46	Zm00001d026984	10.7994	7.12e-12	Zm00001d034767	2.72053	1.44e-16	Zm00001d049954	1.4752	8.47786e-49	Zm00001d012262	10.7476	4.34e-12	Zm00001d028254	1.37422	5.96e-16	Zm00001d034242	-3.5568	4.72e-21	Zm00001d017371	10.893	3.85e-12	Zm00001d047849	12.1732	1.43099e-15	Zm00001d047681	-1.74636	1.59121e-34	Zm00001d047849	11.7945	1.56338e-14	Zm00001d042699	5.62093	4.90012e-15	Zm00001d032533	-4.22389	4.10242e-20	Zm00001d012262	11.1488	8.36e-13	Zm00001d025561	10.3616	4.17e-11	Zm00001d041781	-3.47397	4.54041e-28	Zm00001d015198	12.6176
Zm00001d048856	5.34262	6.27e-46	Zm00001d012227	3.89038	7.33e-12	Zm00001d048007	12.6088	1.46e-16	Zm00001d003885	-3.06068	1.26735e-48	Zm00001d041515	11.8113	4.97e-12	Zm00001d017715	12.308	6.07e-16	Zm00001d003408	-2.27969	5.12e-21	Zm00001d036959	2.43883	4.05e-12	Zm00001d052488	12.1525	1.57095e-15	Zm00001d005345	-12.8212	2.44658e-34	Zm00001d040628	1.06068	1.79996e-14	Zm00001d050618	1.08107	5.19929e-15	Zm00001d020461	-5.66667	4.87415e-20	Zm00001d029542	4.5228	8.46e-13	Zm00001d001806	10.3498	4.22e-11	Zm00001d049860	-1.99216	6.28003e-28	Zm00001d037620	2.1451
Zm00001d003885	-2.9671	7.26e-46	Zm00001d046856	4.39951	7.58e-12	Zm00001d016017	-1.19175	1.49e-16	Zm00001d001906	-2.81647	2.55421e-48	Zm00001d047993	5.90055	5.21e-12	Zm00001d027935	6.50071	6.08e-16	Zm00001d051264	-1.53036	5.45e-21	Zm00001d043826	2.83308	4.21e-12	Zm00001d043815	12.1236	1.59389e-15	Zm00001d011895	-2.02965	2.59797e-34	Zm00001d044619	11.7767	1.84526e-14	Zm00001d023779	11.9825	5.61586e-15	Zm00001d012177	-5.2039	5.21656e-20	Zm00001d029651	6.5969	9.04e-13	Zm00001d020786	5.09591	4.59e-11	Zm00001d014418	-1.32669	7.47276e-28	Zm00001d025252	12.3042
Zm00001d012746	-4.35327	1.07e-45	Zm00001d025134	10.8453	7.61e-12	Zm00001d010620	-3.80544	1.77e-16	Zm00001d039870	2.30321	2.77443e-48	Zm00001d008372	10.6391	5.53e-12	Zm00001d030402	12.2597	7.23e-16	Zm00001d014456	-4.82542	7.16e-21	Zm00001d053565	2.94412	4.22e-12	Zm00001d048837	4.72835	1.62979e-15	Zm00001d027332	-4.97207	2.79415e-34	Zm00001d020932	11.8035	2.05508e-14	Zm00001d020780	2.68608	5.62756e-15	Zm00001d052021	-5.28135	5.72041e-20	Zm00001d053665	11.1622	9.11e-13	Zm00001d047191	11.0798	4.68e-11	Zm00001d000191	-1.47244	2.78173e-27	Zm00001d031765	12.4052
Zm00001d017780	1.73732	1.17e-45	Zm00001d021902	10.8726	8.02e-12	Zm00001d004136	3.23461	1.78e-16	Zm00001d037644	1.89745	2.91773e-48	Zm00001d023309	10.6678	6.36e-12	Zm00001d019629	6.65341	8.57e-16	Zm00001d023982	-1.37502	9.25e-21	Zm00001d053066	2.13243	4.24e-12	Zm00001d044446	12.1387	2.09962e-15	Zm00001d022387	-1.24733	2.9765e-34	Zm00001d025340	11.8018	2.25996e-14	Zm00001d009049	11.901	5.67071e-15	Zm00001d034457	-13.6283	1.05601e-19	Zm00001d017043	1.62816	9.18e-13	Zm00001d050771	2.50223	4.92e-11	Zm00001d031660	-3.40226	3.95183e-27	Zm00001d012761	3.88566
ENSRNA049478530	1.12076	1.48e-45	Zm00001d037966	10.5847	8.3e-12	Zm00001d041107	4.80109	2.05e-16	Zm00001d019999	4.52119	3.48876e-47	Zm00001d021763	10.638	6.58e-12	Zm00001d048244	2.77609	9.26e-16	Zm00001d052856	-2.20132	1.31e-20	Zm00001d004417	10.7852	4.27e-12	Zm00001d045519	2.49543	2.21945e-15	Zm00001d052201	-3.15782	3.65298e-34	Zm00001d053053	11.7105	2.70891e-14	Zm00001d004220	3.45769	6.09749e-15	Zm00001d010774	-1.8798	1.60136e-19	Zm00001d011525	4.40227	9.39e-13	Zm00001d036788	1.14531	4.99e-11	Zm00001d051344	-4.3997	4.24389e-27	Zm00001d022198	1.01672
Zm00001d013146	-2.4484	1.6e-45	Zm00001d002469	1.38835	8.4e-12	Zm00001d003852	2.35723	2.23e-16	Zm00001d052349	2.2159	5.00315e-47	Zm00001d011721	10.6941	7.44e-12	Zm00001d012302	12.1796	1.09e-15	Zm00001d012746	-2.92783	1.81e-20	Zm00001d050913	10.719	4.3e-12	Zm00001d048526	4.68235	2.44252e-15	Zm00001d051846	-1.96426	4.60348e-34	Zm00001d010672	2.68076	2.73578e-14	Zm00001d007735	11.8999	6.44246e-15	Zm00001d033890	-13.6203	1.62487e-19	Zm00001d017360	1.04819	9.94e-13	Zm00001d022342	10.4205	5.04e-11	Zm00001d007555	-1.07285	4.47205e-27	Zm00001d039565	1.2146
Zm00001d006382	4.38981	1.96e-45	Zm00001d050771	2.54556	8.55e-12	Zm00001d042724	2.23649	2.25e-16	Zm00001d050307	-3.13042	5.60882e-47	Zm00001d020219	10.7798	8.08e-12	Zm00001d048123	12.1538	1.36e-15	Zm00001d015776	-9.93555	2.26e-20	Zm00001d006301	48.8862	4.83e-12	Zm00001d024624	1.61571	2.45558e-15	Zm00001d018938	-1.04912	9.91493e-34	Zm00001d014172	2.58642	2.93321e-14	Zm00001d015219	3.3755	6.47893e-15	Zm00001d050038	-2.52432	1.88346e-19	Zm00001d045948	1.21564	1.01e-12	Zm00001d043341	10.5017	5.45e-11	Zm00001d041767	-1.32624	6.82511e-27	Zm00001d029656	12.3344
Zm00001d020755	7.89233	2.45e-45	Zm00001d043341	10.8778	8.69e-12	Zm00001d009866	12.492	2.35e-16	Zm00001d018218	1.41424	7.69189e-47	Zm00001d052262	10.5784	8.17e-12	Zm00001d007236	12.1502	1.52e-15	Zm00001d053420	-13.8413	2.37e-20	Zm00001d020519	3.86852	5.5e-12	Zm00001d044619	12.0668	2.76709e-15	Zm00001d032132	-8.12391	2.10302e-33	Zm00001d000556	11.7124	3.04088e-14	Zm00001d050961	1.42743	7.12911e-15	Zm00001d044159	-1.36711	1.94151e-19	Zm00001d034038	11.1308	1.14e-12	Zm00001d041735	10.2614	5.5e-11	Zm00001d037112	-3.71424	1.03035e-26	Zm00001d021064	1.87161
Zm00001d028225	-1.80827	3.83e-45	Zm00001d004417	10.615	8.79e-12	Zm00001d001812	-1.05931	2.62e-16	Zm00001d010855	1.49226	8.26014e-47	Zm00001d049346	10.6089	8.62e-12	Zm00001d034064	1.3786	1.56e-15	Zm00001d017251	-1.01467	2.85e-20	Zm00001d031520	10.7821	5.5e-12	Zm00001d029946	12.7436	2.87256e-15	Zm00001d021616	-1.37123	2.24055e-33	Zm00001d052201	2.05096	3.13046e-14	Zm00001d013232	2.99775	8.18728e-15	Zm00001d051406	-9.77313	1.96226e-19	Zm00001d041244	11.1634	1.14e-12	Zm00001d009007	10.3772	5.73e-11	Zm00001d048510	-7.59481	1.05787e-26	Zm00001d006503	2.50332
Zm00001d027486	-1.63758	4.34e-45	Zm00001d008372	10.5656	8.83e-12	Zm00001d019125	-2.22576	2.93e-16	Zm00001d015810	-1.92574	1.07299e-46	Zm00001d031783	3.97383	8.92e-12	Zm00001d011171	1.84063	1.65e-15	Zm00001d024379	-25.7931	3.2e-20	Zm00001d041829	10.7077	5.55e-12	Zm00001d034506	1.94927	2.87305e-15	Zm00001d034340	-3.23288	3.01635e-33	Zm00001d029999	12.2742	3.51263e-14	Zm00001d002680	11.8038	9.63281e-15	Zm00001d028750	-13.5831	2.07093e-19	Zm00001d013061	11.2144	1.15e-12	Zm00001d054015	10.3623	5.91e-11	Zm00001d026448	-1.80351	1.29781e-26	Zm00001d043979	12.6254
Zm00001d031875	4.36864	4.61e-45	Zm00001d026067	10.6509	9.42e-12	Zm00001d007236	12.4961	3.05e-16	Zm00001d003366	-1.93741	1.09007e-46	Zm00001d043320	10.7914	9.49e-12	Zm00001d029066	2.77322	1.65e-15	Zm00001d026531	-13.86	3.41e-20	Zm00001d026067	10.7421	6.79e-12	Zm00001d006663	12.0479	2.99619e-15	Zm00001d044646	-1.46988	3.27245e-33	Zm00001d048466	11.6737	3.59941e-14	Zm00001d053066	2.58373	1.03843e-14	Zm00001d014789	-13.522	2.23192e-19	Zm00001d000307	6.1345	1.16e-12	Zm00001d017551	10.3049	6.15e-11	Zm00001d002120	-1.75797	1.37279e-26	Zm00001d050475	5.9267
Zm00001d047739	-1.05954	5.29e-45	Zm00001d028543	10.5689	9.7e-12	Zm00001d045166	5.56824	3.3e-16	Zm00001d000162	2.73079	1.76246e-46	Zm00001d015969	10.5357	1.05e-11	Zm00001d018260	1.24485	2.69e-15	Zm00001d038578	-13.8751	4.18e-20	Zm00001d013195	4.36658	6.79e-12	Zm00001d036531	1.16897	3.04371e-15	Zm00001d022613	-2.10129	3.70999e-33	Zm00001d052436	2.51778	3.80423e-14	Zm00001d043071	11.9915	1.03843e-14	Zm00001d017233	-13.5619	2.26617e-19	Zm00001d011643	1.055	1.19e-12	Zm00001d021285	1.13883	6.2e-11	Zm00001d024632	-1.2134	1.5297e-26	Zm00001d032533	12.6828
Zm00001d002715	-1.6507	6.19e-45	Zm00001d001806	10.601	1.17e-11	Zm00001d032992	1.7141	3.53e-16	Zm00001d039315	1.65962	3.43468e-46	Zm00001d026427	1.08131	1.05e-11	Zm00001d027191	12.2606	2.97e-15	Zm00001d050868	-1.36191	5e-20	Zm00001d032663	10.6334	7.18e-12	Zm00001d039444	12.0708	3.22342e-15	Zm00001d031691	-1.01735	3.8879e-33	Zm00001d052435	11.7095	3.8117e-14	Zm00001d006714	11.7815	1.09224e-14	Zm00001d028841	-13.6053	2.3714e-19	Zm00001d033886	6.84243	1.27e-12	Zm00001d026984	10.3373	6.72e-11	Zm00001d035184	-1.63478	1.83244e-26	Zm00001d040651	12.2063
Zm00001d030843	4.48604	6.38e-45	Zm00001d014145	1.81922	1.26e-11	Zm00001d050574	4.63327	4.29e-16	Zm00001d023137	2.47916	3.4943e-46	Zm00001d041343	10.6144	1.08e-11	Zm00001d003409	4.21214	3.15e-15	Zm00001d023183	-3.09426	5.04e-20	Zm00001d016811	1.01441	7.4e-12	Zm00001d045523	2.38657	3.35781e-15	Zm00001d048840	-1.70124	4.54236e-33	Zm00001d022028	11.7024	3.86089e-14	Zm00001d039576	6.91808	1.13313e-14	Zm00001d013388	-13.582	2.79783e-19	Zm00001d044240	11.102	1.32e-12	Zm00001d037944	10.3706	6.78e-11	Zm00001d036324	-1.12895	2.15619e-26	Zm00001d017753	1.2429
Zm00001d039141	-2.33124	7.58e-45	Zm00001d041515	11.597	1.42e-11	Zm00001d029425	2.2347	4.71e-16	Zm00001d026598	-3.34908	1.36072e-45	Zm00001d038910	10.7029	1.12e-11	Zm00001d044994	1.5298	3.36e-15	Zm00001d015459	-2.20931	5.44e-20	Zm00001d041124	10.6163	8.94e-12	Zm00001d008893	1.805	3.3632e-15	Zm00001d016549	-1.39517	8.26367e-33	Zm00001d048693	11.6041	4.13348e-14	Zm00001d009930	1.67467	1.19319e-14	Zm00001d031392	-6.75441	3.08201e-19	Zm00001d009866	10.9764	1.32e-12	Zm00001d043022	10.3824	7.09e-11	Zm00001d047426	-1.1345	2.35666e-26	Zm00001d030411	12.1944
Zm00001d026245	-2.9197	8.47e-45	Zm00001d012707	10.5898	1.44e-11	Zm00001d021484	-1.18451	5.02e-16	Zm00001d024512	2.19216	1.60757e-45	Zm00001d006408	10.5023	1.2e-11	Zm00001d041443	2.3327	3.68e-15	Zm00001d033402	-13.7616	8.05e-20	Zm00001d000306	4.89027	9.35e-12	Zm00001d021474	2.18122	3.61165e-15	Zm00001d007940	-10.5549	1.13322e-32	Zm00001d045948	1.26447	6.46783e-14	Zm00001d022541	11.7872	1.28864e-14	Zm00001d003726	-13.5586	3.52555e-19	Zm00001d002280	1.66604	1.4e-12	Zm00001d053266	10.3124	8.15e-11	Zm00001d009054	-5.78247	2.44121e-26	Zm00001d052424	12.2886
Zm00001d047852	1.03663	1.05e-44	Zm00001d002313	1.55195	1.47e-11	Zm00001d053250	1.52786	5.37e-16	Zm00001d021285	2.39128	2.77681e-45	Zm00001d027675	2.96445	1.38e-11	Zm00001d006663	11.9844	3.74e-15	Zm00001d031783	-5.09737	8.19e-20	Zm00001d041444	10.5755	9.75e-12	Zm00001d006250	12.152	3.70303e-15	Zm00001d019042	-1.23242	1.29509e-32	Zm00001d049048	11.6843	7.5576e-14	Zm00001d033303	11.8078	1.34595e-14	Zm00001d024778	-13.466	3.66733e-19	Zm00001d006301	49.982	1.63e-12	Zm00001d020989	10.357	8.18e-11	Zm00001d047596	-3.57584	2.63287e-26	Zm00001d053783	1.26283
Zm00001d026475	-4.98452	1.28e-44	Zm00001d050937	5.02748	1.51e-11	Zm00001d015829	1.91711	5.7e-16	Zm00001d006085	1.32076	2.77699e-45	Zm00001d007226	10.5305	1.42e-11	Zm00001d017969	2.12934	3.82e-15	Zm00001d007814	-1.16571	8.78e-20	Zm00001d005212	2.0709	9.79e-12	Zm00001d000002	1.45757	4.06814e-15	Zm00001d015102	-3.15598	1.54335e-32	Zm00001d038909	11.4932	8.75716e-14	Zm00001d044994	1.49606	1.46591e-14	Zm00001d025985	-13.4403	3.94677e-19	Zm00001d020034	6.03267	1.68e-12	Zm00001d039848	2.97294	8.54e-11	Zm00001d026835	-4.04178	3.08463e-26	Zm00001d051609	1.39699
Zm00001d026062	5.49962	1.31e-44	Zm00001d040272	1.01219	1.54e-11	Zm00001d017762	-1.28595	6.27e-16	Zm00001d025807	-1.27566	3.445e-45	Zm00001d043301	10.5271	1.79e-11	Zm00001d022175	1.25276	3.97e-15	Zm00001d026495	-13.623	9.49e-20	Zm00001d026919	10.5412	1.04e-11	Zm00001d027973	13.0814	4.10042e-15	Zm00001d042885	-2.65209	1.6863e-32	Zm00001d050307	1.65579	9.93065e-14	Zm00001d006663	11.7458	1.55597e-14	Zm00001d019490	-1.40895	4.75494e-19	Zm00001d034168	6.43497	1.83e-12	Zm00001d021565	3.64167	8.75e-11	Zm00001d044132	-2.36528	3.18536e-26	Zm00001d026919	12.1186
Zm00001d013521	-5.72649	2e-44	Zm00001d039626	1.26701	1.61e-11	Zm00001d017846	12.3782	6.79e-16	Zm00001d053173	-1.63733	3.95705e-45	Zm00001d035014	1.06	1.86e-11	Zm00001d015459	1.99213	4.17e-15	Zm00001d042639	-13.672	9.63e-20	Zm00001d006347	10.5979	1.13e-11	Zm00001d017846	12.0006	4.52771e-15	Zm00001d009702	-1.55382	1.89327e-32	Zm00001d041853	11.5528	1.00695e-13	Zm00001d015509	1.54175	1.5599e-14	Zm00001d002253	-13.3892	6.00473e-19	Zm00001d016196	10.9192	2.04e-12	Zm00001d033744	10.3806	9.83e-11	Zm00001d053783	-1.62531	3.93383e-26	Zm00001d033890	12.1546
Zm00001d000328	-1.5427	2.11e-44	Zm00001d028086	3.08477	1.64e-11	Zm00001d024567	1.467	6.79e-16	Zm00001d029649	6.55691	4.34859e-45	Zm00001d028543	10.4033	1.94e-11	Zm00001d040263	1.05634	4.69e-15	Zm00001d020620	-7.09254	1.16e-19	Zm00001d008893	1.56123	1.2e-11	GRMZM5G800457	11.9409	4.95564e-15	Zm00001d051744	-2.61421	2.18377e-32	Zm00001d036318	11.4695	1.30562e-13	Zm00001d017753	1.19289	1.79324e-14	Zm00001d033886	-8.31039	6.06813e-19	Zm00001d052721	11.4491	2.28e-12	Zm00001d047843	10.051	1.04e-10	Zm00001d038920	-1.175	5.15273e-26	Zm00001d017593	6.35621
Zm00001d049621	-1.30411	9.44e-44	Zm00001d001716	2.99086	1.7e-11	Zm00001d021788	-1.07167	7.13e-16	Zm00001d028086	-6.07446	4.54049e-45	Zm00001d028693	10.5814	2.23e-11	Zm00001d042670	1.75668	5.07e-15	Zm00001d015375	-1.36537	1.2e-19	Zm00001d012224	10.6027	1.23e-11	Zm00001d053223	11.951	4.9764e-15	Zm00001d032521	-8.64788	2.22409e-32	Zm00001d015810	1.02701	1.41851e-13	Zm00001d006659	11.7809	2.15219e-14	Zm00001d042552	-13.512	6.06813e-19	Zm00001d013146	1.08101	2.61e-12	Zm00001d007801	10.2102	1.05e-10	Zm00001d021595	-1.45338	8.3498e-26	Zm00001d002120	1.34884
Zm00001d050823	-1.99993	1.17e-43	Zm00001d003143	6.68591	1.87e-11	Zm00001d010697	1.12732	8.24e-16	Zm00001d031950	-8.07761	7.83904e-45	Zm00001d026344	10.3854	2.27e-11	Zm00001d013232	3.01858	5.34e-15	Zm00001d003289	-1.96595	1.25e-19	Zm00001d014019	10.5077	1.28e-11	Zm00001d031382	11.9895	4.98898e-15	Zm00001d030864	-4.52634	2.22409e-32	Zm00001d020788	5.78318	1.42343e-13	Zm00001d030411	11.6792	2.18538e-14	Zm00001d039396	-7.39441	7.29648e-19	Zm00001d029974	11.5191	2.91e-12	Zm00001d005004	10.1558	1.07e-10	Zm00001d051044	-1.45056	8.43291e-26	Zm00001d017715	12.131
Zm00001d038555	-1.12775	1.23e-43	Zm00001d023800	10.4826	1.93e-11	Zm00001d048123	12.3011	8.56e-16	Zm00001d032420	1.00164	7.97848e-45	Zm00001d005726	10.5059	2.53e-11	Zm00001d028182	1.06969	5.37e-15	Zm00001d012571	-13.7068	1.27e-19	Zm00001d013371	10.5315	1.32e-11	Zm00001d004086	1.6063	5.09324e-15	Zm00001d005865	-2.31119	2.3385e-32	Zm00001d016196	11.3761	1.47448e-13	Zm00001d008342	1.08255	2.96585e-14	Zm00001d017043	-1.9596	8.76398e-19	Zm00001d033039	2.48952	3.26e-12	Zm00001d014242	1.10746	1.17e-10	Zm00001d031399	-5.46839	1.03868e-25	Zm00001d043071	12.2953
Zm00001d029420	-1.53451	1.57e-43	Zm00001d054015	10.5637	2.1e-11	Zm00001d038365	12.2797	8.84e-16	Zm00001d029420	-1.5603	9.4569e-45	Zm00001d024804	10.3481	3.04e-11	Zm00001d014258	11.8958	5.37e-15	Zm00001d028093	-1.39445	1.4e-19	Zm00001d011857	10.5208	1.37e-11	Zm00001d023779	11.999	5.17108e-15	Zm00001d026393	-1.11765	2.67764e-32	Zm00001d037962	11.4834	1.47945e-13	Zm00001d004071	11.6191	2.98467e-14	Zm00001d043979	-13.7821	8.88795e-19	Zm00001d051744	1.63013	3.53e-12	Zm00001d038447	2.02017	1.24e-10	Zm00001d020642	-1.27141	1.15164e-25	Zm00001d050981	7.70593
Zm00001d026393	1.30136	1.85e-43	Zm00001d039818	10.4019	2.16e-11	Zm00001d053595	-1.97438	9.16e-16	Zm00001d051561	-6.99119	1.12819e-44	Zm00001d016363	10.7556	3.38e-11	Zm00001d024775	11.969	5.63e-15	Zm00001d048616	-2.23689	1.46e-19	Zm00001d013890	2.27009	1.44e-11	Zm00001d010196	2.80188	5.53501e-15	Zm00001d002323	-2.41142	2.74289e-32	Zm00001d041900	6.17412	1.47945e-13	Zm00001d051203	5.74103	3.53124e-14	Zm00001d052297	-3.65118	9.4881e-19	Zm00001d047202	10.818	3.67e-12	Zm00001d016516	10.3302	1.51e-10	Zm00001d045756	-1.78537	1.16783e-25	Zm00001d011171	1.83865
Zm00001d024310	2.99047	2.05e-43	Zm00001d043222	2.02725	2.17e-11	Zm00001d052488	12.2713	9.83e-16	Zm00001d029066	4.64801	2.97183e-44	Zm00001d025322	10.3291	3.52e-11	Zm00001d002491	11.8728	5.91e-15	Zm00001d053076	-13.4956	2.03e-19	Zm00001d002389	1.62641	1.45e-11	Zm00001d032875	2.51325	5.74203e-15	Zm00001d038200	-1.4632	3.21459e-32	Zm00001d015102	2.06556	1.49117e-13	Zm00001d047517	2.31732	3.53351e-14	Zm00001d049346	-13.3878	1.0009e-18	Zm00001d015612	2.29797	4.48e-12	Zm00001d038865	10.1114	1.52e-10	Zm00001d017753	-1.57878	3.08555e-25	Zm00001d011991	1.04659
Zm00001d034324	4.62565	2.15e-43	Zm00001d020053	10.4386	2.27e-11	Zm00001d052424	12.3622	1.11e-15	Zm00001d043084	1.75551	4.0122e-44	Zm00001d040585	1.31552	4e-11	Zm00001d048311	1.02242	6.49e-15	Zm00001d034771	-2.71264	2.1e-19	Zm00001d034038	10.5791	1.51e-11	Zm00001d017908	1.90398	5.80795e-15	Zm00001d039051	-6.89081	3.6065e-32	Zm00001d030162	11.4116	1.49874e-13	Zm00001d001716	11.9565	3.7828e-14	Zm00001d028204	-1.35507	1.29664e-18	Zm00001d006090	10.7675	4.9e-12	Zm00001d041990	10.038	1.73e-10	Zm00001d033240	-2.5568	3.77025e-25	Zm00001d047010	1.0105
Zm00001d015014	3.713	3.1e-43	Zm00001d007800	10.4576	2.29e-11	Zm00001d002690	1.45719	1.16e-15	Zm00001d003613	3.95121	4.96065e-44	Zm00001d020053	10.2917	4.12e-11	Zm00001d050868	1.18091	7.61e-15	Zm00001d044132	-2.00115	2.15e-19	Zm00001d024757	10.4721	1.63e-11	Zm00001d022102	11.8684	6.95073e-15	Zm00001d042794	-1.656	3.72575e-32	Zm00001d020985	1.8067	1.62733e-13	Zm00001d049697	5.95218	3.99065e-14	Zm00001d040651	-13.2767	1.35601e-18	Zm00001d051238	1.97301	5.29e-12	Zm00001d014256	10.1907	1.92e-10	Zm00001d051804	-2.60923	4.00188e-25	Zm00001d051203	5.97214
Zm00001d021420	2.42363	4.78e-43	Zm00001d002580	3.32265	2.46e-11	Zm00001d039051	4.85638	1.16e-15	Zm00001d019079	3.11743	6.38737e-44	Zm00001d046210	1.90416	4.33e-11	Zm00001d030698	11.8279	8.95e-15	Zm00001d012177	-4.45707	2.16e-19	Zm00001d021421	10.4967	1.69e-11	Zm00001d030863	1.56226	6.99938e-15	Zm00001d023369	-1.10132	4.04239e-32	Zm00001d027071	11.5272	1.66277e-13	Zm00001d012849	1.02825	4.1123e-14	Zm00001d020034	-7.28653	1.38795e-18	Zm00001d052021	4.15427	5.87e-12	Zm00001d023755	5.14907	1.95e-10	Zm00001d022175	-1.61288	4.01753e-25	Zm00001d009049	12.0313
Zm00001d052207	-1.91138	5.1e-43	Zm00001d026344	10.3892	2.47e-11	Zm00001d012350	1.55552	1.18e-15	Zm00001d029425	3.64632	7.6879e-44	Zm00001d006052	12.0543	4.38e-11	Zm00001d051203	5.85425	9.22e-15	Zm00001d030014	-1.48379	3.02e-19	Zm00001d041610	10.6392	1.75e-11	Zm00001d042690	11.8538	7.13924e-15	Zm00001d030143	-1.13967	4.47595e-32	Zm00001d052904	11.3316	1.93599e-13	Zm00001d051344	3.20006	4.21249e-14	Zm00001d026295	-4.16766	1.46279e-18	Zm00001d049797	1.22992	6.09e-12	Zm00001d013988	10.0223	2.15e-10	Zm00001d025679	-1.91509	4.34457e-25	Zm00001d049697	6.19572
Zm00001d052890	2.27964	6.76e-43	Zm00001d042588	10.4279	2.62e-11	Zm00001d049631	-1.13662	1.18e-15	Zm00001d008284	-1.34168	1.05674e-43	Zm00001d010519	6.29048	4.5e-11	Zm00001d040147	11.8638	9.47e-15	Zm00001d019724	-2.67943	3.19e-19	ENSRNA049467153	3.0087	1.8e-11	Zm00001d021902	3.2416	7.15327e-15	Zm00001d004560	-1.18813	4.68792e-32	Zm00001d007692	1.52754	1.99097e-13	Zm00001d014347	2.9296	4.25981e-14	Zm00001d038365	-13.2395	1.51227e-18	Zm00001d040934	10.747	6.24e-12	Zm00001d003765	9.99831	2.23e-10	Zm00001d027852	-8.2053	4.86134e-25	Zm00001d047940	12.0387
Zm00001d023117	-4.72292	9.66e-43	Zm00001d051102	10.6483	2.79e-11	Zm00001d010504	-1.05672	1.28e-15	Zm00001d028841	10.5103	1.24762e-43	Zm00001d007100	5.34366	4.7e-11	Zm00001d053359	1.3204	9.95e-15	Zm00001d034862	-1.23845	3.66e-19	Zm00001d053623	1.1323	1.81e-11	Zm00001d019461	1.05438	7.15701e-15	Zm00001d020310	-3.39269	5.45467e-32	Zm00001d051702	11.4233	2.06951e-13	Zm00001d042690	11.5189	4.37427e-14	Zm00001d004051	-13.1984	1.5824e-18	Zm00001d045075	11.3414	6.52e-12	Zm00001d021902	2.70996	2.36e-10	Zm00001d005706	-1.05405	4.90258e-25	Zm00001d015014	1.71563
Zm00001d010675	-2.50496	9.86e-43	Zm00001d002839	1.0991	2.84e-11	Zm00001d013310	6.53182	1.45e-15	Zm00001d013960	1.64228	1.69516e-43	Zm00001d023425	10.3852	4.99e-11	Zm00001d010709	11.7688	1.14e-14	Zm00001d033530	-13.4329	3.85e-19	Zm00001d026603	10.4928	2.16e-11	Zm00001d049153	11.9189	7.66468e-15	Zm00001d047820	-1.70207	1.11491e-31	Zm00001d009688	11.5642	2.21351e-13	Zm00001d002458	1.92877	4.95422e-14	Zm00001d011525	-5.21736	1.58619e-18	Zm00001d010721	14.2515	7.46e-12	Zm00001d016489	3.8259	2.38e-10	Zm00001d014954	-3.64919	5.55029e-25	Zm00001d008570	5.7452
ENSRNA049478600	1.01459	9.97e-43	Zm00001d050770	10.7145	3.01e-11	Zm00001d048535	12.2452	1.51e-15	Zm00001d010300	1.74774	1.93023e-43	Zm00001d013232	2.45238	5.11e-11	Zm00001d044446	11.8033	1.16e-14	Zm00001d007783	-7.63039	3.93e-19	Zm00001d013061	10.5781	2.25e-11	Zm00001d028047	11.8842	9.65295e-15	Zm00001d042234	-1.09528	1.80619e-31	Zm00001d044581	11.379	2.62892e-13	Zm00001d025711	11.5965	5.0366e-14	Zm00001d019587	-4.23354	1.6724e-18	Zm00001d007484	10.9305	7.72e-12	Zm00001d024256	4.23572	2.41e-10	Zm00001d042670	-2.25195	6.03543e-25	Zm00001d005175	3.88194
Zm00001d003408	-3.2216	1.02e-42	Zm00001d007605	11.3666	3.01e-11	Zm00001d023446	2.18206	1.92e-15	Zm00001d040585	-2.49407	2.02496e-43	Zm00001d011819	10.2374	5.46e-11	Zm00001d010902	1.24516	1.21e-14	Zm00001d000617	-1.14768	4.01e-19	Zm00001d041345	10.4408	2.33e-11	Zm00001d036341	8.30826	9.86056e-15	Zm00001d027816	-1.24808	2.22414e-31	Zm00001d029974	11.9483	2.78959e-13	Zm00001d001970	11.5501	5.65479e-14	Zm00001d029656	-13.32	1.73122e-18	Zm00001d011663	10.7409	8.49e-12	Zm00001d009946	33.7811	2.41e-10	Zm00001d027799	-1.2418	8.89643e-25	Zm00001d050913	11.989
Zm00001d025807	-1.23731	1.07e-42	Zm00001d026068	10.419	3.03e-11	Zm00001d030411	-1.27979	1.94e-15	Zm00001d002079	-6.81517	2.27597e-43	Zm00001d049232	10.159	5.47e-11	Zm00001d049153	11.8018	1.27e-14	Zm00001d012738	-5.3713	4.41e-19	Zm00001d015969	10.4116	2.38e-11	Zm00001d043012	4.49842	1.11698e-14	Zm00001d000113	-5.91201	2.77284e-31	Zm00001d003114	11.3676	3.14044e-13	Zm00001d029999	12.1052	6.0445e-14	Zm00001d026478	-13.2034	1.74928e-18	Zm00001d048154	10.7553	8.76e-12	Zm00001d024624	1.33116	2.52e-10	Zm00001d047762	-1.01627	8.90094e-25	Zm00001d026023	1.12557
Zm00001d013184	-1.12768	1.28e-42	Zm00001d020989	10.5468	3.11e-11	Zm00001d030698	12.1387	2.25e-15	Zm00001d021330	-6.34586	2.8567e-43	Zm00001d013042	10.235	5.49e-11	Zm00001d038365	11.729	1.33e-14	Zm00001d046767	-13.3913	4.6e-19	Zm00001d032358	10.4723	2.41e-11	Zm00001d019418	1.01671	1.11698e-14	Zm00001d049958	-5.52712	3.34178e-31	Zm00001d006503	6.00884	3.38666e-13	Zm00001d013066	11.5818	6.0812e-14	Zm00001d020519	-4.67054	1.76032e-18	Zm00001d035723	10.736	9.07e-12	Zm00001d011263	10.0152	2.7e-10	Zm00001d052697	-1.46362	9.56548e-25	Zm00001d041782	1.64758
Zm00001d051596	1.22954	1.6e-42	Zm00001d009007	10.4828	3.17e-11	Zm00001d024775	12.1947	2.27e-15	Zm00001d009666	1.88507	4.20779e-43	Zm00001d011300	10.6531	5.51e-11	Zm00001d027852	6.26258	1.37e-14	Zm00001d012897	-1.20598	5.04e-19	Zm00001d020430	1.07452	2.47e-11	Zm00001d022397	6.3681	1.16414e-14	Zm00001d018756	-1.18452	4.03356e-31	Zm00001d042724	1.9965	3.89724e-13	Zm00001d017177	11.5354	6.66576e-14	Zm00001d022745	-1.67682	1.94906e-18	Zm00001d020416	10.6415	9.07e-12	Zm00001d016066	9.95115	2.74e-10	Zm00001d053872	-1.0099	1.74027e-24	Zm00001d015776	12.053
Zm00001d032989	1.87452	1.88e-42	Zm00001d045316	5.23243	3.87e-11	Zm00001d031439	1.20568	2.27e-15	Zm00001d036789	1.40499	5.6063e-43	Zm00001d020430	1.05678	6.31e-11	Zm00001d043736	3.89289	1.39e-14	Zm00001d020219	-13.6412	5.29e-19	Zm00001d011525	10.3824	2.51e-11	Zm00001d036222	2.43059	1.23566e-14	Zm00001d023453	-5.87937	4.65079e-31	Zm00001d011819	11.2578	4.00263e-13	Zm00001d053265	11.6156	6.73486e-14	Zm00001d000377	-1.09401	2.60063e-18	Zm00001d006567	10.8242	9.23e-12	Zm00001d022995	10.0587	2.89e-10	Zm00001d048603	-7.62365	1.94683e-24	Zm00001d034767	2.49845
Zm00001d002891	2.89558	2.25e-42	Zm00001d006034	10.3183	3.93e-11	Zm00001d034847	2.39596	2.27e-15	Zm00001d022360	-8.47004	5.64932e-43	Zm00001d049902	10.195	6.34e-11	Zm00001d019057	1.07081	1.53e-14	Zm00001d044818	-1.60776	6.07e-19	Zm00001d049697	5.85436	2.59e-11	Zm00001d006408	1.81014	1.24897e-14	Zm00001d052436	-3.694	8.16675e-31	Zm00001d015130	1.14762	4.01556e-13	Zm00001d039222	11.5144	7.24466e-14	Zm00001d026176	-13.1156	4.55334e-18	Zm00001d032221	4.0217	9.24e-12	Zm00001d025398	10.0039	2.93e-10	Zm00001d014572	-3.96942	2.08578e-24	Zm00001d026029	2.652
Zm00001d019570	2.27017	3.71e-42	Zm00001d038317	1.68802	3.93e-11	Zm00001d048083	-1.54381	2.27e-15	Zm00001d007917	-3.96525	7.02057e-43	Zm00001d026962	10.203	6.37e-11	Zm00001d009918	1.97072	1.54e-14	Zm00001d026231	-1.78306	6.08e-19	Zm00001d013042	10.434	2.69e-11	Zm00001d024070	4.16458	1.27308e-14	Zm00001d009269	-2.51545	8.26551e-31	Zm00001d017371	11.3064	4.14191e-13	Zm00001d044568	4.4509	8.91256e-14	Zm00001d026448	-1.45827	4.58058e-18	Zm00001d046122	10.6472	9.62e-12	Zm00001d041134	3.24571	2.98e-10	Zm00001d053359	-1.70287	2.40384e-24	Zm00001d020472	11.979
Zm00001d026944	-1.12828	3.91e-42	Zm00001d034613	1.3545	4.04e-11	Zm00001d040651	12.1267	2.29e-15	Zm00001d035389	-2.27125	8.12191e-43	Zm00001d047955	10.2253	6.56e-11	Zm00001d039190	1.12757	1.67e-14	Zm00001d041781	-2.73055	7.35e-19	Zm00001d012559	5.79071	2.73e-11	Zm00001d047843	11.7071	1.58426e-14	Zm00001d000407	-3.60394	9.55097e-31	Zm00001d026427	11.1556	4.42039e-13	Zm00001d013733	11.5165	8.95365e-14	Zm00001d002280	-1.97159	4.77862e-18	Zm00001d020461	4.38792	1.02e-11	Zm00001d034054	9.93994	3.33e-10	Zm00001d014550	-1.7333	2.55152e-24	Zm00001d010822	3.04088
Zm00001d001082	1.8094	4.2e-42	Zm00001d022094	10.4002	4.1e-11	Zm00001d006916	12.123	2.38e-15	Zm00001d047875	1.8732	8.34716e-43	Zm00001d042045	10.1016	7.07e-11	Zm00001d040651	11.6978	1.72e-14	Zm00001d033890	-13.3304	7.47e-19	Zm00001d015102	1.97619	2.75e-11	Zm00001d026375	11.7256	1.58436e-14	Zm00001d017574	-1.52044	1.49075e-30	Zm00001d032867	1.52431	4.55157e-13	Zm00001d036446	11.4236	9.46319e-14	Zm00001d053029	-13.122	4.89702e-18	Zm00001d032761	10.7393	1.02e-11	Zm00001d037858	9.94487	3.53e-10	Zm00001d037620	-2.64333	2.62008e-24	Zm00001d002491	11.9633
Zm00001d000178	-1.22516	4.27e-42	Zm00001d008570	10.4722	4.29e-11	Zm00001d047455	12.0372	3.28e-15	Zm00001d048052	2.35223	1.00381e-42	Zm00001d032730	6.00162	7.1e-11	Zm00001d006522	1.17837	1.73e-14	Zm00001d001796	-4.63221	7.73e-19	Zm00001d021763	10.3501	3.27e-11	Zm00001d002928	3.53084	1.90654e-14	Zm00001d050702	-1.09944	1.52735e-30	Zm00001d006181	12.8077	5.18327e-13	Zm00001d020821	1.87947	1.10493e-13	Zm00001d015457	-2.44084	5.91767e-18	Zm00001d045074	10.765	1.06e-11	Zm00001d034069	1.08884	3.71e-10	Zm00001d021465	-3.92482	2.90212e-24	Zm00001d008993	1.33971
Zm00001d017251	-1.47152	4.4e-42	Zm00001d006301	46.6422	4.58e-11	Zm00001d014172	2.66681	3.63e-15	Zm00001d053881	2.32428	1.06179e-42	Zm00001d000306	4.68876	7.15e-11	Zm00001d038686	11.7001	1.94e-14	Zm00001d028750	-13.2932	9.5e-19	Zm00001d028186	10.3019	3.34e-11	Zm00001d010755	11.6612	2.0026e-14	Zm00001d043225	-1.16258	3.2227e-30	Zm00001d044713	4.52335	5.57361e-13	Zm00001d047225	1.23745	1.10694e-13	Zm00001d038256	-5.12806	5.96474e-18	Zm00001d017222	10.7327	1.16e-11	Zm00001d047339	9.82951	4.07e-10	Zm00001d012761	-4.76705	3.34018e-24	Zm00001d053595	2.14392
Zm00001d002389	-3.0238	5.45e-42	Zm00001d006387	10.3903	4.69e-11	Zm00001d053416	-1.24511	3.72e-15	Zm00001d034026	4.26654	1.0634e-42	Zm00001d009688	10.3428	7.42e-11	Zm00001d037766	1.80691	2.19e-14	Zm00001d001206	-1.3645	1.08e-18	Zm00001d042588	10.3926	3.48e-11	Zm00001d047366	11.6898	2.03306e-14	Zm00001d002470	-4.30533	7.87524e-30	Zm00001d036342	11.3859	5.57361e-13	Zm00001d025134	11.5969	1.29508e-13	Zm00001d012566	-4.12757	6.70249e-18	Zm00001d052850	10.5451	1.23e-11	Zm00001d043222	1.98228	4.29e-10	Zm00001d051183	-3.34481	3.84075e-24	Zm00001d006059	1.7694
Zm00001d019240	-2.23022	6.71e-42	Zm00001d013988	10.3207	4.93e-11	Zm00001d051973	4.34934	3.94e-15	Zm00001d052282	1.12223	1.28957e-42	Zm00001d022613	1.18375	7.97e-11	Zm00001d028047	11.6258	3.43e-14	Zm00001d039396	-3.82794	1.26e-18	Zm00001d032521	3.95936	3.53e-11	Zm00001d021285	1.29799	2.18908e-14	Zm00001d045257	-3.06837	1.39899e-29	Zm00001d030509	11.1122	6.0665e-13	Zm00001d053595	2.02607	1.39391e-13	Zm00001d018355	-1.07418	7.8315e-18	Zm00001d008633	3.21929	1.43e-11	Zm00001d012536	4.67351	4.38e-10	Zm00001d004417	-2.12322	4.4483e-24	Zm00001d027935	6.31548
Zm00001d049954	1.34348	8.98e-42	Zm00001d020219	10.4023	5.19e-11	Zm00001d016530	12.0034	3.97e-15	Zm00001d013935	1.71229	1.59242e-42	Zm00001d005874	10.3852	8.37e-11	Zm00001d002680	11.5356	3.67e-14	Zm00001d013388	-13.2921	1.27e-18	Zm00001d039818	10.3212	3.56e-11	Zm00001d000882	11.7844	2.22953e-14	Zm00001d026285	-1.08474	2.49078e-29	Zm00001d013083	3.3084	6.22378e-13	Zm00001d031399	3.96111	1.49885e-13	Zm00001d022474	-2.18385	8.1612e-18	Zm00001d019587	3.38673	1.43e-11	Zm00001d019230	1.14401	4.66e-10	Zm00001d052853	-1.55017	4.50783e-24	Zm00001d012068	11.9313
Zm00001d030911	5.05972	9.61e-42	Zm00001d025561	10.2853	5.32e-11	Zm00001d042795	2.45663	4.71e-15	Zm00001d051719	1.16672	2.15756e-42	Zm00001d010972	10.8123	8.41e-11	Zm00001d005778	11.5835	3.9e-14	Zm00001d026689	-1.06518	1.56e-18	Zm00001d010814	6.10256	3.57e-11	Zm00001d010515	3.09088	2.37291e-14	Zm00001d020985	-2.63396	2.59951e-29	Zm00001d037058	11.1178	6.4813e-13	Zm00001d024734	11.3064	1.5441e-13	Zm00001d021512	-13.0005	8.37262e-18	Zm00001d011117	10.6449	1.43e-11	Zm00001d034582	3.65123	4.84e-10	Zm00001d004649	-1.89759	6.69513e-24	Zm00001d030516	12.1328
Zm00001d012717	-4.439	1.68e-41	Zm00001d016516	10.5218	5.74e-11	Zm00001d002458	-1.87312	5.32e-15	Zm00001d000364	-2.67419	3.64348e-42	Zm00001d050937	4.845	9e-11	Zm00001d023756	11.6123	4.08e-14	Zm00001d039916	-13.2802	1.63e-18	Zm00001d006503	10.4363	3.65e-11	Zm00001d020891	2.25497	2.37898e-14	Zm00001d032948	-2.00815	2.99043e-29	Zm00001d025601	1.29788	7.43927e-13	Zm00001d016489	5.37999	1.54595e-13	Zm00001d030516	-13.2022	9.56571e-18	Zm00001d049727	4.2781	1.49e-11	Zm00001d008997	3.36396	5.05e-10	Zm00001d006110	-2.04592	6.91759e-24	Zm00001d029051	11.9874
Zm00001d021974	1.22067	1.68e-41	Zm00001d047904	1.86856	5.97e-11	Zm00001d049153	12.0127	5.7e-15	Zm00001d038420	2.41858	5.04204e-42	Zm00001d028231	10.1416	9.17e-11	Zm00001d009930	1.63734	5.14e-14	Zm00001d024778	-13.176	1.66e-18	Zm00001d021484	10.289	3.72e-11	Zm00001d032190	1.06746	2.45818e-14	Zm00001d031363	-3.33705	4.48907e-29	Zm00001d011577	4.34517	9.25721e-13	Zm00001d011301	3.31728	1.54595e-13	Zm00001d035345	-4.5684	9.96563e-18	Zm00001d022561	10.7463	1.49e-11	Zm00001d027210	9.9812	5.37e-10	Zm00001d048859	-1.93487	8.09233e-24	Zm00001d006714	11.842
Zm00001d015022	-1.04487	2.21e-41	Zm00001d042686	10.3916	6.29e-11	Zm00001d007331	2.33767	5.89e-15	Zm00001d044276	3.9443	5.88163e-42	Zm00001d011520	10.0603	1.01e-10	Zm00001d023779	11.5452	5.29e-14	Zm00001d025985	-13.1504	1.8e-18	Zm00001d031806	1.80161	3.78e-11	Zm00001d007821	11.729	2.64968e-14	Zm00001d021541	-1.04148	4.56529e-29	Zm00001d033082	6.11581	9.3399e-13	Zm00001d009051	1.03726	1.65195e-13	Zm00001d009489	-3.35044	1.03706e-17	Zm00001d011560	10.5988	1.53e-11	Zm00001d053028	9.83699	5.56e-10	Zm00001d010814	-9.36846	9.21526e-24	Zm00001d019497	1.25246
Zm00001d048135	3.30333	2.79e-41	Zm00001d010159	10.3487	6.34e-11	Zm00001d016198	-1.83387	6.15e-15	Zm00001d048235	2.5653	7.39641e-42	Zm00001d049673	10.0102	1.21e-10	Zm00001d002051	1.31567	5.37e-14	Zm00001d030411	-13.1794	1.88e-18	Zm00001d025340	10.3485	3.99e-11	Zm00001d021032	3.07135	2.79615e-14	Zm00001d048122	-1.49994	4.73743e-29	Zm00001d013238	11.0604	1.04812e-12	Zm00001d033072	11.5926	1.67893e-13	Zm00001d037258	-1.27858	1.13496e-17	Zm00001d000364	1.84173	1.54e-11	Zm00001d052096	9.73146	5.59e-10	Zm00001d029457	-2.23208	1.4252e-23	Zm00001d043991	11.959
Zm00001d045316	-10.0366	3.17e-41	Zm00001d053266	10.3381	6.54e-11	Zm00001d020461	4.92165	6.47e-15	Zm00001d011192	1.18399	7.52576e-42	Zm00001d027987	1.14353	1.38e-10	Zm00001d022314	1.29149	5.55e-14	Zm00001d031377	-1.09217	2.6e-18	Zm00001d025359	10.2662	4.32e-11	Zm00001d002771	4.45809	2.88599e-14	Zm00001d007226	-9.86118	6.85774e-29	Zm00001d011520	11.0073	1.1262e-12	Zm00001d048147	11.3029	1.75967e-13	Zm00001d026257	-3.06952	1.15337e-17	Zm00001d044255	10.7263	1.68e-11	Zm00001d031431	9.88397	5.59e-10	Zm00001d028267	-14.9658	1.4419e-23	Zm00001d008342	1.10502
Zm00001d007513	1.74644	3.44e-41	Zm00001d032308	10.8132	6.81e-11	Zm00001d046262	-1.60413	6.66e-15	Zm00001d046278	-5.74387	9.12725e-42	Zm00001d043826	2.6424	1.39e-10	Zm00001d030796	1.18289	5.71e-14	Zm00001d042552	-13.2221	2.69e-18	Zm00001d052262	10.2722	4.36e-11	Zm00001d053565	5.23495	4.0475e-14	Zm00001d008910	-3.20583	7.67394e-29	Zm00001d038910	11.1798	1.1915e-12	Zm00001d037900	11.2931	1.7749e-13	Zm00001d027332	-3.56776	1.16513e-17	Zm00001d045354	6.78194	1.78e-11	Zm00001d050870	3.68759	5.87e-10	Zm00001d053633	-1.09156	1.52011e-23	Zm00001d048135	11.926
Zm00001d046262	-8.46676	5.3e-41	Zm00001d033744	10.4323	7.03e-11	Zm00001d021477	2.29204	7.4e-15	Zm00001d030911	5.19017	1.03053e-41	Zm00001d010503	9.98207	1.42e-10	Zm00001d002134	1.01324	5.82e-14	Zm00001d043071	-13.3047	2.87e-18	Zm00001d026231	1.36846	4.61e-11	Zm00001d001906	1.5853	4.13337e-14	Zm00001d000377	-1.36018	1.20768e-28	Zm00001d012262	11.0173	1.22417e-12	Zm00001d036318	11.3006	2.28417e-13	Zm00001d001786	-1.09279	1.18791e-17	Zm00001d002058	10.979	1.94e-11	Zm00001d016048	1.45643	5.98e-10	Zm00001d009287	-4.13599	1.57628e-23	Zm00001d022614	6.40766
Zm00001d029567	3.80728	5.75e-41	Zm00001d013042	10.2011	7.05e-11	Zm00001d052619	1.11421	8.09e-15	Zm00001d005384	-4.08634	1.16084e-41	Zm00001d002725	10.2252	1.45e-10	Zm00001d004136	3.52764	5.84e-14	Zm00001d019538	-1.15007	3.15e-18	Zm00001d026427	1.04456	4.65e-11	Zm00001d033186	11.6069	4.29165e-14	Zm00001d049117	-5.39703	1.5189e-28	Zm00001d006504	11.0077	1.28783e-12	Zm00001d039190	1.07922	2.63512e-13	Zm00001d031765	-13.0093	1.30966e-17	Zm00001d014550	1.194	1.97e-11	Zm00001d031522	9.75205	5.98e-10	Zm00001d044276	-2.94861	1.60061e-23	Zm00001d023385	1.71073
Zm00001d026195	-1.05073	5.96e-41	Zm00001d031627	10.3798	7.24e-11	Zm00001d047849	11.8972	8.12e-15	Zm00001d043470	1.08151	1.26728e-41	Zm00001d019093	9.97805	1.53e-10	Zm00001d036446	11.4866	6e-14	Zm00001d039289	-2.00607	3.22e-18	Zm00001d050868	1.0117	5.38e-11	Zm00001d037286	1.0368	4.30991e-14	Zm00001d041107	-6.25794	1.64681e-28	Zm00001d032761	11.1024	1.30131e-12	Zm00001d048563	11.2232	2.66402e-13	Zm00001d039670	-1.74104	1.36795e-17	Zm00001d045392	6.71496	1.97e-11	Zm00001d035667	1.54423	6.02e-10	Zm00001d022089	-1.2587	1.6788e-23	Zm00001d030698	11.7896
Zm00001d012865	-1.24002	6.91e-41	ENSRNA049467153	2.92808	8.33e-11	Zm00001d053053	11.9031	8.58e-15	Zm00001d029080	-1.69112	1.57153e-41	Zm00001d048691	10.2172	1.73e-10	Zm00001d007821	11.55	6.1e-14	Zm00001d043979	-13.4922	3.73e-18	Zm00001d003501	7.25645	5.43e-11	Zm00001d025920	1.11087	4.55688e-14	Zm00001d000238	-1.41555	2.1267e-28	Zm00001d023425	11.1603	1.32959e-12	Zm00001d011537	11.2354	2.92887e-13	Zm00001d023342	-5.9093	1.36795e-17	Zm00001d043076	5.96131	2.04e-11	Zm00001d021262	9.90564	6.06e-10	Zm00001d053158	-1.30108	2.1873e-23	Zm00001d016176	5.89459
Zm00001d012381	4.16263	9.69e-41	Zm00001d041444	10.0949	8.38e-11	Zm00001d022460	-1.87702	8.86e-15	Zm00001d029216	-1.37159	2.05158e-41	Zm00001d044802	9.96981	1.83e-10	Zm00001d013166	1.33624	6.12e-14	Zm00001d041782	-1.78996	3.98e-18	Zm00001d049251	10.26	5.45e-11	Zm00001d008911	11.55	4.62932e-14	Zm00001d034168	-9.58959	2.82519e-28	Zm00001d043653	1.27375	1.37739e-12	Zm00001d022175	1.16864	3.08869e-13	Zm00001d000556	-12.8761	1.96777e-17	Zm00001d002065	3.20821	2.05e-11	Zm00001d052584	1.25784	6.11e-10	Zm00001d043382	-4.01821	2.21115e-23	Zm00001d036446	11.7972
Zm00001d052258	-1.94367	1.13e-40	Zm00001d042681	10.1344	8.77e-11	Zm00001d018209	11.8535	8.97e-15	Zm00001d005175	6.30494	2.49142e-41	Zm00001d003195	9.93954	1.87e-10	Zm00001d047131	6.92701	6.44e-14	Zm00001d051804	-2.19251	4.05e-18	Zm00001d040011	10.2711	5.51e-11	Zm00001d008611	1.59309	5.62445e-14	Zm00001d024593	-1.83289	4.09907e-28	Zm00001d043401	2.12707	1.378e-12	Zm00001d051044	1.03577	3.10527e-13	Zm00001d029651	-7.62494	2.06439e-17	Zm00001d021465	7.66265	2.2e-11	Zm00001d021282	9.99341	6.39e-10	Zm00001d028639	-8.054	2.67905e-23	Zm00001d040043	1.1732
Zm00001d046033	2.19534	1.28e-40	Zm00001d010912	10.2064	8.95e-11	Zm00001d042257	-23.0691	9.52e-15	Zm00001d019751	1.23241	3.01505e-41	Zm00001d026231	1.32317	1.91e-10	Zm00001d004220	3.33433	6.8e-14	Zm00001d049346	-13.0978	4.38e-18	Zm00001d003114	10.3067	6.39e-11	Zm00001d041268	11.508	5.6719e-14	Zm00001d019361	-1.49758	4.85267e-28	Zm00001d017846	10.975	1.37958e-12	Zm00001d019253	11.2146	3.13211e-13	Zm00001d029542	-5.20497	2.68257e-17	Zm00001d035703	10.4529	2.3e-11	Zm00001d033652	4.89685	7.21e-10	Zm00001d005424	-1.79939	3.33911e-23	Zm00001d039203	2.14347
Zm00001d049493	2.98168	1.48e-40	Zm00001d041610	10.2548	9.17e-11	Zm00001d016851	1.59998	1.01e-14	Zm00001d053623	-2.13969	3.78913e-41	Zm00001d023578	2.60049	1.94e-10	Zm00001d041730	11.4068	7.16e-14	Zm00001d027811	-5.91448	4.8e-18	Zm00001d013971	10.3075	7.37e-11	Zm00001d038686	11.5216	5.69026e-14	Zm00001d026252	-3.05706	5.5268e-28	Zm00001d022243	11.2883	1.40552e-12	Zm00001d031359	11.1938	3.16612e-13	Zm00001d018929	-2.51361	2.70939e-17	Zm00001d001973	10.3811	2.67e-11	Zm00001d029360	9.75317	7.79e-10	Zm00001d040865	-4.63103	3.81399e-23	Zm00001d047087	11.7654
Zm00001d035561	-1.47078	1.78e-40	Zm00001d025398	10.2356	9.39e-11	Zm00001d019276	3.70229	1.07e-14	Zm00001d047313	3.84974	3.85636e-41	Zm00001d002323	1.52157	2.06e-10	Zm00001d018209	11.4037	7.27e-14	Zm00001d037258	-1.30837	4.87e-18	Zm00001d017697	10.2463	8.13e-11	Zm00001d029754	11.536	5.90915e-14	Zm00001d049982	-2.36094	6.90992e-28	Zm00001d043320	11.1828	1.53983e-12	Zm00001d007014	11.2142	3.30063e-13	Zm00001d020306	-1.15616	3.6556e-17	Zm00001d019999	1.49808	2.75e-11	Zm00001d006402	9.90561	8.52e-10	Zm00001d031667	-1.16938	3.918e-23	Zm00001d010709	11.7006
Zm00001d042795	3.96135	2.39e-40	Zm00001d017151	10.2834	1.07e-10	Zm00001d028244	11.9549	1.09e-14	Zm00001d042578	1.11439	4.71049e-41	Zm00001d016902	1.57896	2.13e-10	Zm00001d037899	11.4184	7.65e-14	Zm00001d049910	-1.5549	5.48e-18	Zm00001d012738	4.05505	8.45e-11	Zm00001d039280	1.14372	6.5727e-14	Zm00001d051952	-3.45154	1.14928e-27	Zm00001d049346	10.9328	1.88806e-12	Zm00001d020989	8.25225	3.30868e-13	Zm00001d048249	-3.90457	3.81165e-17	Zm00001d001000	5.73565	2.9e-11	Zm00001d047369	3.69843	8.75e-10	Zm00001d000162	-1.92846	4.35525e-23	Zm00001d012571	11.771
Zm00001d006059	2.40159	2.39e-40	Zm00001d013702	4.15343	1.13e-10	Zm00001d044446	11.8671	1.15e-14	Zm00001d032434	1.2845	6.4263e-41	Zm00001d033480	2.31186	2.79e-10	Zm00001d026835	2.96102	7.79e-14	Zm00001d013199	-4.33041	5.63e-18	Zm00001d007953	10.2194	8.91e-11	Zm00001d039391	3.10105	6.70418e-14	Zm00001d045316	-1.30773	4.0438e-27	Zm00001d029567	2.09798	1.96745e-12	Zm00001d034578	11.1581	4.29637e-13	Zm00001d020642	-1.02892	3.91472e-17	Zm00001d019497	1.11942	3.07e-11	Zm00001d043514	9.84619	8.97e-10	Zm00001d002721	-1.81685	4.51403e-23	Zm00001d013635	11.8164
Zm00001d032431	3.34385	2.4e-40	Zm00001d041649	1.33249	1.22e-10	Zm00001d005337	-1.14754	1.21e-14	Zm00001d053568	-7.73712	6.43472e-41	Zm00001d001256	9.99423	2.79e-10	Zm00001d031399	3.99737	7.86e-14	Zm00001d031963	-3.15527	5.71e-18	Zm00001d050518	10.11	8.99e-11	Zm00001d047894	11.4883	6.84031e-14	Zm00001d041154	-3.15732	4.36127e-27	Zm00001d012247	10.8682	2.6273e-12	Zm00001d023145	1.24143	4.29637e-13	Zm00001d047455	-12.6825	4.21533e-17	Zm00001d026427	10.3567	3.08e-11	Zm00001d022555	9.63376	9.38e-10	Zm00001d010822	-3.69556	5.30535e-23	Zm00001d044653	11.6878
Zm00001d053612	-2.65358	2.73e-40	Zm00001d031802	1.17736	1.33e-10	Zm00001d036742	2.1582	1.22e-14	Zm00001d005454	1.82725	6.65904e-41	Zm00001d047339	4.30542	2.91e-10	Zm00001d019339	4.91736	8.52e-14	Zm00001d051424	-1.03845	5.93e-18	Zm00001d014053	7.34544	9.4e-11	Zm00001d007435	3.71879	7.52823e-14	Zm00001d033516	-1.91064	4.44006e-27	Zm00001d010408	10.8253	2.66196e-12	Zm00001d031422	11.3324	4.47386e-13	Zm00001d013059	-1.08568	4.23854e-17	Zm00001d013310	5.56091	3.36e-11	Zm00001d052487	10.0542	9.93e-10	Zm00001d004650	-2.03674	7.24585e-23	Zm00001d052713	11.7495
Zm00001d011710	9.05166	3.18e-40	Zm00001d011263	10.1321	1.44e-10	Zm00001d041730	11.7784	1.35e-14	Zm00001d037058	-2.87725	9.22545e-41	Zm00001d027176	10.0101	3e-10	Zm00001d037900	11.4059	8.73e-14	Zm00001d009489	-3.501	6.75e-18	Zm00001d007100	5.27942	9.4e-11	Zm00001d023756	11.5167	7.56592e-14	Zm00001d032781	-2.48144	4.5975e-27	Zm00001d051926	8.14802	2.97571e-12	Zm00001d027626	2.12921	4.57815e-13	Zm00001d040420	-1.20758	4.46153e-17	Zm00001d032520	6.0564	3.38e-11	Zm00001d013831	9.62109	1.03e-09	Zm00001d031963	-3.7757	7.99673e-23	Zm00001d007735	11.5892
Zm00001d025843	3.28509	3.31e-40	Zm00001d050137	1.13675	1.57e-10	Zm00001d010408	11.8113	1.39e-14	Zm00001d048099	4.07615	1.03043e-40	Zm00001d019562	9.95056	3.03e-10	Zm00001d023575	1.5624	8.78e-14	Zm00001d029656	-13.0301	7.54e-18	Zm00001d021788	10.0833	9.5e-11	Zm00001d038547	11.4696	7.58317e-14	Zm00001d013083	-4.71692	4.94002e-27	Zm00001d050187	10.8002	3.09768e-12	Zm00001d027542	11.285	5.256e-13	Zm00001d017398	-12.8428	6.06009e-17	Zm00001d048361	10.4351	3.59e-11	Zm00001d013047	9.71802	1.09e-09	Zm00001d045978	-1.03077	8.58049e-23	Zm00001d043541	11.5825
Zm00001d036933	1.34047	3.59e-40	Zm00001d009520	4.24624	1.66e-10	Zm00001d041444	-1.25338	1.39e-14	Zm00001d019462	1.09682	1.57071e-40	Zm00001d018542	3.03824	3.09e-10	Zm00001d036318	11.459	8.86e-14	Zm00001d026478	-12.9134	7.74e-18	Zm00001d003195	10.1076	1.05e-10	Zm00001d005047	11.4466	8.77495e-14	Zm00001d032431	-2.73595	4.96373e-27	Zm00001d039203	4.52452	3.19358e-12	Zm00001d031802	1.31169	5.32667e-13	Zm00001d030698	-12.65	6.25411e-17	Zm00001d046493	1.93495	3.83e-11	Zm00001d044092	9.57723	1.1e-09	Zm00001d027626	-2.77125	1.00711e-22	Zm00001d018209	11.5527
Zm00001d050602	-9.87499	4.54e-40	Zm00001d006045	5.72759	2e-10	Zm00001d019275	11.8415	1.41e-14	Zm00001d028947	-2.62556	1.68543e-40	Zm00001d051409	9.96774	3.16e-10	Zm00001d017180	2.10214	1.01e-13	Zm00001d051632	-12.9323	7.76e-18	Zm00001d020630	1.29988	1.11e-10	Zm00001d007634	11.5302	8.85761e-14	Zm00001d045951	-1.28308	7.08167e-27	Zm00001d027616	10.838	3.45573e-12	Zm00001d025359	11.0509	5.85925e-13	Zm00001d052424	-12.7505	6.26188e-17	Zm00001d006504	10.3339	4.5e-11	Zm00001d023907	1.78646	1.29e-09	Zm00001d026689	-1.18226	1.32597e-22	Zm00001d044407	2.32722
Zm00001d038928	1.75268	6.66e-40	Zm00001d053028	10.0384	2.06e-10	Zm00001d028669	-1.37775	1.52e-14	Zm00001d032728	1.63958	2.79729e-40	Zm00001d003724	1.66071	3.66e-10	Zm00001d048563	11.385	1.02e-13	Zm00001d023385	-1.80468	7.99e-18	Zm00001d025640	10.1158	1.15e-10	Zm00001d050574	11.5416	9.80389e-14	Zm00001d008082	-1.02801	7.52694e-27	Zm00001d047889	1.02922	4.41878e-12	snoZ102_R77	5.41297	6.76885e-13	Zm00001d052850	-12.6092	6.7571e-17	Zm00001d002853	1.02491	4.73e-11	Zm00001d049902	9.54353	1.43e-09	Zm00001d019497	-1.5355	1.41631e-22	Zm00001d018469	1.65931
Zm00001d014172	4.21316	7.64e-40	Zm00001d044331	10.1197	2.06e-10	Zm00001d008911	11.7783	1.68e-14	Zm00001d028493	-7.05849	3.0239e-40	Zm00001d003143	6.26734	3.68e-10	Zm00001d000076	1.83203	1.33e-13	Zm00001d018972	-1.00777	9.47e-18	Zm00001d006507	10.1157	1.2e-10	Zm00001d021505	1.39082	1.10665e-13	Zm00001d028122	-1.27909	9.08797e-27	Zm00001d048695	2.02805	4.61672e-12	Zm00001d049709	1.11389	6.94199e-13	Zm00001d021763	-1.79853	7.27115e-17	Zm00001d046889	10.4196	4.87e-11	Zm00001d007097	1.96891	1.55e-09	Zm00001d017373	-1.11031	1.41658e-22	Zm00001d037932	2.35365
Zm00001d042605	5.93571	9.67e-40	Zm00001d016406	4.62627	2.07e-10	Zm00001d001813	3.90889	1.69e-14	Zm00001d044092	-8.3658	3.06434e-40	Zm00001d042552	9.83235	3.75e-10	Zm00001d012849	1.01178	1.34e-13	Zm00001d040046	-1.07906	1.14e-17	Zm00001d041515	11.1082	1.24e-10	Zm00001d006028	1.51591	1.11469e-13	Zm00001d024429	-2.91893	9.83455e-27	Zm00001d041395	1.67153	4.83783e-12	Zm00001d053881	1.28014	7.70599e-13	Zm00001d034724	-6.40399	7.59701e-17	Zm00001d000306	6.30678	5.42e-11	Zm00001d023749	3.92825	1.61e-09	Zm00001d023671	-1.6744	1.49587e-22	Zm00001d050960	12.0936
Zm00001d024732	7.50722	1.21e-39	Zm00001d052487	10.3866	2.22e-10	Zm00001d047202	11.7378	2.11e-14	Zm00001d003852	3.88063	3.29793e-40	Zm00001d039108	1.27866	3.94e-10	Zm00001d001082	1.0203	1.43e-13	Zm00001d020623	-12.8835	1.22e-17	Zm00001d003812	10.0815	1.24e-10	Zm00001d012499	11.438	1.14863e-13	Zm00001d022147	-1.60521	1.00073e-26	Zm00001d045075	11.3205	5.444e-12	Zm00001d032828	1.83207	7.74477e-13	Zm00001d046935	-12.5916	8.14059e-17	Zm00001d037112	10.3445	5.72e-11	Zm00001d021910	1.74576	1.62e-09	Zm00001d011991	-1.25858	1.58804e-22	Zm00001d011396	1.4204
Zm00001d039489	-1.71208	1.29e-39	Zm00001d049902	9.90727	2.61e-10	Zm00001d048034	6.77198	2.29e-14	Zm00001d037727	-2.55561	3.51667e-40	Zm00001d011711	3.51489	4.08e-10	Zm00001d023117	3.08053	1.53e-13	Zm00001d040692	-7.68395	1.29e-17	Zm00001d014456	3.44832	1.31e-10	Zm00001d050659	1.19501	1.19388e-13	Zm00001d017780	-1.3242	1.23349e-26	Zm00001d011617	2.87383	5.63224e-12	Zm00001d010511	3.03985	8.31334e-13	Zm00001d004343	-1.84732	8.47385e-17	Zm00001d006348	10.4785	5.8e-11	Zm00001d005865	1.28626	1.7e-09	Zm00001d016486	-1.12705	1.58804e-22	Zm00001d035345	4.56669
Zm00001d028962	10.4929	2.1e-39	Zm00001d048046	7.21067	2.72e-10	Zm00001d008648	-1.79804	2.55e-14	Zm00001d008617	3.77582	4.98325e-40	Zm00001d051926	2.92484	4.5e-10	Zm00001d040977	6.99508	1.65e-13	Zm00001d026919	-12.8003	1.5e-17	Zm00001d023309	10.0677	1.31e-10	Zm00001d053401	11.4854	1.21982e-13	Zm00001d018197	-1.54717	1.97486e-26	Zm00001d006090	10.683	5.6396e-12	Zm00001d013603	6.02648	8.37763e-13	Zm00001d041853	-12.6864	9.22963e-17	Zm00001d032873	10.3773	6.21e-11	Zm00001d048704	9.61128	1.74e-09	Zm00001d028840	-1.63675	1.76774e-22	Zm00001d001970	11.5817
Zm00001d005073	-1.2355	2.14e-39	Zm00001d007867	3.28646	2.79e-10	Zm00001d014575	1.09215	2.92e-14	Zm00001d035703	6.40175	6.33587e-40	Zm00001d017746	1.51606	4.52e-10	Zm00001d001970	11.3194	1.68e-13	Zm00001d032533	-13.3256	1.57e-17	Zm00001d052435	10.0839	1.36e-10	Zm00001d019275	11.3928	1.23823e-13	Zm00001d040202	-3.22395	4.0752e-26	Zm00001d047369	1.4939	5.67384e-12	Zm00001d040011	11.0316	8.77893e-13	Zm00001d002491	-12.5391	9.97627e-17	Zm00001d016851	1.37839	6.21e-11	Zm00001d002259	14.5102	1.91e-09	Zm00001d020630	-1.87533	2.07523e-22	Zm00001d045319	11.5445
Zm00001d026047	-1.50025	2.8e-39	Zm00001d041735	1.55209	3.17e-10	Zm00001d038686	11.684	2.96e-14	Zm00001d016842	4.86857	8.56964e-40	Zm00001d035317	1.08574	4.84e-10	Zm00001d010393	11.2771	1.8e-13	Zm00001d010190	-1.18399	1.61e-17	Zm00001d015130	1.06688	1.52e-10	Zm00001d033704	11.6624	1.36696e-13	Zm00001d026295	-4.9124	5.63894e-26	Zm00001d012028	4.21848	5.85291e-12	Zm00001d019699	2.76736	8.81378e-13	Zm00001d019310	-4.23209	1.22122e-16	Zm00001d005648	10.2811	6.43e-11	Zm00001d021484	9.31523	2.05e-09	Zm00001d043736	-4.82955	2.11748e-22	ENSRNA049467153	2.37823
Zm00001d016581	2.50006	4.09e-39	Zm00001d049403	1.31208	3.34e-10	Zm00001d018493	-2.93404	2.99e-14	Zm00001d033327	-5.14299	9.3418e-40	Zm00001d013083	5.35531	4.98e-10	Zm00001d028244	11.3511	1.91e-13	Zm00001d037112	-2.68837	1.73e-17	Zm00001d024292	1.92603	1.66e-10	Zm00001d021227	11.3046	1.38305e-13	Zm00001d039510	-7.3372	8.67577e-26	Zm00001d026295	3.36131	5.90224e-12	Zm00001d048029	11	9.07813e-13	Zm00001d029051	-12.6053	1.30558e-16	Zm00001d037428	10.2992	6.86e-11	Zm00001d017151	9.62951	2.05e-09	Zm00001d003409	-5.06284	2.3221e-22	Zm00001d002751	11.5995
Zm00001d016977	1.96198	4.86e-39	Zm00001d036637	9.9993	3.58e-10	Zm00001d044619	11.6648	3.05e-14	Zm00001d013890	-4.14823	9.37074e-40	Zm00001d028162	1.00031	5.28e-10	Zm00001d051743	11.2187	2.04e-13	Zm00001d053029	-12.8321	2.09e-17	Zm00001d036389	10.0264	1.94e-10	Zm00001d004193	4.68453	1.47846e-13	Zm00001d047488	-1.75883	1.46246e-25	Zm00001d049982	1.55876	7.09698e-12	Zm00001d015557	11.2008	9.55835e-13	Zm00001d004479	-1.50577	1.33744e-16	Zm00001d020519	3.59616	7.19e-11	Zm00001d001256	9.57473	2.06e-09	Zm00001d039315	-1.15814	2.91952e-22	Zm00001d026344	1.6789
Zm00001d007331	3.72059	6.5e-39	Zm00001d006402	10.0748	3.78e-10	Zm00001d023924	1.45345	3.31e-14	Zm00001d002440	7.88587	9.52756e-40	Zm00001d053654	9.83416	5.28e-10	Zm00001d033012	1.21411	2.16e-13	Zm00001d035210	-1.09531	2.21e-17	Zm00001d012262	9.97045	2.08e-10	Zm00001d032249	11.3067	1.60441e-13	Zm00001d030026	-1.60639	2.02501e-25	Zm00001d052488	10.6005	7.45367e-12	Zm00001d052307	10.9949	1.00804e-12	Zm00001d040874	-1.01005	1.34103e-16	Zm00001d015969	1.30104	7.93e-11	Zm00001d036637	9.61016	2.11e-09	Zm00001d008570	-6.90204	3.51583e-22	Zm00001d009287	3.20378
Zm00001d029066	4.08217	1.01e-38	Zm00001d007934	10.0182	3.84e-10	Zm00001d000072	-1.26426	3.46e-14	Zm00001d022387	-1.35488	2.41286e-39	Zm00001d043330	9.89694	5.63e-10	Zm00001d037958	1.09668	2.24e-13	Zm00001d023271	-1.62674	2.36e-17	Zm00001d028267	1.16183	2.1e-10	Zm00001d011819	2.69476	1.76238e-13	Zm00001d015965	-3.61533	2.10525e-25	Zm00001d022190	11.5281	7.67389e-12	Zm00001d006387	2.59159	1.01005e-12	Zm00001d003812	-12.5649	1.34186e-16	Zm00001d037113	1.26044	7.98e-11	Zm00001d040254	1.39684	2.32e-09	Zm00001d010511	-3.97674	3.94504e-22	Zm00001d006347	11.542
Zm00001d040322	-1.0444	1.21e-38	Zm00001d051416	7.16683	3.84e-10	Zm00001d023756	11.6829	3.87e-14	Zm00001d044407	3.81833	4.36274e-39	Zm00001d041444	9.65294	5.79e-10	Zm00001d045319	11.2238	2.34e-13	Zm00001d039150	-1.01924	2.43e-17	Zm00001d048466	9.94933	2.11e-10	Zm00001d047635	4.29242	1.88228e-13	Zm00001d002955	-1.08469	2.55063e-25	Zm00001d037604	10.6012	7.87177e-12	Zm00001d021081	10.9351	1.09791e-12	Zm00001d013635	-12.6653	1.36326e-16	Zm00001d048135	1.69353	8.07e-11	Zm00001d006736	1.36243	2.32e-09	Zm00001d003756	-1.2229	4.35781e-22	Zm00001d015578	5.12879
Zm00001d037737	-6.5564	1.27e-38	Zm00001d021264	5.09616	3.85e-10	Zm00001d027794	2.91711	3.95e-14	Zm00001d053569	7.25637	4.43951e-39	Zm00001d002896	1.10083	5.96e-10	Zm00001d053843	1.02563	2.65e-13	Zm00001d030862	-4.67204	2.74e-17	Zm00001d027811	4.51419	2.6e-10	Zm00001d027071	11.4326	1.96473e-13	Zm00001d017702	-1.10106	2.56884e-25	Zm00001d040934	10.6318	8.23305e-12	Zm00001d050637	10.9803	1.106e-12	Zm00001d002853	-1.2433	1.45568e-16	Zm00001d041537	1.62346	8.41e-11	Zm00001d010227	9.92352	2.63e-09	Zm00001d043080	-5.69723	4.67083e-22	Zm00001d031520	11.5247
Zm00001d000034	-1.13915	1.29e-38	Zm00001d033051	10.2004	3.88e-10	Zm00001d045319	11.608	4.25e-14	Zm00001d044555	1.76757	6.55735e-39	Zm00001d000055	1.14469	7.24e-10	Zm00001d052307	11.2308	2.7e-13	Zm00001d010814	-7.53651	2.87e-17	Zm00001d006052	11.6501	2.6e-10	Zm00001d024310	1.64088	1.99907e-13	Zm00001d044845	-1.53581	2.92541e-25	Zm00001d042795	2.17348	8.64226e-12	Zm00001d047191	11.8081	1.1346e-12	Zm00001d044713	-5.06219	1.55762e-16	Zm00001d052145	10.2338	8.47e-11	Zm00001d025380	9.54201	2.72e-09	Zm00001d039190	-1.39129	5.20705e-22	Zm00001d004417	1.61455
Zm00001d019125	-3.50578	1.45e-38	Zm00001d006624	10.0999	4.11e-10	Zm00001d042930	-3.1954	4.64e-14	Zm00001d000474	1.74271	9.84262e-39	Zm00001d051932	9.65338	7.27e-10	Zm00001d019275	11.2129	2.84e-13	Zm00001d045053	-12.6745	2.91e-17	Zm00001d009318	3.66811	2.69e-10	Zm00001d006614	11.3379	2.05868e-13	Zm00001d010882	-1.23135	3.77061e-25	Zm00001d046122	10.5908	9.55476e-12	Zm00001d052415	1.59111	1.16439e-12	Zm00001d018209	-12.4452	1.65568e-16	Zm00001d027244	10.2987	9.93e-11	Zm00001d021614	9.54008	3.17e-09	Zm00001d018355	-1.20046	5.80236e-22	Zm00001d028182	1.02552
Zm00001d047214	-2.72633	1.52e-38	Zm00001d023222	10.2133	4.27e-10	Zm00001d001973	11.543	4.94e-14	Zm00001d002868	2.17675	1.05947e-38	Zm00001d006098	9.68774	7.44e-10	Zm00001d046915	1.29425	2.91e-13	Zm00001d021264	-6.5716	3.83e-17	Zm00001d027392	1.89625	2.87e-10	Zm00001d010697	1.05621	2.05898e-13	Zm00001d046921	-1.63648	3.88144e-25	Zm00001d033827	6.89542	9.92956e-12	Zm00001d037899	10.897	1.26322e-12	Zm00001d034729	-3.38949	1.81816e-16	Zm00001d028204	1.0405	1.01e-10	Zm00001d029077	1.68799	3.39e-09	Zm00001d045674	-1.86776	7.50959e-22	Zm00001d030666	1.1732
Zm00001d015829	2.93415	1.62e-38	Zm00001d052750	1.27757	4.31e-10	Zm00001d037977	11.6404	5.1e-14	Zm00001d023422	-11.1826	1.09878e-38	Zm00001d042476	3.55691	8.12e-10	Zm00001d007014	11.2112	2.99e-13	Zm00001d030516	-12.9123	3.96e-17	Zm00001d005726	10.0057	3.03e-10	Zm00001d009465	4.91478	2.14553e-13	Zm00001d008893	-2.02691	4.36434e-25	Zm00001d045430	1.15013	1.01015e-11	Zm00001d045227	7.76903	1.3039e-12	Zm00001d043541	-1.26986	1.87597e-16	Zm00001d043544	10.1308	1.06e-10	Zm00001d035608	9.50673	3.42e-09	Zm00001d005928	-2.637	8.21181e-22	Zm00001d044540	11.3711
Zm00001d045858	3.70866	1.77e-38	Zm00001d011536	9.77168	5.04e-10	Zm00001d011207	11.4086	1.02e-13	Zm00001d041575	-4.30977	1.14001e-38	Zm00001d004116	9.74005	8.41e-10	Zm00001d007042	3.66191	3.09e-13	Zm00001d023579	-2.9939	4.32e-17	Zm00001d006408	9.85005	3.11e-10	Zm00001d047865	11.2022	2.49497e-13	Zm00001d040489	-1.23474	5.02897e-25	Zm00001d052110	1.44724	1.02021e-11	Zm00001d005778	10.9252	1.31283e-12	Zm00001d006916	-12.4328	2.15446e-16	Zm00001d016433	10.1728	1.19e-10	Zm00001d017908	1.50147	3.62e-09	Zm00001d053711	-3.25623	8.98395e-22	Zm00001d026835	2.95027
Zm00001d002510	-1.01914	2.03e-38	Zm00001d039668	9.77766	5.05e-10	Zm00001d016196	11.4069	1.14e-13	Zm00001d032268	3.01926	1.48202e-38	Zm00001d007687	9.62801	9.2e-10	Zm00001d020262	11.22	3.46e-13	Zm00001d010659	-1.42248	4.69e-17	Zm00001d052434	5.49011	3.15e-10	Zm00001d033155	1.42444	2.51097e-13	Zm00001d015810	-1.38673	5.29159e-25	Zm00001d004004	10.5256	1.03743e-11	Zm00001d011210	10.9554	1.35311e-12	Zm00001d013971	-12.5932	2.46279e-16	Zm00001d005865	1.35567	1.21e-10	Zm00001d029102	14.739	3.63e-09	Zm00001d002439	-1.3742	8.99272e-22	Zm00001d051842	1.05236
Zm00001d011168	4.23134	2.13e-38	Zm00001d041516	4.47576	5.08e-10	Zm00001d000556	11.4432	1.16e-13	Zm00001d052207	-1.81801	1.55552e-38	Zm00001d048083	1.26198	9.28e-10	Zm00001d011537	11.1708	3.63e-13	Zm00001d031806	-2.20848	4.94e-17	Zm00001d031963	2.39759	3.24e-10	Zm00001d013829	11.1923	2.53884e-13	Zm00001d049610	-1.07997	7.48267e-25	Zm00001d042552	10.6187	1.04008e-11	Zm00001d052584	10.8903	1.46037e-12	Zm00001d037962	-12.5067	2.67534e-16	Zm00001d018468	10.1173	1.29e-10	Zm00001d020902	9.4186	5.85e-09	Zm00001d004993	-1.27118	9.44656e-22	Zm00001d034401	11.4937
ENSRNA049478487	1.08612	2.39e-38	Zm00001d039108	1.27179	5.32e-10	Zm00001d032819	11.4695	1.25e-13	Zm00001d000080	1.19652	1.73943e-38	Zm00001d004021	2.02732	9.36e-10	Zm00001d040159	11.6559	3.74e-13	Zm00001d042613	-6.0154	5.08e-17	Zm00001d049672	4.26995	3.24e-10	Zm00001d026302	11.1727	2.77593e-13	Zm00001d041831	-1.12654	1.12447e-24	Zm00001d028693	10.7347	1.15992e-11	Zm00001d034064	1.23417	1.48903e-12	Zm00001d011207	-12.347	3.03176e-16	Zm00001d033827	6.57443	1.36e-10	Zm00001d020620	1.40108	6.3e-09	Zm00001d035266	-1.18035	9.64842e-22	Zm00001d019057	1.03789
Zm00001d047369	2.65511	2.41e-38	Zm00001d037695	9.72947	5.83e-10	Zm00001d052224	-1.64709	1.25e-13	Zm00001d030843	4.06609	2.29466e-38	Zm00001d023222	10.0028	9.59e-10	Zm00001d043541	11.0887	4.25e-13	Zm00001d014145	-2.17557	5.33e-17	Zm00001d026846	1.63065	3.37e-10	Zm00001d005756	1.41177	2.88124e-13	Zm00001d006681	-15.2553	1.3097e-24	Zm00001d040420	1.00002	1.16541e-11	Zm00001d006059	1.60441	1.71295e-12	Zm00001d003855	-1.80601	3.83964e-16	Zm00001d004004	10.0347	1.41e-10	Zm00001d044690	9.48467	6.57e-09	Zm00001d018468	-2.68518	1.07769e-21	Zm00001d051804	1.91602
Zm00001d009792	1.36773	2.61e-38	Zm00001d020623	9.68076	5.99e-10	Zm00001d029066	2.4419	1.27e-13	Zm00001d029923	3.90642	2.54477e-38	Zm00001d025625	9.60425	9.83e-10	Zm00001d009287	3.08757	4.62e-13	Zm00001d031765	-12.7194	5.5e-17	Zm00001d050475	4.42052	3.38e-10	Zm00001d012247	11.2329	2.97635e-13	Zm00001d036415	-1.69066	1.66216e-24	Zm00001d030863	1.32502	1.22772e-11	Zm00001d050099	1.04677	2.04121e-12	Zm00001d045319	-12.3418	3.9526e-16	Zm00001d044407	10.1268	1.41e-10	Zm00001d008788	9.24545	6.72e-09	Zm00001d049293	-6.95587	1.14719e-21	Zm00001d017360	1.08379
Zm00001d004065	2.09973	3.1e-38	Zm00001d029686	10.3185	7.03e-10	Zm00001d013854	11.4111	1.29e-13	Zm00001d002120	-3.99306	4.09724e-38	Zm00001d008093	9.74167	1.01e-09	Zm00001d025088	1.96904	5.42e-13	Zm00001d006905	-3.20027	5.57e-17	Zm00001d038909	9.82028	3.58e-10	Zm00001d013238	11.2402	3.01372e-13	Zm00001d034809	-2.19105	1.73108e-24	Zm00001d000307	5.82088	1.50861e-11	Zm00001d039916	10.8696	2.05078e-12	Zm00001d049088	-1.36789	4.06957e-16	Zm00001d036200	7.59402	1.43e-10	Zm00001d022098	9.36043	6.97e-09	Zm00001d024003	-1.2996	1.18519e-21	Zm00001d044219	5.1135
Zm00001d033601	1.41056	3.25e-38	Zm00001d008852	1.84299	7.21e-10	Zm00001d052713	4.3834	1.44e-13	Zm00001d035947	-1.66911	4.84295e-38	Zm00001d034613	1.26238	1.06e-09	Zm00001d039916	11.1063	5.63e-13	Zm00001d012861	-2.04978	6.79e-17	Zm00001d010912	9.89929	3.98e-10	Zm00001d032810	11.184	3.06063e-13	Zm00001d032651	-2.60456	2.09947e-24	Zm00001d053565	10.5905	1.55242e-11	Zm00001d048603	5.42433	2.19106e-12	Zm00001d037428	-12.4019	5.09319e-16	Zm00001d049326	10.1934	1.46e-10	Zm00001d002469	1.16311	8.49e-09	Zm00001d052517	-14.2814	1.28062e-21	Zm00001d037113	1.41922
Zm00001d009609	-1.19002	3.28e-38	Zm00001d049293	9.88041	7.26e-10	Zm00001d024530	11.5122	1.48e-13	Zm00001d020642	1.54846	6.74871e-38	Zm00001d000330	9.67954	1.07e-09	Zm00001d006004	1.30392	5.85e-13	Zm00001d049697	-7.08181	6.88e-17	Zm00001d051102	10.077	4e-10	Zm00001d050803	1.18554	3.43472e-13	Zm00001d027220	-5.67593	2.15302e-24	Zm00001d034309	5.59293	1.62787e-11	Zm00001d019999	2.37349	2.30192e-12	Zm00001d008633	-3.72917	5.33041e-16	Zm00001d018962	2.00038	1.5e-10	Zm00001d029447	9.25914	9.38e-09	Zm00001d022360	-1.35632	1.39895e-21	Zm00001d039576	6.64352
Zm00001d003267	1.30276	3.36e-38	Zm00001d038840	5.03622	7.27e-10	Zm00001d017932	1.59034	1.66e-13	Zm00001d049104	-1.16131	7.48681e-38	Zm00001d017165	9.76596	1.08e-09	Zm00001d025404	11.2368	5.87e-13	Zm00001d041956	-12.5567	8.17e-17	Zm00001d002945	1.95682	4.1e-10	Zm00001d048090	1.37262	3.64693e-13	Zm00001d006209	-3.50107	2.56577e-24	Zm00001d047681	1.00366	1.65379e-11	Zm00001d043541	10.7609	2.48614e-12	Zm00001d016530	-12.2444	5.42009e-16	Zm00001d016195	7.30989	1.52e-10	Zm00001d011766	9.08078	9.61e-09	Zm00001d023635	-14.6084	1.39982e-21	Zm00001d048099	2.38182
Zm00001d042553	-1.31673	3.4e-38	Zm00001d023117	2.25115	7.79e-10	Zm00001d010305	1.27396	1.7e-13	Zm00001d024981	1.60338	8.78019e-38	Zm00001d014775	9.58136	1.18e-09	Zm00001d019266	11.0631	6.09e-13	Zm00001d031421	-2.91451	9.76e-17	Zm00001d023800	9.83958	4.1e-10	Zm00001d047509	1.17448	3.68548e-13	Zm00001d052566	-1.64719	2.84298e-24	Zm00001d006098	10.5285	1.69271e-11	Zm00001d016301	3.84511	2.71274e-12	Zm00001d015754	-3.44772	5.58037e-16	Zm00001d026214	6.09885	1.57e-10	Zm00001d022166	9.13937	9.64e-09	Zm00001d020615	-1.37272	1.58149e-21	Zm00001d013603	6.19627
Zm00001d021541	1.19715	3.78e-38	Zm00001d015969	9.60662	8.44e-10	Zm00001d021714	1.99547	1.72e-13	Zm00001d046923	1.07659	1.23661e-37	Zm00001d015968	9.57397	1.38e-09	Zm00001d030748	11.0956	6.12e-13	Zm00001d053783	-1.273	1.01e-16	Zm00001d048154	9.88829	4.13e-10	Zm00001d044581	11.2436	3.80799e-13	Zm00001d030512	-4.52857	3.50092e-24	Zm00001d041343	10.532	1.7158e-11	Zm00001d008589	1.06741	2.8212e-12	Zm00001d053843	-1.1113	5.66078e-16	Zm00001d011902	2.82702	1.61e-10	Zm00001d030613	9.50858	9.79e-09	Zm00001d048856	-14.3847	1.6009e-21	Zm00001d041277	2.14054
Zm00001d006369	4.72824	4.29e-38	Zm00001d022995	9.75999	9.74e-10	Zm00001d025843	1.94146	1.83e-13	Zm00001d037833	-3.89421	2.25446e-37	Zm00001d003039	9.85666	1.41e-09	Zm00001d013735	11.0359	6.26e-13	Zm00001d000293	-1.9292	1.05e-16	Zm00001d024804	9.80584	4.41e-10	Zm00001d048693	11.1188	3.84989e-13	Zm00001d051406	-10.8669	3.72298e-24	Zm00001d019562	2.30791	1.85183e-11	Zm00001d007953	10.8372	3.05288e-12	Zm00001d027701	-1.23753	5.89751e-16	Zm00001d000508	10.0077	1.66e-10	Zm00001d006309	9.31693	1.03e-08	Zm00001d043251	-2.53729	1.76102e-21	Zm00001d013971	11.4436
Zm00001d006011	-2.00476	7.02e-38	Zm00001d031431	9.73454	9.83e-10	Zm00001d013391	-1.06936	1.92e-13	Zm00001d013199	-6.27013	2.60039e-37	Zm00001d023389	9.56946	1.54e-09	Zm00001d031422	11.2372	6.41e-13	Zm00001d051744	-1.86239	1.1e-16	Zm00001d022537	9.79367	4.54e-10	Zm00001d038330	11.1644	4.34342e-13	Zm00001d042911	-1.23147	4.93863e-24	Zm00001d051846	1.15638	2.04576e-11	Zm00001d011467	1.25339	3.16796e-12	Zm00001d015969	-1.5613	5.91785e-16	Zm00001d014913	10.3047	1.68e-10	Zm00001d011620	9.15232	1.04e-08	Zm00001d041491	-1.35484	1.94444e-21	Zm00001d013061	11.4552
Zm00001d012810	2.02312	8.03e-38	Zm00001d022555	9.6032	9.91e-10	Zm00001d020416	11.3243	1.97e-13	Zm00001d023381	5.68639	2.63463e-37	Zm00001d005432	9.67778	1.63e-09	Zm00001d013914	4.9764	6.77e-13	Zm00001d015962	-12.4958	1.11e-16	Zm00001d051702	9.84574	4.57e-10	Zm00001d032819	11.1802	4.41275e-13	Zm00001d012118	-1.36719	5.21267e-24	Zm00001d024904	1.96833	2.63719e-11	Zm00001d003168	10.8748	3.57436e-12	Zm00001d049797	-1.40353	7.34979e-16	Zm00001d042476	10.5271	1.68e-10	Zm00001d023731	1.39822	1.04e-08	Zm00001d009286	-1.13749	2.24255e-21	Zm00001d012224	11.3231
Zm00001d032132	8.65749	9.03e-38	Zm00001d038034	9.76732	1e-09	Zm00001d014896	2.51619	2.02e-13	Zm00001d013166	2.17627	2.89322e-37	Zm00001d038661	1.42165	1.7e-09	Zm00001d048147	11.0178	6.81e-13	Zm00001d036200	-5.60929	1.19e-16	Zm00001d046856	4.0298	5.55e-10	Zm00001d025404	11.3118	4.4281e-13	Zm00001d031654	-1.16535	5.21704e-24	Zm00001d027176	10.5613	2.64092e-11	Zm00001d026189	10.8228	3.69601e-12	Zm00001d048535	-12.2496	7.71804e-16	Zm00001d002545	10.2732	1.85e-10	Zm00001d021719	9.38101	1.07e-08	Zm00001d018382	-1.80094	2.34274e-21	Zm00001d048856	11.3138
Zm00001d026253	1.14963	1.04e-37	Zm00001d001831	1.38172	1.02e-09	Zm00001d018468	11.3531	2.1e-13	Zm00001d031660	3.98631	2.99552e-37	Zm00001d025857	9.59866	1.71e-09	Zm00001d020416	11.0109	7.07e-13	Zm00001d023252	-12.4669	1.2e-16	Zm00001d011711	3.48968	5.66e-10	Zm00001d050187	11.1132	4.56506e-13	Zm00001d006369	-3.7562	5.72706e-24	Zm00001d031439	1.02987	2.64731e-11	Zm00001d043022	5.1077	3.74985e-12	Zm00001d020256	-1.58628	8.55915e-16	Zm00001d047600	10.3858	2.13e-10	Zm00001d025971	2.5757	1.07e-08	Zm00001d052651	-1.03099	2.84657e-21	Zm00001d048603	5.64173
Zm00001d018862	-1.0678	1.46e-37	Zm00001d006052	11.2464	1.06e-09	Zm00001d007634	11.3972	2.21e-13	Zm00001d042427	1.07082	3.44243e-37	Zm00001d037307	9.56494	1.75e-09	Zm00001d032819	11.0541	7.55e-13	Zm00001d012917	-12.4478	1.2e-16	Zm00001d034506	1.50542	6.12e-10	Zm00001d052307	11.1475	4.58325e-13	Zm00001d042379	-1.11212	5.79631e-24	Zm00001d042476	10.8599	2.97e-11	Zm00001d007801	10.8264	3.76803e-12	Zm00001d036318	-12.2586	8.56069e-16	Zm00001d027292	10.0711	2.44e-10	Zm00001d048028	9.15323	1.09e-08	Zm00001d011365	-1.01362	3.35298e-21	Zm00001d013735	11.2388
Zm00001d013918	-1.21022	1.62e-37	Zm00001d043514	9.78591	1.07e-09	Zm00001d036318	11.3254	2.5e-13	Zm00001d000730	-5.54472	3.97958e-37	Zm00001d051102	9.67707	1.82e-09	Zm00001d008648	2.2127	7.91e-13	Zm00001d019497	-1.29849	1.21e-16	Zm00001d039719	9.76987	6.21e-10	Zm00001d037728	6.70069	4.66803e-13	Zm00001d045264	-3.31471	6.13547e-24	Zm00001d047834	10.408	3.07193e-11	Zm00001d017337	10.708	3.81734e-12	Zm00001d034809	-1.76501	9.89092e-16	Zm00001d036674	5.09923	2.67e-10	Zm00001d024552	4.91545	1.14e-08	Zm00001d041457	-1.17336	3.83071e-21	Zm00001d031843	11.3054
Zm00001d053568	-7.39163	2.08e-37	Zm00001d029102	15.1313	1.15e-09	Zm00001d016826	1.63819	2.73e-13	Zm00001d050602	-9.50056	4.18024e-37	Zm00001d022094	9.52827	1.83e-09	Zm00001d045227	7.80771	8.96e-13	Zm00001d033383	-5.47492	1.28e-16	Zm00001d006298	9.88143	6.3e-10	Zm00001d043953	1.47812	4.84318e-13	Zm00001d052262	-7.6518	7.36822e-24	Zm00001d043222	1.54105	3.19775e-11	Zm00001d028254	1.19213	3.87909e-12	Zm00001d016196	-12.147	1.05464e-15	Zm00001d005682	10.1582	2.75e-10	Zm00001d034407	9.63914	1.16e-08	Zm00001d012472	-2.48152	3.92368e-21	Zm00001d025795	10.72
Zm00001d012321	1.32272	2.21e-37	Zm00001d025380	9.71577	1.18e-09	Zm00001d039495	2.83965	2.9e-13	Zm00001d025967	-1.06091	4.2063e-37	Zm00001d048692	9.48779	1.84e-09	Zm00001d002700	1.38476	9.1e-13	Zm00001d024587	-2.44676	1.42e-16	Zm00001d000364	1.31084	6.6e-10	Zm00001d039051	3.79462	4.86306e-13	Zm00001d024066	-14.9834	8.0189e-24	Zm00001d022147	1.0434	3.42711e-11	Zm00001d010912	10.7924	4.04278e-12	Zm00001d018255	-2.45929	1.15588e-15	Zm00001d052297	2.74918	2.84e-10	Zm00001d019968	9.14689	1.16e-08	Zm00001d019057	-1.28565	4.13317e-21	Zm00001d002439	1.08718
Zm00001d047426	-1.3341	2.46e-37	Zm00001d013892	9.66047	1.21e-09	Zm00001d033266	-1.01253	2.93e-13	Zm00001d027421	2.03121	6.11075e-37	Zm00001d011148	9.7315	1.87e-09	Zm00001d053272	1.75141	1.03e-12	Zm00001d042641	-12.5408	1.44e-16	Zm00001d039396	2.80944	6.72e-10	Zm00001d042799	1.12023	5.45702e-13	Zm00001d004051	-14.9325	8.50576e-24	Zm00001d006301	46.9091	3.43477e-11	Zm00001d018962	1.9779	4.10356e-12	Zm00001d006347	-12.1785	1.20745e-15	Zm00001d014580	10.0141	2.94e-10	Zm00001d025955	9.13213	1.17e-08	Zm00001d032206	-1.34929	4.25491e-21	Zm00001d010393	11.2214
Zm00001d050157	1.30091	2.46e-37	Zm00001d013141	2.49889	1.33e-09	Zm00001d031168	11.2203	3.07e-13	Zm00001d010675	-2.32378	9.845e-37	Zm00001d008999	9.67531	1.89e-09	Zm00001d043413	1.19818	1.13e-12	Zm00001d034253	-12.4666	1.65e-16	Zm00001d006045	5.57737	7.07e-10	Zm00001d003613	11.1159	6.4747e-13	Zm00001d026603	-10.7844	1.06327e-23	Zm00001d005648	10.3512	3.56599e-11	Zm00001d052487	4.18024	4.13149e-12	Zm00001d038538	-1.35564	1.30092e-15	Zm00001d014195	10.0353	3.29e-10	Zm00001d022346	9.23196	1.25e-08	Zm00001d015578	-6.31557	4.57964e-21	Zm00001d034038	11.2892
Zm00001d029650	2.50683	3.26e-37	Zm00001d027210	9.72869	1.44e-09	Zm00001d020262	11.3055	3.12e-13	Zm00001d047758	2.44223	1.17074e-36	Zm00001d011297	10.068	1.89e-09	Zm00001d020615	1.0466	1.15e-12	Zm00001d036132	-12.5687	1.84e-16	Zm00001d006567	9.814	7.99e-10	Zm00001d047717	1.56328	6.67482e-13	Zm00001d019635	-1.15204	1.29512e-23	Zm00001d032431	1.78092	3.64553e-11	Zm00001d023137	1.27312	4.16129e-12	Zm00001d002751	-12.1917	1.30107e-15	Zm00001d002813	1.88281	3.69e-10	Zm00001d047889	8.95435	1.31e-08	Zm00001d005175	-4.51596	4.89062e-21	Zm00001d029762	4.83902
Zm00001d042690	1.36244	3.34e-37	Zm00001d039719	9.54941	1.46e-09	Zm00001d019266	11.2566	3.14e-13	Zm00001d010380	-3.29965	1.38298e-36	Zm00001d026361	12.0641	1.91e-09	Zm00001d030666	1.1197	1.39e-12	Zm00001d009049	-12.3427	2.33e-16	Zm00001d011246	9.64863	8.01e-10	Zm00001d017340	2.3433	6.99298e-13	Zm00001d024038	-1.1945	1.44281e-23	Zm00001d049691	1.33983	3.73618e-11	Zm00001d010811	7.82788	4.1816e-12	Zm00001d017027	-4.74003	1.3029e-15	Zm00001d025796	9.95974	3.98e-10	Zm00001d006507	9.02542	1.38e-08	Zm00001d003678	-6.25693	5.02814e-21	Zm00001d038365	11.1544
Zm00001d001936	-1.82493	3.93e-37	Zm00001d027415	2.25132	1.46e-09	Zm00001d030509	11.2079	3.37e-13	Zm00001d016382	1.86777	1.70345e-36	Zm00001d016755	9.49442	1.97e-09	Zm00001d014572	2.84406	1.58e-12	Zm00001d017398	-12.5529	2.39e-16	Zm00001d022561	9.81911	8.6e-10	Zm00001d019266	11.0541	7.02006e-13	Zm00001d016031	-1.30366	1.61081e-23	Zm00001d043301	10.3618	4.2292e-11	Zm00001d009007	10.83	4.34525e-12	Zm00001d032152	-4.17431	1.34303e-15	Zm00001d034263	1.20124	4.11e-10	Zm00001d007605	4.55813	1.43e-08	Zm00001d040372	-1.15543	5.2664e-21	Zm00001d037428	11.2796
Zm00001d031950	-7.33806	4.41e-37	Zm00001d047801	9.59185	1.49e-09	Zm00001d000508	11.1759	3.84e-13	Zm00001d017702	-1.34541	2.03271e-36	Zm00001d022555	9.41839	2.01e-09	Zm00001d037932	2.2088	1.63e-12	Zm00001d040372	-1.01164	2.42e-16	Zm00001d044255	9.80226	9.42e-10	Zm00001d020262	11.0945	7.26121e-13	Zm00001d022189	-14.9266	1.62048e-23	Zm00001d040202	2.14291	4.38473e-11	Zm00001d016066	10.7442	4.35741e-12	Zm00001d053053	-12.1139	1.39531e-15	Zm00001d039670	1.3243	4.49e-10	Zm00001d039373	8.97014	1.47e-08	Zm00001d034572	-1.13301	6.02427e-21	Zm00001d041471	4.90543
Zm00001d032992	2.58198	5.4e-37	Zm00001d011300	9.89881	1.55e-09	Zm00001d006207	1.63014	3.88e-13	Zm00001d051678	1.71911	2.11284e-36	Zm00001d009318	3.49158	2.02e-09	Zm00001d010811	7.94123	1.77e-12	Zm00001d027392	-2.37259	2.56e-16	Zm00001d011520	9.60602	9.55e-10	Zm00001d013166	1.26102	7.38677e-13	Zm00001d039914	-3.52463	1.62964e-23	Zm00001d048691	10.5374	4.43082e-11	Zm00001d018403	3.38558	4.38047e-12	Zm00001d034771	-2.29194	1.47256e-15	Zm00001d043401	1.91175	4.71e-10	Zm00001d011873	9.21293	1.57e-08	Zm00001d049797	-1.62259	7.29598e-21	Zm00001d036318	11.2252
Zm00001d008428	4.77804	5.78e-37	Zm00001d036930	9.71852	1.59e-09	Zm00001d016553	2.52094	3.93e-13	Zm00001d004979	1.08928	2.79502e-36	Zm00001d034313	1.64696	2.03e-09	Zm00001d047216	10.8903	1.94e-12	Zm00001d012224	-12.4283	2.61e-16	Zm00001d028639	9.73296	9.56e-10	Zm00001d032651	4.26221	7.39317e-13	Zm00001d034771	-2.80453	1.70545e-23	Zm00001d032604	10.3611	4.56365e-11	Zm00001d034822	10.8904	4.9614e-12	Zm00001d043076	-6.87049	1.57948e-15	Zm00001d023062	9.95242	4.8e-10	Zm00001d016744	9.12317	1.63e-08	Zm00001d018962	-2.58553	7.68856e-21	Zm00001d014550	1.27608
Zm00001d029443	4.22922	1.48e-36	Zm00001d053622	9.92096	1.65e-09	Zm00001d048194	2.90658	3.97e-13	Zm00001d028642	1.17789	4.71489e-36	Zm00001d052372	9.47268	2.06e-09	Zm00001d009640	1.00308	1.95e-12	Zm00001d052850	-12.3193	2.74e-16	Zm00001d030162	9.61636	9.61e-10	Zm00001d007917	4.05273	8.50179e-13	Zm00001d046278	-2.77622	1.97983e-23	Zm00001d011710	4.78189	4.66778e-11	Zm00001d001806	10.6878	5.41916e-12	Zm00001d035812	-12.0922	1.64601e-15	Zm00001d011252	9.96084	4.86e-10	Zm00001d044201	2.85299	1.64e-08	Zm00001d028726	-1.56191	8.3164e-21	Zm00001d027824	4.20061
Zm00001d024292	-3.59754	1.65e-36	Zm00001d008093	9.63504	1.72e-09	Zm00001d042394	11.268	4.28e-13	Zm00001d010902	1.94787	5.67585e-36	Zm00001d052689	9.3808	2.09e-09	Zm00001d017753	1.09953	1.96e-12	Zm00001d016552	-2.27991	2.81e-16	Zm00001d010511	2.73357	1.15e-09	Zm00001d040159	11.4955	9.12037e-13	Zm00001d040331	-3.75453	2.25064e-23	Zm00001d009269	1.53465	4.67565e-11	Zm00001d013735	10.6235	5.44963e-12	Zm00001d030509	-12.039	2.03573e-15	Zm00001d004166	10.0047	4.93e-10	Zm00001d011871	5.54667	1.72e-08	Zm00001d053420	-13.9622	1.13365e-20	Zm00001d032358	11.2066
Zm00001d052420	-4.12212	1.66e-36	Zm00001d001256	9.5757	1.86e-09	Zm00001d024593	1.26784	4.65e-13	Zm00001d017526	-2.04692	6.74386e-36	Zm00001d025586	9.89488	2.09e-09	Zm00001d011210	10.8432	2.15e-12	Zm00001d023955	-1.17611	3.28e-16	Zm00001d031392	9.88175	1.16e-09	Zm00001d051743	10.9458	9.20964e-13	Zm00001d037918	-14.8274	2.69388e-23	Zm00001d053654	10.3736	4.99579e-11	Zm00001d043341	10.8977	5.54556e-12	Zm00001d001973	-12.0103	2.0469e-15	Zm00001d014572	9.96929	5.03e-10	Zm00001d029743	5.49721	1.76e-08	Zm00001d017593	-7.27811	1.62127e-20	Zm00001d047367	11.2052
Zm00001d040988	-1.28622	1.98e-36	Zm00001d002725	9.65236	1.89e-09	Zm00001d032989	1.03351	4.82e-13	Zm00001d052347	-1.88769	7.50692e-36	Zm00001d002691	3.31364	2.1e-09	Zm00001d035184	1.11764	2.39e-12	Zm00001d046935	-12.3016	3.28e-16	Zm00001d008570	9.74802	1.2e-09	Zm00001d049277	6.62946	9.72365e-13	Zm00001d028130	-3.0516	2.82153e-23	Zm00001d003917	10.2408	5.35062e-11	Zm00001d006309	6.09942	5.77461e-12	Zm00001d012118	-1.09541	2.12735e-15	Zm00001d033891	1.21886	5.03e-10	Zm00001d022315	4.08204	1.78e-08	Zm00001d026531	-13.9809	1.64664e-20	Zm00001d018280	3.85031
Zm00001d003176	-1.44268	2.38e-36	Zm00001d044819	2.18345	2.01e-09	Zm00001d034425	-1.55932	5.02e-13	Zm00001d009524	1.96467	9.48407e-36	Zm00001d011945	3.57761	2.15e-09	Zm00001d013906	2.16231	2.59e-12	Zm00001d053623	-1.33468	3.48e-16	Zm00001d031653	10.1831	1.21e-09	Zm00001d011766	10.9624	1.099e-12	Zm00001d049548	-1.2155	2.90091e-23	Zm00001d047955	10.282	5.50748e-11	Zm00001d026984	10.7173	7.35371e-12	Zm00001d014575	-1.12487	2.33e-15	Zm00001d043545	9.99306	5.18e-10	Zm00001d028063	2.0648	1.79e-08	Zm00001d025152	-1.06803	2.72828e-20	Zm00001d005543	11.2604
Zm00001d051238	3.32862	5.05e-36	GRMZM5G846068	9.49827	2.2e-09	Zm00001d024397	11.2227	6.11e-13	Zm00001d053158	1.60718	9.67966e-36	Zm00001d023183	2.12015	2.16e-09	Zm00001d006736	10.7214	2.94e-12	Zm00001d041853	-12.3965	3.65e-16	Zm00001d045354	6.21735	1.23e-09	Zm00001d048147	10.9387	1.12889e-12	Zm00001d039409	-1.29266	3.68621e-23	Zm00001d025857	10.3918	5.55452e-11	Zm00001d000162	1.38053	7.51129e-12	Zm00001d052349	-1.30813	2.40775e-15	Zm00001d037225	1.13149	5.6e-10	Zm00001d045084	1.18737	1.85e-08	Zm00001d041471	-6.06397	2.81288e-20	Zm00001d003812	11.1507
Zm00001d038420	2.22918	5.31e-36	Zm00001d022098	9.58686	2.46e-09	GRMZM5G800457	11.0752	6.15e-13	Zm00001d050265	-1.5322	1.62948e-35	Zm00001d038256	9.67382	2.22e-09	Zm00001d039495	2.52599	3.03e-12	Zm00001d010504	-12.2576	3.84e-16	Zm00001d046889	9.66406	1.24e-09	Zm00001d042885	2.18267	1.1478e-12	Zm00001d002928	-2.69777	3.71629e-23	Zm00001d028231	10.2634	5.69468e-11	Zm00001d008952	3.59273	7.55296e-12	Zm00001d010234	-1.18653	2.45179e-15	Zm00001d036932	4.56376	5.76e-10	Zm00001d011301	9.07199	1.87e-08	Zm00001d041730	-13.8139	2.87769e-20	Zm00001d044240	11.1972
Zm00001d029457	2.78334	6.29e-36	Zm00001d020825	9.84527	2.47e-09	Zm00001d003855	1.62566	6.64e-13	Zm00001d038907	-1.05471	1.92042e-35	Zm00001d052340	9.53654	2.3e-09	Zm00001d021081	10.696	3.28e-12	Zm00001d013391	-12.256	4.06e-16	Zm00001d011611	9.51966	1.28e-09	Zm00001d010339	5.92016	1.16578e-12	Zm00001d032334	-2.69459	3.97859e-23	Zm00001d009374	10.2086	5.78228e-11	Zm00001d054015	10.6992	7.82833e-12	Zm00001d034401	-12.1443	2.46959e-15	Zm00001d016165	10.0386	5.77e-10	Zm00001d051409	9.04623	1.88e-08	Zm00001d011526	-1.03128	3.46852e-20	Zm00001d017180	2.05428
Zm00001d008800	-1.24101	7.51e-36	Zm00001d020902	9.59752	2.5e-09	Zm00001d008725	1.99564	7e-13	Zm00001d021420	2.18497	2.27085e-35	Zm00001d029686	10.0013	2.3e-09	Zm00001d011663	10.7874	3.36e-12	ENSRNA049467153	-3.51836	4.19e-16	Zm00001d025625	9.58511	1.28e-09	Zm00001d045468	11.0763	1.25811e-12	Zm00001d018010	-1.29288	4.03316e-23	Zm00001d000306	6.26188	5.78928e-11	Zm00001d007097	10.662	7.8366e-12	Zm00001d035703	-12.0239	2.48196e-15	Zm00001d047131	9.86295	5.84e-10	Zm00001d007600	9.09103	1.88e-08	Zm00001d012318	-13.8062	3.52495e-20	Zm00001d020615	1.06458
Zm00001d002999	2.75985	7.98e-36	Zm00001d003195	9.37066	2.51e-09	Zm00001d051081	3.30863	8.13e-13	Zm00001d017762	-2.62871	4.86423e-35	Zm00001d041346	1.38982	2.53e-09	Zm00001d052083	1.6514	3.54e-12	Zm00001d045194	-2.51646	4.77e-16	Zm00001d031873	9.62074	1.29e-09	Zm00001d011931	1.81258	1.2589e-12	Zm00001d020019	-1.39763	5.09409e-23	Zm00001d052730	7.4959	6.01609e-11	Zm00001d010227	5.33787	8.7054e-12	Zm00001d045516	-3.43039	2.5823e-15	Zm00001d003115	10.0722	5.96e-10	Zm00001d025322	8.93307	1.93e-08	Zm00001d029762	-5.93714	3.72706e-20	Zm00001d010319	11.1326
Zm00001d047467	4.89947	9.22e-36	Zm00001d011417	1.45188	2.72e-09	Zm00001d012028	4.36137	8.5e-13	Zm00001d034635	4.51895	6.2481e-35	Zm00001d011331	9.44613	2.54e-09	Zm00001d030834	1.82402	3.8e-12	Zm00001d029051	-12.3153	5.12e-16	Zm00001d049910	1.13815	1.31e-09	Zm00001d025545	10.8909	1.36705e-12	Zm00001d049691	-1.9028	5.53503e-23	Zm00001d025285	1.19037	6.05003e-11	Zm00001d025398	10.6638	9.16524e-12	Zm00001d015578	-5.09274	2.6291e-15	Zm00001d020418	9.80902	6.04e-10	Zm00001d030048	9.01075	1.99e-08	Zm00001d023342	-5.09827	3.9246e-20	Zm00001d036112	1.02552
Zm00001d002039	6.11955	9.88e-36	Zm00001d009054	9.50916	2.85e-09	Zm00001d051846	1.22599	8.85e-13	Zm00001d021457	-4.76625	7.50447e-35	Zm00001d033530	9.30317	2.69e-09	Zm00001d036592	1.03469	3.92e-12	Zm00001d003812	-12.275	5.31e-16	Zm00001d016593	1.87516	1.32e-09	Zm00001d034309	5.80869	1.48981e-12	Zm00001d020436	-3.02751	5.63831e-23	Zm00001d049326	10.3267	6.1126e-11	Zm00001d036447	10.8714	9.809e-12	Zm00001d041244	-12.1176	2.70286e-15	Zm00001d039437	10.0514	6.44e-10	Zm00001d007075	9.12568	2.1e-08	Zm00001d042639	-13.793	4.69962e-20	Zm00001d042588	11.1555
Zm00001d010305	2.06121	1.07e-35	Zm00001d000750	9.41721	2.85e-09	Zm00001d032257	6.89497	9.16e-13	Zm00001d009877	2.9468	8.54692e-35	Zm00001d021306	9.57997	2.72e-09	Zm00001d014617	1.07244	4.19e-12	Zm00001d039576	-6.26037	5.31e-16	Zm00001d007484	9.74746	1.37e-09	Zm00001d006304	5.68066	1.52446e-12	Zm00001d049380	-1.28382	6.40706e-23	Zm00001d034340	1.88524	6.30574e-11	Zm00001d010798	10.5643	1.01027e-11	Zm00001d034038	-12.0756	2.79163e-15	Zm00001d027038	7.42585	7.27e-10	Zm00001d053622	9.30395	2.17e-08	Zm00001d011908	-1.31219	5.23247e-20	Zm00001d005928	2.05192
Zm00001d045276	1.32369	1.29e-35	Zm00001d006309	9.59982	2.91e-09	Zm00001d050960	7.2978	9.21e-13	Zm00001d000087	3.75346	9.5808e-35	Zm00001d031700	1.66593	2.85e-09	Zm00001d035317	1.19079	4.32e-12	Zm00001d013635	-12.3753	5.31e-16	Zm00001d033088	1.09065	1.46e-09	Zm00001d037604	10.8526	1.64427e-12	Zm00001d033669	-3.68044	6.67176e-23	Zm00001d032802	5.12794	6.35669e-11	Zm00001d010159	2.53066	1.06875e-11	Zm00001d053665	-12.0588	2.80749e-15	Zm00001d017027	3.80897	7.59e-10	Zm00001d026669	9.11787	2.59e-08	Zm00001d034242	-3.42034	5.81671e-20	Zm00001d047191	11.9599
Zm00001d051846	2.01243	1.64e-35	Zm00001d027392	1.79765	2.98e-09	Zm00001d023117	-2.47176	9.23e-13	Zm00001d005648	-3.49289	1.11662e-34	Zm00001d037737	3.25058	2.9e-09	Zm00001d028252	1.47192	4.51e-12	Zm00001d035317	-1.3591	5.64e-16	Zm00001d006675	9.74064	1.5e-09	Zm00001d025088	1.92507	1.67741e-12	Zm00001d038256	-5.7656	6.68406e-23	Zm00001d048298	2.74942	6.78649e-11	Zm00001d050907	2.11183	1.09081e-11	Zm00001d013061	-12.1585	2.97004e-15	Zm00001d023329	9.79675	8.03e-10	Zm00001d033328	1.10542	2.63e-08	Zm00001d012571	-13.8277	6.24459e-20	Zm00001d037900	11.0605
Zm00001d048194	4.71348	1.95e-35	Zm00001d025605	9.63786	3.07e-09	Zm00001d012499	11.0709	9.51e-13	Zm00001d001082	1.64029	1.12178e-34	Zm00001d046856	3.87425	3.07e-09	Zm00001d003161	1.23689	4.68e-12	Zm00001d045075	-4.92762	5.78e-16	Zm00001d033886	9.68075	1.52e-09	Zm00001d029649	10.9918	1.87255e-12	Zm00001d032867	-2.00592	6.68602e-23	Zm00001d016693	3.03246	7.57574e-11	Zm00001d037766	1.62069	1.12008e-11	Zm00001d043080	-12.6544	3.07119e-15	Zm00001d026295	3.04975	9.16e-10	Zm00001d004198	3.51043	2.82e-08	Zm00001d018280	-4.70846	8.68417e-20	Zm00001d048563	11.0626
Zm00001d005257	-1.10159	1.96e-35	Zm00001d005726	9.44016	3.12e-09	Zm00001d053401	11.0856	1.18e-12	Zm00001d046691	3.17604	1.22466e-34	Zm00001d033484	9.43103	3.13e-09	Zm00001d011301	3.12163	5.22e-12	Zm00001d047087	-12.2415	5.97e-16	Zm00001d010503	9.49333	1.52e-09	Zm00001d053569	11.1236	2.0282e-12	Zm00001d032116	-5.25563	7.06442e-23	Zm00001d011297	4.55626	9.4299e-11	Zm00001d031627	10.7097	1.13509e-11	Zm00001d045392	-7.6699	3.08949e-15	Zm00001d007718	12.0447	9.17e-10	Zm00001d044568	2.83444	2.85e-08	Zm00001d005906	-12.9801	8.97897e-20	Zm00001d047131	6.68288
Zm00001d011136	2.93725	2.13e-35	Zm00001d018987	1.50252	3.55e-09	Zm00001d028576	2.1597	1.23e-12	Zm00001d048693	-1.7419	1.42585e-34	Zm00001d022391	11.4151	3.27e-09	Zm00001d041947	1.91634	5.64e-12	Zm00001d013895	-1.57825	6.6e-16	Zm00001d050307	1.40875	1.54e-09	Zm00001d015057	1.0817	2.14494e-12	Zm00001d004471	-1.92748	7.41297e-23	Zm00001d025374	2.89464	9.54129e-11	Zm00001d017987	10.4528	1.14518e-11	Zm00001d047367	-12.0586	3.09951e-15	Zm00001d019102	10.1811	9.54e-10	Zm00001d013411	8.81693	2.9e-08	Zm00001d016029	-1.97848	9.39407e-20	Zm00001d046077	3.53718
Zm00001d005135	1.13509	3.25e-35	Zm00001d026231	1.23547	3.68e-09	Zm00001d031090	-2.76373	1.23e-12	Zm00001d037620	3.15694	1.49541e-34	Zm00001d039719	9.33148	3.36e-09	Zm00001d018280	3.66733	6.22e-12	Zm00001d000306	-5.60974	6.97e-16	Zm00001d037099	4.56449	1.56e-09	Zm00001d005951	10.8094	2.33968e-12	Zm00001d049105	-2.09397	7.56165e-23	Zm00001d049105	1.46402	9.82523e-11	Zm00001d042686	10.6802	1.1824e-11	Zm00001d044240	-12.0537	3.17559e-15	Zm00001d004343	1.41299	9.84e-10	Zm00001d007486	4.87638	2.91e-08	Zm00001d044219	-6.15132	1.00856e-19	Zm00001d041244	11.1627
Zm00001d007735	-1.99167	4.44e-35	Zm00001d043022	9.45233	3.71e-09	Zm00001d050598	1.13344	1.25e-12	Zm00001d016301	6.38059	1.93641e-34	Zm00001d031873	9.33996	3.52e-09	Zm00001d045497	10.6597	6.68e-12	Zm00001d042257	-23.631	7.59e-16	Zm00001d037966	9.46181	1.6e-09	Zm00001d041829	10.7789	2.43653e-12	Zm00001d043826	-3.56026	7.68466e-23	Zm00001d023329	10.2004	1.0068e-10	Zm00001d034407	5.22092	1.24662e-11	Zm00001d032520	-6.98355	3.18154e-15	Zm00001d016220	9.77464	1.02e-09	Zm00001d053890	9.13359	3.35e-08	Zm00001d009952	-2.21898	1.00856e-19	Zm00001d027852	5.89387
Zm00001d053569	8.43102	5.07e-35	Zm00001d011873	9.53842	3.75e-09	Zm00001d041216	10.9781	1.33e-12	Zm00001d027841	-1.77074	2.97187e-34	Zm00001d013988	9.32051	3.74e-09	Zm00001d048408	10.6923	6.73e-12	Zm00001d005682	-3.65486	8.61e-16	Zm00001d035723	9.56663	1.6e-09	Zm00001d047216	10.8564	2.52939e-12	Zm00001d036341	-9.17511	9.77057e-23	Zm00001d001973	10.0424	1.01477e-10	Zm00001d049816	3.41094	1.28093e-11	Zm00001d033822	-1.45637	3.41261e-15	Zm00001d016409	9.92192	1.03e-09	Zm00001d044331	8.9353	3.36e-08	Zm00001d032838	-1.46687	1.0855e-19	Zm00001d025359	11.0281
Zm00001d026064	-1.28805	5.44e-35	Zm00001d049208	1.18418	3.77e-09	Zm00001d051044	-1.02251	1.44e-12	Zm00001d015102	-3.40186	3.32271e-34	Zm00001d006503	9.33255	3.9e-09	Zm00001d017987	10.536	7.02e-12	Zm00001d013971	-12.3033	9.47e-16	Zm00001d023425	9.62974	1.71e-09	Zm00001d053801	10.7827	2.60747e-12	Zm00001d016826	-2.11688	9.77057e-23	Zm00001d005874	10.3617	1.01735e-10	Zm00001d020472	10.4046	1.38979e-11	Zm00001d000307	-6.6237	3.56453e-15	Zm00001d027752	9.67499	1.03e-09	Zm00001d051853	9.05607	3.57e-08	Zm00001d041782	-1.86321	1.5084e-19	Zm00001d031422	11.2244
Zm00001d022364	-7.00493	6.6e-35	Zm00001d023755	9.75145	3.86e-09	Zm00001d012247	10.9636	1.48e-12	Zm00001d050157	1.24883	3.50577e-34	Zm00001d041900	9.36904	3.9e-09	Zm00001d013354	2.5853	7.92e-12	Zm00001d050038	-2.25095	9.77e-16	Zm00001d002580	3.02853	1.73e-09	Zm00001d048551	1.15727	2.64803e-12	Zm00001d041395	-2.26534	1.14634e-22	Zm00001d016195	7.32968	1.02834e-10	Zm00001d041124	9.91583	1.44011e-11	Zm00001d006181	-13.7116	3.7359e-15	Zm00001d027302	9.82792	1.07e-09	Zm00001d006034	1.5425	3.67e-08	Zm00001d010062	-2.32519	1.54386e-19	Zm00001d049709	1.11505
Zm00001d010380	-3.20411	1.32e-34	Zm00001d001868	6.35268	3.89e-09	Zm00001d011560	10.9931	1.54e-12	Zm00001d051344	4.92646	4.46826e-34	Zm00001d006463	9.44514	4.13e-09	Zm00001d010798	10.5974	7.92e-12	Zm00001d007867	-4.01287	9.79e-16	Zm00001d044219	10.1538	1.75e-09	Zm00001d015714	2.05979	2.94516e-12	Zm00001d010697	-1.3356	1.19995e-22	Zm00001d016220	10.2203	1.06631e-10	Zm00001d014311	1.02751	1.58608e-11	Zm00001d052791	-11.9674	3.96441e-15	Zm00001d035345	3.4275	1.1e-09	Zm00001d010148	8.83755	3.67e-08	Zm00001d044729	-1.17122	1.63072e-19	Zm00001d017697	11.093
Zm00001d031447	1.38172	1.49e-34	Zm00001d010319	9.24287	4.57e-09	Zm00001d000779	1.55244	1.75e-12	Zm00001d014572	4.69126	4.64061e-34	Zm00001d036674	5.88808	4.15e-09	Zm00001d014550	1.20267	8.38e-12	Zm00001d008999	-12.4771	1.05e-15	Zm00001d038256	9.76711	1.81e-09	Zm00001d031802	1.37926	3.19441e-12	Zm00001d027973	-7.25347	1.21016e-22	Zm00001d001796	4.91039	1.4335e-10	Zm00001d023800	10.4222	1.8314e-11	Zm00001d051753	-1.65529	4.56374e-15	Zm00001d012472	1.65135	1.15e-09	Zm00001d046001	8.75888	3.73e-08	Zm00001d022542	-1.98276	2.05351e-19	Zm00001d037899	10.9595
Zm00001d007821	9.496	1.54e-34	Zm00001d031873	9.29974	4.58e-09	Zm00001d013238	10.9354	1.79e-12	Zm00001d038661	-2.69847	5.25206e-34	Zm00001d029198	9.21112	4.51e-09	Zm00001d037858	10.6228	9.44e-12	Zm00001d011396	-1.46513	1.05e-15	Zm00001d014195	9.59767	1.86e-09	Zm00001d009374	10.692	4.17028e-12	Zm00001d027362	-1.35849	1.31841e-22	Zm00001d018709	1.62195	1.44736e-10	Zm00001d033012	1.11521	2.04988e-11	Zm00001d011663	-11.9978	4.64204e-15	Zm00001d014775	9.652	1.24e-09	Zm00001d048837	3.43765	4.19e-08	Zm00001d046767	-13.5122	2.29013e-19	Zm00001d047636	2.08206
Zm00001d028493	-6.52878	1.74e-34	Zm00001d000904	9.52047	4.71e-09	Zm00001d044407	10.9362	2.05e-12	Zm00001d011171	2.70483	5.31481e-34	Zm00001d017445	1.31853	4.65e-09	Zm00001d043434	1.23291	9.69e-12	Zm00001d052262	-12.1045	1.07e-15	Zm00001d026068	9.51794	1.89e-09	Zm00001d033457	4.14738	4.51517e-12	Zm00001d006408	-10.3785	1.55347e-22	Zm00001d033484	10.1524	1.50521e-10	Zm00001d013988	2.06201	2.0734e-11	Zm00001d011902	-3.32072	4.93785e-15	Zm00001d050038	1.78067	1.31e-09	Zm00001d042699	9.01689	4.29e-08	Zm00001d000122	-1.1325	2.76283e-19	Zm00001d013232	2.78365
Zm00001d012797	-2.03626	2.1e-34	Zm00001d052083	1.52718	4.73e-09	Zm00001d002538	-3.12685	2.07e-12	Zm00001d022089	1.51804	5.35324e-34	Zm00001d015962	9.16957	4.77e-09	Zm00001d030173	11.3773	1.08e-11	Zm00001d031520	-12.1717	1.2e-15	Zm00001d025796	6.9055	1.89e-09	Zm00001d034313	2.11009	4.60282e-12	Zm00001d035014	-1.47461	2.19037e-22	Zm00001d002280	1.51138	1.55311e-10	Zm00001d018693	4.19421	2.09895e-11	Zm00001d036674	-6.09865	4.95602e-15	Zm00001d048489	5.89157	1.36e-09	Zm00001d044266	8.99791	4.31e-08	Zm00001d048566	-2.55439	2.83333e-19	Zm00001d014954	2.62601
Zm00001d026434	-4.98066	2.11e-34	Zm00001d042839	9.40761	4.77e-09	Zm00001d011663	10.9426	2.16e-12	Zm00001d010155	-1.05121	7.24624e-34	Zm00001d011617	9.35158	4.99e-09	Zm00001d034964	1.65828	1.1e-11	Zm00001d042045	-12.0556	1.22e-15	Zm00001d043320	9.64986	1.89e-09	Zm00001d005778	1.49839	5.06677e-12	Zm00001d000169	-1.15123	2.55212e-22	Zm00001d014775	10.0435	1.65329e-10	Zm00001d003765	10.3975	2.31318e-11	Zm00001d032358	-11.9464	5.35984e-15	Zm00001d037277	9.94382	1.38e-09	Zm00001d014292	9.83236	4.52e-08	Zm00001d030862	-6.19715	2.91267e-19	Zm00001d037810	5.82128
Zm00001d017704	1.7822	2.42e-34	Zm00001d041816	1.14775	5.41e-09	Zm00001d052411	1.77487	2.16e-12	Zm00001d001432	1.57531	7.5288e-34	Zm00001d003829	9.26128	4.99e-09	Zm00001d031359	10.4619	1.12e-11	Zm00001d041124	-12.0824	1.29e-15	Zm00001d034575	9.61773	2.1e-09	Zm00001d035544	10.7377	5.39756e-12	Zm00001d026130	-1.16251	2.63272e-22	Zm00001d049359	4.92835	1.72435e-10	Zm00001d007800	10.3791	2.37906e-11	Zm00001d012559	-12.4208	6.6357e-15	Zm00001d021763	1.3731	1.43e-09	Zm00001d025390	8.93729	4.97e-08	Zm00001d044407	-2.68745	3.30436e-19	Zm00001d034822	11.1918
Zm00001d028122	1.45054	3.27e-34	Zm00001d049251	9.18706	5.65e-09	Zm00001d013166	1.23133	2.33e-12	Zm00001d003009	10.4102	8.57144e-34	Zm00001d033297	9.56919	5.45e-09	Zm00001d019481	1.0412	1.19e-11	Zm00001d032521	-4.63106	1.3e-15	Zm00001d014775	9.48774	2.1e-09	Zm00001d013371	10.6028	5.95534e-12	Zm00001d018955	-1.01907	2.68721e-22	Zm00001d028115	2.69324	1.75383e-10	Zm00001d005951	10.3317	2.38395e-11	Zm00001d033039	-2.70359	7.66155e-15	Zm00001d003917	9.57021	1.46e-09	Zm00001d031970	1.03482	5.36e-08	Zm00001d040122	-1.32643	3.34231e-19	Zm00001d050637	10.9531
Zm00001d031439	1.78227	3.66e-34	Zm00001d034054	9.26106	5.66e-09	Zm00001d027071	10.9721	2.49e-12	Zm00001d010822	4.45106	9.6861e-34	Zm00001d033906	1.04042	5.45e-09	Zm00001d045674	1.36434	1.24e-11	Zm00001d006714	-12.033	1.34e-15	Zm00001d047367	9.47532	2.18e-09	Zm00001d009626	3.69089	6.5286e-12	Zm00001d051882	-8.41664	3.25318e-22	Zm00001d030950	3.61768	1.75892e-10	Zm00001d038865	10.4031	2.59261e-11	Zm00001d031894	-3.01629	7.94465e-15	Zm00001d031783	9.68992	1.48e-09	Zm00001d003057	8.71852	5.66e-08	Zm00001d002051	-1.53151	3.41151e-19	Zm00001d040011	10.9423
Zm00001d000474	1.62381	3.94e-34	Zm00001d042699	9.49432	5.76e-09	Zm00001d048408	10.9511	2.61e-12	Zm00001d020094	-1.23234	9.7669e-34	Zm00001d033082	9.34373	5.52e-09	Zm00001d050637	10.4671	1.26e-11	Zm00001d014053	-8.76002	1.39e-15	Zm00001d041418	9.67724	2.18e-09	Zm00001d018911	3.11909	6.58886e-12	Zm00001d016693	-4.28787	3.31029e-22	Zm00001d023338	5.48581	1.75892e-10	Zm00001d006110	1.40169	2.6324e-11	Zm00001d020932	-11.8013	9.99838e-15	zma-MIR156f	4.40818	1.55e-09	Zm00001d032651	3.39149	6.03e-08	Zm00001d018032	-1.64791	3.44532e-19	Zm00001d046739	1.8762
Zm00001d033747	-1.48961	6e-34	Zm00001d007383	1.55687	6.13e-09	Zm00001d035473	10.8104	2.64e-12	Zm00001d022604	-1.04183	1.15291e-33	Zm00001d020779	9.29113	5.71e-09	Zm00001d050266	10.7234	1.27e-11	Zm00001d006790	-12.0282	1.39e-15	Zm00001d006348	9.58803	2.48e-09	Zm00001d024397	10.6948	6.68901e-12	Zm00001d048215	-14.4328	3.41978e-22	Zm00001d005765	10.0422	1.97414e-10	Zm00001d052299	10.3241	2.78452e-11	Zm00001d031168	-11.7361	1.04862e-14	Zm00001d047666	7.64744	1.55e-09	Zm00001d044618	8.58491	6.38e-08	Zm00001d033890	-13.4513	3.73252e-19	Zm00001d034964	1.7215
Zm00001d018336	2.37517	6.42e-34	Zm00001d013603	9.32772	6.3e-09	Zm00001d035703	10.8218	2.65e-12	Zm00001d005212	-3.41975	1.23682e-33	Zm00001d011620	9.21616	6.55e-09	Zm00001d029061	10.4549	1.61e-11	Zm00001d041444	-12.0418	1.39e-15	Zm00001d041900	9.51511	2.55e-09	Zm00001d037858	10.7079	6.89669e-12	Zm00001d043401	-2.78158	4.03858e-22	Zm00001d007516	3.61895	2.02118e-10	Zm00001d041956	2.31545	2.928e-11	Zm00001d045674	-1.47798	1.1018e-14	Zm00001d033088	1.08469	1.56e-09	Zm00001d042394	2.49605	6.73e-08	Zm00001d002024	-1.22786	4.67351e-19	Zm00001d039165	1.43412
Zm00001d034024	1.19695	7.25e-34	Zm00001d032649	1.59913	6.48e-09	Zm00001d007940	6.48454	2.69e-12	Zm00001d011467	2.08998	1.32673e-33	Zm00001d009520	3.89436	6.64e-09	Zm00001d047758	1.36336	1.62e-11	Zm00001d022627	-1.21704	1.5e-15	Zm00001d052856	1.48284	2.57e-09	Zm00001d010046	1.09263	7.21174e-12	Zm00001d028377	-1.08357	4.07325e-22	Zm00001d033283	1.09721	2.79985e-10	Zm00001d020783	1.69738	2.93601e-11	zma-MIR156f	-5.38642	1.13098e-14	Zm00001d005141	9.64979	1.69e-09	Zm00001d052472	6.35184	6.82e-08	Zm00001d028750	-13.4141	4.74177e-19	Zm00001d053860	1.86209
Zm00001d048522	-1.01228	1.15e-33	Zm00001d001674	2.31283	7.04e-09	Zm00001d011766	1.53495	3.09e-12	Zm00001d028254	1.99242	1.84425e-33	Zm00001d046079	9.31696	6.74e-09	Zm00001d029946	3.80653	1.67e-11	Zm00001d049673	-12.0327	1.61e-15	Zm00001d042476	3.46659	2.69e-09	Zm00001d024757	10.5434	7.33286e-12	Zm00001d040563	-1.10798	4.16766e-22	Zm00001d046079	10.0553	3.25235e-10	Zm00001d023882	3.19832	3.39838e-11	Zm00001d009866	-11.6667	1.28184e-14	Zm00001d042481	5.75675	1.83e-09	Zm00001d034020	2.02085	7.19e-08	Zm00001d038477	-1.26078	4.80277e-19	Zm00001d007152	1.17507
Zm00001d040043	1.70069	1.37e-33	Zm00001d009318	3.38922	7.06e-09	Zm00001d037092	2.01034	3.18e-12	Zm00001d039489	-1.57318	2.28589e-33	Zm00001d026214	5.5391	7.09e-09	Zm00001d004236	4.36493	1.74e-11	Zm00001d052331	-12.0923	1.66e-15	Zm00001d015968	9.45445	2.72e-09	Zm00001d028244	10.6235	8.09666e-12	Zm00001d032730	-5.08362	4.36507e-22	Zm00001d041880	9.90677	3.27979e-10	Zm00001d007152	1.10555	3.50833e-11	Zm00001d046033	-1.3097	1.35686e-14	Zm00001d053211	9.86741	1.87e-09	Zm00001d020821	1.2297	7.25e-08	Zm00001d014789	-13.3531	5.11222e-19	Zm00001d004123	1.64981
Zm00001d010190	-1.65106	1.48e-33	Zm00001d007596	9.32827	7.17e-09	Zm00001d003613	10.8318	3.37e-12	Zm00001d008225	1.24277	3.07879e-33	Zm00001d048511	9.33543	7.11e-09	Zm00001d040804	1.87406	1.75e-11	Zm00001d004573	-12.2265	1.72e-15	Zm00001d027266	3.75924	2.76e-09	Zm00001d000001	1.10879	8.25984e-12	Zm00001d034324	-3.29976	5.4915e-22	Zm00001d043330	10.0344	3.33585e-10	Zm00001d007486	5.70445	3.54311e-11	Zm00001d012472	-2.00403	1.7996e-14	Zm00001d034894	1.18184	1.95e-09	Zm00001d005538	1.27038	7.33e-08	Zm00001d039396	-3.82127	5.28623e-19	Zm00001d007953	10.9478
Zm00001d021263	1.00116	1.82e-33	Zm00001d044568	4.05777	7.82e-09	Zm00001d033039	2.47103	3.37e-12	Zm00001d011417	-2.75433	3.63499e-33	Zm00001d007430	9.17821	7.22e-09	Zm00001d035544	10.4667	1.79e-11	Zm00001d018953	-1.61594	1.81e-15	Zm00001d050910	9.51338	2.81e-09	Zm00001d020214	10.543	8.27556e-12	Zm00001d003584	-1.39982	5.55833e-22	Zm00001d033705	10.1442	3.33972e-10	Zm00001d052833	10.9359	3.60815e-11	Zm00001d021465	-8.5244	1.99444e-14	Zm00001d012761	9.67328	1.95e-09	Zm00001d004324	1.96174	7.33e-08	Zm00001d027844	-1.01724	5.63369e-19	Zm00001d024734	10.8269
Zm00001d042283	2.21615	1.83e-33	Zm00001d024804	9.10449	8.18e-09	Zm00001d003917	10.7783	3.66e-12	Zm00001d030777	5.7099	5.45344e-33	Zm00001d047779	1.50097	7.6e-09	Zm00001d052299	10.3958	1.81e-11	Zm00001d037428	-12.112	1.91e-15	Zm00001d020053	9.38251	2.88e-09	Zm00001d053371	3.10124	8.43348e-12	Zm00001d038491	-2.30608	6.62084e-22	Zm00001d005432	10.0643	3.3571e-10	Zm00001d050548	1.08158	3.6653e-11	Zm00001d032867	-1.58204	2.46234e-14	Zm00001d018709	1.54166	2.08e-09	Zm00001d014808	8.61312	7.97e-08	Zm00001d049697	-6.86687	5.91094e-19	Zm00001d007637	5.02217
Zm00001d005270	1.27733	1.86e-33	snoZ102_R77	9.58085	8.53e-09	Zm00001d014572	10.9516	3.7e-12	Zm00001d001936	-1.71486	8.65555e-33	Zm00001d032860	2.02248	7.97e-09	Zm00001d032828	1.72754	1.83e-11	Zm00001d013195	-4.90241	2.06e-15	Zm00001d045392	5.58214	3.05e-09	Zm00001d026603	10.5641	9.72269e-12	Zm00001d036560	-1.55963	6.7044e-22	Zm00001d020779	9.96749	3.47843e-10	Zm00001d052718	3.22099	3.74072e-11	Zm00001d021714	-2.03986	2.46609e-14	Zm00001d034530	1.04304	2.15e-09	Zm00001d029922	2.10339	8.52e-08	Zm00001d047131	-8.06749	6.20684e-19	Zm00001d013310	3.33036
Zm00001d017560	1.10118	2.08e-33	Zm00001d051346	9.49218	8.89e-09	Zm00001d032761	10.8495	4.1e-12	Zm00001d009576	-1.25654	9.17414e-33	Zm00001d032651	1.73283	8.11e-09	Zm00001d021422	3.24484	1.95e-11	Zm00001d050137	-1.36293	2.29e-15	Zm00001d002665	9.32638	3.06e-09	Zm00001d048704	10.6607	1.0144e-11	Zm00001d011902	-3.97384	6.77483e-22	Zm00001d000508	9.7821	3.60581e-10	Zm00001d009425	1.05501	3.78402e-11	Zm00001d001000	-6.38452	2.75176e-14	Zm00001d006675	9.68965	2.19e-09	Zm00001d021545	8.98295	8.81e-08	Zm00001d013388	-13.413	6.32367e-19	Zm00001d030796	1.11306
Zm00001d027440	-1.19727	2.22e-33	Zm00001d037543	3.78927	9.25e-09	Zm00001d053569	4.9665	4.63e-12	Zm00001d013831	-4.10597	1.32002e-32	Zm00001d001882	9.28705	8.16e-09	Zm00001d028952	4.45093	1.97e-11	Zm00001d000027	-1.86384	2.31e-15	Zm00001d000330	9.46656	3.14e-09	Zm00001d012028	4.92556	1.09215e-11	Zm00001d030950	-5.17113	8.49892e-22	Zm00001d003829	9.88452	3.74487e-10	Zm00001d052434	2.80885	3.9702e-11	Zm00001d049727	-4.68746	2.91592e-14	Zm00001d047596	2.13849	2.44e-09	Zm00001d008093	8.68512	9.02e-08	Zm00001d012302	-13.3058	7.97397e-19	Zm00001d026448	1.22697
Zm00001d009402	1.52325	3.08e-33	Zm00001d034385	3.81857	9.5e-09	Zm00001d052021	4.13719	5.01e-12	Zm00001d035184	1.81353	1.4256e-32	Zm00001d020788	9.38342	8.5e-09	Zm00001d019699	2.60538	2e-11	Zm00001d006045	-6.88997	2.4e-15	Zm00001d022614	9.96879	3.29e-09	Zm00001d004071	10.4102	1.42103e-11	Zm00001d042724	-2.55409	8.96089e-22	Zm00001d017165	2.77298	3.7506e-10	Zm00001d053266	10.3623	4.23221e-11	Zm00001d006090	-11.5645	3.00892e-14	Zm00001d049853	9.7961	2.57e-09	Zm00001d048026	8.62184	9.06e-08	Zm00001d039916	-13.4012	8.18015e-19	Zm00001d009425	1.11174
Zm00001d051163	-2.44389	4.12e-33	Zm00001d002691	3.1946	9.6e-09	Zm00001d043156	-1.72343	5.23e-12	Zm00001d036197	-2.96282	1.4256e-32	Zm00001d049251	9.05698	8.9e-09	Zm00001d025252	10.3117	2e-11	Zm00001d037099	-5.75867	2.42e-15	Zm00001d047774	1.19164	3.75e-09	Zm00001d041343	3.29634	1.48317e-11	Zm00001d026302	-1.12272	9.62385e-22	Zm00001d025794	10.2328	3.88831e-10	Zm00001d030796	1.04838	4.23221e-11	Zm00001d045354	-7.46869	3.06994e-14	Zm00001d015777	10.0028	2.65e-09	Zm00001d003126	8.75491	9.1e-08	Zm00001d030411	-13.3004	9.34734e-19	Zm00001d031392	11.1088
Zm00001d014550	2.01168	6.38e-33	Zm00001d023578	2.3705	1.03e-08	Zm00001d025088	1.85992	5.41e-12	Zm00001d051733	6.70623	1.72496e-32	Zm00001d041816	1.13106	9.03e-09	Zm00001d048361	10.4109	2.07e-11	Zm00001d024806	-4.60931	2.51e-15	Zm00001d010159	9.43178	3.87e-09	Zm00001d028186	10.3732	1.52907e-11	Zm00001d039867	-1.04215	1.05835e-21	Zm00001d013769	3.99952	4.09632e-10	Zm00001d025561	10.2398	4.74859e-11	Zm00001d035723	-11.6547	3.16969e-14	Zm00001d002450	9.56187	3.3e-09	Zm00001d004033	8.57313	9.47e-08	Zm00001d021422	-4.12645	1.20611e-18	Zm00001d052721	11.2468
Zm00001d031700	5.8271	7.18e-33	Zm00001d010227	9.52506	1.16e-08	Zm00001d011117	10.764	5.54e-12	Zm00001d048122	1.51586	2.15391e-32	Zm00001d014355	9.21067	9.15e-09	Zm00001d023270	1.03067	2.11e-11	Zm00001d045017	-3.47405	2.73e-15	Zm00001d009520	3.94846	4e-09	Zm00001d023308	5.18664	1.60242e-11	Zm00001d010972	-7.30638	1.06282e-21	Zm00001d006209	2.29103	4.3194e-10	Zm00001d034054	10.2632	5.05526e-11	Zm00001d014580	-11.683	3.17571e-14	Zm00001d031653	9.97219	3.34e-09	Zm00001d011284	8.61953	9.61e-08	Zm00001d027935	-6.9941	1.25819e-18	Zm00001d033283	1.15362
Zm00001d004925	-1.05065	8.14e-33	Zm00001d005182	1.13091	1.17e-08	Zm00001d047216	10.7366	5.65e-12	Zm00001d002715	1.57634	2.48091e-32	Zm00001d051744	1.35089	9.54e-09	Zm00001d011379	2.49512	2.28e-11	Zm00001d004417	-11.9653	2.78e-15	Zm00001d001780	1.60555	4.11e-09	Zm00001d039818	10.3925	1.63341e-11	Zm00001d015649	-3.04601	1.09702e-21	Zm00001d050628	1.45917	4.32775e-10	Zm00001d006181	11.1841	5.35597e-11	Zm00001d045948	-1.26622	3.36535e-14	Zm00001d033824	5.25101	3.49e-09	Zm00001d046221	2.15347	9.64e-08	Zm00001d004966	-2.79776	1.42599e-18	Zm00001d010098	1.96035
Zm00001d038282	-3.51261	1.3e-32	Zm00001d050870	6.68753	1.17e-08	Zm00001d035544	10.7546	6.09e-12	Zm00001d019587	4.76995	2.83987e-32	Zm00001d050628	1.34432	1.03e-08	Zm00001d023137	1.23404	2.31e-11	Zm00001d010439	-2.17329	3.42e-15	Zm00001d007867	3.08464	4.11e-09	Zm00001d052612	10.3535	1.70283e-11	Zm00001d024904	-2.70112	1.17287e-21	Zm00001d037307	9.90767	4.32862e-10	Zm00001d006736	10.1191	5.80951e-11	Zm00001d026427	-11.4903	3.73287e-14	Zm00001d011636	2.08446	3.5e-09	Zm00001d044916	8.9393	9.64e-08	Zm00001d043071	-13.4257	1.45138e-18	Zm00001d010798	10.7334
Zm00001d040972	-1.17509	1.33e-32	Zm00001d039265	1.20079	1.19e-08	Zm00001d037727	2.23209	6.18e-12	Zm00001d014526	7.5112	2.94278e-32	Zm00001d045194	1.85373	1.05e-08	Zm00001d008766	1.53834	2.42e-11	Zm00001d013810	-1.41436	3.45e-15	Zm00001d007226	9.31132	4.12e-09	Zm00001d003471	2.25084	1.7046e-11	Zm00001d020267	-1.64696	1.19148e-21	Zm00001d021411	9.82132	4.40044e-10	Zm00001d030173	10.9976	6.09898e-11	Zm00001d011560	-11.5948	3.7472e-14	Zm00001d014896	2.09646	3.66e-09	Zm00001d016731	8.6319	9.64e-08	Zm00001d043979	-13.6132	1.92386e-18	Zm00001d010912	10.7578
Zm00001d008414	-6.09951	1.67e-32	Zm00001d053890	9.36417	1.2e-08	Zm00001d027332	2.93995	6.25e-12	Zm00001d002967	1.27936	3.95536e-32	Zm00001d014739	9.0485	1.08e-08	Zm00001d004071	10.273	2.45e-11	Zm00001d028151	-1.16517	3.51e-15	Zm00001d053084	9.48485	4.32e-09	Zm00001d048029	10.4034	1.71482e-11	Zm00001d020280	-1.01916	1.24721e-21	Zm00001d031997	1.63883	4.51585e-10	Zm00001d042681	10.1325	6.37105e-11	Zm00001d020416	-11.5003	4.19299e-14	Zm00001d019207	9.50871	4e-09	snoZ102_R77	8.97404	9.65e-08	Zm00001d026665	-1.19358	2.15657e-18	Zm00001d011210	10.6789
Zm00001d000316	-1.28908	1.86e-32	Zm00001d015968	9.07237	1.21e-08	Zm00001d043544	10.6426	6.37e-12	Zm00001d021253	-1.09933	4.61921e-32	Zm00001d011577	9.27391	1.13e-08	Zm00001d012400	6.63428	2.61e-11	Zm00001d050937	-5.68022	3.84e-15	Zm00001d009688	9.44886	4.35e-09	Zm00001d025340	10.4198	1.84397e-11	Zm00001d042993	-1.50398	1.41991e-21	Zm00001d035473	9.73526	4.66573e-10	Zm00001d021474	10.1313	6.95444e-11	Zm00001d046122	-11.519	4.22226e-14	Zm00001d027935	9.36967	4.08e-09	Zm00001d046539	8.60479	9.67e-08	Zm00001d035317	-1.46414	2.21489e-18	Zm00001d021081	10.6172
Zm00001d009912	1.24377	2.05e-32	Zm00001d030613	9.41774	1.24e-08	Zm00001d012857	-2.26158	7.55e-12	Zm00001d005229	-1.0834	4.96609e-32	Zm00001d049487	9.0827	1.14e-08	Zm00001d042605	2.80639	2.68e-11	Zm00001d007100	-6.17521	4.43e-15	Zm00001d040644	5.1244	4.49e-09	Zm00001d041990	10.4297	1.84397e-11	Zm00001d042283	-1.75999	2.62561e-21	Zm00001d025586	10.2742	4.73215e-10	Zm00001d034385	4.29122	7.52697e-11	Zm00001d003409	-2.41311	4.31082e-14	Zm00001d044219	9.94875	4.33e-09	Zm00001d033259	8.73318	9.88e-08	Zm00001d003009	-7.62999	2.22352e-18	Zm00001d013141	2.83657
Zm00001d024593	1.973	2.14e-32	Zm00001d044481	9.38042	1.27e-08	Zm00001d039590	-1.08305	7.65e-12	Zm00001d050074	-1.40966	6.75015e-32	Zm00001d041525	9.12953	1.25e-08	Zm00001d048704	10.4222	2.8e-11	Zm00001d006347	-11.8886	4.52e-15	Zm00001d050937	4.44094	4.53e-09	Zm00001d038661	1.59629	1.95381e-11	Zm00001d019538	-1.23708	3.38507e-21	Zm00001d040865	4.90904	4.91083e-10	Zm00001d011223	10.1518	7.96528e-11	Zm00001d002058	-12.0413	4.31082e-14	Zm00001d037484	11.227	4.37e-09	Zm00001d041323	8.77066	1.02e-07	Zm00001d037810	-6.96811	2.58792e-18	Zm00001d048154	10.7296
Zm00001d012350	2.22915	2.29e-32	Zm00001d022346	9.1864	1.33e-08	Zm00001d051238	1.94577	7.65e-12	Zm00001d035049	3.39141	7.83668e-32	Zm00001d016506	2.36513	1.27e-08	Zm00001d036213	1.98081	2.82e-11	Zm00001d038793	-1.24158	5.08e-15	Zm00001d051744	1.37557	4.6e-09	Zm00001d051713	2.57767	2.08562e-11	Zm00001d023304	-7.44452	3.72726e-21	Zm00001d005817	9.78579	4.93451e-10	Zm00001d042588	10.1157	7.98313e-11	Zm00001d011117	-11.6026	4.31536e-14	Zm00001d020939	9.58365	5.09e-09	Zm00001d023652	2.8285	1.02e-07	Zm00001d036112	-1.21516	2.58855e-18	Zm00001d029542	11.2549
Zm00001d051561	-5.93792	2.97e-32	Zm00001d010195	9.13951	1.35e-08	Zm00001d050187	10.593	7.7e-12	Zm00001d016973	-1.6892	1.15898e-31	Zm00001d013572	9.38674	1.45e-08	Zm00001d038865	10.3595	2.87e-11	Zm00001d015578	-5.04947	5.22e-15	Zm00001d005517	1.80518	4.67e-09	Zm00001d022028	10.3708	2.33682e-11	Zm00001d037759	-4.70582	4.17766e-21	Zm00001d032860	2.06863	5.25026e-10	Zm00001d044331	10.2547	8.11168e-11	Zm00001d017371	-11.6008	4.40072e-14	Zm00001d046691	1.38699	5.1e-09	Zm00001d021505	1.03904	1.03e-07	Zm00001d040651	-13.1077	3.02684e-18	Zm00001d045227	7.56163
Zm00001d009741	2.42222	3.22e-32	Zm00001d051409	9.09108	1.39e-08	Zm00001d041733	1.75267	7.74e-12	Zm00001d036033	1.23272	1.19966e-31	Zm00001d011985	9.17372	1.57e-08	Zm00001d005951	10.2635	2.98e-11	Zm00001d025359	-11.8068	5.29e-15	Zm00001d019562	9.34027	4.98e-09	Zm00001d006382	10.3475	2.49325e-11	Zm00001d032860	-2.97969	4.27383e-21	Zm00001d028086	2.44212	5.29552e-10	Zm00001d028840	1.12356	8.33566e-11	Zm00001d032214	-1.90642	4.40095e-14	Zm00001d029457	1.40126	5.78e-09	Zm00001d011066	8.77501	1.04e-07	Zm00001d038365	-13.0705	3.39291e-18	Zm00001d006045	3.93063
Zm00001d038661	-2.61739	4.33e-32	Zm00001d018152	2.61024	1.45e-08	Zm00001d007042	3.36787	8.45e-12	Zm00001d038200	-1.46683	1.37566e-31	Zm00001d043331	5.41555	1.57e-08	Zm00001d022397	2.60097	3.01e-11	Zm00001d018724	-5.50523	6.1e-15	Zm00001d033383	4.05953	4.98e-09	Zm00001d024512	1.06979	2.67619e-11	GRMZM5G800457	-14.0593	4.49746e-21	Zm00001d016851	1.30671	5.33788e-10	Zm00001d013141	2.67997	8.5077e-11	Zm00001d041947	-1.87378	4.55831e-14	Zm00001d023888	1.21982	5.82e-09	Zm00001d003660	8.93166	1.04e-07	Zm00001d050099	-1.26503	3.85357e-18	Zm00001d009519	3.2085
Zm00001d009702	1.54916	5.12e-32	Zm00001d011284	9.02134	1.74e-08	Zm00001d032334	1.96913	8.69e-12	Zm00001d017593	9.05223	1.57467e-31	Zm00001d011417	1.38301	1.66e-08	Zm00001d019587	2.78044	3.09e-11	Zm00001d035812	-11.8023	6.2e-15	Zm00001d039108	1.20386	5.31e-09	Zm00001d048244	2.32279	2.68312e-11	Zm00001d028623	-1.89025	5.36209e-21	Zm00001d023389	9.82901	5.35765e-10	Zm00001d048135	10.1003	8.82294e-11	Zm00001d048135	-1.90952	4.6059e-14	Zm00001d002287	9.61165	5.92e-09	Zm00001d011619	8.79565	1.1e-07	Zm00001d029656	-13.1511	3.86562e-18	Zm00001d037533	6.08864
Zm00001d031558	-4.0944	5.32e-32	Zm00001d048616	1.46593	1.74e-08	Zm00001d002280	1.60005	8.83e-12	Zm00001d042725	-17.3526	2.08258e-31	Zm00001d025435	9.11781	1.66e-08	Zm00001d011560	10.2891	3.35e-11	Zm00001d050475	-5.28165	6.28e-15	Zm00001d002323	1.4037	5.52e-09	Zm00001d016941	10.3384	2.76596e-11	Zm00001d013498	-2.7625	5.46812e-21	Zm00001d011148	10.0239	5.8723e-10	Zm00001d016516	10.3473	9.06463e-11	Zm00001d018724	-5.18153	5.33407e-14	Zm00001d003829	9.29521	6.31e-09	Zm00001d043075	8.47622	1.12e-07	Zm00001d015364	-1.47445	3.9271e-18	Zm00001d044255	10.7871
Zm00001d038966	1.17301	5.64e-32	Zm00001d021545	9.3746	1.76e-08	Zm00001d002602	-1.1237	9e-12	Zm00001d051596	1.05325	2.43471e-31	Zm00001d012536	8.93165	1.68e-08	Zm00001d031647	4.79153	3.77e-11	Zm00001d036959	-2.6691	6.73e-15	Zm00001d052415	1.33508	5.62e-09	Zm00001d005004	10.3457	2.93464e-11	Zm00001d022104	-1.41252	5.95941e-21	Zm00001d002854	4.01402	6.08532e-10	Zm00001d018033	10.0216	9.37041e-11	Zm00001d016220	-11.624	5.58167e-14	Zm00001d029206	3.23162	6.57e-09	Zm00001d008731	9.03201	1.14e-07	Zm00001d020459	-2.55762	4.4677e-18	Zm00001d030748	10.6178
Zm00001d043766	-1.19499	6.89e-32	Zm00001d032541	1.2971	1.85e-08	Zm00001d009115	7.91473	9.04e-12	Zm00001d027486	-1.36545	3.91022e-31	Zm00001d024674	9.30568	1.68e-08	Zm00001d024070	10.5656	3.87e-11	Zm00001d002185	-1.63868	6.86e-15	Zm00001d005141	9.30833	5.96e-09	Zm00001d042661	10.3891	2.9406e-11	Zm00001d046935	-14.0236	5.96857e-21	Zm00001d020363	1.54198	6.82796e-10	Zm00001d021685	10.0216	9.75032e-11	Zm00001d040934	-11.4695	5.83142e-14	Zm00001d016551	1.89663	6.57e-09	Zm00001d013639	2.45078	1.15e-07	Zm00001d018255	-2.7409	5.01436e-18	Zm00001d011518	10.4884
Zm00001d005454	1.59501	1.7e-31	Zm00001d044593	8.97572	1.93e-08	Zm00001d049470	5.15325	1.22e-11	Zm00001d030253	-1.72888	4.41871e-31	Zm00001d001488	1.01743	1.75e-08	Zm00001d002878	1.01475	4.24e-11	Zm00001d051216	-3.10385	7.47e-15	Zm00001d009489	2.48668	6.13e-09	Zm00001d043826	2.63987	2.94462e-11	Zm00001d011617	-3.7522	6.67774e-21	Zm00001d010519	9.79772	6.96884e-10	Zm00001d026475	2.50623	9.91564e-11	Zm00001d052721	-11.9909	5.94053e-14	Zm00001d042642	9.47416	6.89e-09	Zm00001d053144	8.87336	1.16e-07	Zm00001d024005	-1.58293	5.23427e-18	Zm00001d020416	10.5481
Zm00001d026375	2.67748	1.91e-31	Zm00001d025390	9.11488	2.19e-08	Zm00001d048361	10.5711	1.32e-11	Zm00001d037092	3.27667	5.20118e-31	Zm00001d032308	9.41237	1.91e-08	Zm00001d017337	10.1826	4.31e-11	Zm00001d023145	-1.24324	7.56e-15	Zm00001d016902	1.45945	6.46e-09	Zm00001d045497	10.3641	2.99877e-11	ENSRNA049479581	-1.0006	6.99958e-21	Zm00001d013199	2.71464	7.19145e-10	Zm00001d014256	2.70833	1.06635e-10	Zm00001d012543	-1.42077	6.02578e-14	Zm00001d043615	9.64691	6.95e-09	Zm00001d020825	8.87651	1.17e-07	Zm00001d001907	-2.30705	6.89235e-18	Zm00001d049796	1.97965
ENSRNA049478963	1.21357	2.07e-31	Zm00001d022300	8.90141	2.3e-08	Zm00001d046122	10.4758	1.53e-11	Zm00001d038397	3.70098	5.85766e-31	Zm00001d016744	9.03387	1.92e-08	Zm00001d018255	2.1556	4.47e-11	Zm00001d042588	-11.822	7.98e-15	Zm00001d002725	9.3767	6.51e-09	Zm00001d039914	10.4394	3.30538e-11	Zm00001d002896	-1.56693	7.10311e-21	Zm00001d014896	2.15563	7.42107e-10	Zm00001d009946	33.9991	1.18835e-10	Zm00001d017697	-11.5368	6.1487e-14	Zm00001d043547	4.23962	7.11e-09	Zm00001d032549	3.12273	1.17e-07	Zm00001d026919	-12.9213	7.71685e-18	Zm00001d037958	1.02962
Zm00001d021592	-1.05299	2.08e-31	Zm00001d037944	8.98276	2.31e-08	Zm00001d033704	10.7336	1.6e-11	Zm00001d014347	4.31031	6.64268e-31	Zm00001d025209	3.43021	1.97e-08	Zm00001d045026	2.24973	5.05e-11	Zm00001d048694	-4.0577	8.11e-15	Zm00001d011300	9.55124	6.98e-09	Zm00001d041443	1.96864	3.32302e-11	Zm00001d005247	-3.73485	7.12736e-21	Zm00001d011117	9.71101	7.91533e-10	Zm00001d036637	10.1666	1.23077e-10	Zm00001d014572	-11.6413	6.32027e-14	Zm00001d049364	4.56408	7.74e-09	Zm00001d008357	8.58289	1.24e-07	Zm00001d032533	-13.4466	8.3065e-18	Zm00001d006567	10.6927
Zm00001d049522	8.69505	2.39e-31	Zm00001d026669	9.0995	2.48e-08	Zm00001d009495	10.5315	1.65e-11	Zm00001d032417	1.5126	7.15515e-31	Zm00001d011284	8.96265	2.04e-08	Zm00001d011223	10.2296	5.06e-11	Zm00001d051102	-12.082	8.28e-15	Zm00001d048190	1.8199	7.12e-09	Zm00001d035473	1.29358	3.43671e-11	Zm00001d035812	-14.0096	8.02347e-21	Zm00001d022391	8.47896	8.18231e-10	Zm00001d024005	1.20893	1.23146e-10	Zm00001d034168	-6.68614	7.27472e-14	Zm00001d006447	9.70421	7.81e-09	Zm00001d012539	8.76011	1.26e-07	Zm00001d025252	-12.9289	8.60342e-18	Zm00001d014195	10.6775
Zm00001d028695	-1.88279	2.52e-31	Zm00001d011620	8.89473	2.63e-08	Zm00001d034309	5.57235	1.85e-11	Zm00001d024624	2.22176	9.36921e-31	Zm00001d015459	1.42981	2.05e-08	Zm00001d024530	9.76415	5.25e-11	Zm00001d026067	-11.8172	8.53e-15	Zm00001d043301	9.2074	7.45e-09	Zm00001d048034	10.5948	3.49535e-11	Zm00001d037614	-2.41947	8.08398e-21	Zm00001d011331	9.73032	8.26313e-10	Zm00001d009186	1.30492	1.25857e-10	Zm00001d028623	-1.53925	7.61642e-14	Zm00001d003173	9.47399	8.79e-09	Zm00001d043181	8.5429	1.33e-07	Zm00001d026176	-12.9467	1.01005e-17	Zm00001d037766	1.62609
Zm00001d051658	1.51606	2.89e-31	Zm00001d048430	9.01854	2.69e-08	Zm00001d027752	10.4642	1.94e-11	Zm00001d042438	-17.0845	9.45986e-31	Zm00001d013439	9.05529	2.11e-08	Zm00001d037728	10.2129	5.51e-11	Zm00001d018625	-12.0441	9.09e-15	Zm00001d049293	9.3433	7.5e-09	Zm00001d039510	10.4395	3.59706e-11	Zm00001d006350	-3.88725	9.22571e-21	Zm00001d024593	1.09373	8.51684e-10	Zm00001d006402	10.2458	1.28315e-10	Zm00001d002813	-2.16896	8.30412e-14	Zm00001d052462	9.4279	9.22e-09	Zm00001d035823	8.94381	1.37e-07	Zm00001d053860	-2.19493	1.07314e-17	Zm00001d019230	1.2633
Zm00001d042747	-1.14813	2.91e-31	Zm00001d026478	8.75199	2.69e-08	Zm00001d026627	-1.1389	2.09e-11	Zm00001d043401	-3.88758	9.84316e-31	Zm00001d002854	9.30558	2.32e-08	Zm00001d027752	10.1706	5.58e-11	Zm00001d050584	-1.38388	9.17e-15	Zm00001d039668	9.16489	7.65e-09	Zm00001d021411	10.2891	3.84441e-11	Zm00001d025545	-13.9549	1.03869e-20	Zm00001d000551	1.94249	8.624e-10	Zm00001d020786	4.8011	1.36411e-10	Zm00001d048154	-11.4679	9.10218e-14	Zm00001d035473	9.11167	9.3e-09	Zm00001d023446	2.06958	1.47e-07	Zm00001d053029	-12.9531	1.0861e-17	Zm00001d023270	1.04667
Zm00001d037092	3.13968	3.37e-31	Zm00001d010784	8.85475	2.9e-08	Zm00001d014952	10.5278	2.13e-11	Zm00001d027816	-12.1153	1.07554e-30	Zm00001d027392	1.70275	2.33e-08	Zm00001d008952	3.4464	5.97e-11	Zm00001d039108	-1.53472	9.92e-15	Zm00001d049088	1.04977	8.65e-09	Zm00001d032543	10.3061	4.24698e-11	Zm00001d017165	-3.92931	1.12004e-20	Zm00001d013439	9.84521	8.81695e-10	Zm00001d051346	6.69044	1.40742e-10	Zm00001d032761	-11.4609	1.03884e-13	Zm00001d047367	9.17449	9.44e-09	Zm00001d002691	4.11483	1.53e-07	Zm00001d020461	-4.34914	1.24147e-17	Zm00001d018255	2.22118
Zm00001d032268	2.6814	3.41e-31	Zm00001d017390	8.81328	3.11e-08	Zm00001d001796	5.09567	2.19e-11	Zm00001d053617	-17.0663	1.26377e-30	Zm00001d041418	9.05056	2.34e-08	Zm00001d032543	10.1961	6.33e-11	Zm00001d034038	-11.7857	1.03e-14	Zm00001d023671	1.0388	8.93e-09	Zm00001d010408	10.1002	4.31281e-11	Zm00001d011571	-2.52644	1.21747e-20	Zm00001d048692	9.67515	8.86708e-10	Zm00001d052648	1.09129	1.41794e-10	Zm00001d024806	-11.9538	1.06433e-13	Zm00001d011520	9.10781	9.7e-09	Zm00001d039214	8.90268	1.63e-07	Zm00001d045227	-9.17091	1.30535e-17	Zm00001d017222	10.6234
Zm00001d021477	3.27778	7.98e-31	Zm00001d034575	8.92873	3.18e-08	Zm00001d005162	10.5115	2.19e-11	Zm00001d006722	9.65333	1.31531e-30	Zm00001d011969	7.09185	2.38e-08	Zm00001d020943	6.78294	6.8e-11	Zm00001d013061	-11.8686	1.08e-14	Zm00001d004588	9.15623	9.21e-09	Zm00001d038865	10.2919	4.38154e-11	Zm00001d017755	-1.42994	1.27854e-20	Zm00001d043628	1.57486	8.87992e-10	Zm00001d011263	10.0202	1.73579e-10	Zm00001d006567	-11.5213	1.07933e-13	Zm00001d018953	1.2317	9.86e-09	Zm00001d048673	1.33294	1.65e-07	Zm00001d011643	-1.22082	1.36193e-17	Zm00001d024804	1.59836
Zm00001d013166	1.93596	8.12e-31	Zm00001d012567	8.9403	3.18e-08	Zm00001d037604	10.3662	2.25e-11	Zm00001d014550	1.94516	1.41249e-30	Zm00001d047702	1.0493	2.41e-08	Zm00001d048340	10.1521	7.07e-11	Zm00001d033906	-1.32536	1.09e-14	Zm00001d049232	9.03739	9.39e-09	Zm00001d021788	10.1546	4.47582e-11	Zm00001d045430	-1.51169	1.49437e-20	Zm00001d038331	7.03717	9.24982e-10	Zm00001d034874	1.22964	1.80306e-10	Zm00001d015783	-1.10812	1.0815e-13	Zm00001d043100	9.59872	9.97e-09	Zm00001d031150	8.75267	1.68e-07	Zm00001d047103	-1.44879	1.44593e-17	Zm00001d022561	10.6756
Zm00001d050645	1.38629	9.35e-31	Zm00001d019844	9.02547	3.21e-08	Zm00001d049277	4.70109	2.27e-11	Zm00001d021646	-1.22846	1.60664e-30	Zm00001d034575	8.96091	2.59e-08	Zm00001d030102	1.9739	7.07e-11	Zm00001d002580	-3.7349	1.1e-14	Zm00001d022094	9.17238	9.58e-09	Zm00001d047634	5.72507	4.6055e-11	Zm00001d041268	-13.8966	1.52668e-20	Zm00001d034809	1.39372	9.31143e-10	Zm00001d049860	1.2132	1.95831e-10	Zm00001d047202	-11.2843	1.28002e-13	Zm00001d005175	9.10927	1.28e-08	Zm00001d025723	5.03868	1.76e-07	Zm00001d047044	-12.9143	1.46161e-17	Zm00001d002949	1.01928
Zm00001d027998	-1.27355	9.92e-31	Zm00001d003660	9.20544	3.33e-08	Zm00001d052145	10.416	2.54e-11	Zm00001d021614	5.48664	1.76357e-30	Zm00001d005141	8.90229	2.63e-08	Zm00001d048029	10.0741	7.2e-11	Zm00001d036112	-1.07936	1.1e-14	Zm00001d006447	9.6027	9.65e-09	Zm00001d039848	2.97538	4.62635e-11	Zm00001d043474	-13.8626	1.59909e-20	Zm00001d019226	1.05224	1.14354e-09	Zm00001d029447	10.054	2.08792e-10	Zm00001d022189	-11.2672	1.45201e-13	Zm00001d014053	9.08509	1.37e-08	Zm00001d004998	8.35932	1.89e-07	Zm00001d033249	-2.03102	1.48553e-17	Zm00001d010811	7.67158
Zm00001d032728	1.4152	1.36e-30	Zm00001d048603	8.91338	3.33e-08	Zm00001d006301	47.0882	2.59e-11	Zm00001d002896	-1.93404	1.97233e-30	Zm00001d003289	1.25683	3.14e-08	Zm00001d002751	10.0911	7.79e-11	Zm00001d047367	-11.7687	1.14e-14	Zm00001d001256	9.19733	9.81e-09	Zm00001d017551	10.2489	5.2446e-11	Zm00001d021488	-1.1696	1.99972e-20	Zm00001d049487	9.6328	1.25119e-09	Zm00001d033744	10.1094	2.15806e-10	Zm00001d014195	-11.4434	1.48476e-13	Zm00001d042040	9.52451	1.38e-08	Zm00001d021945	8.58032	1.97e-07	Zm00001d002853	-1.28901	1.54852e-17	Zm00001d010062	1.79189
Zm00001d051128	2.33936	1.43e-30	Zm00001d045897	1.04413	3.43e-08	Zm00001d002938	-1.25282	2.67e-11	Zm00001d038447	3.3224	2.05667e-30	Zm00001d013831	2.11326	3.25e-08	Zm00001d032873	10.1753	7.98e-11	Zm00001d052675	-11.6367	1.2e-14	Zm00001d048100	2.31205	1e-08	Zm00001d006192	10.1583	5.37612e-11	Zm00001d033786	-1.5564	2.00814e-20	Zm00001d009495	9.59533	1.28024e-09	Zm00001d036062	9.87173	2.16323e-10	Zm00001d000306	-6.90164	1.57526e-13	Zm00001d053977	9.24901	1.47e-08	Zm00001d012227	8.36827	2e-07	Zm00001d020472	-12.83	1.54905e-17	Zm00001d002058	10.9443
Zm00001d028538	-1.0963	1.49e-30	Zm00001d010503	8.70895	3.66e-08	Zm00001d020943	6.96375	2.75e-11	Zm00001d007940	-2.9374	2.19614e-30	Zm00001d007084	9.39876	3.31e-08	Zm00001d010148	2.19882	7.98e-11	Zm00001d015783	-1.14518	1.25e-14	Zm00001d026399	1.10001	1.04e-08	Zm00001d042795	1.92015	5.53843e-11	Zm00001d006207	-2.01068	2.36417e-20	Zm00001d003039	9.89285	1.3115e-09	Zm00001d053028	9.9558	2.17176e-10	Zm00001d000191	-1.01619	1.7303e-13	Zm00001d007430	9.09157	1.51e-08	Zm00001d006607	8.69973	2e-07	Zm00001d031061	-3.75736	1.55669e-17	Zm00001d023800	10.4975
Zm00001d013831	-3.95046	2.85e-30	Zm00001d028194	7.45358	3.83e-08	Zm00001d042661	10.4483	2.75e-11	Zm00001d036574	3.50137	2.49436e-30	Zm00001d017398	8.8336	3.32e-08	Zm00001d017518	10.1874	8.29e-11	Zm00001d008589	-1.15823	1.26e-14	Zm00001d025322	9.06851	1.08e-08	Zm00001d005817	10.201	5.56992e-11	Zm00001d028947	-1.64108	2.4648e-20	Zm00001d020623	1.13528	1.54747e-09	Zm00001d024531	9.86759	2.23108e-10	Zm00001d045075	-11.8952	1.74706e-13	Zm00001d045627	1.02104	1.55e-08	Zm00001d023366	6.32303	2.06e-07	Zm00001d051731	-1.10823	2.06611e-17	Zm00001d051344	2.91019
Zm00001d010196	3.99195	2.95e-30	Zm00001d039513	9.23103	4.01e-08	Zm00001d004004	10.2974	2.86e-11	Zm00001d007968	-1.03437	2.53464e-30	Zm00001d016089	8.83388	3.47e-08	Zm00001d018403	3.18818	9.34e-11	Zm00001d050913	-11.5995	1.4e-14	Zm00001d038910	9.18005	1.09e-08	Zm00001d006507	10.187	5.68491e-11	Zm00001d011297	-6.23475	2.46556e-20	Zm00001d053283	1.21315	1.77861e-09	Zm00001d013354	2.41249	2.31675e-10	Zm00001d041537	-1.78435	2.00009e-13	snoZ199	5.20769	1.55e-08	Zm00001d016406	3.40839	2.1e-07	Zm00001d030516	-13.0332	2.08615e-17	Zm00001d044431	1.04924
Zm00001d016553	3.78224	3.15e-30	Zm00001d025322	8.72148	4.05e-08	Zm00001d015485	10.4399	3.19e-11	Zm00001d041669	8.95746	2.68125e-30	Zm00001d027824	8.99391	3.85e-08	Zm00001d052145	10.06	9.61e-11	Zm00001d045354	-7.59347	1.41e-14	Zm00001d033906	1.02083	1.1e-08	Zm00001d008268	10.3021	5.86814e-11	Zm00001d015130	-1.41207	2.70515e-20	Zm00001d025209	9.84924	1.87751e-09	Zm00001d012707	9.91233	2.33582e-10	Zm00001d052145	-11.2729	2.02047e-13	Zm00001d028920	9.2964	1.61e-08	Zm00001d047368	8.35634	2.11e-07	Zm00001d002389	-1.71107	2.22545e-17	Zm00001d007484	10.6709
Zm00001d004136	4.3058	4.66e-30	Zm00001d000548	9.0525	4.18e-08	Zm00001d045963	4.61058	3.24e-11	Zm00001d024904	-3.43941	2.82548e-30	Zm00001d012633	8.8069	3.93e-08	Zm00001d014952	10.129	9.71e-11	Zm00001d028543	-11.6133	1.62e-14	Zm00001d011819	9.06354	1.11e-08	Zm00001d032604	10.2413	5.86814e-11	Zm00001d019692	-1.66698	2.78693e-20	Zm00001d049117	3.13627	1.99406e-09	Zm00001d012738	3.86244	2.38368e-10	Zm00001d049796	-2.10712	2.02751e-13	Zm00001d014669	9.20929	1.64e-08	Zm00001d049706	1.46881	2.12e-07	Zm00001d015198	-13.0765	2.38756e-17	Zm00001d037748	3.36092
Zm00001d049709	-1.78836	5e-30	Zm00001d004033	8.7393	4.38e-08	Zm00001d032543	10.3881	3.58e-11	Zm00001d013310	5.12794	3.11499e-30	Zm00001d011308	4.23993	4.15e-08	Zm00001d009732	3.31073	9.88e-11	Zm00001d043076	-6.57161	1.77e-14	Zm00001d026670	3.98653	1.11e-08	Zm00001d011902	2.04617	6.14953e-11	Zm00001d036143	-1.30554	2.82852e-20	Zm00001d017380	9.4632	1.99533e-09	Zm00001d037728	9.90894	2.41428e-10	Zm00001d026214	-6.79281	2.05314e-13	Zm00001d021004	9.07253	1.75e-08	Zm00001d015755	8.58032	2.13e-07	Zm00001d021685	-12.7838	2.6014e-17	Zm00001d019481	1.03714
Zm00001d026130	-1.51245	6.02e-30	Zm00001d044690	8.96705	4.53e-08	Zm00001d018929	2.02659	3.61e-11	Zm00001d026414	3.75671	3.19958e-30	Zm00001d048305	8.89647	4.2e-08	Zm00001d019968	10.1313	9.99e-11	Zm00001d028623	-1.599	1.77e-14	Zm00001d008372	8.98771	1.15e-08	Zm00001d053379	6.04357	6.39737e-11	Zm00001d048007	-13.7797	3.06167e-20	Zm00001d051713	2.07536	2.00456e-09	Zm00001d048704	9.95007	2.63507e-10	Zm00001d046889	-11.337	2.1097e-13	Zm00001d014297	9.20215	1.76e-08	Zm00001d002105	8.57239	2.29e-07	Zm00001d044395	-1.80213	2.68718e-17	Zm00001d014311	1.03112
Zm00001d026665	-1.54219	6.04e-30	Zm00001d041323	8.94413	4.7e-08	Zm00001d011517	-1.08135	3.7e-11	Zm00001d031303	-2.66035	3.46108e-30	Zm00001d044713	6.46825	4.35e-08	Zm00001d030164	10.0872	1.04e-10	Zm00001d045392	-6.93276	1.87e-14	Zm00001d003817	3.49448	1.18e-08	Zm00001d050234	10.2003	6.42023e-11	Zm00001d007692	-1.85409	3.7024e-20	Zm00001d031783	9.54523	2.13642e-09	Zm00001d037858	9.89233	2.966e-10	Zm00001d048361	-11.2798	2.14673e-13	Zm00001d043850	9.05685	1.77e-08	Zm00001d047076	3.15252	2.3e-07	Zm00001d049816	-4.15578	2.72434e-17	Zm00001d035317	1.16355
Zm00001d045497	8.10858	6.66e-30	Zm00001d007600	8.82678	4.77e-08	Zm00001d018415	1.44616	3.73e-11	Zm00001d014879	-1.01189	3.57359e-30	Zm00001d013769	3.43816	4.83e-08	Zm00001d018033	9.977	1.05e-10	Zm00001d032358	-11.6565	1.96e-14	Zm00001d033082	9.19924	1.18e-08	Zm00001d052435	10.1552	6.47734e-11	Zm00001d025322	-2.15503	4.20221e-20	Zm00001d027993	2.29535	2.15007e-09	Zm00001d048340	9.83891	3.22003e-10	Zm00001d014913	-11.5039	2.18399e-13	Zm00001d053084	9.17209	1.87e-08	Zm00001d013354	2.18969	2.35e-07	Zm00001d021874	-1.69514	2.86871e-17	Zm00001d042943	3.79872
Zm00001d024009	-1.13454	8.91e-30	Zm00001d008997	8.92053	5.13e-08	Zm00001d049196	-3.93508	3.79e-11	Zm00001d008766	2.52735	4.06228e-30	Zm00001d041323	8.91463	4.88e-08	Zm00001d008543	6.08222	1.09e-10	Zm00001d010319	-11.6085	2.1e-14	Zm00001d042885	1.67723	1.19e-08	Zm00001d012122	5.57076	7.52413e-11	Zm00001d024357	-1.3766	4.48314e-20	Zm00001d026361	8.09263	2.36898e-09	Zm00001d031431	9.91554	3.24303e-10	Zm00001d022561	-11.3918	2.40227e-13	Zm00001d038860	9.69928	1.92e-08	Zm00001d010996	8.40771	2.35e-07	Zm00001d031765	-12.8403	2.87643e-17	Zm00001d048566	1.9711
Zm00001d048244	3.82282	1.02e-29	Zm00001d044567	8.92156	5.17e-08	Zm00001d027616	10.3132	3.92e-11	Zm00001d011365	1.21246	4.06228e-30	Zm00001d002163	1.92709	5.09e-08	Zm00001d051014	9.99478	1.16e-10	Zm00001d026846	-1.9161	2.52e-14	Zm00001d030760	2.58615	1.22e-08	Zm00001d044092	10.0613	8.36143e-11	Zm00001d028919	-1.0224	4.95415e-20	Zm00001d043850	9.47262	2.37737e-09	Zm00001d022166	9.82535	3.34551e-10	Zm00001d034894	-1.38951	2.44494e-13	Zm00001d021422	9.12087	1.92e-08	Zm00001d048709	8.60273	2.4e-07	Zm00001d017715	-12.723	3.31403e-17	Zm00001d042314	5.33467
Zm00001d052083	-2.71887	1.26e-29	Zm00001d053144	9.05865	5.22e-08	Zm00001d016842	10.3284	4e-11	Zm00001d039104	-1.78781	4.06729e-30	Zm00001d011653	8.84265	5.1e-08	ENSRNA049467153	2.06226	1.16e-10	Zm00001d031620	-8.22284	2.54e-14	Zm00001d010972	9.63404	1.22e-08	Zm00001d025853	1.72944	8.60621e-11	Zm00001d022479	-5.55656	6.23088e-20	Zm00001d026214	5.69829	2.42622e-09	Zm00001d019968	9.87997	3.40234e-10	Zm00001d049326	-11.3143	2.55625e-13	Zm00001d016357	9.46359	1.94e-08	Zm00001d018911	2.45846	2.44e-07	Zm00001d006045	-4.69127	3.48859e-17	Zm00001d001674	2.73099
Zm00001d013895	-2.16456	1.52e-29	Zm00001d025625	8.66174	5.3e-08	Zm00001d017222	10.377	4.32e-11	Zm00001d052488	1.72911	5.40769e-30	Zm00001d015219	3.90552	5.22e-08	Zm00001d003678	4.44942	1.16e-10	Zm00001d020932	-11.5114	3.6e-14	Zm00001d039576	4.61165	1.25e-08	Zm00001d031256	1.61529	9.34422e-11	Zm00001d017602	-1.39557	6.40478e-20	Zm00001d021306	9.63267	2.44345e-09	Zm00001d035608	3.08742	3.60268e-10	Zm00001d006504	-11.1786	2.67262e-13	Zm00001d044364	4.9666	1.99e-08	Zm00001d038607	1.1187	2.45e-07	Zm00001d004500	-1.06669	3.75689e-17	Zm00001d013066	10.411
Zm00001d021616	1.29286	1.74e-29	Zm00001d011871	4.35929	5.51e-08	Zm00001d006090	10.2335	4.47e-11	Zm00001d003814	1.10687	5.5906e-30	Zm00001d001939	8.7671	5.46e-08	Zm00001d028046	4.7292	1.19e-10	Zm00001d040011	-11.5036	3.87e-14	Zm00001d042613	4.29501	1.27e-08	Zm00001d039373	10.0226	9.93512e-11	Zm00001d052850	-13.63	7.03472e-20	Zm00001d007430	9.45935	2.45322e-09	Zm00001d024624	1.26529	3.61672e-10	Zm00001d006301	-50.7142	2.7024e-13	Zm00001d015578	3.78464	2e-08	Zm00001d007145	8.71608	2.56e-07	Zm00001d018460	-5.27879	3.98561e-17	Zm00001d035723	10.4323
ENSRNA049478956	1.01253	2.05e-29	Zm00001d044246	9.03211	5.61e-08	Zm00001d006620	-3.32961	4.62e-11	Zm00001d004136	5.1119	5.99936e-30	Zm00001d028130	8.6519	5.58e-08	Zm00001d020472	9.92592	1.19e-10	Zm00001d041516	-5.25214	3.96e-14	Zm00001d036342	9.16612	1.36e-08	Zm00001d048466	10.0206	1.00476e-10	Zm00001d024778	-13.6238	7.33666e-20	Zm00001d017398	9.4653	2.75389e-09	Zm00001d038108	9.95344	3.68614e-10	Zm00001d000508	-11.1217	2.77635e-13	Zm00001d004260	9.93802	2.12e-08	Zm00001d003817	1.84346	2.57e-07	Zm00001d054006	-1.09067	3.99888e-17	Zm00001d043413	1.13405
Zm00001d024314	2.99779	2.48e-29	Zm00001d048401	9.05308	5.64e-08	Zm00001d027191	2.33746	4.79e-11	Zm00001d012204	1.27926	6.29192e-30	Zm00001d018730	8.7496	5.79e-08	Zm00001d009524	1.06503	1.23e-10	Zm00001d045047	-2.70153	4.28e-14	Zm00001d002545	9.20858	1.39e-08	Zm00001d013411	10.0325	1.00844e-10	Zm00001d013371	-13.6529	7.75593e-20	Zm00001d006463	9.56686	2.77215e-09	Zm00001d005424	1.18699	3.85519e-10	Zm00001d047131	-11.2533	3.02471e-13	Zm00001d029028	2.09534	2.36e-08	Zm00001d039269	1.20723	2.62e-07	Zm00001d010497	-2.19508	4.06605e-17	Zm00001d019699	2.60501
Zm00001d038330	2.63777	2.62e-29	Zm00001d033652	8.7711	5.71e-08	Zm00001d032873	10.3558	4.81e-11	Zm00001d026296	7.33869	7.65579e-30	Zm00001d052201	1.47949	6.19e-08	Zm00001d024624	1.29512	1.25e-10	Zm00001d042476	-4.23461	4.38e-14	Zm00001d041839	9.09233	1.4e-08	Zm00001d019253	10.0281	1.01965e-10	Zm00001d047455	-13.6054	7.84755e-20	Zm00001d013572	7.32987	2.77215e-09	Zm00001d006045	3.59623	4.08161e-10	Zm00001d047820	-1.10081	3.23519e-13	Zm00001d007100	8.92533	2.4e-08	Zm00001d052930	8.37287	2.78e-07	Zm00001d039165	-1.67473	4.22924e-17	Zm00001d011663	10.4073
Zm00001d000436	1.08899	3.27e-29	Zm00001d048694	2.99497	5.88e-08	Zm00001d027935	10.2764	4.98e-11	Zm00001d022397	4.21401	9.41879e-30	Zm00001d023338	8.91545	6.5e-08	Zm00001d042661	10.0464	1.27e-10	Zm00001d044219	-12.2743	4.52e-14	Zm00001d027220	4.83804	1.43e-08	Zm00001d014952	10.1178	1.14085e-10	Zm00001d052110	-1.84862	7.87333e-20	Zm00001d003471	1.96368	3.16807e-09	Zm00001d020902	9.94983	4.09212e-10	Zm00001d042476	-11.6735	3.23629e-13	Zm00001d048204	9.12403	2.61e-08	Zm00001d009326	8.41145	2.97e-07	Zm00001d006503	-2.58925	4.25191e-17	Zm00001d006298	10.5071
Zm00001d028204	1.68677	4.25e-29	Zm00001d003126	8.82851	6.04e-08	Zm00001d053925	-4.29751	5.03e-11	Zm00001d015130	-1.78322	1.17458e-29	Zm00001d021617	8.96649	6.58e-08	Zm00001d009115	10.1685	1.44e-10	Zm00001d018987	-1.8515	4.73e-14	Zm00001d001000	9.82671	1.47e-08	Zm00001d001812	9.94735	1.14344e-10	Zm00001d041829	-13.5646	1.33648e-19	Zm00001d014297	9.55331	3.20866e-09	Zm00001d017715	9.68008	4.33469e-10	Zm00001d031490	-4.5818	3.31335e-13	Zm00001d026576	9.28193	2.68e-08	Zm00001d019305	8.30007	3.09e-07	Zm00001d004166	-4.28322	4.60973e-17	Zm00001d016593	2.04072
Zm00001d046210	-3.06057	5.15e-29	Zm00001d033742	5.78769	6.07e-08	Zm00001d009374	10.215	5.12e-11	Zm00001d020363	-7.89836	1.52849e-29	Zm00001d012297	8.84635	6.6e-08	Zm00001d021474	9.94532	1.48e-10	Zm00001d051416	-8.3557	4.92e-14	Zm00001d041516	4.11923	1.52e-08	Zm00001d006522	1.03575	1.14933e-10	Zm00001d025985	-13.507	1.42006e-19	Zm00001d037484	11.2333	3.32917e-09	Zm00001d045026	2.14318	4.48254e-10	Zm00001d043544	-11.1011	3.54642e-13	Zm00001d031876	9.38286	2.86e-08	Zm00001d030164	8.24332	3.48e-07	Zm00001d047940	-12.6258	5.50584e-17	Zm00001d007783	10.5861
Zm00001d033591	-1.39377	6.37e-29	Zm00001d021910	1.56991	6.29e-08	Zm00001d005175	10.2489	5.94e-11	Zm00001d005085	-1.41001	1.64275e-29	Zm00001d005392	4.69529	6.74e-08	Zm00001d037146	1.63358	1.63e-10	Zm00001d006298	-11.6337	4.93e-14	Zm00001d026598	1.46307	1.58e-08	Zm00001d023366	7.59269	1.22537e-10	Zm00001d015754	-3.78586	1.78381e-19	Zm00001d038719	10.0617	3.44766e-09	Zm00001d003569	2.66224	4.4861e-10	Zm00001d030862	-3.59753	3.65584e-13	Zm00001d031894	2.29413	2.9e-08	Zm00001d032202	3.6162	3.52e-07	Zm00001d035345	-4.97486	6.14343e-17	Zm00001d045674	1.34525
Zm00001d051498	-1.10214	7.19e-29	Zm00001d006298	8.72679	6.46e-08	Zm00001d027292	10.2976	6.09e-11	Zm00001d032606	1.33672	1.91533e-29	Zm00001d050870	6.33943	7.28e-08	Zm00001d023062	10.0385	1.66e-10	Zm00001d048924	-3.9887	5.06e-14	Zm00001d042681	8.95352	1.6e-08	Zm00001d017115	5.21682	1.22561e-10	Zm00001d037522	-1.19497	1.8423e-19	Zm00001d024482	9.33489	3.46469e-09	Zm00001d053208	1.61402	5.62793e-10	Zm00001d040331	-2.80604	3.69906e-13	Zm00001d012400	9.09928	3.14e-08	Zm00001d043389	8.93591	3.54e-07	Zm00001d012496	-1.0261	7.14895e-17	Zm00001d008610	1.79031
Zm00001d041831	1.22218	8.63e-29	Zm00001d044795	8.86401	6.55e-08	Zm00001d042725	1.16263	6.15e-11	Zm00001d034849	1.61533	1.94323e-29	Zm00001d027257	8.80259	7.54e-08	Zm00001d042690	9.8291	1.72e-10	Zm00001d029542	-4.54949	5.27e-14	Zm00001d017445	1.27419	1.68e-08	Zm00001d032074	1.11007	1.24852e-10	Zm00001d028115	-3.64415	2.14685e-19	Zm00001d040331	2.34822	3.67333e-09	GRMZM5G846068	9.73812	5.7768e-10	Zm00001d041418	-11.389	3.93349e-13	Zm00001d051210	1.51446	3.21e-08	Zm00001d007382	8.34614	3.75e-07	Zm00001d043541	-12.5638	7.75342e-17	Zm00001d031653	10.9338
Zm00001d005706	-1.1486	9.07e-29	Zm00001d039614	1.06709	6.56e-08	Zm00001d008589	-1.00403	6.48e-11	Zm00001d013047	-4.46433	2.09941e-29	Zm00001d001272	9.0182	7.65e-08	Zm00001d034286	9.92197	1.83e-10	Zm00001d020640	-12.7198	5.33e-14	Zm00001d037695	8.93619	1.82e-08	Zm00001d002694	3.98361	1.2947e-10	Zm00001d032663	-13.4523	2.27802e-19	Zm00001d026213	9.75353	3.94638e-09	Zm00001d036930	9.87759	5.96793e-10	Zm00001d033891	-1.37596	4.08263e-13	Zm00001d032431	1.53482	3.26e-08	Zm00001d037501	1.0009	3.8e-07	Zm00001d008610	-2.17955	8.15235e-17	Zm00001d036932	5.39095
Zm00001d039580	7.65682	9.32e-29	Zm00001d029762	8.69094	6.65e-08	Zm00001d048693	10.1245	6.49e-11	Zm00001d032651	-3.1187	2.12474e-29	Zm00001d052242	8.94708	7.68e-08	Zm00001d029033	10.1657	1.99e-10	Zm00001d025796	-8.33119	5.4e-14	Zm00001d029651	9.49744	1.82e-08	Zm00001d050008	10.2705	1.33851e-10	Zm00001d040888	-1.02394	3.04616e-19	Zm00001d007100	9.29452	3.94638e-09	Zm00001d004458	4.09075	6.32606e-10	Zm00001d000779	-1.57346	4.71235e-13	Zm00001d032732	11.0147	3.43e-08	Zm00001d038331	5.96928	3.82e-07	Zm00001d040650	-2.44984	8.44292e-17	Zm00001d042681	10.2641
Zm00001d048510	7.3978	9.44e-29	Zm00001d016744	8.73446	6.65e-08	Zm00001d024314	1.81529	6.82e-11	Zm00001d045756	1.90912	2.66614e-29	Zm00001d014738	6.47066	8.3e-08	Zm00001d051238	9.86479	2.07e-10	Zm00001d049672	-4.91935	6.84e-14	Zm00001d015965	8.96247	1.85e-08	Zm00001d049048	10.0835	1.3471e-10	Zm00001d025340	-13.4917	3.28166e-19	Zm00001d032116	3.32183	4.0652e-09	Zm00001d027210	9.84322	6.55046e-10	Zm00001d009524	-1.23178	4.73277e-13	Zm00001d053255	8.89493	3.74e-08	Zm00001d044795	8.41132	3.89e-07	Zm00001d008589	-1.24768	8.68192e-17	Zm00001d029033	10.5742
Zm00001d015364	-1.88146	1.01e-28	Zm00001d039982	1.10053	7.08e-08	Zm00001d014550	1.15478	7.06e-11	Zm00001d012998	-1.26627	3.77998e-29	Zm00001d020057	8.67654	8.59e-08	Zm00001d047804	6.32811	2.1e-10	Zm00001d006503	-11.4331	8.76e-14	Zm00001d032730	5.26463	1.97e-08	Zm00001d042818	10.5017	1.35873e-10	Zm00001d026478	-13.3702	3.44404e-19	Zm00001d027226	9.31	4.34802e-09	Zm00001d010383	5.93275	7.19486e-10	Zm00001d053084	-11.3136	4.81189e-13	Zm00001d050994	8.96019	3.96e-08	Zm00001d033585	1.22593	3.93e-07	Zm00001d017575	-1.18961	9.2945e-17	Zm00001d023575	1.39941
Zm00001d052347	-1.68357	1.18e-28	Zm00001d012536	8.5578	7.97e-08	Zm00001d004166	10.3549	7.19e-11	Zm00001d034069	-1.77912	4.14378e-29	Zm00001d003610	1.03626	9.3e-08	Zm00001d039931	1.04942	2.24e-10	Zm00001d028086	-3.3257	9.14e-14	Zm00001d048490	4.09843	1.98e-08	Zm00001d044863	10.1097	1.58592e-10	Zm00001d040584	-1.02891	3.81001e-19	Zm00001d028576	1.8206	4.37905e-09	Zm00001d039668	9.62759	7.27082e-10	Zm00001d048489	-6.76752	5.50732e-13	Zm00001d026257	2.08906	4.1e-08	Zm00001d023616	8.60773	3.94e-07	Zm00001d048135	-12.6244	1.00704e-16	Zm00001d017987	10.196
Zm00001d021963	1.28687	1.21e-28	Zm00001d044916	8.9524	8.08e-08	Zm00001d020418	10.1951	7.32e-11	Zm00001d003690	3.50135	5.50888e-29	Zm00001d049910	1.01448	9.79e-08	Zm00001d019253	9.83067	2.26e-10	Zm00001d045627	-1.26762	9.18e-14	Zm00001d022243	9.14077	2.01e-08	Zm00001d048391	10.1958	1.6342e-10	Zm00001d002579	-1.36145	4.13758e-19	Zm00001d015435	9.31723	4.48529e-09	Zm00001d002538	2.7602	7.42284e-10	Zm00001d024587	-2.11364	5.82755e-13	Zm00001d016493	2.48597	4.11e-08	Zm00001d019339	8.37173	4e-07	Zm00001d037958	-1.21811	1.13132e-16	Zm00001d031647	4.79615
Zm00001d032781	2.55939	1.37e-28	Zm00001d014152	1.3493	8.36e-08	Zm00001d047131	10.243	7.32e-11	Zm00001d050099	1.60121	6.90006e-29	Zm00001d036145	8.95964	9.85e-08	Zm00001d010339	7.21634	2.45e-10	Zm00001d013042	-11.3475	9.27e-14	Zm00001d024806	3.41998	2.03e-08	Zm00001d038909	9.89154	1.7073e-10	Zm00001d052904	-13.3525	4.89713e-19	Zm00001d047869	9.47991	4.72977e-09	Zm00001d025252	9.53385	7.86834e-10	Zm00001d003917	-11.009	6.36802e-13	Zm00001d022614	9.36345	4.13e-08	Zm00001d032158	8.28075	4.05e-07	Zm00001d010098	-2.28416	1.1686e-16	Zm00001d050910	10.3852
Zm00001d020780	-8.89393	1.4e-28	Zm00001d051853	8.79313	8.55e-08	Zm00001d032604	10.2327	7.55e-11	Zm00001d023183	-3.72446	6.96095e-29	Zm00001d023390	8.64581	9.95e-08	Zm00001d045963	4.36382	2.49e-10	Zm00001d002311	-1.11817	9.38e-14	Zm00001d017177	8.90743	2.05e-08	Zm00001d033969	1.10677	1.71881e-10	Zm00001d048527	-13.4073	5.29118e-19	Zm00001d043826	2.24509	4.98589e-09	Zm00001d034964	1.51187	8.08315e-10	Zm00001d007484	-11.2379	6.51291e-13	Zm00001d031490	3.61944	4.39e-08	Zm00001d040804	1.29153	4.14e-07	Zm00001d005503	-2.41068	1.22187e-16	Zm00001d041124	9.70278
Zm00001d041701	-1.48906	1.46e-28	Zm00001d007145	8.97323	9.08e-08	Zm00001d049087	-1.92924	7.85e-11	Zm00001d009732	5.42775	8.02731e-29	Zm00001d025420	8.86585	1.11e-07	Zm00001d019079	1.5321	2.51e-10	Zm00001d034341	-1.05689	9.56e-14	Zm00001d017165	9.08119	2.1e-08	Zm00001d043075	9.91589	1.73249e-10	Zm00001d034457	-13.2742	5.5041e-19	Zm00001d045165	2.73518	5.08418e-09	Zm00001d006004	1.12586	8.16173e-10	Zm00001d019131	-1.78471	6.63223e-13	Zm00001d048150	9.31855	4.48e-08	Zm00001d007233	8.72432	4.14e-07	Zm00001d009049	-12.4636	1.22657e-16	Zm00001d045047	2.52328
Zm00001d048345	-1.13286	1.53e-28	Zm00001d047087	8.49136	9.11e-08	Zm00001d036415	1.12533	8.4e-11	Zm00001d018255	3.46034	9.48502e-29	Zm00001d021063	2.49739	1.11e-07	Zm00001d026344	1.43238	2.53e-10	Zm00001d035723	-11.3648	1.09e-13	Zm00001d011895	1.04695	2.13e-08	Zm00001d052930	10.0834	1.73351e-10	Zm00001d041345	-13.3777	5.52242e-19	Zm00001d011688	9.34419	5.66584e-09	Zm00001d033804	9.78947	8.26506e-10	Zm00001d002945	-2.07037	7.72476e-13	Zm00001d007187	9.32029	4.76e-08	Zm00001d052939	8.49267	4.14e-07	Zm00001d052424	-12.5815	1.33116e-16	Zm00001d048361	10.2593
Zm00001d004880	1.2575	1.55e-28	Zm00001d006192	1.11382	9.51e-08	Zm00001d050008	10.402	9.28e-11	Zm00001d004880	1.26567	9.89452e-29	Zm00001d002538	8.6412	1.12e-07	Zm00001d010062	1.67798	2.58e-10	Zm00001d015969	-11.2407	1.23e-13	Zm00001d051409	8.99546	2.2e-08	Zm00001d049358	10.0944	1.7567e-10	Zm00001d013854	-13.3482	5.79398e-19	Zm00001d020863	1.13889	5.67602e-09	Zm00001d042436	2.65512	8.32026e-10	Zm00001d006348	-11.1776	7.99843e-13	Zm00001d046743	9.20457	4.8e-08	Zm00001d053168	1.66604	4.24e-07	Zm00001d030698	-12.481	1.33783e-16	Zm00001d006181	11.2079
Zm00001d046921	1.75002	1.58e-28	Zm00001d052319	8.67292	9.51e-08	Zm00001d002751	10.1223	9.34e-11	Zm00001d002027	-1.49673	1.07558e-28	Zm00001d038775	8.81169	1.12e-07	Zm00001d014927	4.11072	2.67e-10	Zm00001d036213	-1.9327	1.33e-13	Zm00001d038034	9.03403	2.22e-08	Zm00001d011066	10.2401	1.76626e-10	Zm00001d030162	-13.3418	6.55728e-19	Zm00001d011308	9.91966	5.76528e-09	Zm00001d036574	2.0032	8.78519e-10	Zm00001d025796	-11.0573	8.64814e-13	Zm00001d000087	1.66168	4.94e-08	Zm00001d018653	9.34134	4.26e-07	Zm00001d012224	-12.5493	1.3846e-16	Zm00001d011560	10.2298
Zm00001d005047	-2.32039	2.45e-28	Zm00001d022110	1.33778	9.62e-08	Zm00001d034286	10.1191	1.04e-10	Zm00001d031875	7.21162	1.12441e-28	Zm00001d045034	4.27926	1.18e-07	Zm00001d021132	9.96388	2.7e-10	Zm00001d033941	-1.87629	1.34e-13	Zm00001d023222	9.23009	2.49e-08	Zm00001d045165	3.12406	1.80321e-10	Zm00001d053053	-13.3071	6.84509e-19	Zm00001d007182	9.82547	5.81978e-09	Zm00001d025955	9.64803	8.90166e-10	Zm00001d002545	-11.2155	8.75485e-13	Zm00001d033495	9.06542	5.03e-08	Zm00001d031671	8.47671	4.32e-07	Zm00001d000093	-2.9069	1.49218e-16	Zm00001d006348	10.363
Zm00001d002878	-1.55247	3.46e-28	Zm00001d004933	6.91451	1.1e-07	Zm00001d008316	-2.64765	1.07e-10	Zm00001d053182	4.27365	1.15085e-28	Zm00001d052670	8.58427	1.21e-07	Zm00001d036447	10.0985	2.87e-10	Zm00001d049251	-11.2431	1.41e-13	Zm00001d033484	8.95359	2.61e-08	Zm00001d013498	9.96403	1.8632e-10	Zm00001d049364	-6.55336	7.19935e-19	Zm00001d005081	9.30607	5.8253e-09	Zm00001d011873	9.78793	9.86579e-10	Zm00001d045074	-11.0609	9.52503e-13	Zm00001d016596	8.73537	5.08e-08	Zm00001d022397	4.40709	4.48e-07	Zm00001d015776	-12.4945	1.52873e-16	Zm00001d042526	1.14505
Zm00001d013890	-3.47463	6.94e-28	Zm00001d022519	8.42717	1.2e-07	Zm00001d047804	5.86292	1.08e-10	Zm00001d047225	1.78103	1.24352e-28	Zm00001d043907	8.49501	1.25e-07	Zm00001d020418	9.82121	2.9e-10	Zm00001d017371	-11.3109	1.51e-13	Zm00001d037386	1.43159	2.69e-08	Zm00001d006386	10.0568	1.86549e-10	Zm00001d026670	-7.24969	7.55998e-19	Zm00001d014355	9.33163	6.20405e-09	Zm00001d029102	15.0458	1.07541e-09	Zm00001d044255	-11.1056	1.03947e-12	Zm00001d011632	8.80472	5.21e-08	Zm00001d002594	8.30799	4.68e-07	Zm00001d010709	-12.4329	1.6233e-16	Zm00001d049860	1.24975
Zm00001d011286	-8.04531	7.38e-28	Zm00001d040603	3.67319	1.2e-07	Zm00001d032221	3.80768	1.12e-10	Zm00001d000178	-1.01438	1.31138e-28	Zm00001d011871	4.24669	1.29e-07	Zm00001d002392	9.96095	2.98e-10	Zm00001d034874	-1.38409	1.64e-13	Zm00001d034724	8.98725	2.76e-08	Zm00001d009115	10.1327	1.86712e-10	Zm00001d016196	-13.258	8.26263e-19	Zm00001d016596	9.17633	6.33989e-09	Zm00001d030875	9.48965	1.09956e-09	Zm00001d031653	-11.6064	1.05346e-12	Zm00001d015277	9.19952	5.51e-08	Zm00001d036574	1.45196	4.77e-07	Zm00001d043991	-12.5588	1.69341e-16	Zm00001d017337	10.1344
Zm00001d000001	1.70513	8.03e-28	Zm00001d012955	4.44519	1.27e-07	Zm00001d002731	10.1433	1.16e-10	Zm00001d008687	1.2617	1.49434e-28	Zm00001d022995	8.52497	1.31e-07	Zm00001d025845	9.85351	2.99e-10	Zm00001d028639	-11.3295	1.73e-13	Zm00001d043076	4.99601	2.81e-08	Zm00001d041389	1.3562	1.98663e-10	Zm00001d050989	-1.16549	8.53167e-19	Zm00001d042885	1.40318	6.34146e-09	Zm00001d014689	9.57191	1.11425e-09	Zm00001d012262	-10.8997	1.10697e-12	Zm00001d011387	9.11532	5.54e-08	Zm00001d027937	8.53695	4.78e-07	Zm00001d034874	-1.5442	1.79608e-16	Zm00001d051346	6.81134
Zm00001d049982	2.36594	8.31e-28	Zm00001d018653	9.67106	1.31e-07	Zm00001d044411	-1.61778	1.24e-10	Zm00001d037146	2.71696	2.2534e-28	Zm00001d009186	1.1185	1.31e-07	Zm00001d007234	9.96886	3.03e-10	Zm00001d042268	-1.76021	1.91e-13	Zm00001d052372	8.87804	2.82e-08	Zm00001d032549	3.61929	2.01156e-10	Zm00001d021963	-1.03144	1.0912e-18	Zm00001d026290	9.34985	6.4641e-09	Zm00001d028726	1.05925	1.15387e-09	Zm00001d044364	-6.00997	1.15204e-12	Zm00001d030101	8.90917	5.58e-08	Zm00001d028380	8.26285	4.94e-07	Zm00001d033516	-1.34044	1.87458e-16	Zm00001d039102	1.48431
Zm00001d027987	-1.83656	8.72e-28	Zm00001d015045	1.2994	1.32e-07	Zm00001d005081	10.1674	1.26e-10	Zm00001d023982	-1.61176	2.35639e-28	Zm00001d020780	4.54744	1.4e-07	Zm00001d050897	2.6332	3.09e-10	Zm00001d015457	-2.07764	1.97e-13	Zm00001d012108	1.73685	2.93e-08	Zm00001d031522	9.89669	2.08504e-10	Zm00001d013769	-5.40045	1.14366e-18	zma-MIR156f	4.22827	6.55704e-09	Zm00001d043514	9.68907	1.19977e-09	Zm00001d042481	-6.58489	1.20338e-12	Zm00001d032214	1.44294	6.03e-08	Zm00001d003618	5.1117	4.97e-07	Zm00001d034729	-3.41175	1.87966e-16	Zm00001d014580	10.2247
Zm00001d016011	6.85222	9.97e-28	Zm00001d010996	8.52298	1.36e-07	Zm00001d042818	10.5599	1.32e-10	Zm00001d048680	-2.05863	2.43942e-28	Zm00001d052381	8.59401	1.44e-07	Zm00001d034822	9.93951	3.46e-10	Zm00001d036674	-7.1125	2.02e-13	Zm00001d027302	8.96987	3.02e-08	Zm00001d030911	2.39543	2.17217e-10	Zm00001d044619	-13.2185	1.16443e-18	Zm00001d045519	1.79882	7.92201e-09	Zm00001d028194	8.20979	1.29273e-09	Zm00001d007942	-4.02322	1.48694e-12	Zm00001d036865	8.73985	6.27e-08	Zm00001d047988	2.12182	5.34e-07	Zm00001d044653	-12.4307	2.05866e-16	Zm00001d029711	1.37291
ENSRNA049479581	1.16009	1.01e-27	Zm00001d051337	8.61217	1.44e-07	Zm00001d044863	10.1927	1.37e-10	Zm00001d043826	-4.29015	3.22318e-28	Zm00001d025683	8.74972	1.45e-07	Zm00001d005162	9.81039	3.85e-10	Zm00001d017697	-11.2469	2.09e-13	Zm00001d041525	8.94571	3.03e-08	Zm00001d022537	9.86493	2.17471e-10	Zm00001d040794	-1.08096	1.27331e-18	Zm00001d028361	9.69858	8.01791e-09	Zm00001d030613	9.89961	1.3489e-09	Zm00001d005648	-10.8337	1.76421e-12	Zm00001d027040	8.7346	6.33e-08	Zm00001d027962	8.28578	5.61e-07	Zm00001d010393	-12.4171	2.09919e-16	Zm00001d012400	6.51064
Zm00001d002690	1.92874	1.22e-27	Zm00001d052670	8.55472	1.44e-07	Zm00001d044581	10.0702	1.39e-10	Zm00001d009539	6.54823	3.90127e-28	Zm00001d021945	8.61196	1.45e-07	Zm00001d017222	9.79744	4.28e-10	Zm00001d044802	-11.1855	2.09e-13	Zm00001d037748	9.05375	3.07e-08	Zm00001d051702	9.91699	2.19824e-10	Zm00001d006916	-13.1579	1.61918e-18	Zm00001d033585	1.2655	8.28278e-09	Zm00001d030124	9.6361	1.37494e-09	Zm00001d052904	-10.7561	1.85644e-12	Zm00001d041418	8.85179	7.42e-08	Zm00001d011688	8.1768	5.64e-07	Zm00001d002491	-12.3701	2.13641e-16	Zm00001d020459	1.99191
Zm00001d034553	1.18351	1.27e-27	Zm00001d016089	8.48007	1.45e-07	Zm00001d049358	10.1976	1.39e-10	Zm00001d033012	1.74717	5.0096e-28	Zm00001d026290	8.5287	1.47e-07	Zm00001d001674	2.55773	4.28e-10	Zm00001d048490	-5.12537	2.18e-13	Zm00001d033495	4.81125	3.09e-08	Zm00001d014172	9.86798	2.2696e-10	Zm00001d053623	-1.37127	1.99402e-18	Zm00001d015754	2.56507	8.39851e-09	Zm00001d016176	4.73561	1.39664e-09	Zm00001d048490	-7.16659	1.86332e-12	Zm00001d041714	4.25361	7.47e-08	Zm00001d005392	4.38764	5.76e-07	Zm00001d009347	-4.54335	2.18025e-16	Zm00001d028093	1.05143
Zm00001d004386	1.3688	1.32e-27	Zm00001d007783	4.7755	1.46e-07	Zm00001d022891	10.3081	1.43e-10	Zm00001d031420	2.36179	5.22545e-28	Zm00001d015951	8.38368	1.48e-07	Zm00001d024531	9.69225	4.42e-10	Zm00001d048480	-1.05336	2.3e-13	Zm00001d039437	9.05179	3.21e-08	Zm00001d011525	1.2047	2.50769e-10	Zm00001d047938	-1.88699	2.10431e-18	Zm00001d036145	5.31984	8.61056e-09	Zm00001d051014	9.4586	1.40369e-09	Zm00001d027302	-11.0011	1.92244e-12	Zm00001d018929	1.70193	7.59e-08	Zm00001d032045	9.02458	5.78e-07	Zm00001d001970	-12.4357	2.26074e-16	Zm00001d046889	10.1796
Zm00001d009286	1.25876	1.49e-27	Zm00001d049324	9.76437	1.48e-07	Zm00001d027813	1.02242	1.43e-10	Zm00001d029457	2.43118	6.02374e-28	Zm00001d037759	8.58465	1.49e-07	Zm00001d033726	3.98358	4.6e-10	Zm00001d044845	-1.09429	2.34e-13	Zm00001d024675	1.22802	3.22e-08	Zm00001d048026	9.93234	2.52976e-10	Zm00001d023745	-2.44379	2.57523e-18	Zm00001d011636	2.02181	8.66672e-09	Zm00001d000904	9.73457	1.45329e-09	Zm00001d037112	-10.834	2.13692e-12	Zm00001d053938	9.18843	8.16e-08	Zm00001d018140	8.05146	5.82e-07	Zm00001d016581	-1.54543	2.39667e-16	Zm00001d053084	10.2985
Zm00001d005247	4.28868	1.55e-27	Zm00001d035514	8.53356	1.55e-07	Zm00001d031620	-6.87838	1.66e-10	Zm00001d032454	-16.2751	6.17026e-28	Zm00001d023651	8.89336	1.51e-07	Zm00001d022542	1.42511	4.63e-10	Zm00001d048154	-11.1779	3.06e-13	Zm00001d047993	4.85125	3.23e-08	Zm00001d022342	9.96802	2.53671e-10	Zm00001d047849	-13.0641	2.75943e-18	Zm00001d033297	9.47228	8.96138e-09	Zm00001d000093	2.21443	1.55966e-09	Zm00001d011252	-10.9242	2.15796e-12	Zm00001d024567	1.03881	8.26e-08	Zm00001d051337	8.24741	6.05e-07	Zm00001d044431	-1.24475	2.54463e-16	Zm00001d035881	1.44369
Zm00001d040159	5.91766	1.7e-27	Zm00001d007075	2.94964	1.55e-07	Zm00001d012810	1.06543	1.7e-10	Zm00001d012425	1.29108	6.65307e-28	Zm00001d017390	8.38462	1.53e-07	Zm00001d009253	3.86434	4.73e-10	Zm00001d039719	-11.1444	3.1e-13	Zm00001d018987	1.41557	3.39e-08	Zm00001d038719	4.77731	2.53671e-10	Zm00001d038928	-1.17943	3.3244e-18	Zm00001d022518	9.49892	1.00548e-08	Zm00001d007572	2.25338	1.58562e-09	Zm00001d012761	-10.958	2.20681e-12	Zm00001d015102	1.57152	8.3e-08	Zm00001d037264	8.13127	6.1e-07	Zm00001d029051	-12.4363	2.75439e-16	Zm00001d052145	10.0951
Zm00001d011604	-6.52436	1.89e-27	Zm00001d026475	2.05303	1.59e-07	Zm00001d034874	-1.17689	1.8e-10	Zm00001d008498	-4.93352	6.81947e-28	Zm00001d014313	8.60294	1.57e-07	Zm00001d050008	9.95579	4.73e-10	Zm00001d034412	-1.49269	3.24e-13	Zm00001d041782	1.19423	3.49e-08	Zm00001d028576	1.90128	2.60947e-10	Zm00001d033704	-13.3988	3.74551e-18	Zm00001d052791	9.05135	1.053e-08	Zm00001d010319	9.42216	1.5902e-09	Zm00001d027038	-8.21076	2.24168e-12	Zm00001d011733	9.23765	8.86e-08	Zm00001d026181	8.23213	6.45e-07	Zm00001d003812	-12.3959	2.85154e-16	Zm00001d031660	2.13541
Zm00001d042275	-3.81296	1.91e-27	Zm00001d006507	8.36073	1.69e-07	Zm00001d040934	9.9615	1.8e-10	Zm00001d022891	7.00238	7.70256e-28	Zm00001d010159	8.43789	1.68e-07	Zm00001d020461	3.28128	4.85e-10	Zm00001d048603	-11.2812	3.34e-13	Zm00001d002287	9.09656	3.69e-08	Zm00001d013354	2.56228	2.62337e-10	Zm00001d048298	-3.50846	3.93014e-18	Zm00001d012633	9.16001	1.05729e-08	Zm00001d009918	1.57594	1.73894e-09	Zm00001d026252	-2.05924	2.34042e-12	Zm00001d028962	4.6662	9.86e-08	Zm00001d027941	1.26296	6.89e-07	Zm00001d002458	-2.06569	2.86688e-16	Zm00001d047600	10.4039
Zm00001d020642	1.30597	2.08e-27	Zm00001d043907	8.42928	1.72e-07	Zm00001d041389	1.36939	1.93e-10	Zm00001d030760	-4.66053	8.64649e-28	Zm00001d047412	8.76521	1.68e-07	Zm00001d043544	9.63424	5.11e-10	Zm00001d006301	-50.2682	3.4e-13	Zm00001d051216	2.30841	3.7e-08	Zm00001d003501	9.76799	2.66205e-10	Zm00001d044581	-13.1282	4.18657e-18	Zm00001d011985	9.299	1.05789e-08	Zm00001d047275	1.43091	1.82715e-09	Zm00001d003678	-3.12452	2.43132e-12	Zm00001d005345	6.05891	1.02e-07	Zm00001d015990	8.20883	6.89e-07	Zm00001d013635	-12.4963	2.87224e-16	Zm00001d051014	10.0253
Zm00001d011366	1.46877	2.52e-27	Zm00001d008731	8.88186	1.73e-07	Zm00001d016433	9.98859	1.96e-10	Zm00001d051627	-2.29456	1.19926e-27	Zm00001d000750	8.37595	1.71e-07	Zm00001d034608	1.10368	5.69e-10	Zm00001d047993	-6.09266	3.56e-13	Zm00001d049727	9.08437	3.8e-08	Zm00001d041880	9.87425	2.7341e-10	Zm00001d044092	-1.68819	4.19526e-18	Zm00001d025435	9.24957	1.09038e-08	Zm00001d028876	1.09325	1.8487e-09	Zm00001d017222	-10.8575	2.43621e-12	Zm00001d034286	8.57077	1.09e-07	Zm00001d007383	1.34186	7.03e-07	Zm00001d015509	-1.62159	2.89791e-16	Zm00001d014258	9.95252
Zm00001d011766	2.27766	2.76e-27	Zm00001d008730	3.69803	1.79e-07	Zm00001d025845	2.09007	2.01e-10	Zm00001d045858	6.01082	1.36548e-27	Zm00001d020088	11.557	1.71e-07	Zm00001d021685	9.59576	6.07e-10	Zm00001d006567	-11.2314	3.56e-13	Zm00001d009054	8.86578	4.18e-08	Zm00001d005162	9.90911	2.7341e-10	Zm00001d000400	-1.2644	4.78002e-18	Zm00001d049449	9.3863	1.19545e-08	Zm00001d041525	2.19508	1.92497e-09	Zm00001d006675	-10.9843	2.44806e-12	Zm00001d013713	8.92105	1.22e-07	Zm00001d048685	8.51617	7.08e-07	Zm00001d016702	-1.07498	2.92923e-16	Zm00001d032520	6.18884
Zm00001d050475	-7.17402	2.85e-27	Zm00001d048292	8.44695	1.88e-07	Zm00001d007182	10.6262	2.04e-10	Zm00001d000293	-2.46578	1.52788e-27	Zm00001d001918	9.16116	1.73e-07	Zm00001d044863	9.7699	6.34e-10	Zm00001d050518	-11.0098	3.72e-13	Zm00001d011721	8.76255	4.24e-08	Zm00001d041107	2.94833	2.7341e-10	Zm00001d048693	-12.9576	4.94235e-18	Zm00001d021583	9.57354	1.19924e-08	Zm00001d018001	3.26296	1.95405e-09	Zm00001d030014	-1.16573	2.5723e-12	Zm00001d014663	8.83614	1.23e-07	Zm00001d046278	8.0228	7.12e-07	Zm00001d045047	-3.01777	3.01832e-16	Zm00001d011252	10.1422
Zm00001d020620	-8.37094	3.07e-27	Zm00001d023896	8.6342	1.99e-07	Zm00001d005817	9.94707	2.24e-10	Zm00001d009264	1.26832	1.54082e-27	Zm00001d021775	8.49815	1.75e-07	Zm00001d010196	2.13981	6.54e-10	Zm00001d026068	-11.112	3.81e-13	Zm00001d010195	8.87204	4.25e-08	Zm00001d033012	1.07625	2.8603e-10	Zm00001d009688	-13.2679	5.21305e-18	Zm00001d006386	9.148	1.24096e-08	Zm00001d038849	4.37407	2.04174e-09	Zm00001d048194	-2.77856	3.1524e-12	Zm00001d042394	8.55091	1.25e-07	Zm00001d043012	3.0411	7.68e-07	Zm00001d047087	-12.3624	3.20977e-16	Zm00001d051238	9.99871
Zm00001d033786	1.80419	3.31e-27	Zm00001d052372	8.34042	2.09e-07	Zm00001d004236	3.97147	2.35e-10	Zm00001d024028	-1.25475	1.65931e-27	Zm00001d010195	8.45259	1.79e-07	Zm00001d038108	9.77582	7.18e-10	Zm00001d042040	-6.7418	3.99e-13	Zm00001d016089	8.81828	4.29e-08	Zm00001d021614	9.98212	3.16393e-10	Zm00001d011207	-12.9051	6.36622e-18	Zm00001d036956	9.37952	1.26983e-08	Zm00001d029762	4.05709	2.11535e-09	MIR169_2	-1.12676	3.49551e-12	Zm00001d013343	8.5629	1.3e-07	Zm00001d016737	8.25901	8.34e-07	Zm00001d044818	-1.48026	3.37199e-16	Zm00001d052299	9.99461
Zm00001d050074	-1.29475	4.4e-27	Zm00001d014808	8.32288	2.11e-07	Zm00001d039963	2.38151	2.37e-10	Zm00001d034771	-3.22523	1.80598e-27	Zm00001d025626	8.5432	1.8e-07	Zm00001d016433	9.61841	7.24e-10	Zm00001d031894	-5.85211	4.09e-13	Zm00001d013439	8.90297	4.48e-08	Zm00001d027731	1.15824	3.22662e-10	Zm00001d020932	-12.9844	6.68124e-18	Zm00001d034324	2.10007	1.29173e-08	Zm00001d040650	1.8224	2.2118e-09	Zm00001d020418	-10.7116	3.50343e-12	Zm00001d036628	8.60786	1.33e-07	Zm00001d027325	1.26833	8.36e-07	Zm00001d031422	-12.5581	3.52168e-16	Zm00001d030862	4.60168
Zm00001d021279	2.70037	4.48e-27	Zm00001d018544	1.58341	2.12e-07	Zm00001d052930	10.0521	2.52e-10	Zm00001d048510	7.69758	1.84758e-27	Zm00001d021733	8.52927	1.85e-07	Zm00001d008091	9.64099	7.35e-10	Zm00001d017331	-1.31278	4.11e-13	Zm00001d043615	9.11164	4.58e-08	Zm00001d012503	9.89494	3.44449e-10	Zm00001d004386	-1.09333	6.70716e-18	Zm00001d001869	9.06754	1.36785e-08	Zm00001d004243	1.38366	2.22459e-09	Zm00001d019207	-10.8428	3.89379e-12	Zm00001d045516	2.43824	1.37e-07	Zm00001d048358	8.15437	9.08e-07	Zm00001d018209	-12.2762	3.53491e-16	Zm00001d017518	10.1051
Zm00001d002839	-1.70125	4.66e-27	Zm00001d005777	2.56728	2.16e-07	Zm00001d018317	1.03013	2.59e-10	Zm00001d012227	-5.81987	2.39715e-27	Zm00001d014808	8.33972	1.85e-07	Zm00001d035881	1.37193	7.38e-10	Zm00001d023222	-11.5111	4.33e-13	Zm00001d023453	1.70867	4.6e-08	Zm00001d022315	4.43696	3.55376e-10	Zm00001d032802	-6.49059	6.87643e-18	Zm00001d032334	1.68083	1.37615e-08	Zm00001d034125	3.21347	2.33483e-09	Zm00001d044407	-10.6839	3.93228e-12	Zm00001d039871	8.75314	1.39e-07	Zm00001d028712	7.99949	9.21e-07	Zm00001d051139	-1.75886	3.73717e-16	Zm00001d050266	10.2199
Zm00001d002313	-2.34648	5.3e-27	Zm00001d053448	8.39225	2.18e-07	Zm00001d018289	-2.08429	2.88e-10	Zm00001d048389	2.94462	2.42716e-27	Zm00001d040644	4.60842	1.85e-07	Zm00001d046120	3.40781	7.61e-10	Zm00001d007458	-1.03338	4.47e-13	Zm00001d044713	6.48281	4.61e-08	Zm00001d019276	2.92673	3.59315e-10	Zm00001d047202	-12.9279	7.06409e-18	Zm00001d021617	9.39244	1.42754e-08	Zm00001d022300	9.38456	2.35326e-09	Zm00001d032873	-10.7405	4.36504e-12	Zm00001d048249	2.64594	1.41e-07	Zm00001d024977	8.66956	9.43e-07	Zm00001d033088	-1.41778	3.84519e-16	Zm00001d032669	1.0223
Zm00001d038431	1.29315	5.67e-27	Zm00001d021439	8.25385	2.2e-07	Zm00001d008614	1.28355	2.94e-10	Zm00001d004164	-1.56899	2.62789e-27	Zm00001d035329	1.22629	1.86e-07	Zm00001d029457	1.42898	8.07e-10	Zm00001d014195	-11.1535	4.85e-13	Zm00001d025857	8.82372	4.72e-08	Zm00001d019968	9.86333	3.63309e-10	Zm00001d049048	-13.0938	7.98616e-18	Zm00001d033063	1.03731	1.48914e-08	Zm00001d042943	3.40836	2.41069e-09	Zm00001d004004	-10.5526	4.66498e-12	Zm00001d052930	8.59153	1.53e-07	Zm00001d022389	1.38134	9.45e-07	Zm00001d007735	-12.2774	4.11406e-16	Zm00001d011223	10.0092
Zm00001d029297	-2.96364	6.19e-27	Zm00001d020274	1.71619	2.33e-07	Zm00001d018693	-3.06343	2.94e-10	Zm00001d039565	1.58087	2.643e-27	Zm00001d014998	8.84377	1.92e-07	Zm00001d048026	9.63507	8.45e-10	Zm00001d014019	-10.9299	5.1e-13	Zm00001d007187	9.25534	4.89e-08	Zm00001d002392	9.93639	3.65576e-10	Zm00001d028730	-1.06272	8.50017e-18	Zm00001d041610	1.92217	1.53603e-08	Zm00001d015519	1.17771	2.58744e-09	Zm00001d003115	-10.9359	4.7064e-12	Zm00001d022004	8.52437	1.55e-07	Zm00001d039914	8.02211	9.7e-07	Zm00001d010620	-3.72165	4.37946e-16	Zm00001d043544	9.91527
Zm00001d004620	-5.08947	6.21e-27	Zm00001d046210	1.532	2.4e-07	Zm00001d022189	9.82645	2.96e-10	Zm00001d010672	-3.6127	2.83928e-27	Zm00001d036907	8.60225	1.93e-07	Zm00001d053881	1.11261	8.69e-10	Zm00001d041515	-12.0884	5.77e-13	Zm00001d043907	8.76786	5.1e-08	Zm00001d011300	3.88193	3.78542e-10	Zm00001d048466	-12.9092	8.80076e-18	Zm00001d028130	1.86964	1.55078e-08	Zm00001d019093	1.18197	2.66569e-09	Zm00001d017331	-1.25058	5.53584e-12	Zm00001d038331	6.18962	1.56e-07	Zm00001d016461	1.73676	1.02e-06	Zm00001d013971	-12.4242	5.14646e-16	Zm00001d039041	1.596
Zm00001d051057	1.94699	6.67e-27	Zm00001d029886	8.43776	2.43e-07	Zm00001d013914	10.3324	3.57e-10	Zm00001d048244	3.65984	2.84322e-27	Zm00001d033827	8.89925	1.95e-07	Zm00001d046077	3.06947	8.89e-10	Zm00001d011536	-10.9955	5.78e-13	Zm00001d011387	9.07835	5.14e-08	Zm00001d011246	9.71988	3.78743e-10	Zm00001d039203	-5.36031	9.91248e-18	Zm00001d025420	9.39297	1.694e-08	Zm00001d019629	5.06229	2.69489e-09	Zm00001d018468	-10.5827	5.63165e-12	Zm00001d026382	8.93826	1.59e-07	Zm00001d010383	7.99261	1.02e-06	Zm00001d012337	-2.20055	5.15485e-16	Zm00001d023062	10.0503
Zm00001d053250	1.96925	6.82e-27	Zm00001d002105	2.92285	2.46e-07	Zm00001d021132	9.97737	3.59e-10	Zm00001d044994	2.04167	3.73695e-27	Zm00001d025381	4.87084	2e-07	Zm00001d037977	1.56667	9.34e-10	Zm00001d028130	-11.0148	6.13e-13	Zm00001d023651	9.23471	5.14e-08	Zm00001d022891	10.0315	3.79937e-10	Zm00001d011710	-5.96014	1.04252e-17	Zm00001d037759	3.0016	1.72675e-08	Zm00001d037695	9.28519	2.98115e-09	Zm00001d053977	-10.8016	6.4701e-12	Zm00001d046105	9.54549	1.63e-07	Zm00001d012955	8.21976	1.02e-06	Zm00001d008342	-1.14006	5.67445e-16	Zm00001d039668	9.9278
Zm00001d013857	1.01515	8.76e-27	Zm00001d051600	8.44055	2.5e-07	Zm00001d015612	2.08586	3.6e-10	Zm00001d004021	-3.36812	3.86992e-27	Zm00001d012108	1.63938	2.02e-07	Zm00001d034767	1.97518	9.38e-10	Zm00001d049196	-4.66085	6.51e-13	Zm00001d053211	8.98896	5.16e-08	Zm00001d032047	5.56714	3.97367e-10	Zm00001d000556	-12.8881	1.04422e-17	Zm00001d010827	6.46489	1.74368e-08	Zm00001d002105	9.55515	3.49405e-09	Zm00001d002891	-1.51499	6.51436e-12	Zm00001d023391	5.05228	1.69e-07	Zm00001d002064	9.32377	1.07e-06	Zm00001d017398	-2.54777	6.33456e-16	Zm00001d030101	3.29923
Zm00001d011738	1.39844	8.81e-27	Zm00001d005805	8.69521	2.55e-07	Zm00001d023062	9.93348	3.73e-10	Zm00001d030863	-2.01048	4.24681e-27	Zm00001d004033	8.3204	2.02e-07	Zm00001d031061	2.79061	1.02e-09	Zm00001d041816	-1.36451	6.59e-13	Zm00001d013733	8.6999	5.25e-08	Zm00001d005081	9.85715	3.98342e-10	Zm00001d022537	-12.897	1.07272e-17	Zm00001d027244	9.03919	1.76424e-08	Zm00001d037833	1.24997	3.54984e-09	Zm00001d033824	-5.91047	6.52127e-12	Zm00001d015754	2.379	1.76e-07	Zm00001d031839	8.32819	1.09e-06	Zm00001d031520	-12.2926	6.51661e-16	Zm00001d016590	1.80221
Zm00001d040272	-1.52611	9.03e-27	Zm00001d027937	8.67185	2.66e-07	Zm00001d010774	-1.40595	3.83e-10	Zm00001d038431	1.30125	4.46741e-27	Zm00001d051600	8.47866	2.02e-07	Zm00001d036062	9.48967	1.06e-09	Zm00001d048100	-2.79156	6.62e-13	Zm00001d043545	8.82735	5.27e-08	Zm00001d045563	4.21229	4.47705e-10	Zm00001d031168	-12.8422	1.0776e-17	Zm00001d000709	5.26589	1.83996e-08	Zm00001d048430	9.44954	3.60241e-09	Zm00001d002450	-10.7424	6.64515e-12	Zm00001d034247	8.64083	1.76e-07	Zm00001d015945	8.11325	1.09e-06	Zm00001d037644	-1.0833	6.55085e-16	Zm00001d014572	2.58543
Zm00001d003852	2.98503	1.26e-26	Zm00001d016363	8.55147	2.72e-07	Zm00001d039165	-1.27493	4.12e-10	Zm00001d047283	1.56066	5.38683e-27	Zm00001d037841	8.51328	2.02e-07	Zm00001d027292	9.57456	1.1e-09	Zm00001d053686	-23.7973	6.67e-13	Zm00001d011536	8.67456	5.37e-08	Zm00001d030162	9.68762	4.59428e-10	Zm00001d034309	-6.81913	1.48592e-17	Zm00001d010875	3.55095	1.8542e-08	Zm00001d038765	2.3444	3.78214e-09	Zm00001d016433	-10.5759	7.03217e-12	Zm00001d003377	1.0852	1.77e-07	Zm00001d045008	1.67172	1.09e-06	Zm00001d050960	-12.7701	6.85166e-16	Zm00001d029651	10.4929
Zm00001d039051	6.27575	1.27e-26	Zm00001d048305	8.39803	2.9e-07	Zm00001d016220	9.89467	4.3e-10	Zm00001d045995	-3.63403	5.47632e-27	Zm00001d049117	8.42534	2.08e-07	Zm00001d022166	9.52803	1.11e-09	Zm00001d046889	-11.0471	6.86e-13	Zm00001d019844	8.90991	5.41e-08	Zm00001d011571	2.29981	4.59646e-10	Zm00001d053401	-12.9355	1.51744e-17	Zm00001d003173	9.21203	1.92843e-08	Zm00001d043181	9.33627	3.80886e-09	Zm00001d027935	-10.5652	7.16599e-12	Zm00001d047801	1.73183	1.77e-07	Zm00001d017177	1.21041	1.11e-06	Zm00001d025795	-11.6444	7.18133e-16	Zm00001d032217	1.0746
Zm00001d016826	2.29645	1.47e-26	Zm00001d012198	8.14395	2.94e-07	Zm00001d019531	1.27652	4.43e-10	Zm00001d002721	1.96346	6.46622e-27	Zm00001d009156	1.17786	2.12e-07	Zm00001d020062	3.53554	1.3e-09	Zm00001d022561	-11.1018	7.71e-13	Zm00001d036674	5.50873	5.52e-08	Zm00001d029425	1.67249	4.80579e-10	Zm00001d004164	-1.21254	1.54486e-17	Zm00001d018730	9.05484	1.9395e-08	Zm00001d051139	1.32167	3.82517e-09	Zm00001d043733	-3.46774	7.80436e-12	Zm00001d011711	8.56854	1.81e-07	Zm00001d032160	6.16673	1.11e-06	Zm00001d006714	-12.154	7.2704e-16	Zm00001d043251	1.76355
Zm00001d018709	2.54373	1.57e-26	Zm00001d050191	1.71493	2.98e-07	Zm00001d002226	5.49411	5.14e-10	Zm00001d052096	3.95621	8.48211e-27	Zm00001d028391	1.68878	2.16e-07	Zm00001d048856	9.44385	1.43e-09	Zm00001d018693	-4.42235	7.8e-13	GRMZM5G846068	8.72182	5.62e-08	Zm00001d002039	9.75181	4.81655e-10	Zm00001d037962	-12.9001	1.55402e-17	Zm00001d020034	4.89469	1.9469e-08	Zm00001d053379	9.21206	4.39103e-09	Zm00001d029206	-3.67447	8.13903e-12	Zm00001d019310	2.83295	1.96e-07	Zm00001d013369	2.43476	1.15e-06	Zm00001d017641	-1.90199	7.36616e-16	Zm00001d004588	9.91405
Zm00001d015198	-4.0293	1.63e-26	Zm00001d021945	8.42795	3.03e-07	Zm00001d050234	9.78937	5.24e-10	Zm00001d046262	-6.82371	1.03187e-26	Zm00001d041649	1.08873	2.38e-07	Zm00001d049797	1.0834	1.43e-09	Zm00001d034635	-1.76879	8.68e-13	Zm00001d042481	9.70073	5.77e-08	Zm00001d022190	10.4742	5.09329e-10	Zm00001d047873	-12.7544	1.56649e-17	Zm00001d049263	5.15827	1.98375e-08	Zm00001d034242	2.28189	4.72901e-09	Zm00001d023621	-1.92022	8.27921e-12	Zm00001d029398	8.7209	1.97e-07	Zm00001d034320	2.318	1.16e-06	Zm00001d031227	-1.27697	7.57873e-16	Zm00001d036447	10.1635
Zm00001d018972	-1.22808	1.81e-26	Zm00001d008095	8.69226	3.04e-07	Zm00001d026245	-1.3217	5.38e-10	Zm00001d008993	1.77376	1.24885e-26	Zm00001d042876	8.41418	2.45e-07	Zm00001d007435	9.60223	1.46e-09	Zm00001d023800	-10.8934	9.62e-13	Zm00001d013810	1.02169	5.88e-08	Zm00001d015715	5.15136	5.34188e-10	Zm00001d044818	-1.5568	1.61989e-17	Zm00001d011712	1.5832	1.99344e-08	Zm00001d010621	12.0246	4.89383e-09	Zm00001d036200	-7.89689	8.52331e-12	Zm00001d018255	1.70779	2e-07	Zm00001d034001	8.19487	1.21e-06	Zm00001d049631	-1.14045	7.80551e-16	Zm00001d021718	5.35171
Zm00001d026051	2.19531	2.15e-26	Zm00001d027675	2.30882	3.07e-07	Zm00001d050518	-1.02175	5.45e-10	Zm00001d027987	-1.79898	1.65573e-26	Zm00001d042396	8.79513	2.54e-07	Zm00001d009952	1.53891	1.47e-09	Zm00001d033886	-11.0474	9.94e-13	Zm00001d029711	1.16026	5.89e-08	Zm00001d030164	9.73153	5.5773e-10	Zm00001d022028	-12.8461	1.70078e-17	Zm00001d008911	8.858	2.03994e-08	Zm00001d048028	9.252	4.90382e-09	Zm00001d031703	-2.68313	8.61507e-12	Zm00001d009489	2.18596	2e-07	Zm00001d039391	2.16745	1.21e-06	Zm00001d042314	-6.28175	7.86459e-16	Zm00001d048340	9.89266
Zm00001d042794	1.50252	2.2e-26	Zm00001d031548	5.06085	3.14e-07	Zm00001d000113	3.39974	5.48e-10	Zm00001d000197	-1.74281	2.06515e-26	Zm00001d037586	8.5109	2.6e-07	Zm00001d048318	9.62853	1.49e-09	Zm00001d007953	-10.8938	1.2e-12	Zm00001d049902	8.62831	6.18e-08	Zm00001d047467	2.29883	5.5994e-10	Zm00001d041609	-1.62824	2.24795e-17	Zm00001d017928	9.34265	2.05911e-08	Zm00001d024587	3.72733	4.91377e-09	Zm00001d043547	-4.81088	8.73622e-12	Zm00001d003747	9.10654	2e-07	Zm00001d017718	8.07464	1.24e-06	Zm00001d045319	-12.1729	8.26519e-16	Zm00001d005794	2.96348
Zm00001d029216	-1.08913	2.63e-26	Zm00001d034242	2.06446	3.14e-07	Zm00001d050231	5.0134	5.54e-10	Zm00001d049910	-1.88709	2.20983e-26	Zm00001d007382	8.39067	2.64e-07	Zm00001d042932	2.39313	1.49e-09	Zm00001d046210	-2.00478	1.21e-12	Zm00001d022300	8.66901	6.22e-08	Zm00001d021282	9.92879	5.62522e-10	Zm00001d020623	-1.52182	2.30647e-17	Zm00001d005141	8.98829	2.06598e-08	Zm00001d025605	3.49424	4.915e-09	Zm00001d017379	-2.55026	8.83436e-12	Zm00001d000064	8.71973	2.14e-07	Zm00001d052685	8.37672	1.27e-06	Zm00001d039693	-4.3972	9.50416e-16	Zm00001d016433	9.87151
Zm00001d050775	1.32102	2.87e-26	Zm00001d051804	1.36162	3.38e-07	Zm00001d016195	7.05053	5.6e-10	Zm00001d001032	2.1495	3.49185e-26	Zm00001d029398	8.524	2.71e-07	Zm00001d016553	9.46749	1.6e-09	Zm00001d005027	-2.95254	1.21e-12	Zm00001d019093	8.60187	6.27e-08	Zm00001d011688	9.80978	5.64162e-10	Zm00001d025601	-1.48719	2.6665e-17	Zm00001d015361	9.2246	2.07838e-08	Zm00001d025380	9.3078	4.915e-09	Zm00001d036751	-3.1455	8.97539e-12	Zm00001d052723	8.43173	2.19e-07	Zm00001d006599	8.61446	1.28e-06	Zm00001d039576	-7.11187	9.62385e-16	Zm00001d052584	9.79482
Zm00001d018255	3.17874	2.97e-26	Zm00001d007382	8.3357	3.48e-07	Zm00001d026375	1.56667	5.69e-10	Zm00001d019276	5.7242	3.73224e-26	Zm00001d032226	8.55205	2.73e-07	Zm00001d016493	2.68253	1.67e-09	Zm00001d041418	-11.0991	1.24e-12	Zm00001d026361	11.0175	6.33e-08	Zm00001d037058	9.61717	6.02305e-10	Zm00001d002027	-1.13362	2.8412e-17	Zm00001d037586	9.19729	2.2069e-08	Zm00001d018382	1.16049	5.01089e-09	Zm00001d007718	-13.0152	1.02388e-11	Zm00001d030423	8.54523	2.28e-07	Zm00001d045156	8.17922	1.36e-06	Zm00001d009874	-1.09717	9.82358e-16	Zm00001d025796	9.91534
Zm00001d002458	-2.5442	3.4e-26	Zm00001d008744	8.29946	3.5e-07	Zm00001d048391	9.95375	5.98e-10	Zm00001d044759	-1.13939	4.07743e-26	Zm00001d010784	8.24896	2.76e-07	Zm00001d048099	1.98477	1.72e-09	Zm00001d010912	-10.8902	1.31e-12	Zm00001d005542	9.92195	6.34e-08	Zm00001d011611	9.59092	6.12019e-10	Zm00001d013199	-3.57452	2.86473e-17	Zm00001d008869	9.02013	2.29937e-08	Zm00001d034506	1.16341	5.08623e-09	Zm00001d006447	-11.0495	1.03074e-11	Zm00001d026300	8.63345	2.31e-07	Zm00001d027993	7.9318	1.36e-06	Zm00001d037428	-12.233	1.05613e-15	Zm00001d036062	9.81718
Zm00001d008852	-3.0179	3.83e-26	Zm00001d039214	8.65072	3.54e-07	Zm00001d021411	9.72979	6.2e-10	Zm00001d011526	1.17511	4.32568e-26	Zm00001d048100	2.08462	2.78e-07	Zm00001d003066	4.83568	1.76e-09	Zm00001d050307	-1.60286	1.34e-12	Zm00001d033384	6.73677	6.59e-08	Zm00001d010380	9.65156	6.15685e-10	Zm00001d033850	-1.03334	3.26195e-17	Zm00001d034629	2.90628	2.31577e-08	Zm00001d044795	9.44604	5.09116e-09	Zm00001d016195	-7.57956	1.04551e-11	Zm00001d016757	3.60485	2.31e-07	Zm00001d008095	8.28727	1.36e-06	Zm00001d042613	-4.58658	1.19542e-15	Zm00001d024531	9.81862
Zm00001d025971	-10.0865	5.25e-26	Zm00001d052340	8.27709	3.54e-07	Zm00001d019429	-1.22106	6.43e-10	Zm00001d009930	2.22862	4.97215e-26	Zm00001d044593	8.26271	2.81e-07	Zm00001d030875	9.35543	1.76e-09	Zm00001d053084	-11.0236	1.53e-12	Zm00001d016363	8.95742	6.67e-08	Zm00001d026036	9.80848	6.21741e-10	Zm00001d041853	-12.7283	4.14041e-17	Zm00001d011653	9.0646	2.3643e-08	Zm00001d018595	1.36985	5.64713e-09	Zm00001d014669	-10.6734	1.10954e-11	Zm00001d040644	8.49396	2.37e-07	Zm00001d019980	8.12167	1.38e-06	Zm00001d012234	-1.00993	1.24411e-15	Zm00001d052833	10.455
Zm00001d023731	-2.4726	6.05e-26	Zm00001d048190	1.62805	3.55e-07	Zm00001d011636	2.15129	6.51e-10	Zm00001d026051	2.19487	6.74263e-26	Zm00001d010336	8.41245	2.83e-07	Zm00001d014689	9.41852	1.93e-09	Zm00001d040644	-5.9422	1.65e-12	Zm00001d016755	8.65856	6.96e-08	Zm00001d032661	4.90398	6.31863e-10	Zm00001d045901	-3.07258	4.30597e-17	Zm00001d010336	9.09471	2.38903e-08	Zm00001d037286	1.43722	5.83852e-09	Zm00001d023329	-10.5247	1.14117e-11	Zm00001d015988	8.66854	2.49e-07	Zm00001d002669	8.02475	1.4e-06	Zm00001d025761	-3.15227	1.3319e-15	Zm00001d006675	9.99252
Zm00001d039670	2.11698	6.1e-26	Zm00001d015951	8.16886	3.55e-07	Zm00001d034401	9.73455	7.06e-10	Zm00001d037810	8.30688	7.42324e-26	Zm00001d049364	8.1316	2.83e-07	Zm00001d015485	2.07595	2.06e-09	Zm00001d038317	-1.7627	1.66e-12	Zm00001d053977	8.79419	7.02e-08	Zm00001d043650	1.60677	6.53694e-10	Zm00001d031997	-2.11452	5.25335e-17	Zm00001d028232	5.25194	2.48796e-08	Zm00001d009952	1.48222	6.58108e-09	Zm00001d037277	-10.8187	1.15374e-11	Zm00001d011091	8.52356	2.55e-07	Zm00001d048017	8.08206	1.46e-06	Zm00001d037900	-12.0615	1.49536e-15	Zm00001d033886	9.93186
Zm00001d047993	-8.64667	6.24e-26	Zm00001d005709	8.37383	3.63e-07	Zm00001d006386	9.80762	7.14e-10	Zm00001d003379	-1.21607	8.0163e-26	Zm00001d007387	8.66825	2.85e-07	Zm00001d007318	1.24793	2.07e-09	Zm00001d042681	-10.7607	1.66e-12	Zm00001d003115	8.84519	7.14e-08	Zm00001d022166	9.66629	6.67704e-10	Zm00001d051081	-3.74346	5.42573e-17	Zm00001d002641	8.93492	2.49976e-08	Zm00001d031420	1.30856	7.01793e-09	Zm00001d005682	-10.6467	1.16756e-11	Zm00001d034797	8.39917	2.67e-07	Zm00001d005536	9.90664	1.5e-06	Zm00001d036318	-12.0897	1.7864e-15	Zm00001d017969	1.73069
Zm00001d017518	4.4732	6.63e-26	Zm00001d046278	2.41983	3.81e-07	Zm00001d002392	9.83516	7.32e-10	Zm00001d008648	3.09055	1.13067e-25	Zm00001d048401	8.58217	2.89e-07	Zm00001d052598	9.40189	2.11e-09	Zm00001d034669	-1.11657	1.76e-12	Zm00001d012761	8.7358	7.18e-08	Zm00001d010305	1.04867	6.75642e-10	Zm00001d019825	-1.53225	5.98477e-17	Zm00001d041418	9.05538	2.53362e-08	Zm00001d009600	8.67636	7.29179e-09	Zm00001d044219	-11.1219	1.2479e-11	Zm00001d039684	8.46461	2.76e-07	Zm00001d005584	8.63332	1.54e-06	Zm00001d016176	-6.01081	1.79839e-15	Zm00001d017398	2.02665
Zm00001d027595	1.097	6.99e-26	Zm00001d041956	8.09333	3.83e-07	Zm00001d028203	2.60439	7.36e-10	Zm00001d045053	-15.5676	1.16857e-25	Zm00001d023288	8.30676	2.9e-07	Zm00001d053738	1.44881	2.15e-09	Zm00001d026214	-6.51113	1.79e-12	Zm00001d028920	8.83448	7.83e-08	Zm00001d013914	10.1035	7.28804e-10	Zm00001d025060	-1.50059	5.98477e-17	Zm00001d051952	1.87202	2.54607e-08	Zm00001d015364	1.02166	7.29656e-09	Zm00001d004354	-2.42668	1.29226e-11	Zm00001d011588	8.57628	2.89e-07	Zm00001d020323	2.06037	1.59e-06	Zm00001d009519	-3.61178	1.90116e-15	Zm00001d017177	9.7492
Zm00001d008725	2.80026	8.33e-26	Zm00001d015755	8.38067	3.9e-07	Zm00001d026427	9.58107	7.92e-10	Zm00001d024567	-1.54823	1.18653e-25	Zm00001d031367	8.50925	2.9e-07	Zm00001d038020	9.46929	2.17e-09	Zm00001d007484	-10.948	2.05e-12	Zm00001d052381	8.79281	7.92e-08	Zm00001d003885	6.78993	7.76011e-10	Zm00001d024652	-5.32577	6.83262e-17	Zm00001d037985	2.4999	2.57622e-08	Zm00001d033383	9.36138	7.59537e-09	Zm00001d027040	-10.4759	1.293e-11	Zm00001d033936	8.59428	2.92e-07	Zm00001d028736	8.20514	1.6e-06	Zm00001d021767	-1.02902	2.19385e-15	Zm00001d026487	1.14651
Zm00001d044092	-6.67761	9.08e-26	Zm00001d025626	8.34955	3.91e-07	Zm00001d039046	-1.25713	8.01e-10	Zm00001d033129	-1.30716	1.67277e-25	Zm00001d014781	8.45651	3.07e-07	Zm00001d034874	1.15687	2.63e-09	Zm00001d039697	-1.52266	2.27e-12	Zm00001d005874	8.76932	8.08e-08	Zm00001d021132	9.73463	8.06838e-10	Zm00001d041900	-6.77901	7.63678e-17	Zm00001d048310	9.72127	2.58721e-08	Zm00001d044266	9.3318	7.77579e-09	Zm00001d028920	-10.7194	1.40504e-11	Zm00001d027791	8.79016	3.1e-07	Zm00001d041756	8.49181	1.63e-06	Zm00001d014258	-11.9661	2.19984e-15	Zm00001d023117	2.65388
Zm00001d040278	1.10845	9.66e-26	Zm00001d048029	1.06928	4.32e-07	Zm00001d033786	1.08847	8.05e-10	Zm00001d007555	-1.16467	1.72649e-25	Zm00001d053563	8.33014	3.1e-07	Zm00001d007152	1.0029	2.67e-09	Zm00001d006348	-10.8877	2.5e-12	Zm00001d028231	8.57312	8.38e-08	Zm00001d004998	9.58844	8.13409e-10	Zm00001d020438	-2.66634	7.76505e-17	Zm00001d023924	1.10083	2.67342e-08	Zm00001d019844	9.3085	7.99074e-09	Zm00001d033082	-5.74709	1.41735e-11	Zm00001d011688	8.39546	3.13e-07	Zm00001d020826	8.31294	1.77e-06	Zm00001d014669	-3.60142	2.24296e-15	Zm00001d034091	1.20433
Zm00001d042932	-2.60323	1.02e-25	Zm00001d043235	8.34251	4.35e-07	Zm00001d032732	11.9956	9.27e-10	Zm00001d016029	2.24392	1.9301e-25	Zm00001d047611	8.7765	3.13e-07	Zm00001d019230	1.11346	2.75e-09	Zm00001d008858	-1.19853	2.62e-12	Zm00001d011252	8.66043	8.57e-08	Zm00001d029140	9.94707	8.23874e-10	Zm00001d027071	-12.6822	8.5463e-17	Zm00001d053563	9.00346	2.68411e-08	Zm00001d030105	12.2391	8.24498e-09	Zm00001d010319	-1.51986	1.43159e-11	Zm00001d032079	8.59205	3.15e-07	Zm00001d021984	7.70464	1.86e-06	Zm00001d006347	-12.0095	2.51785e-15	Zm00001d039437	10.0005
Zm00001d012301	1.16991	1.07e-25	Zm00001d048358	8.31968	4.49e-07	Zm00001d045074	9.70993	9.39e-10	Zm00001d026062	-2.12204	2.0781e-25	Zm00001d040733	8.38609	3.13e-07	Zm00001d011823	2.79393	2.93e-09	Zm00001d002545	-10.9256	2.71e-12	Zm00001d007687	8.55799	8.78e-08	Zm00001d037317	1.20134	8.27733e-10	Zm00001d006098	-12.6003	8.73456e-17	Zm00001d032226	9.19319	2.80191e-08	Zm00001d053622	9.43873	8.68081e-09	Zm00001d043545	-10.5763	1.46459e-11	Zm00001d027226	8.30599	3.17e-07	Zm00001d013497	7.90694	1.87e-06	Zm00001d026023	-1.11854	2.65868e-15	Zm00001d044356	6.11464
Zm00001d049277	7.00197	1.18e-25	Zm00001d034001	8.43475	4.69e-07	Zm00001d015435	9.65854	9.69e-10	Zm00001d003409	5.38877	2.29799e-25	Zm00001d029072	8.43105	3.15e-07	Zm00001d036574	1.94827	3.1e-09	Zm00001d039668	-10.6783	2.94e-12	Zm00001d048603	8.68191	8.81e-08	Zm00001d035667	1.51254	8.27812e-10	Zm00001d039448	-1.78767	8.94422e-17	Zm00001d040644	8.96758	2.87843e-08	Zm00001d005212	1.12097	8.96587e-09	Zm00001d013310	-5.54508	1.56161e-11	Zm00001d033082	4.59977	3.19e-07	Zm00001d011712	1.39547	1.89e-06	Zm00001d002751	-12.0227	2.70879e-15	Zm00001d000162	1.27157
Zm00001d022745	1.97256	1.37e-25	Zm00001d022034	8.23322	5.29e-07	Zm00001d022745	1.21746	9.98e-10	Zm00001d004166	5.22758	2.37166e-25	Zm00001d008997	8.40196	3.2e-07	Zm00001d050960	9.61807	3.26e-09	Zm00001d012337	-1.88711	2.98e-12	Zm00001d011331	8.60906	8.87e-08	Zm00001d023425	9.701	8.33805e-10	Zm00001d042207	-1.25924	9.26532e-17	Zm00001d012503	8.91139	2.93639e-08	Zm00001d022098	9.19873	9.12806e-09	snoZ199	-5.95794	1.77205e-11	Zm00001d047888	10.4617	3.22e-07	Zm00001d031529	7.79362	1.93e-06	Zm00001d025359	-11.9278	2.94526e-15	Zm00001d027302	9.85991
Zm00001d051529	-1.12705	1.56e-25	Zm00001d012224	8.04154	5.5e-07	Zm00001d007435	9.77031	1.01e-09	Zm00001d015571	-1.22368	3.60773e-25	Zm00001d019763	1.40125	3.21e-07	Zm00001d027040	9.28705	3.34e-09	Zm00001d052777	-1.12759	3.08e-12	Zm00001d041343	8.5692	8.91e-08	Zm00001d027962	9.81756	9.58961e-10	Zm00001d037604	-12.4723	1.0054e-16	Zm00001d032730	3.10452	2.93639e-08	Zm00001d038020	9.14522	9.36432e-09	Zm00001d003829	-10.407	1.77205e-11	Zm00001d025039	8.44791	3.3e-07	Zm00001d029137	7.99021	1.95e-06	Zm00001d048070	-1.09988	3.05685e-15	Zm00001d043545	9.85538
Zm00001d029219	1.00843	1.58e-25	Zm00001d005392	4.39033	6.01e-07	Zm00001d053283	1.22905	1.01e-09	Zm00001d009952	2.50613	3.99234e-25	Zm00001d025390	8.37071	3.3e-07	Zm00001d007735	9.15565	3.72e-09	Zm00001d031653	-11.3165	3.09e-12	Zm00001d036683	8.98474	9.4e-08	Zm00001d039536	1.0361	9.9701e-10	Zm00001d027323	-1.64543	1.05216e-16	Zm00001d025539	8.88773	3.00087e-08	Zm00001d052598	9.07167	9.43092e-09	Zm00001d016409	-10.6292	1.77205e-11	Zm00001d048924	8.38931	3.46e-07	Zm00001d011465	2.08935	1.98e-06	Zm00001d026533	-1.38514	3.669e-15	Zm00001d007718	12.0266
Zm00001d052558	-1.28241	1.77e-25	Zm00001d011619	8.29082	6.03e-07	Zm00001d048665	2.88948	1.14e-09	Zm00001d045382	1.06573	4.68683e-25	Zm00001d033585	1.12538	3.35e-07	Zm00001d034401	9.24908	4.01e-09	Zm00001d041900	-10.7611	3.2e-12	Zm00001d016757	9.07004	1.01e-07	Zm00001d032257	9.70826	1.01617e-09	Zm00001d003114	-12.5988	1.09552e-16	Zm00001d051615	5.4481	3.02755e-08	Zm00001d032279	9.09296	9.89075e-09	Zm00001d031391	-5.04682	1.88933e-11	Zm00001d013439	8.41901	3.52e-07	Zm00001d035205	7.97719	2e-06	Zm00001d003547	-1.01696	3.96495e-15	Zm00001d004650	1.342
Zm00001d051882	9.04465	1.96e-25	Zm00001d035823	8.48285	6.12e-07	Zm00001d004652	-1.0126	1.15e-09	Zm00001d050406	1.31851	5.19572e-25	Zm00001d012964	8.65085	3.46e-07	Zm00001d006730	4.5279	4.08e-09	Zm00001d003195	-10.6154	3.22e-12	Zm00001d026962	8.50394	1.03e-07	Zm00001d034040	9.66951	1.14617e-09	Zm00001d047583	-1.36842	1.18645e-16	Zm00001d045074	8.88962	3.02811e-08	Zm00001d023755	9.43428	1.02906e-08	Zm00001d016693	-3.08154	1.94317e-11	Zm00001d034059	6.04421	3.53e-07	Zm00001d048502	8.39992	2.07e-06	Zm00001d010811	-8.71864	3.98001e-15	Zm00001d028194	8.36677
Zm00001d003649	1.16576	1.99e-25	Zm00001d033827	8.58556	6.16e-07	Zm00001d039670	1.28367	1.22e-09	Zm00001d025088	2.73682	5.51202e-25	Zm00001d028623	1.12384	3.51e-07	Zm00001d028596	1.17058	4.39e-09	Zm00001d044255	-10.8157	3.23e-12	Zm00001d011148	8.75495	1.04e-07	Zm00001d027993	9.6463	1.15574e-09	Zm00001d016941	-12.5168	1.19575e-16	Zm00001d003320	1.42657	3.17033e-08	Zm00001d043804	1.72264	1.05223e-08	Zm00001d003173	-10.6798	1.95557e-11	Zm00001d001482	9.02644	3.55e-07	Zm00001d013359	7.7425	2.15e-06	Zm00001d037899	-11.8707	4.04598e-15	Zm00001d042481	10.8381
Zm00001d024030	1.13662	2.18e-25	Zm00001d002091	8.16775	6.24e-07	Zm00001d010339	9.64272	1.27e-09	Zm00001d044520	-2.01999	6.11378e-25	Zm00001d048310	8.93621	3.58e-07	Zm00001d033941	2.278	4.51e-09	Zm00001d021763	-10.5955	3.35e-12	Zm00001d053654	8.58287	1.04e-07	Zm00001d004324	2.14501	1.25098e-09	Zm00001d049359	-6.16635	1.22107e-16	Zm00001d042876	8.96154	3.42275e-08	Zm00001d029198	1.22904	1.05517e-08	Zm00001d048408	-10.3955	2.13741e-11	Zm00001d051952	1.74215	3.58e-07	Zm00001d003292	1.35764	2.28e-06	Zm00001d002949	-1.15639	4.0775e-15	Zm00001d005682	9.83797
Zm00001d045166	6.90891	2.56e-25	Zm00001d001415	8.83167	6.28e-07	Zm00001d003471	2.00565	1.28e-09	Zm00001d041443	2.98879	6.35649e-25	Zm00001d004417	8.10939	3.6e-07	Zm00001d002597	9.68083	4.6e-09	Zm00001d002323	-1.62283	3.36e-12	Zm00001d002450	8.64582	1.05e-07	Zm00001d020053	9.45376	1.42294e-09	Zm00001d051702	-12.5356	1.34965e-16	Zm00001d031173	8.98407	3.4282e-08	Zm00001d048318	9.1803	1.06389e-08	Zm00001d041854	-1.68296	2.15078e-11	Zm00001d010319	1.2029	3.77e-07	Zm00001d044139	8.40043	2.28e-06	Zm00001d046049	-1.09585	4.13854e-15	Zm00001d027634	2.05727
Zm00001d043650	2.59459	3.05e-25	Zm00001d031150	8.34548	6.32e-07	Zm00001d042283	1.18649	1.3e-09	Zm00001d048090	-1.73269	6.80423e-25	Zm00001d031806	1.42936	3.67e-07	Zm00001d022315	3.73375	4.63e-09	Zm00001d009318	-3.92802	3.5e-12	Zm00001d015951	8.49856	1.1e-07	Zm00001d016553	9.5078	1.48859e-09	Zm00001d029297	-1.80807	1.36525e-16	Zm00001d013327	5.74281	3.51597e-08	Zm00001d007234	9.13854	1.12585e-08	Zm00001d042283	-1.28228	2.21912e-11	Zm00001d005765	8.27543	3.87e-07	Zm00001d021046	1.85756	2.29e-06	Zm00001d042588	-11.943	4.47758e-15	Zm00001d032873	9.72031
Zm00001d040202	3.17925	3.44e-25	Zm00001d009315	8.3376	6.36e-07	zma-MIR156f	4.38843	1.34e-09	Zm00001d020310	-2.98223	7.22577e-25	Zm00001d028541	2.08596	3.68e-07	Zm00001d048391	9.37068	4.92e-09	Zm00001d012262	-10.6098	3.52e-12	Zm00001d017390	8.50565	1.11e-07	Zm00001d002665	9.39763	1.51536e-09	Zm00001d042853	-2.24624	1.38441e-16	Zm00001d013498	1.72759	3.61173e-08	Zm00001d044690	9.23674	1.2027e-08	Zm00001d005765	-10.3746	2.22878e-11	Zm00001d052983	8.43977	3.87e-07	Zm00001d027764	1.29975	2.34e-06	Zm00001d005566	-3.29581	4.99145e-15	Zm00001d003678	4.28555
Zm00001d034242	-3.88986	3.67e-25	Zm00001d012569	8.25766	6.59e-07	Zm00001d048526	9.69001	1.36e-09	Zm00001d023608	-15.3703	8.67933e-25	Zm00001d025539	8.19636	3.75e-07	Zm00001d021282	9.38626	4.98e-09	Zm00001d031227	-1.10644	3.66e-12	Zm00001d015459	1.36065	1.12e-07	Zm00001d016363	5.57834	1.67036e-09	Zm00001d025285	-1.44961	1.40488e-16	Zm00001d025843	1.50689	3.64854e-08	Zm00001d029033	9.201	1.25386e-08	Zm00001d001206	-1.02842	2.30356e-11	Zm00001d043215	13.5144	3.97e-07	Zm00001d050637	1.1362	2.41e-06	Zm00001d053363	-3.42917	4.99588e-15	Zm00001d012738	3.75813
Zm00001d029946	5.70857	4.6e-25	Zm00001d039449	1.73746	6.99e-07	Zm00001d002555	-3.87565	1.38e-09	Zm00001d050961	1.83927	1.2027e-24	Zm00001d053686	17.7854	3.79e-07	Zm00001d052723	9.20512	5.06e-09	Zm00001d016949	-2.21861	3.69e-12	Zm00001d025437	8.55208	1.12e-07	Zm00001d024530	9.39649	1.7568e-09	Zm00001d042347	-3.09366	1.48347e-16	Zm00001d029072	9.03143	3.75685e-08	Zm00001d024256	3.20758	1.55641e-08	Zm00001d039437	-10.5707	2.57068e-11	Zm00001d015435	8.25659	4.01e-07	Zm00001d044395	1.05808	2.42e-06	Zm00001d034401	-11.9754	5.15289e-15	Zm00001d005778	9.55615
Zm00001d045053	-15.3376	6.03e-25	Zm00001d015290	8.24244	7.18e-07	Zm00001d024171	4.4459	1.41e-09	Zm00001d046120	5.42613	1.21157e-24	Zm00001d053890	8.41767	3.81e-07	Zm00001d026962	1.5869	5.1e-09	Zm00001d025971	-6.78099	3.77e-12	Zm00001d052462	8.72051	1.17e-07	Zm00001d045963	3.69183	1.77941e-09	Zm00001d039512	-5.00491	1.60771e-16	Zm00001d047412	9.19501	3.80249e-08	Zm00001d027824	3.34662	1.57226e-08	Zm00001d053211	-10.6183	2.86786e-11	Zm00001d021648	9.11308	4.05e-07	Zm00001d043327	8.08511	2.42e-06	Zm00001d003278	-1.20271	5.22742e-15	Zm00001d041603	1.18834
Zm00001d040026	2.5948	6.13e-25	Zm00001d015114	2.23241	7.43e-07	Zm00001d028220	10.1165	1.5e-09	Zm00001d026434	-4.22642	1.24381e-24	Zm00001d001674	2.05583	3.9e-07	Zm00001d052930	9.2682	5.19e-09	Zm00001d026295	-3.13637	3.78e-12	Zm00001d038860	9.1413	1.2e-07	Zm00001d019469	1.34245	1.89032e-09	Zm00001d006504	-12.4166	1.8205e-16	Zm00001d052297	2.42336	3.94218e-08	Zm00001d039821	1.69769	1.65774e-08	Zm00001d027752	-10.2613	2.87719e-11	Zm00001d048490	5.44466	4.22e-07	Zm00001d048341	7.8603	2.42e-06	Zm00001d001786	-1.00503	5.41517e-15	Zm00001d002545	9.78831
Zm00001d029430	1.22646	6.18e-25	Zm00001d027791	8.44286	7.5e-07	Zm00001d019999	1.363	1.51e-09	Zm00001d034964	2.38588	1.37667e-24	Zm00001d026651	8.32168	3.94e-07	Zm00001d010620	2.75868	5.6e-09	Zm00001d033824	-6.24298	3.88e-12	Zm00001d003143	5.40215	1.23e-07	Zm00001d027616	1.64149	1.89882e-09	Zm00001d015082	-1.14824	2.0005e-16	Zm00001d023390	8.90678	4.0103e-08	Zm00001d042613	3.36378	1.65934e-08	Zm00001d014775	-10.2763	2.93184e-11	Zm00001d043628	1.33594	4.37e-07	Zm00001d048305	2.88436	2.47e-06	Zm00001d043084	-1.01132	5.59049e-15	Zm00001d053211	9.90109
Zm00001d009707	1.07022	6.82e-25	Zm00001d032894	8.61693	7.74e-07	Zm00001d032802	4.77628	1.56e-09	Zm00001d034759	1.26209	1.3794e-24	Zm00001d016658	8.35831	3.98e-07	Zm00001d048028	9.18618	5.76e-09	Zm00001d039449	-2.30336	3.99e-12	Zm00001d049540	8.60729	1.24e-07	Zm00001d020363	9.39422	1.92263e-09	Zm00001d002631	-1.79911	2.03267e-16	Zm00001d053977	8.92407	4.01842e-08	Zm00001d051416	8.53343	1.68134e-08	Zm00001d036828	-6.54088	2.93383e-11	Zm00001d005338	8.41646	4.45e-07	Zm00001d053676	8.09296	2.56e-06	Zm00001d041244	-11.9486	5.64206e-15	Zm00001d017201	1.04812
Zm00001d007097	-3.36665	7.41e-25	Zm00001d045156	8.30989	7.77e-07	Zm00001d012503	9.57086	1.82e-09	Zm00001d053572	4.36026	1.5549e-24	Zm00001d007940	1.3933	3.99e-07	Zm00001d029140	9.44984	5.8e-09	Zm00001d009054	-10.7457	4.33e-12	Zm00001d051600	8.63603	1.32e-07	Zm00001d007226	9.38258	2.04942e-09	Zm00001d033082	-6.83389	2.1027e-16	Zm00001d008268	8.8346	4.0934e-08	Zm00001d052319	9.05133	1.69441e-08	Zm00001d015986	-1.18497	2.98623e-11	Zm00001d031290	8.851	4.47e-07	Zm00001d017388	2.57645	2.58e-06	Zm00001d024734	-11.8034	5.82406e-15	Zm00001d017751	10.7484
Zm00001d027816	-10.8672	7.61e-25	Zm00001d009021	2.61515	8.33e-07	Zm00001d009729	9.64576	1.86e-09	Zm00001d039654	-15.2216	1.62488e-24	Zm00001d000709	8.58323	4.03e-07	Zm00001d047275	1.38418	6.02e-09	Zm00001d049293	-10.7966	4.4e-12	Zm00001d026295	2.49433	1.32e-07	Zm00001d025924	1.06216	2.10931e-09	Zm00001d033585	-1.72219	2.20183e-16	Zm00001d006025	9.14597	4.12597e-08	Zm00001d044618	8.80322	1.7806e-08	Zm00001d021309	-1.11884	3.14593e-11	Zm00001d006028	1.27239	4.57e-07	Zm00001d016772	8.23556	2.65e-06	Zm00001d034038	-11.9067	5.84555e-15	Zm00001d028762	2.04551
Zm00001d045995	-3.47998	7.78e-25	Zm00001d008010	4.17311	8.46e-07	Zm00001d029140	9.80741	1.91e-09	Zm00001d052097	1.08614	1.6269e-24	Zm00001d021440	8.81214	4.03e-07	Zm00001d049470	3.26244	6.73e-09	Zm00001d008570	-10.7471	4.52e-12	Zm00001d001796	2.91111	1.36e-07	Zm00001d009688	9.52012	2.17722e-09	Zm00001d012247	-12.3763	2.33737e-16	Zm00001d041389	1.19485	4.62573e-08	Zm00001d033570	1.1228	1.92313e-08	Zm00001d016596	-10.2161	3.26595e-11	Zm00001d021733	5.22042	4.66e-07	Zm00001d007835	1.57391	2.68e-06	Zm00001d014913	-3.39836	6.14202e-15	Zm00001d048318	9.67507
Zm00001d018415	2.16297	8.1e-25	Zm00001d032454	7.85067	8.48e-07	Zm00001d015981	-1.64894	1.97e-09	Zm00001d025971	-9.7886	1.65006e-24	Zm00001d028193	8.38647	4.05e-07	Zm00001d020821	1.5169	6.76e-09	Zm00001d028922	-1.11389	4.62e-12	Zm00001d043100	8.85485	1.36e-07	Zm00001d047368	9.39347	2.18248e-09	Zm00001d050628	-1.84551	2.4532e-16	Zm00001d011091	8.89152	4.70327e-08	Zm00001d044916	9.26361	1.92769e-08	Zm00001d027509	-1.12562	3.29794e-11	Zm00001d049540	8.31146	4.71e-07	Zm00001d021474	1.40365	2.79e-06	Zm00001d013061	-11.9896	6.17689e-15	Zm00001d018460	3.95163
Zm00001d013047	-4.0861	1.03e-24	Zm00001d029476	8.17717	8.7e-07	Zm00001d040202	1.97771	2e-09	Zm00001d051744	-2.26182	1.79794e-24	Zm00001d023577	8.34921	4.14e-07	Zm00001d012122	9.21265	6.78e-09	Zm00001d019194	-1.20894	5.05e-12	Zm00001d044246	8.8111	1.37e-07	Zm00001d006509	4.81834	2.48101e-09	Zm00001d017846	-12.3343	2.60647e-16	Zm00001d030908	10.5895	4.9699e-08	Zm00001d026669	9.09123	1.95607e-08	Zm00001d044702	-1.34681	3.30226e-11	Zm00001d011712	1.4541	5.06e-07	Zm00001d042761	7.91039	2.81e-06	Zm00001d047367	-11.8897	6.49051e-15	Zm00001d001000	10.3441
Zm00001d012118	1.39172	1.06e-24	Zm00001d049233	8.11842	8.97e-07	Zm00001d009349	-1.65064	2.08e-09	Zm00001d033546	-2.86831	2.30603e-24	Zm00001d053977	8.26376	4.24e-07	Zm00001d042021	1.48719	7.07e-09	Zm00001d047801	-10.6254	5.3e-12	Zm00001d020060	8.8017	1.42e-07	Zm00001d019562	9.41153	2.50289e-09	Zm00001d034624	-1.18857	2.69945e-16	Zm00001d025683	9.06046	4.97883e-08	Zm00001d007600	8.98294	1.9742e-08	Zm00001d005700	-1.76612	3.45256e-11	Zm00001d052904	8.10389	5.06e-07	Zm00001d029946	7.98136	2.87e-06	Zm00001d044240	-11.8847	6.64634e-15	Zm00001d007187	10.0697
Zm00001d043800	15.252	1.22e-24	Zm00001d015945	8.13481	9.01e-07	Zm00001d042834	9.71674	2.09e-09	Zm00001d007152	1.63879	2.35082e-24	Zm00001d034247	8.28582	4.24e-07	Zm00001d043181	9.1508	7.36e-09	Zm00001d047774	-1.34992	5.46e-12	Zm00001d026344	8.38434	1.45e-07	Zm00001d031454	4.79236	2.50898e-09	Zm00001d015457	-2.30214	2.8588e-16	Zm00001d004116	2.18708	5.09454e-08	Zm00001d045674	1.14951	1.97832e-08	Zm00001d021422	-10.3623	3.64259e-11	Zm00001d037066	8.36956	5.17e-07	Zm00001d018536	7.63401	2.9e-06	Zm00001d044540	-11.7733	6.68254e-15	Zm00001d020418	9.46801
Zm00001d037727	3.12552	1.24e-24	Zm00001d006607	6.10331	9.36e-07	Zm00001d029096	1.17379	2.2e-09	Zm00001d018403	4.79308	2.44866e-24	Zm00001d039597	8.24368	4.26e-07	Zm00001d018336	1.17307	7.39e-09	Zm00001d027509	-1.17583	5.52e-12	Zm00001d015777	8.89813	1.5e-07	Zm00001d049403	1.57192	2.66881e-09	Zm00001d053565	-12.4378	2.97518e-16	Zm00001d037977	8.6529	5.63508e-08	Zm00001d041516	9.02038	2.04835e-08	Zm00001d022614	-10.8506	3.9812e-11	Zm00001d005719	5.095	5.7e-07	Zm00001d027191	7.70326	2.92e-06	Zm00001d010798	-11.8748	6.82592e-15	GRMZM5G846068	9.51349
Zm00001d003569	-4.56073	1.37e-24	Zm00001d044132	1.15894	1.1e-06	Zm00001d031451	2.22227	2.26e-09	Zm00001d030250	-1.93267	2.72573e-24	Zm00001d031314	8.1267	4.28e-07	Zm00001d031420	1.30313	7.63e-09	Zm00001d039589	-1.43528	5.77e-12	Zm00001d000750	8.44646	1.51e-07	Zm00001d021462	2.39588	2.88693e-09	Zm00001d049346	-12.3221	3.18367e-16	Zm00001d039914	2.03859	5.69468e-08	Zm00001d042163	2.47908	2.04936e-08	Zm00001d043850	-10.2292	4.31729e-11	Zm00001d034630	1.2526	5.73e-07	Zm00001d030105	7.38397	2.97e-06	Zm00001d051203	-5.83301	7.0358e-15	Zm00001d026296	4.14915
Zm00001d033327	-4.04708	1.93e-24	Zm00001d031314	7.88326	1.13e-06	Zm00001d040314	2.50115	2.55e-09	Zm00001d015590	1.00575	3.1723e-24	Zm00001d048474	1.9163	4.28e-07	Zm00001d011009	1.46388	7.94e-09	Zm00001d027302	-10.7112	5.83e-12	Zm00001d026252	1.41087	1.51e-07	Zm00001d047758	1.20616	2.9326e-09	Zm00001d043628	-2.01448	3.47851e-16	Zm00001d024652	3.67724	6.0028e-08	Zm00001d051435	1.2042	2.06574e-08	Zm00001d042642	-10.4378	4.36885e-11	Zm00001d005542	9.30584	5.89e-07	Zm00001d045494	7.53985	2.97e-06	Zm00001d004123	-1.78474	7.63648e-15	Zm00001d009156	1.29481
Zm00001d004051	15.1509	2.3e-24	Zm00001d034635	1.26866	1.14e-06	Zm00001d047201	9.90663	2.6e-09	Zm00001d017473	-2.87102	3.57906e-24	Zm00001d043336	8.75081	4.32e-07	Zm00001d014580	9.08574	8.17e-09	Zm00001d011252	-10.6343	6.59e-12	Zm00001d036932	5.90197	1.54e-07	Zm00001d004136	9.33217	3.14132e-09	Zm00001d050775	-1.02679	3.54613e-16	Zm00001d016165	8.83777	6.02072e-08	Zm00001d042314	4.51628	2.14705e-08	Zm00001d031783	-10.2684	4.55485e-11	Zm00001d027988	8.3556	5.91e-07	Zm00001d002091	7.7493	3e-06	Zm00001d050913	-11.7204	7.87746e-15	Zm00001d049853	9.76769
Zm00001d052750	-1.98132	2.64e-24	Zm00001d032533	8.08351	1.14e-06	Zm00001d027824	-9.67179	2.61e-09	Zm00001d043800	15.0831	4.31711e-24	Zm00001d014517	5.97002	4.34e-07	Zm00001d009349	2.0219	8.65e-09	Zm00001d012761	-10.6681	6.71e-12	Zm00001d022034	8.58085	1.61e-07	Zm00001d028053	1.05309	3.17943e-09	Zm00001d012108	-2.42816	3.63831e-16	Zm00001d034722	3.32313	6.08343e-08	Zm00001d048026	8.88194	2.19296e-08	Zm00001d052462	-10.4452	4.78028e-11	Zm00001d028820	8.25595	5.97e-07	Zm00001d038330	7.5685	3.2e-06	Zm00001d050475	-5.70041	8.65027e-15	Zm00001d049727	9.77643
Zm00001d013989	1.01983	2.95e-24	Zm00001d028130	7.85241	1.18e-06	Zm00001d038719	10.1115	2.64e-09	Zm00001d036341	-11.3068	4.5312e-24	Zm00001d028232	8.37761	4.51e-07	Zm00001d027824	3.39487	8.72e-09	Zm00001d035134	-1.92422	6.84e-12	Zm00001d017751	9.44841	1.62e-07	Zm00001d036865	2.0251	3.19702e-09	Zm00001d052021	-4.71555	3.65033e-16	Zm00001d016552	1.84397	6.55888e-08	Zm00001d007318	1.17174	2.20492e-08	Zm00001d049853	-10.4977	5.0949e-11	Zm00001d022587	8.95605	5.99e-07	Zm00001d015585	8.38005	3.22e-06	Zm00001d042163	-3.30936	8.971e-15	Zm00001d021422	2.9545
Zm00001d003320	2.45495	3.49e-24	Zm00001d011478	7.90911	1.27e-06	Zm00001d016596	9.36358	2.68e-09	Zm00001d030666	1.5494	5.33346e-24	Zm00001d025437	8.12924	4.6e-07	Zm00001d002958	1.33322	8.98e-09	Zm00001d002313	-1.54644	6.99e-12	Zm00001d028693	8.49899	1.67e-07	Zm00001d003852	1.70545	3.33649e-09	Zm00001d029008	-1.50912	3.73867e-16	Zm00001d020088	11.9111	7.12518e-08	Zm00001d014436	9.06552	2.25792e-08	Zm00001d005141	-10.2337	5.10539e-11	Zm00001d041277	1.51144	6.26e-07	Zm00001d014328	7.6655	3.23e-06	Zm00001d031843	-11.8113	9.48031e-15	Zm00001d020219	2.09576
Zm00001d007801	-7.32307	5.09e-24	Zm00001d021719	8.06102	1.27e-06	Zm00001d011688	9.50564	2.69e-09	Zm00001d012198	-15.0658	5.62742e-24	Zm00001d041839	8.14049	4.6e-07	Zm00001d032257	6.62741	9.84e-09	Zm00001d009156	-1.48664	7.02e-12	Zm00001d011733	8.99555	1.68e-07	Zm00001d019339	9.50004	3.49656e-09	Zm00001d027616	-12.301	4.23997e-16	Zm00001d025381	9.089	7.24285e-08	Zm00001d023896	9.13719	2.33724e-08	Zm00001d005030	-3.97174	5.13993e-11	Zm00001d025396	8.61612	6.53e-07	Zm00001d024511	7.67174	3.26e-06	Zm00001d011663	-11.8288	9.63853e-15	Zm00001d003066	4.85079
Zm00001d015776	-10.8117	5.11e-24	Zm00001d044266	8.03263	1.28e-06	Zm00001d024482	9.37845	2.69e-09	Zm00001d024314	2.70024	5.97086e-24	Zm00001d011619	8.33142	4.77e-07	Zm00001d051435	1.22823	9.92e-09	Zm00001d033495	-5.71318	7.32e-12	Zm00001d051416	6.1069	1.71e-07	Zm00001d027941	1.43637	3.65247e-09	Zm00001d033063	-1.4216	4.43516e-16	Zm00001d036907	8.89165	7.33844e-08	Zm00001d021264	1.55978	2.36348e-08	Zm00001d007187	-10.753	5.89481e-11	Zm00001d029925	8.92715	6.66e-07	Zm00001d018493	2.01549	3.27e-06	Zm00001d038965	-2.69931	1.00168e-14	Zm00001d015364	1.06123
Zm00001d023608	-15.1075	5.49e-24	Zm00001d053766	8.80088	1.28e-06	Zm00001d034809	1.35796	2.85e-09	Zm00001d042670	2.20572	6.48602e-24	Zm00001d016747	8.33318	4.84e-07	Zm00001d046855	9.93672	1.01e-08	Zm00001d006675	-10.6944	7.39e-12	Zm00001d006098	8.39363	1.71e-07	Zm00001d043301	9.27865	3.78579e-09	Zm00001d032761	-12.3611	4.66958e-16	Zm00001d013343	8.63022	7.41062e-08	Zm00001d018389	9.00163	2.36818e-08	Zm00001d000040	-2.76617	5.90331e-11	Zm00001d009156	1.1154	6.7e-07	Zm00001d043595	8.43869	3.3e-06	Zm00001d039141	-1.23131	1.04869e-14	Zm00001d027038	9.69708
Zm00001d020461	6.18269	5.76e-24	Zm00001d016902	1.2352	1.29e-06	Zm00001d003569	-2.2981	2.88e-09	Zm00001d015485	3.33207	7.35717e-24	Zm00001d007631	9.28543	4.88e-07	Zm00001d042163	2.52134	1.03e-08	Zm00001d049709	-1.11936	7.52e-12	Zm00001d047596	1.98978	1.73e-07	Zm00001d047834	9.25116	3.91466e-09	Zm00001d031749	-2.25399	4.78822e-16	Zm00001d050234	8.60798	7.59537e-08	Zm00001d006298	8.90516	2.45264e-08	Zm00001d012550	-4.58498	6.50605e-11	Zm00001d016590	1.36313	6.99e-07	Zm00001d024138	2.82254	3.32e-06	Zm00001d051609	-1.34218	1.07593e-14	Zm00001d013733	9.39834
Zm00001d033804	-5.49775	6.35e-24	Zm00001d011829	7.95199	1.37e-06	Zm00001d011256	1.34842	3.02e-09	Zm00001d049326	-5.51941	7.99111e-24	Zm00001d036813	8.19381	4.91e-07	Zm00001d016727	9.45545	1.06e-08	Zm00001d010159	-10.5979	7.58e-12	Zm00001d046493	1.61751	1.75e-07	Zm00001d017422	1.27921	3.93063e-09	Zm00001d020882	-1.10411	6.15499e-16	Zm00001d048924	8.70972	7.69546e-08	Zm00001d003408	1.23418	2.46367e-08	Zm00001d025060	-1.19578	6.54063e-11	Zm00001d001905	8.42229	7.28e-07	Zm00001d001868	3.41346	3.33e-06	Zm00001d012068	-11.6993	1.08335e-14	Zm00001d019207	9.51214
Zm00001d043058	-1.10604	6.62e-24	Zm00001d024318	7.88867	1.51e-06	Zm00001d043522	9.66294	3.06e-09	Zm00001d027508	-14.9872	9.18016e-24	Zm00001d012955	4.24739	4.91e-07	Zm00001d016176	4.48046	1.24e-08	Zm00001d013141	-2.72953	8.15e-12	Zm00001d012270	6.5809	1.77e-07	Zm00001d010148	9.2765	4.07694e-09	Zm00001d025843	-2.07774	6.17166e-16	Zm00001d043331	9.12575	8.23853e-08	Zm00001d000548	9.11439	2.48503e-08	Zm00001d037113	-1.24188	6.77815e-11	Zm00001d043192	8.51727	7.3e-07	Zm00001d003473	7.64331	3.36e-06	Zm00001d022614	-6.33321	1.10089e-14	Zm00001d023671	1.06288
Zm00001d047873	15.028	6.88e-24	Zm00001d012755	8.05423	1.54e-06	Zm00001d034393	2.01474	3.14e-09	Zm00001d052334	-14.9454	1.00135e-23	Zm00001d028328	1.1934	5e-07	Zm00001d015757	9.08421	1.28e-08	Zm00001d045181	-1.91173	8.56e-12	Zm00001d048401	8.76104	1.77e-07	Zm00001d052096	9.18027	4.12481e-09	Zm00001d030509	-12.1452	6.60977e-16	Zm00001d026651	8.76771	8.52133e-08	Zm00001d021719	9.0661	2.48637e-08	Zm00001d027244	-10.179	6.92584e-11	Zm00001d039675	8.5726	7.45e-07	Zm00001d013498	7.56815	3.68e-06	Zm00001d032358	-11.7774	1.11561e-14	Zm00001d050897	2.52176
Zm00001d011417	-2.32502	8.75e-24	Zm00001d016772	8.36601	1.57e-06	Zm00001d011901	9.67745	3.15e-09	Zm00001d005345	-14.974	1.09936e-23	Zm00001d035993	8.31317	5.13e-07	Zm00001d051515	3.22071	1.29e-08	Zm00001d051961	-4.20453	8.62e-12	Zm00001d001882	8.52779	1.81e-07	Zm00001d014242	1.0012	4.25895e-09	Zm00001d016363	-4.0404	6.6429e-16	Zm00001d028116	8.96281	8.66622e-08	Zm00001d024318	8.9166	2.55483e-08	Zm00001d035473	-10.0141	6.94027e-11	Zm00001d032152	2.82864	7.48e-07	Zm00001d029476	7.77348	3.81e-06	Zm00001d040276	-1.04436	1.12026e-14	Zm00001d042268	1.45931
Zm00001d034530	-2.28802	1e-23	Zm00001d042641	7.75285	1.59e-06	Zm00001d017380	9.34022	3.17e-09	Zm00001d047546	1.15528	1.20498e-23	Zm00001d006905	2.06768	5.24e-07	Zm00001d028613	8.94355	1.44e-08	Zm00001d029651	-11.0971	8.66e-12	Zm00001d026576	8.70973	1.84e-07	Zm00001d029297	1.4468	4.51031e-09	Zm00001d012499	-12.2152	6.65324e-16	Zm00001d012964	9.06878	8.70893e-08	Zm00001d038073	2.23914	2.58388e-08	Zm00001d032221	-3.80524	6.99387e-11	Zm00001d039113	2.25499	7.48e-07	Zm00001d034125	2.53104	3.93e-06	Zm00001d037225	-1.37333	1.12466e-14	Zm00001d045392	6.18255
Zm00001d010522	-8.9237	1.31e-23	Zm00001d051367	7.76782	1.63e-06	Zm00001d033384	-8.17033	3.23e-09	Zm00001d049105	-2.2828	1.22353e-23	Zm00001d023459	8.88327	5.29e-07	Zm00001d034040	9.03668	1.44e-08	Zm00001d051422	-4.78105	8.77e-12	Zm00001d003408	1.35786	1.87e-07	Zm00001d038036	1.74043	4.60739e-09	Zm00001d010210	-1.57729	7.37958e-16	Zm00001d001918	9.38095	8.87397e-08	Zm00001d044822	1.32372	2.64388e-08	Zm00001d020939	-10.3553	7.5571e-11	Zm00001d024167	9.26484	7.49e-07	Zm00001d008105	7.50214	4e-06	Zm00001d011518	-11.6389	1.12849e-14	Zm00001d030173	10.0438
Zm00001d018469	2.00205	1.52e-23	Zm00001d025318	8.28187	1.66e-06	Zm00001d027244	9.42598	3.34e-09	Zm00001d006681	-14.9654	1.37653e-23	Zm00001d005910	8.43082	5.32e-07	Zm00001d037113	1.1089	1.47e-08	Zm00001d017201	-1.14513	9.46e-12	Zm00001d052242	8.7198	2.03e-07	Zm00001d020638	1.21566	4.62718e-09	Zm00001d025374	-3.48155	7.37958e-16	Zm00001d030512	2.58183	9.17218e-08	Zm00001d021288	2.92587	2.67579e-08	Zm00001d029711	-1.31108	7.63127e-11	Zm00001d053941	8.94608	7.74e-07	Zm00001d044548	9.06327	4.01e-06	Zm00001d007318	-1.55599	1.1837e-14	Zm00001d030875	9.25011
Zm00001d023788	-1.5556	1.66e-23	Zm00001d035131	8.23505	1.71e-06	Zm00001d016165	9.54013	3.47e-09	Zm00001d026385	6.76136	2.11245e-23	Zm00001d016544	8.58488	5.45e-07	Zm00001d009881	1.2018	1.49e-08	Zm00001d033088	-1.19168	9.76e-12	Zm00001d024904	1.69567	2.11e-07	Zm00001d049232	9.10865	4.7779e-09	Zm00001d050187	-12.1352	7.3903e-16	Zm00001d042642	8.74455	9.24723e-08	Zm00001d047758	1.14231	2.82655e-08	Zm00001d026051	-1.39636	7.77862e-11	Zm00001d052990	6.47575	8.21e-07	Zm00001d006540	7.79162	4.06e-06	Zm00001d010319	-11.7294	1.1941e-14	Zm00001d018961	1.93419
Zm00001d010511	-4.20973	2.21e-23	Zm00001d020826	8.28909	1.72e-06	Zm00001d012400	9.552	3.61e-09	Zm00001d034167	-1.05837	2.16839e-23	Zm00001d006344	8.11803	5.5e-07	Zm00001d021004	8.94276	1.51e-08	Zm00001d023309	-10.3866	1.03e-11	Zm00001d011297	8.85802	2.11e-07	Zm00001d001256	9.26858	5.03457e-09	Zm00001d024840	-2.70236	7.4229e-16	Zm00001d020057	8.67817	9.31673e-08	Zm00001d003852	1.74227	2.9272e-08	Zm00001d023391	-6.01201	7.82656e-11	Zm00001d053996	8.18475	8.21e-07	Zm00001d025603	1.32828	4.16e-06	Zm00001d030748	-11.7529	1.20456e-14	Zm00001d033383	9.57611
Zm00001d047823	-5.05528	2.76e-23	Zm00001d043543	8.28314	1.76e-06	Zm00001d047834	9.32366	3.69e-09	Zm00001d030834	2.52151	2.26764e-23	Zm00001d039512	8.25912	5.74e-07	Zm00001d042314	4.54628	1.52e-08	Zm00001d013343	-2.45574	1.05e-11	Zm00001d033824	4.88872	2.12e-07	Zm00001d038331	6.68872	5.12758e-09	Zm00001d013029	-1.19316	7.82618e-16	Zm00001d014313	8.75964	9.61717e-08	Zm00001d053144	9.12733	3.05563e-08	Zm00001d014053	-10.05	8.52784e-11	Zm00001d042285	10.8287	8.29e-07	Zm00001d002172	8.13702	4.28e-06	Zm00001d017969	-2.07347	1.32177e-14	Zm00001d034385	3.93215
Zm00001d039510	6.97607	3.12e-23	Zm00001d025437	7.76823	1.83e-06	Zm00001d041880	9.33559	3.7e-09	Zm00001d029430	1.19135	2.32916e-23	Zm00001d013327	8.2965	5.75e-07	Zm00001d042397	9.15367	1.55e-08	Zm00001d046330	-1.18021	1.07e-11	Zm00001d010519	5.09442	2.17e-07	Zm00001d025422	2.71341	5.40119e-09	Zm00001d023425	-12.3043	9.44991e-16	Zm00001d016577	2.7044	9.64337e-08	Zm00001d037737	8.79174	3.12168e-08	Zm00001d002287	-10.388	8.94357e-11	Zm00001d001556	8.87479	9.43e-07	Zm00001d052201	1.34731	4.31e-06	Zm00001d012559	-12.2518	1.3228e-14	Zm00001d046740	12.7753
Zm00001d048215	14.8088	3.37e-23	Zm00001d035008	8.16488	1.84e-06	Zm00001d009253	9.53947	4.16e-09	Zm00001d018756	-1.02622	2.70825e-23	Zm00001d049540	8.13538	5.9e-07	Zm00001d050994	9.02303	1.57e-08	Zm00001d048566	-1.9031	1.15e-11	Zm00001d022391	10.1664	2.2e-07	Zm00001d025322	9.13977	5.5172e-09	Zm00001d039104	-1.26738	9.6071e-16	Zm00001d045264	1.87422	9.78798e-08	Zm00001d003967	8.86606	3.65199e-08	Zm00001d053255	-10.0842	9.46628e-11	Zm00001d001939	8.08943	9.88e-07	Zm00001d009082	1.04073	4.48e-06	Zm00001d046077	-3.71399	1.52046e-14	Zm00001d006447	9.74455
Zm00001d002607	2.55207	3.59e-23	Zm00001d029377	2.51313	1.85e-06	Zm00001d025723	-3.29391	4.33e-09	Zm00001d021488	-1.26534	2.89423e-23	Zm00001d015361	8.28537	5.92e-07	Zm00001d001170	5.17703	1.63e-08	Zm00001d029684	-10.3156	1.22e-11	Zm00001d025039	8.48842	2.21e-07	Zm00001d040631	1.00475	5.5968e-09	Zm00001d027348	-1.52319	1.05519e-15	Zm00001d029398	8.80924	1.0543e-07	Zm00001d007596	8.85058	3.65587e-08	Zm00001d041471	-3.43711	9.92459e-11	Zm00001d029902	8.59011	9.91e-07	Zm00001d032894	8.09704	4.55e-06	Zm00001d016198	-1.83594	1.55995e-14	Zm00001d007234	9.39643
Zm00001d042724	2.64387	3.78e-23	Zm00001d020899	7.95552	1.87e-06	Zm00001d051550	1.9606	4.43e-09	Zm00001d013059	-1.29068	2.945e-23	Zm00001d017282	8.27428	5.93e-07	Zm00001d015715	9.43672	1.65e-08	Zm00001d027888	-3.44085	1.25e-11	Zm00001d001905	8.66299	2.46e-07	Zm00001d038910	9.25131	5.60752e-09	Zm00001d017115	-4.34809	1.07826e-15	Zm00001d048096	2.82728	1.07069e-07	Zm00001d009021	8.84702	3.66006e-08	Zm00001d042040	-10.4925	1.02007e-10	Zm00001d000126	2.13787	1e-06	Zm00001d009311	3.67976	4.56e-06	Zm00001d036446	-11.6393	1.6232e-14	Zm00001d050961	1.09883
Zm00001d027973	7.35534	3.86e-23	Zm00001d027764	1.26114	1.91e-06	Zm00001d052730	6.77969	4.52e-09	Zm00001d039471	1.01293	2.98839e-23	Zm00001d008095	8.47242	5.95e-07	Zm00001d014895	5.5308	1.69e-08	Zm00001d028695	-1.12459	1.32e-11	Zm00001d000548	8.59056	2.47e-07	Zm00001d003618	5.75476	5.6229e-09	Zm00001d000500	-1.51165	1.09884e-15	Zm00001d036985	8.85261	1.07268e-07	Zm00001d035514	8.83287	3.81758e-08	Zm00001d018032	-1.18839	1.05523e-10	Zm00001d052044	8.35863	1.04e-06	Zm00001d006489	7.72324	4.62e-06	Zm00001d041277	-2.1994	1.8281e-14	Zm00001d034874	1.1476
Zm00001d023982	-1.44995	4.24e-23	Zm00001d029743	1.98675	1.91e-06	Zm00001d045165	2.7425	4.64e-09	Zm00001d052538	-1.64914	3.09473e-23	Zm00001d044018	5.1792	6.01e-07	Zm00001d010098	1.62094	1.72e-08	Zm00001d034575	-10.5236	1.34e-11	Zm00001d029234	8.83255	2.52e-07	Zm00001d008372	9.05897	5.93904e-09	Zm00001d049360	-1.1533	1.15076e-15	Zm00001d044088	9.05846	1.08105e-07	Zm00001d037533	4.97351	3.84904e-08	Zm00001d016165	-10.1816	1.25042e-10	Zm00001d011985	8.15122	1.05e-06	Zm00001d048511	7.63063	4.62e-06	Zm00001d045392	-7.74302	1.85791e-14	Zm00001d002945	1.74389
Zm00001d052856	-2.3213	4.9e-23	Zm00001d053358	3.63218	1.99e-06	Zm00001d032214	1.53059	4.78e-09	Zm00001d002579	-1.53836	3.57526e-23	Zm00001d017914	1.50347	6.07e-07	Zm00001d032079	5.17694	1.77e-08	Zm00001d051860	-4.86173	1.38e-11	Zm00001d047955	8.27828	2.64e-07	Zm00001d008788	9.16123	6.39299e-09	Zm00001d003471	-2.53181	1.16259e-15	Zm00001d036085	9.14784	1.09632e-07	Zm00001d032533	8.93194	4.04932e-08	Zm00001d037225	-1.14719	1.25475e-10	Zm00001d046077	1.87755	1.08e-06	Zm00001d016363	4.4352	4.7e-06	Zm00001d041854	-1.9262	1.92164e-14	Zm00001d052462	9.47786
Zm00001d047865	-1.4236	5.22e-23	Zm00001d045582	8.28636	2e-06	Zm00001d039972	1.86492	5.02e-09	Zm00001d002906	1.2076	4.03738e-23	Zm00001d041576	1.15896	6.18e-07	Zm00001d025891	1.13468	1.81e-08	Zm00001d003115	-10.646	1.38e-11	Zm00001d015361	8.55659	2.65e-07	Zm00001d048028	9.17318	6.74573e-09	Zm00001d011636	-2.67004	1.21201e-15	Zm00001d023651	9.00359	1.1136e-07	Zm00001d003126	8.86145	4.08695e-08	Zm00001d051183	-2.05914	1.26389e-10	Zm00001d003546	8.16149	1.09e-06	Zm00001d035131	7.94829	4.75e-06	Zm00001d005543	-11.7359	2.08116e-14	Zm00001d005424	1.12634
Zm00001d026929	-14.83	5.45e-23	Zm00001d044695	8.2228	2.01e-06	Zm00001d021004	9.28978	5.12e-09	Zm00001d016702	1.28696	4.4562e-23	Zm00001d006034	7.96877	6.32e-07	Zm00001d004468	2.41936	1.84e-08	Zm00001d009347	-10.7257	1.39e-11	Zm00001d046079	8.4084	2.66e-07	Zm00001d030048	9.1756	6.81871e-09	Zm00001d018959	-1.11346	1.23794e-15	Zm00001d026300	8.74741	1.12375e-07	Zm00001d048301	1.43228	4.17357e-08	Zm00001d039113	-2.78297	1.27011e-10	Zm00001d051813	8.55205	1.13e-06	Zm00001d041610	1.64069	4.78e-06	Zm00001d035285	-1.92277	2.15926e-14	Zm00001d008150	1.16708
Zm00001d047339	-6.37435	5.8e-23	Zm00001d019724	1.54501	2.03e-06	Zm00001d049490	-1.42872	5.67e-09	Zm00001d023242	2.3255	4.55253e-23	Zm00001d026300	8.22863	6.53e-07	Zm00001d039871	9.0977	1.87e-08	Zm00001d004588	-10.378	1.52e-11	Zm00001d048430	8.42853	2.7e-07	Zm00001d036342	9.23738	7.13537e-09	Zm00001d032934	-2.73647	1.2887e-15	Zm00001d034710	8.65914	1.14208e-07	Zm00001d016406	8.72838	4.22044e-08	Zm00001d004166	-10.1022	1.2964e-10	Zm00001d005760	5.78922	1.16e-06	Zm00001d032781	1.75321	5.18e-06	Zm00001d040011	-11.6246	2.19986e-14	Zm00001d027040	9.24069
Zm00001d048258	4.59999	6.23e-23	Zm00001d013369	2.51874	2.09e-06	Zm00001d031469	9.42769	5.8e-09	Zm00001d042394	10.7354	5.51102e-23	Zm00001d008214	2.36738	6.54e-07	Zm00001d029999	9.21678	1.99e-08	Zm00001d033147	-2.5928	1.61e-11	Zm00001d037921	8.35552	2.81e-07	Zm00001d008433	5.09402	7.32881e-09	Zm00001d038910	-12.2336	1.37105e-15	Zm00001d022479	3.49187	1.15436e-07	Zm00001d023731	1.30573	4.25285e-08	Zm00001d047600	-10.2891	1.32167e-10	Zm00001d003116	8.63644	1.22e-06	Zm00001d035008	7.87007	5.25e-06	Zm00001d021264	-2.04474	2.4169e-14	Zm00001d028840	1.02227
Zm00001d003817	-5.61274	9.17e-23	Zm00001d053676	8.11841	2.1e-06	Zm00001d020256	1.1877	5.96e-09	Zm00001d006790	-14.7319	5.8222e-23	Zm00001d008744	8.0851	6.92e-07	Zm00001d002454	3.77853	2.04e-08	Zm00001d025625	-10.3039	1.74e-11	Zm00001d027176	8.35251	2.85e-07	Zm00001d028220	9.6567	7.39417e-09	Zm00001d025857	-12.2506	1.37323e-15	Zm00001d007084	9.06721	1.19735e-07	Zm00001d048709	4.20824	4.56698e-08	Zm00001d038860	-10.7123	1.38025e-10	Zm00001d021714	1.38698	1.33e-06	Zm00001d051515	2.50961	5.25e-06	Zm00001d037748	-3.72374	2.41944e-14	Zm00001d004966	1.96617
Zm00001d024567	1.73515	9.43e-23	Zm00001d006835	8.82398	2.15e-06	Zm00001d002065	2.79356	6.34e-09	Zm00001d001973	1.28018	6.2059e-23	Zm00001d049263	6.41197	7.21e-07	Zm00001d039477	9.62442	2.21e-08	Zm00001d022300	-10.3382	1.75e-11	Zm00001d030862	3.0212	2.89e-07	Zm00001d021484	8.91805	7.58915e-09	Zm00001d048691	-12.3624	1.38939e-15	Zm00001d049325	9.96171	1.33151e-07	Zm00001d034001	9.00362	4.61431e-08	Zm00001d007100	-9.9069	1.40829e-10	Zm00001d025539	7.9412	1.41e-06	Zm00001d038871	4.57026	5.67e-06	Zm00001d011210	-11.6028	2.64504e-14	Zm00001d024005	1.10864
Zm00001d048034	8.47535	9.61e-23	Zm00001d034897	8.92082	2.23e-06	Zm00001d009005	9.5417	6.64e-09	Zm00001d027626	2.78683	6.29923e-23	Zm00001d039192	1.8417	7.26e-07	Zm00001d042834	6.69786	2.3e-08	Zm00001d041603	-1.31058	1.83e-11	Zm00001d037307	8.3144	2.93e-07	Zm00001d036446	1.07107	7.76172e-09	Zm00001d031451	-2.85362	1.43811e-15	Zm00001d011632	8.47831	1.39537e-07	Zm00001d038034	8.74869	4.84956e-08	Zm00001d028820	-10.096	1.43747e-10	Zm00001d034771	1.49489	1.42e-06	Zm00001d019907	8.09573	5.69e-06	Zm00001d052262	-1.30018	2.80738e-14	Zm00001d021004	9.24786
Zm00001d017561	-1.25449	1.04e-22	Zm00001d049706	1.35498	2.24e-06	Zm00001d045479	-5.40341	6.7e-09	Zm00001d030108	-1.38943	7.11393e-23	Zm00001d007516	2.86679	7.26e-07	Zm00001d048204	8.97625	2.38e-08	Zm00001d024804	-10.2683	1.86e-11	Zm00001d052340	8.34265	2.98e-07	Zm00001d048301	9.06513	7.79001e-09	Zm00001d013238	-12.0625	1.46694e-15	Zm00001d047635	8.4864	1.43287e-07	Zm00001d039513	9.10418	4.91581e-08	Zm00001d013343	-9.96536	1.45514e-10	Zm00001d045166	3.52668	1.42e-06	Zm00001d053353	8.13984	5.83e-06	Zm00001d006298	-11.7547	2.84353e-14	Zm00001d011009	1.48609
Zm00001d011712	2.58666	1.07e-22	Zm00001d029137	7.89971	2.36e-06	Zm00001d000040	2.50844	6.76e-09	Zm00001d018752	-1.58268	7.79437e-23	Zm00001d048358	8.15842	7.26e-07	Zm00001d006110	1.18857	2.6e-08	Zm00001d053977	-10.5117	1.88e-11	Zm00001d011985	8.4326	3.01e-07	Zm00001d029360	9.11759	7.87738e-09	Zm00001d009518	-3.03484	1.5608e-15	Zm00001d050690	8.71963	1.44662e-07	Zm00001d008091	8.64995	5.01771e-08	Zm00001d042619	-1.57641	1.56439e-10	Zm00001d015361	8.14271	1.45e-06	Zm00001d006771	8.03629	6.35e-06	Zm00001d036959	-2.58068	2.976e-14	Zm00001d027811	9.2358
Zm00001d005424	1.61666	1.17e-22	Zm00001d008234	7.87013	2.42e-06	Zm00001d019310	3.08387	6.83e-09	Zm00001d024066	-14.6935	8.19819e-23	Zm00001d016164	8.23017	7.39e-07	Zm00001d047517	1.75498	2.88e-08	Zm00001d006052	-12.0477	1.89e-11	Zm00001d044593	8.26872	3.15e-07	Zm00001d046278	9.07042	8.36043e-09	Zm00001d051442	-2.58259	1.63822e-15	Zm00001d005203	8.62383	1.45069e-07	Zm00001d005928	1.59234	5.21053e-08	Zm00001d005175	-9.91557	1.56932e-10	Zm00001d001869	7.91347	1.47e-06	Zm00001d031556	9.13984	6.59e-06	Zm00001d052713	-11.6366	3.03453e-14	Zm00001d031359	9.108
Zm00001d032441	-2.73888	1.3e-22	Zm00001d026692	8.0469	2.44e-06	Zm00001d014580	9.20726	7e-09	Zm00001d032860	-3.23863	8.95343e-23	Zm00001d017151	8.05895	7.53e-07	Zm00001d011396	1.06598	3.01e-08	Zm00001d002450	-10.4525	1.95e-11	Zm00001d048691	8.39168	3.18e-07	Zm00001d018392	9.30021	8.41635e-09	Zm00001d033919	-1.57045	1.71776e-15	Zm00001d002558	2.12257	1.477e-07	Zm00001d027811	8.65037	5.33718e-08	Zm00001d004220	-2.16015	1.61178e-10	Zm00001d046079	7.9935	1.5e-06	Zm00001d020057	7.49596	6.66e-06	Zm00001d036200	-3.8426	3.09139e-14	Zm00001d018033	9.09288
Zm00001d019226	1.60765	1.53e-22	Zm00001d048502	8.29886	2.56e-06	Zm00001d001869	9.2021	7.37e-09	Zm00001d037977	2.41886	9.02399e-23	Zm00001d031303	1.24576	7.77e-07	Zm00001d007486	4.85571	3.01e-08	Zm00001d006181	-6.03004	1.96e-11	Zm00001d035514	8.35408	3.21e-07	Zm00001d002641	9.12082	8.65754e-09	Zm00001d023836	-1.12584	1.79119e-15	Zm00001d021733	5.36011	1.4823e-07	Zm00001d042641	2.84674	6.14171e-08	Zm00001d034286	-9.89577	1.64441e-10	Zm00001d043361	7.96321	1.71e-06	Zm00001d023373	1.07463	6.76e-06	Zm00001d023242	-1.81549	3.21626e-14	Zm00001d043012	3.29071
Zm00001d049736	-1.59507	1.6e-22	Zm00001d023927	1.66433	2.58e-06	Zm00001d052904	9.07338	7.7e-09	Zm00001d019629	7.96716	9.46848e-23	Zm00001d044088	8.45113	7.92e-07	Zm00001d045528	8.91065	3.05e-08	Zm00001d046467	-3.39661	2.28e-11	Zm00001d026382	8.66693	3.27e-07	Zm00001d036727	10.3208	8.68112e-09	Zm00001d022243	-12.3391	1.81179e-15	Zm00001d048176	8.80012	1.4917e-07	Zm00001d050403	2.62294	6.1567e-08	Zm00001d026576	-10.296	1.69346e-10	Zm00001d037099	3.55204	1.79e-06	Zm00001d041529	1.15698	6.85e-06	Zm00001d031832	-1.96494	3.34428e-14	Zm00001d006110	1.23621
ENSRNA049467153	-4.14141	1.77e-22	Zm00001d037921	7.70675	2.64e-06	Zm00001d038330	1.45086	7.87e-09	Zm00001d052133	-1.3968	1.09341e-22	Zm00001d041603	1.01076	8.18e-07	Zm00001d050907	1.7546	3.13e-08	Zm00001d038034	-10.3975	2.36e-11	Zm00001d021306	8.38197	3.38e-07	Zm00001d050231	7.16804	8.98267e-09	Zm00001d047874	-3.09902	1.91849e-15	Zm00001d022004	8.44457	1.54739e-07	Zm00001d015755	8.80181	6.46055e-08	Zm00001d027292	-9.94963	1.7031e-10	Zm00001d043548	8.57229	1.86e-06	Zm00001d009448	7.83392	6.99e-06	Zm00001d032520	-7.11876	3.6487e-14	Zm00001d047389	9.66432
Zm00001d024070	5.75603	1.78e-22	Zm00001d002448	8.5551	2.81e-06	Zm00001d026478	9.04191	7.91e-09	Zm00001d033240	2.4228	1.14673e-22	Zm00001d008386	8.19286	8.21e-07	Zm00001d031404	8.89483	3.21e-08	Zm00001d052340	-10.3847	2.36e-11	Zm00001d051932	8.17215	3.43e-07	Zm00001d007042	9.23259	9.09577e-09	Zm00001d046949	-1.22684	1.92692e-15	Zm00001d022242	9.5016	1.63472e-07	Zm00001d033051	2.89469	6.46568e-08	Zm00001d043615	-10.3203	1.7075e-10	Zm00001d012366	7.83956	1.87e-06	Zm00001d028760	7.89614	7.11e-06	Zm00001d013603	-6.28326	3.96032e-14	Zm00001d043615	9.50064
Zm00001d009518	3.66265	2.07e-22	Zm00001d043708	2.74068	2.82e-06	Zm00001d050964	-2.27449	8e-09	Zm00001d031399	5.11882	1.26496e-22	Zm00001d035205	8.16821	8.44e-07	Zm00001d051236	8.7431	3.23e-08	Zm00001d028726	-1.10891	2.42e-11	Zm00001d011577	8.40679	3.52e-07	Zm00001d021262	9.16571	9.25045e-09	Zm00001d042107	-1.00445	1.95584e-15	Zm00001d026280	9.68567	1.68919e-07	Zm00001d023575	1.16131	6.71971e-08	Zm00001d011387	-10.3101	1.76422e-10	Zm00001d033674	9.28136	1.89e-06	Zm00001d008043	1.05022	7.16e-06	Zm00001d036447	-11.8377	4.86223e-14	Zm00001d033072	9.26232
Zm00001d028726	-1.57003	2.42e-22	Zm00001d002538	7.74942	2.86e-06	Zm00001d035637	3.27967	8.35e-09	Zm00001d038961	-1.05371	1.34968e-22	Zm00001d034373	8.27596	8.73e-07	Zm00001d050961	1.03467	3.23e-08	Zm00001d042275	-2.43937	2.54e-11	Zm00001d025586	8.58431	3.53e-07	Zm00001d047201	9.52459	9.33177e-09	Zm00001d028802	-1.04099	2.03782e-15	Zm00001d040743	9.00118	1.70094e-07	Zm00001d017180	1.57355	6.89838e-08	Zm00001d015777	-10.4343	1.80649e-10	Zm00001d034629	2.56195	1.94e-06	Zm00001d030900	9.59106	7.28e-06	Zm00001d035723	-11.4858	6.35138e-14	Zm00001d041309	1.74557
Zm00001d012545	1.29701	2.56e-22	Zm00001d020483	5.95157	3.14e-06	Zm00001d037552	9.57902	8.41e-09	Zm00001d018542	-4.51768	1.392e-22	Zm00001d039732	5.71501	8.74e-07	Zm00001d021288	2.90952	3.26e-08	Zm00001d049797	-1.16632	2.54e-11	Zm00001d022555	8.16397	3.54e-07	Zm00001d043181	9.10608	9.77587e-09	Zm00001d037058	-11.9288	2.4935e-15	Zm00001d005188	8.62107	1.7037e-07	Zm00001d052472	8.64147	6.92159e-08	Zm00001d031876	-10.4099	1.81879e-10	Zm00001d002987	5.28889	1.95e-06	Zm00001d038148	8.75693	7.38e-06	Zm00001d014580	-11.514	6.35651e-14	Zm00001d045354	5.75358
Zm00001d049691	1.88389	2.56e-22	Zm00001d008805	1.1192	3.15e-06	Zm00001d029999	9.50488	9.13e-09	Zm00001d016731	-3.59265	1.47458e-22	Zm00001d031820	8.6884	8.88e-07	Zm00001d031674	1.23725	3.4e-08	Zm00001d017177	-10.2109	2.54e-11	Zm00001d042482	8.80803	3.67e-07	Zm00001d051926	9.21915	1.01997e-08	Zm00001d034814	-1.79545	2.52877e-15	Zm00001d048490	5.54434	1.76076e-07	Zm00001d014292	6.59749	7.16837e-08	Zm00001d005542	-11.326	1.89301e-10	Zm00001d023651	8.25598	1.97e-06	Zm00001d006066	8.13602	7.38e-06	Zm00001d048563	-11.3831	6.37925e-14	Zm00001d011733	9.72919
Zm00001d049403	-1.92074	3.02e-22	Zm00001d035205	7.80431	3.2e-06	Zm00001d027040	9.11773	9.71e-09	Zm00001d049959	-14.6002	1.49307e-22	Zm00001d034425	1.09563	9.52e-07	Zm00001d010812	8.27273	3.43e-08	Zm00001d037748	-10.4949	2.59e-11	Zm00001d040733	8.38112	3.68e-07	Zm00001d022243	9.21203	1.05908e-08	Zm00001d019298	-1.3373	3.31425e-15	Zm00001d001939	8.46567	1.88244e-07	Zm00001d043669	2.63655	7.24621e-08	Zm00001d015988	-10.2312	1.97518e-10	Zm00001d023291	1.5824	1.97e-06	Zm00001d011993	7.73814	7.38e-06	Zm00001d040263	-1.00538	6.65602e-14	Zm00001d002450	9.21466
Zm00001d024348	14.502	3.36e-22	Zm00001d051178	7.72058	3.33e-06	Zm00001d006730	9.77109	9.78e-09	Zm00001d038036	2.67965	1.57848e-22	Zm00001d039102	1.20747	9.56e-07	Zm00001d046311	3.60825	3.46e-08	Zm00001d035439	-2.0949	2.67e-11	Zm00001d025539	8.23996	3.7e-07	Zm00001d037552	9.45217	1.08689e-08	Zm00001d052297	-3.26078	3.44009e-15	Zm00001d025587	8.61129	1.88841e-07	Zm00001d015459	1.41555	7.2561e-08	Zm00001d039147	-3.13944	2.0831e-10	Zm00001d015585	8.59871	1.97e-06	Zm00001d038999	7.77364	7.62e-06	Zm00001d021081	-11.3503	7.16051e-14	Zm00001d010620	2.74058
Zm00001d001813	4.78927	3.45e-22	Zm00001d043327	7.94389	3.45e-06	Zm00001d040026	1.53641	1.03e-08	Zm00001d017809	1.30822	1.59755e-22	Zm00001d021545	8.22984	1.01e-06	Zm00001d046105	9.78868	3.58e-08	Zm00001d006447	-10.7595	2.84e-11	Zm00001d053342	1.15982	3.73e-07	Zm00001d033454	9.44768	1.09725e-08	Zm00001d017371	-11.9744	3.49876e-15	Zm00001d046170	8.55854	1.93204e-07	Zm00001d048685	9.04364	7.75935e-08	Zm00001d004260	-10.8958	2.17934e-10	Zm00001d016722	8.01363	2.16e-06	Zm00001d024403	7.53693	7.78e-06	Zm00001d044994	-1.44658	7.36322e-14	Zm00001d021981	9.55005
Zm00001d017640	1.1696	3.47e-22	Zm00001d024230	8.24369	3.9e-06	Zm00001d046422	-2.71972	1.08e-08	Zm00001d041649	-1.93387	2.20465e-22	Zm00001d006451	8.12321	1.01e-06	Zm00001d015393	8.91754	3.66e-08	Zm00001d031392	-10.4903	2.85e-11	Zm00001d026300	8.42888	3.76e-07	Zm00001d017165	9.15244	1.10793e-08	Zm00001d040420	-1.12581	3.68745e-15	Zm00001d014998	8.86214	1.99319e-07	Zm00001d043389	9.26175	8.00087e-08	Zm00001d011122	-3.86943	2.36522e-10	Zm00001d007479	8.8613	2.16e-06	Zm00001d010997	7.61612	8.16e-06	Zm00001d011560	-11.4258	7.51707e-14	Zm00001d031391	4.30562
Zm00001d027508	-14.4596	3.5e-22	Zm00001d012914	7.77109	4.03e-06	Zm00001d047369	1.26395	1.1e-08	Zm00001d002580	-4.64044	2.22204e-22	Zm00001d014157	8.38871	1.07e-06	Zm00001d032158	8.79247	3.67e-08	Zm00001d047636	-2.08248	3.09e-11	Zm00001d007430	8.20355	3.76e-07	Zm00001d045527	9.12314	1.14864e-08	Zm00001d016577	-3.75374	3.97225e-15	Zm00001d023939	8.62635	2.01083e-07	Zm00001d028958	1.34938	8.13818e-08	Zm00001d030342	-1.85636	2.4794e-10	Zm00001d040026	1.31546	2.22e-06	Zm00001d012914	7.5782	8.17e-06	Zm00001d002058	-11.8724	8.3243e-14	Zm00001d034064	1.01993
Zm00001d034457	14.4359	3.52e-22	Zm00001d032010	7.63595	4.11e-06	Zm00001d008268	9.14515	1.13e-08	Zm00001d005517	-2.81958	2.22739e-22	Zm00001d049449	8.12766	1.07e-06	Zm00001d048333	1.05895	3.74e-08	Zm00001d001000	-11.117	3.18e-11	Zm00001d023579	1.91217	4.17e-07	Zm00001d051409	9.06671	1.1611e-08	Zm00001d047834	-11.9154	4.22298e-15	Zm00001d005910	8.73579	2.04416e-07	Zm00001d022110	1.32499	8.65997e-08	Zm00001d011520	-9.74094	2.50625e-10	Zm00001d000208	5.00504	2.22e-06	Zm00001d006835	8.39245	8.27e-06	Zm00001d020416	-11.3313	8.41941e-14	Zm00001d052234	9.68534
ENSRNA049478482	1.13317	3.57e-22	Zm00001d027533	1.02634	4.14e-06	Zm00001d011912	-1.3354	1.18e-08	Zm00001d037918	-14.5374	2.69395e-22	Zm00001d042285	10.5593	1.13e-06	Zm00001d009005	9.004	3.84e-08	Zm00001d012472	-1.7399	3.2e-11	Zm00001d029398	8.44001	4.21e-07	Zm00001d046539	9.03758	1.16999e-08	Zm00001d038909	-11.8227	4.22559e-15	Zm00001d006350	2.33079	2.06772e-07	Zm00001d001796	3.4458	8.68378e-08	Zm00001d021822	-2.36792	2.57212e-10	Zm00001d039477	8.46058	2.27e-06	Zm00001d049324	8.46293	8.27e-06	Zm00001d013735	-11.3292	8.5475e-14	Zm00001d052415	1.30491
Zm00001d052434	-8.04645	3.81e-22	Zm00001d053353	8.22081	4.18e-06	Zm00001d015243	1.45814	1.19e-08	Zm00001d027869	14.5487	2.76527e-22	Zm00001d050690	8.1	1.15e-06	Zm00001d047946	9.03243	4.08e-08	Zm00001d037277	-10.5288	3.25e-11	Zm00001d011829	8.28909	4.41e-07	Zm00001d009946	30.4015	1.18902e-08	Zm00001d047955	-11.9124	4.26749e-15	Zm00001d043340	9.20457	2.16246e-07	Zm00001d012567	8.61043	8.71212e-08	snoR135	-2.29539	2.76059e-10	Zm00001d025238	7.87349	2.29e-06	Zm00001d029301	8.23389	8.93e-06	Zm00001d041124	-10.7755	8.76622e-14	Zm00001d049105	1.05898
Zm00001d002469	-1.87765	4.03e-22	Zm00001d039597	7.61406	4.19e-06	Zm00001d037055	9.23968	1.24e-08	Zm00001d028596	1.85195	2.85191e-22	Zm00001d002091	7.96316	1.17e-06	Zm00001d037552	9.07103	4.2e-08	Zm00001d035098	-1.50404	3.26e-11	Zm00001d033827	8.69796	4.52e-07	Zm00001d015611	10.6793	1.22565e-08	Zm00001d002891	-1.70058	4.53371e-15	Zm00001d028623	1.11838	2.19415e-07	Zm00001d018961	1.76088	8.77918e-08	Zm00001d010659	-1.06784	2.79418e-10	Zm00001d027691	9.85866	2.31e-06	Zm00001d032279	7.33814	8.94e-06	Zm00001d037893	-1.57152	9.82017e-14	Zm00001d042482	9.72179
Zm00001d001488	-1.63407	4.72e-22	Zm00001d031839	7.88366	4.24e-06	Zm00001d005765	9.0613	1.28e-08	Zm00001d022542	2.12476	2.90194e-22	Zm00001d022004	7.85638	1.18e-06	Zm00001d013165	8.98646	4.3e-08	Zm00001d012717	-2.33261	3.43e-11	Zm00001d051346	8.45042	4.63e-07	Zm00001d011301	9.07438	1.24294e-08	Zm00001d038775	-4.2575	5.19002e-15	Zm00001d008893	1.08459	2.2704e-07	Zm00001d022652	2.87744	8.94823e-08	Zm00001d000087	-1.8541	2.79418e-10	Zm00001d054009	2.54921	2.33e-06	Zm00001d023577	7.49552	8.95e-06	Zm00001d031647	-5.29348	9.93817e-14	Zm00001d032079	5.27259
Zm00001d020438	3.07119	6.01e-22	Zm00001d028063	1.77468	4.25e-06	Zm00001d020821	-1.20955	1.29e-08	Zm00001d011301	4.23328	2.93642e-22	Zm00001d042268	1.22008	1.18e-06	Zm00001d049259	1.14294	4.83e-08	Zm00001d032860	-2.24325	3.81e-11	Zm00001d014355	8.22634	4.64e-07	Zm00001d009082	1.22874	1.26638e-08	Zm00001d046122	-11.7981	5.54627e-15	Zm00001d054009	2.72338	2.31883e-07	Zm00001d009315	8.81439	8.9906e-08	Zm00001d019102	-10.2583	2.797e-10	Zm00001d029991	1.80859	2.34e-06	Zm00001d033454	7.63311	9.06e-06	Zm00001d052299	-11.3416	9.99315e-14	Zm00001d044994	1.1439
Zm00001d032214	2.38073	6.94e-22	Zm00001d019875	7.63682	4.27e-06	Zm00001d034797	9.07846	1.34e-08	Zm00001d014152	-2.26291	3.06738e-22	Zm00001d046170	8.01475	1.18e-06	Zm00001d048526	8.31471	4.99e-08	Zm00001d023888	-1.33102	3.81e-11	Zm00001d022004	8.15194	4.75e-07	Zm00001d037264	9.04282	1.27655e-08	Zm00001d016596	-11.8013	6.16697e-15	Zm00001d036628	8.37304	2.37477e-07	Zm00001d027633	1.20921	9.07136e-08	Zm00001d015435	-9.77199	3.34417e-10	Zm00001d008666	8.13728	2.36e-06	Zm00001d003143	2.2556	9.13e-06	Zm00001d052721	-11.8219	1.14249e-13	Zm00001d002287	9.33396
Zm00001d041119	-1.06809	7.21e-22	Zm00001d003569	2.26264	4.28e-06	Zm00001d047946	9.40983	1.35e-08	Zm00001d047339	-6.25576	4.39974e-22	Zm00001d008730	3.46386	1.2e-06	Zm00001d002458	1.43852	5.06e-08	Zm00001d016089	-10.2295	3.88e-11	Zm00001d001939	8.21796	4.83e-07	Zm00001d009495	1.71015	1.29691e-08	Zm00001d028231	-11.8302	6.2402e-15	Zm00001d014738	8.52921	2.42945e-07	Zm00001d032160	8.85244	9.15879e-08	Zm00001d016357	-10.2434	3.38809e-10	Zm00001d011256	1.10976	2.4e-06	Zm00001d012263	7.75128	9.9e-06	Zm00001d036406	-1.06561	1.16581e-13	Zm00001d002690	1.05598
Zm00001d048070	-1.36807	7.26e-22	Zm00001d028760	7.99615	4.8e-06	Zm00001d014669	9.17516	1.36e-08	Zm00001d002958	2.13741	5.19623e-22	Zm00001d025419	9.38929	1.22e-06	Zm00001d000121	8.87127	5.32e-08	Zm00001d028920	-10.4295	3.96e-11	Zm00001d010784	8.12798	4.92e-07	Zm00001d051081	8.99143	1.29972e-08	Zm00001d026427	-11.7235	6.2402e-15	Zm00001d016164	8.57676	2.43533e-07	Zm00001d010620	2.55477	9.1683e-08	Zm00001d034059	-7.10941	3.51255e-10	Zm00001d034710	7.88694	2.44e-06	Zm00001d032249	7.19852	9.99e-06	Zm00001d016552	-2.05475	1.1966e-13	Zm00001d009600	8.58811
Zm00001d011636	3.17629	7.97e-22	Zm00001d013680	7.82804	4.93e-06	Zm00001d053255	9.06177	1.38e-08	Zm00001d020461	4.86516	5.20016e-22	Zm00001d031205	8.2766	1.23e-06	Zm00001d032160	8.97061	5.33e-08	Zm00001d005892	-5.03483	4.16e-11	Zm00001d052713	1.53615	4.92e-07	Zm00001d051057	1.09565	1.35067e-08	Zm00001d023446	-2.1074	6.59215e-15	Zm00001d031367	8.57716	2.50743e-07	Zm00001d001990	3.56916	9.18146e-08	Zm00001d014663	-10.0639	3.59481e-10	Zm00001d044648	4.90621	2.46e-06	Zm00001d021238	7.77932	1.01e-05	Zm00001d017697	-11.3678	1.2196e-13	Zm00001d022300	9.01657
Zm00001d017845	1.60555	8.82e-22	Zm00001d002595	7.47979	4.94e-06	Zm00001d039868	9.17478	1.41e-08	Zm00001d041154	-2.83803	5.36358e-22	Zm00001d000293	1.21925	1.26e-06	Zm00001d010621	11.1908	5.57e-08	Zm00001d043545	-10.2864	4.19e-11	Zm00001d014145	1.39213	4.92e-07	Zm00001d033484	9.02485	1.37593e-08	Zm00001d028232	-6.957	7.65018e-15	Zm00001d034247	8.44946	2.62899e-07	Zm00001d001868	8.90078	9.26421e-08	Zm00001d037484	-11.6563	3.86169e-10	Zm00001d029234	8.22434	2.47e-06	Zm00001d051453	32.5025	1.01e-05	Zm00001d003996	-1.09097	1.22008e-13	Zm00001d035514	9.13549
Zm00001d045264	3.16392	1.02e-21	Zm00001d044501	1.70636	4.97e-06	Zm00001d007783	3.88328	1.43e-08	Zm00001d000122	1.21067	5.78624e-22	Zm00001d010827	5.49331	1.32e-06	Zm00001d009445	1.19077	5.75e-08	Zm00001d044567	-10.4079	4.31e-11	Zm00001d008744	8.20142	5.3e-07	Zm00001d042397	9.20378	1.41156e-08	Zm00001d028588	-1.93212	7.69077e-15	Zm00001d015611	5.71917	2.65256e-07	Zm00001d038840	2.85511	9.9719e-08	Zm00001d002987	-6.58104	3.86185e-10	Zm00001d005487	8.07242	2.52e-06	Zm00001d044695	7.73278	1.03e-05	Zm00001d037737	-11.4032	1.23262e-13	Zm00001d027752	8.96424
Zm00001d052619	1.34084	1.13e-21	Zm00001d012532	7.7603	4.97e-06	Zm00001d026590	1.29412	1.43e-08	Zm00001d009318	-5.33539	6.07802e-22	Zm00001d024732	1.20326	1.32e-06	Zm00001d028527	8.7796	5.75e-08	Zm00001d050910	-10.2288	4.35e-11	Zm00001d034412	1.08197	5.34e-07	Zm00001d027707	3.16376	1.51351e-08	Zm00001d011041	-1.17544	8.25238e-15	Zm00001d045527	8.38245	2.67433e-07	Zm00001d032549	8.62817	1.01412e-07	Zm00001d042437	-1.69987	3.90387e-10	Zm00001d036908	8.52212	2.54e-06	Zm00001d019233	2.30236	1.03e-05	Zm00001d033621	-1.06537	1.23377e-13	Zm00001d033495	9.25783
[truncated: 5,115 more rows]
[truncated: 10 more columns]
