# Supplementary material for: Global transcriptional profiling between inbred parents and hybrids provides comprehensive insights into ear-length heterosis of maize (Zea mays)
Source: BMC Plant Biol. 2021 Feb 26;21:118. doi: 10.1186/s12870-021-02890-1 (PMC7908659; doi:10.1186/s12870-021-02890-1)
Supplement: Supplementary file 7 — Additional file 7: Table S3. The non-additive expression analysis for the six parent-hybrid triplets [file 12870_2021_2890_MOESM7_ESM.xls]

## Sheet: Sheet1
Table S3 The non-additive expression analysis for the six parent-hybrid triplets
Genes	T121 × PH4CV vs MP-T121/PH4CV		Genes	T121 × PH6WC vs MP-T121/PH6WC		Genes	T121 × T126 vs MP-T121/T126		Genes	T126 × PH4CV vs MP-T126/PH4CV		Genes	T126 × PH6WC vs MP-T126/PH6WC		Genes	PH4CV × PH6WC vs MP-PH4CV/PH6WC
	log2FoldChange	Padj		log2FoldChange	Padj		log2FoldChange	Padj		log2FoldChange	Padj		log2FoldChange	Padj		log2FoldChange	Padj
Zm00001d028267	4.81935	2.79775e-140	Zm00001d042725	7.94868	4.45417e-176	Zm00001d017614	-3.52453	1.00018e-116	Zm00001d031279	-1.65676	1.60316e-71	Zm00001d027508	-8.52092	3.9719e-85	Zm00001d031279	-1.96193	1.39023e-99
Zm00001d017614	3.64576	3.62249e-116	Zm00001d005345	5.38651	2.3547e-127	Zm00001d012198	-4.54945	2.18926e-102	Zm00001d031280	-1.79212	9.15006e-62	Zm00001d022193	1.31183	5.50925e-70	Zm00001d031280	-2.08805	1.75069e-84
Zm00001d036280	1.17522	3.83998e-102	Zm00001d053658	3.86318	3.92673e-122	Zm00001d045316	-3.91205	8.09902e-91	Zm00001d021051	-1.42669	4.64609e-41	Zm00001d011059	-5.20391	6.63357e-45	Zm00001d050250	-1.11116	1.75069e-84
Zm00001d031279	-1.87797	8.44572e-94	Zm00001d017614	-3.4337	1.6171e-118	Zm00001d028267	-3.09613	6.66985e-90	Zm00001d042409	2.56333	1.53e-32	Zm00001d031703	3.20392	4.03933e-43	Zm00001d039916	-3.40096	7.89126e-73
Zm00001d031280	-1.99213	2.26508e-77	Zm00001d043474	4.12851	7.28805e-102	Zm00001d039654	3.14771	1.30568e-69	Zm00001d050207	1.39585	3.39e-32	Zm00001d039818	5.44721	1.4012e-39	Zm00001d031703	3.85785	1.02074e-72
Zm00001d042690	-2.5615	6.09273e-74	Zm00001d046507	1.15136	9.8253e-102	Zm00001d022193	1.26862	4.51599e-69	Zm00001d005246	-1.32251	3.71834e-31	Zm00001d012559	-4.09424	1.74671e-36	Zm00001d021685	-4.16989	1.31233e-52
Zm00001d042533	1.03416	7.10262e-70	Zm00001d028267	-3.17988	3.4324e-95	Zm00001d021685	-5.68249	3.19929e-62	Zm00001d052810	-1.20767	5.34559e-30	Zm00001d028676	-1.06077	2.53237e-35	Zm00001d036132	-4.66581	1.54291e-47
Zm00001d028401	-1.08429	1.43909e-67	Zm00001d038690	3.11481	1.4515e-88	Zm00001d027606	3.63312	1.04691e-54	Zm00001d027869	1.67853	1.04e-28	Zm00001d032132	2.02828	4.97563e-35	Zm00001d011059	-4.70116	2.62887e-47
Zm00001d040046	-1.93966	2.14429e-55	Zm00001d050250	-1.09138	2.94482e-83	Zm00001d034882	-1.11229	1.14993e-51	Zm00001d015981	-2.61936	2.05813e-27	Zm00001d047843	2.85908	3.51074e-32	Zm00001d029219	1.27931	3.07171e-46
Zm00001d032446	1.06242	1.02179e-50	Zm00001d045053	1.74937	4.88593e-81	Zm00001d042409	3.21084	4.3026e-50	Zm00001d009792	1.08281	2.24e-26	Zm00001d042409	2.68631	4.36585e-32	Zm00001d039816	1.05742	1.8509e-43
Zm00001d051841	1.33766	1.40695e-50	Zm00001d026337	4.50297	6.63439e-73	Zm00001d011168	-4.11404	6.36588e-45	Zm00001d041803	1.29447	1.09e-25	Zm00001d025346	1.55563	2.09128e-30	Zm00001d010774	-3.24445	1.8509e-43
Zm00001d039816	1.12942	1.63156e-49	Zm00001d037918	3.75629	1.0646e-67	Zm00001d033305	-1.20495	6.36588e-45	Zm00001d005507	34.5897	4.23e-23	Zm00001d027606	2.66178	3.29154e-30	Zm00001d053610	-3.64468	4.16173e-42
Zm00001d021393	-6.12936	1.52487e-40	Zm00001d012198	3.3127	7.25782e-66	Zm00001d021393	-5.1747	6.59769e-43	Zm00001d039916	-1.55833	8.20519e-21	Zm00001d048428	-2.43315	4.82433e-30	Zm00001d012559	-5.21093	4.00385e-39
Zm00001d010504	1.47119	6.17222e-36	Zm00001d015504	1.36477	2.00345e-60	Zm00001d045391	-1.66866	7.46289e-37	Zm00001d052411	2.44976	8.21e-21	Zm00001d010774	-2.49516	1.40784e-27	Zm00001d009792	1.27392	8.3495e-39
Zm00001d005481	1.39157	1.82514e-35	Zm00001d021685	-6.39698	5.97269e-59	Zm00001d039818	5.23371	1.12797e-36	Zm00001d034669	-1.18937	2.43512e-19	Zm00001d015981	-2.3519	1.52733e-27	Zm00001d033605	1.39594	1.27149e-34
Zm00001d033098	-1.2727	4.63977e-35	Zm00001d042409	3.46253	2.17116e-58	Zm00001d015981	-2.56135	3.07354e-35	Zm00001d018962	2.33319	2.94e-19	Zm00001d041803	1.3235	1.43144e-26	Zm00001d026344	2.68537	1.2122e-32
Zm00001d033645	-1.04949	6.83923e-35	Zm00001d022519	3.88942	2.04003e-57	Zm00001d037737	-5.41754	1.55873e-34	Zm00001d004298	-2.10816	8.54811e-19	Zm00001d022265	8.49191	6.11743e-26	Zm00001d024379	-26.0421	2.96257e-31
Zm00001d027080	-1.3992	7.80088e-35	Zm00001d036132	-5.19085	5.59954e-57	Zm00001d018752	1.76846	7.08861e-34	Zm00001d029974	8.86406	1.84e-17	Zm00001d049087	-2.92091	1.65237e-24	Zm00001d048428	-2.40598	1.11559e-29
Zm00001d033305	-1.02672	7.36281e-33	Zm00001d045391	-1.95781	2.53666e-53	Zm00001d005047	-2.6801	7.24651e-32	Zm00001d007634	-2.17556	2.77998e-17	Zm00001d052411	2.60692	5.06642e-24	Zm00001d036485	1.382	1.4397e-29
ENSRNA049479581	-1.00087	1.23649e-32	Zm00001d045316	2.67548	3.78893e-51	Zm00001d000055	-2.08777	1.29393e-27	Zm00001d021685	-1.86455	1.4249e-16	Zm00001d047364	1.11818	2.55965e-23	Zm00001d004051	-1.12059	2.26848e-29
Zm00001d018962	3.19623	3.30315e-32	Zm00001d041915	5.72585	5.30724e-50	Zm00001d020783	-2.57485	2.62083e-27	Zm00001d007729	-1.12156	1.65944e-16	Zm00001d050207	1.23444	2.98934e-22	Zm00001d018125	1.63718	2.98772e-29
Zm00001d028216	1.33914	1.67987e-31	Zm00001d022193	1.0591	7.14245e-50	Zm00001d016590	2.31955	5.11352e-27	Zm00001d018260	1.29279	1.66e-16	Zm00001d005507	33.37	1.27719e-21	Zm00001d007729	-1.50943	1.62884e-27
Zm00001d008225	1.3319	2.5923e-31	Zm00001d028550	-4.71577	1.89034e-49	Zm00001d040420	1.49316	3.54687e-26	Zm00001d022189	-1.95723	3.37813e-16	Zm00001d027080	1.14662	1.81407e-21	Zm00001d048856	-2.00842	2.71355e-26
Zm00001d041444	-1.63724	3.10793e-31	Zm00001d021439	5.89812	2.66097e-49	Zm00001d052224	-2.18508	3.26748e-24	Zm00001d049087	-2.13084	3.56097e-15	Zm00001d002721	-1.83674	1.24125e-20	Zm00001d033098	-1.09037	1.30166e-25
Zm00001d053076	-1.09239	1.99989e-29	Zm00001d006790	2.11534	2.8811e-46	Zm00001d027841	1.26774	4.07428e-24	Zm00001d048194	-1.97423	3.67888e-15	Zm00001d009518	-2.82585	2.88975e-20	Zm00001d037737	-5.13236	1.39375e-25
Zm00001d009946	-36.0187	3.6788e-29	Zm00001d026375	2.68511	1.7006e-45	Zm00001d025944	-1.04143	1.00366e-23	Zm00001d046422	-3.27081	4.38242e-15	Zm00001d004298	-2.18578	1.36079e-19	Zm00001d050913	1.33075	4.70316e-25
Zm00001d040988	1.07587	7.23053e-29	Zm00001d005047	3.17538	6.04877e-45	Zm00001d031620	-5.98485	2.9004e-23	Zm00001d002875	1.35509	1.83e-14	Zm00001d000055	-1.74507	2.25938e-19	Zm00001d007634	-2.87959	5.25039e-25
Zm00001d015981	-2.16205	7.3673e-27	Zm00001d036341	8.54894	9.31818e-44	Zm00001d004298	-2.35149	6.77956e-23	Zm00001d021393	-3.22029	4.63906e-14	Zm00001d035134	-2.21711	3.48047e-18	Zm00001d052411	2.77301	6.78095e-25
Zm00001d026344	2.40429	6.02717e-26	Zm00001d024066	7.49552	1.09107e-43	Zm00001d042398	1.09676	2.21142e-22	Zm00001d037766	1.94918	8.1e-14	Zm00001d031090	-2.53475	1.07019e-15	Zm00001d045550	-1.01217	1.45897e-23
Zm00001d042794	-1.24341	1.48305e-25	Zm00001d007835	5.21681	2.75644e-42	Zm00001d052810	-1.00075	3.14744e-22	Zm00001d042438	-1.05688	3.38026e-13	Zm00001d027869	-12.3316	4.92667e-15	Zm00001d047364	1.11074	2.06825e-23
Zm00001d029590	-1.10114	1.0128e-24	Zm00001d005804	3.63907	6.62497e-39	Zm00001d008617	1.18374	6.19211e-22	Zm00001d037737	-2.07649	6.84571e-13	Zm00001d037766	2.02339	6.12423e-15	Zm00001d042794	-1.17944	2.64943e-22
Zm00001d023145	1.50275	1.29174e-24	Zm00001d020640	-6.60134	7.60687e-39	Zm00001d037766	2.37236	1.17365e-20	Zm00001d036318	11.4296	8.95e-13	Zm00001d024778	-12.1636	1.11053e-14	Zm00001d018260	1.44213	5.70406e-22
Zm00001d025944	1.08114	1.38243e-24	Zm00001d032663	4.66946	1.34773e-38	Zm00001d042725	2.04802	1.33017e-20	Zm00001d031090	-2.19243	1.27282e-12	Zm00001d045195	1.01483	1.11175e-14	Zm00001d041444	-1.14462	5.62217e-21
Zm00001d008251	-3.33266	1.07757e-23	Zm00001d047843	7.45007	6.00517e-38	Zm00001d023137	-1.27761	1.62822e-20	Zm00001d006181	11.3218	3.08e-11	Zm00001d027266	6.46448	1.11513e-14	Zm00001d032132	1.34652	1.33789e-20
Zm00001d031090	-3.29217	2.01741e-23	Zm00001d020783	-2.91169	9.34243e-38	Zm00001d007986	-1.02908	1.8318e-20	Zm00001d031361	-23.9146	4.53068e-11	Zm00001d034669	-1.01825	1.46416e-14	Zm00001d006552	1.0921	1.73689e-20
Zm00001d034759	1.14632	3.37518e-23	Zm00001d043205	-1.03469	3.48385e-37	Zm00001d045858	1.9696	2.14327e-20	Zm00001d004004	1.06055	6.67e-11	Zm00001d004051	-11.8963	4.51646e-14	Zm00001d049612	-1.52761	2.73865e-20
Zm00001d010648	-3.01651	3.77645e-23	Zm00001d045864	1.4239	3.00428e-36	Zm00001d041781	-2.78751	6.08891e-20	Zm00001d029999	12.2345	1.16e-10	Zm00001d027801	-5.84138	5.5368e-14	Zm00001d028550	-7.1521	5.62403e-20
Zm00001d014418	1.0195	4.46016e-23	Zm00001d052612	4.73342	3.00428e-36	Zm00001d034961	2.02872	1.41669e-18	Zm00001d001796	4.0853	1.32e-10	Zm00001d048856	-1.42446	2.85025e-13	Zm00001d042257	-24.336	8.10727e-20
Zm00001d042409	2.08377	2.29765e-22	Zm00001d021393	-7.3546	2.56282e-35	Zm00001d027801	3.23204	1.51423e-18	Zm00001d010721	-10.8259	1.90936e-10	Zm00001d022189	1.83852	5.10459e-13	Zm00001d015981	-1.90524	1.39852e-19
Zm00001d005507	-32.8188	2.10286e-21	Zm00001d015981	-2.37625	3.39464e-35	Zm00001d053569	-2.28676	2.25397e-17	Zm00001d011168	1.88813	2.29e-10	Zm00001d047367	-1.75134	5.53289e-13	Zm00001d011537	-3.65452	1.83565e-18
Zm00001d048082	3.09724	2.60664e-21	Zm00001d024171	3.23934	8.3183e-35	Zm00001d034669	-1.13011	4.14276e-17	Zm00001d036865	-2.16354	2.95035e-10	Zm00001d005865	1.34145	9.87131e-13	Zm00001d052517	1.00516	2.95586e-18
Zm00001d053379	-2.87294	3.21441e-21	Zm00001d028735	1.83861	1.7976e-34	Zm00001d045195	1.08262	9.24116e-17	Zm00001d011059	-2.07879	3.20955e-10	Zm00001d052933	11.1217	2.50617e-12	Zm00001d047875	1.3633	1.47679e-17
Zm00001d028576	-2.57176	4.27523e-21	Zm00001d001812	3.45271	1.03894e-33	Zm00001d042257	-22.4871	1.34417e-16	Zm00001d044818	1.1073	4.12e-10	Zm00001d002875	1.24036	3.55979e-12	Zm00001d028182	1.10495	3.8767e-17
Zm00001d021685	3.68757	8.18478e-21	Zm00001d019429	3.57227	7.18936e-33	Zm00001d041309	-3.67105	1.54039e-16	Zm00001d030250	-1.21767	4.38991e-10	Zm00001d053371	2.70131	6.50459e-12	Zm00001d010109	-1.3645	6.57544e-17
Zm00001d000400	-1.10597	1.20892e-20	Zm00001d041345	4.89269	1.93819e-32	Zm00001d032828	-1.64512	4.79048e-16	Zm00001d000228	1.12901	4.43e-10	Zm00001d017372	-11.0034	7.6872e-12	Zm00001d007637	4.95049	1.29289e-16
Zm00001d020259	-1.11959	1.22498e-20	Zm00001d037737	-5.26567	3.37666e-31	Zm00001d031090	-2.51163	5.21865e-16	Zm00001d028425	-1.36962	5.05981e-10	Zm00001d018260	1.08146	1.00537e-11	Zm00001d034402	-1.54938	3.00124e-16
Zm00001d029923	-3.14598	1.36783e-20	Zm00001d018752	1.69618	3.96217e-31	Zm00001d046422	-2.97952	8.63339e-16	Zm00001d010408	1.27266	5.06e-10	Zm00001d029974	11.4343	1.01114e-11	Zm00001d039246	-1.14007	4.1487e-16
Zm00001d044729	1.05797	1.49659e-20	Zm00001d053617	12.4296	3.96217e-31	Zm00001d027816	-12.546	1.10042e-15	Zm00001d026475	-1.86033	1.38109e-09	Zm00001d039916	-1.10759	1.24761e-11	Zm00001d052852	-2.15372	4.99948e-16
Zm00001d026962	2.51867	2.30569e-20	Zm00001d016941	4.30263	5.31972e-31	Zm00001d039916	-12.5042	1.5361e-15	Zm00001d006620	-2.51	1.95124e-09	Zm00001d035812	-10.7887	1.47747e-11	Zm00001d049277	-2.06642	7.16048e-16
Zm00001d027401	-1.94809	2.67544e-18	Zm00001d023339	7.95735	9.41789e-31	Zm00001d052411	2.09299	2.0521e-15	Zm00001d012286	-1.73361	7.3716e-09	Zm00001d010109	-1.06784	1.52118e-11	Zm00001d027266	6.71325	7.19528e-16
Zm00001d013059	-1.10989	5.61443e-18	Zm00001d034718	4.65961	1.90698e-30	Zm00001d007692	1.54141	2.25328e-15	Zm00001d015368	-1.32067	7.58941e-09	Zm00001d031391	-5.03433	1.77309e-11	Zm00001d004116	2.79408	1.012e-15
Zm00001d048083	1.80058	6.53807e-18	Zm00001d052810	-1.1862	1.90698e-30	Zm00001d048082	-2.59457	3.90851e-15	Zm00001d016596	-1.5141	7.92878e-09	Zm00001d050910	-2.48285	2.24102e-11	Zm00001d008617	-1.69373	1.08744e-15
Zm00001d013232	2.75198	9.40582e-18	Zm00001d031620	-6.80756	7.20113e-30	Zm00001d018493	-2.41037	1.93601e-14	Zm00001d012717	1.1793	8.16e-09	Zm00001d012262	1.38291	2.84727e-11	Zm00001d013146	1.03268	2.33549e-15
ENSRNA049467153	2.69122	9.41649e-18	Zm00001d028956	1.06021	1.07976e-28	Zm00001d012861	-1.71152	5.46944e-14	Zm00001d041609	-1.26209	1.47628e-08	Zm00001d051860	-5.74609	3.27232e-11	Zm00001d004019	-1.34755	2.62964e-15
Zm00001d015653	-2.02024	5.56681e-17	Zm00001d022387	1.34389	1.08788e-28	Zm00001d010620	-3.07961	5.53446e-14	Zm00001d041781	-1.69958	1.60821e-08	Zm00001d042394	3.5614	3.58877e-11	Zm00001d031090	-2.56115	2.98187e-15
Zm00001d052083	1.91115	5.72556e-17	Zm00001d041450	2.85684	2.89032e-28	Zm00001d050574	-2.15973	6.80958e-14	Zm00001d019079	-1.10251	1.64364e-08	Zm00001d023062	2.66702	9.7251e-11	Zm00001d028130	-2.11846	3.16135e-15
Zm00001d051044	1.11466	8.63634e-17	Zm00001d011525	2.18271	1.77565e-27	Zm00001d038690	1.70983	7.39372e-14	Zm00001d052435	1.13064	1.98e-08	Zm00001d039104	-1.02972	1.05257e-10	Zm00001d050518	1.27921	5.98541e-15
Zm00001d035317	1.16463	1.20683e-16	Zm00001d022028	4.21918	5.30809e-27	Zm00001d053595	-1.48598	9.26409e-14	ENSRNA049467153	1.48701	2.19e-08	Zm00001d029999	7.09937	1.22441e-10	Zm00001d041947	-1.74871	1.4576e-14
Zm00001d048235	-1.4191	1.3607e-16	Zm00001d010827	3.67044	1.29229e-26	Zm00001d008500	-33.7149	2.94104e-13	Zm00001d007042	2.67446	2.87e-08	Zm00001d024806	-10.6482	1.22682e-10	Zm00001d018032	-1.28103	5.22743e-14
Zm00001d049709	1.09869	1.47522e-16	Zm00001d034669	-1.37724	9.68404e-26	Zm00001d017065	1.07142	1.21775e-12	Zm00001d053371	2.24445	3.31e-08	Zm00001d012177	1.76023	1.56904e-10	Zm00001d017129	1.09132	1.40908e-13
Zm00001d049403	-1.55612	1.76639e-16	Zm00001d037966	3.5601	9.68404e-26	Zm00001d050310	-1.39245	1.60142e-12	Zm00001d004588	3.13487	5.22e-08	Zm00001d024732	-10.294	2.28908e-10	Zm00001d036551	-1.02167	4.31326e-13
Zm00001d042283	-1.32816	1.85e-16	Zm00001d010109	-1.60139	4.59321e-25	Zm00001d011517	-1.03663	1.80341e-12	Zm00001d009518	-6.46457	6.62173e-08	Zm00001d029983	1.05254	6.09369e-10	Zm00001d027619	-1.06627	5.48729e-13
Zm00001d052411	2.24417	2.02259e-16	Zm00001d007692	2.10539	1.22835e-24	Zm00001d030126	-1.76824	4.94611e-12	Zm00001d012336	-4.713	7.64212e-08	Zm00001d010721	3.35001	7.27472e-10	Zm00001d023062	2.88924	6.62098e-13
Zm00001d052890	-1.20393	2.67124e-16	Zm00001d028919	1.19483	6.09798e-24	Zm00001d049087	-1.83826	5.51714e-12	Zm00001d032838	1.05059	1.12e-07	Zm00001d018423	-5.62935	1.13969e-09	Zm00001d052791	1.38972	8.23345e-13
Zm00001d026361	-1.23197	6.7972e-16	GRMZM5G800457	1.28392	6.69603e-24	Zm00001d053925	-3.4767	6.33425e-12	Zm00001d012262	1.13032	1.22e-07	Zm00001d020783	-1.38008	1.48468e-09	Zm00001d047191	11.9757	1.16009e-12
Zm00001d020783	2.02643	7.60957e-16	Zm00001d047497	1.20388	8.27895e-24	Zm00001d026475	-2.08	7.25784e-12	Zm00001d037841	-2.00741	1.28604e-07	Zm00001d021685	-1.34906	1.51044e-09	Zm00001d046049	-1.16326	1.66128e-12
Zm00001d028840	-1.21727	7.99685e-16	Zm00001d045550	-1.0025	3.69963e-23	Zm00001d042930	-2.55884	8.94121e-12	Zm00001d045907	-4.44246	1.41505e-07	Zm00001d012861	-1.30624	1.7407e-09	Zm00001d027807	-1.64703	1.84772e-12
Zm00001d021484	-1.11023	2.60837e-15	Zm00001d053801	7.01155	6.95698e-23	Zm00001d013895	-1.32853	1.45617e-10	Zm00001d024804	1.08493	1.74e-07	Zm00001d036930	-9.81305	1.92653e-09	Zm00001d052435	1.34919	1.88245e-12
Zm00001d050823	1.16939	2.60837e-15	Zm00001d010774	-2.21534	1.18991e-22	Zm00001d008648	-1.31255	1.63281e-10	Zm00001d016902	-1.15015	2.38466e-07	Zm00001d021393	-2.77891	1.97613e-09	Zm00001d046915	1.1271	2.08804e-12
Zm00001d021874	1.26737	2.78307e-15	Zm00001d020267	2.01682	1.32895e-22	Zm00001d016198	-1.33713	1.69138e-10	Zm00001d028693	1.76826	2.52e-07	Zm00001d036932	5.02917	1.97613e-09	Zm00001d007042	3.83982	2.20988e-12
Zm00001d030126	-2.06132	2.78307e-15	Zm00001d006408	2.79734	1.35541e-22	Zm00001d048235	-1.06158	2.7726e-10	Zm00001d026962	-1.22496	2.69534e-07	Zm00001d005543	1.18497	2.01208e-09	Zm00001d036833	1.15867	3.31319e-12
Zm00001d024804	1.6933	6.98498e-15	Zm00001d029684	1.98439	8.11678e-22	Zm00001d005865	1.10457	4.52081e-10	Zm00001d020783	-1.20734	7.32371e-07	Zm00001d023342	-4.96103	2.05692e-09	Zm00001d007318	1.10865	3.40401e-12
Zm00001d045391	1.05492	1.05766e-14	Zm00001d024778	-1.20797	1.17202e-21	Zm00001d034530	1.32357	6.15238e-10	Zm00001d008610	1.48428	8.97e-07	Zm00001d037918	-2.78148	2.22395e-09	Zm00001d019606	-2.02262	3.44336e-12
Zm00001d010721	-4.60323	1.48844e-14	Zm00001d003114	6.34195	1.25228e-21	Zm00001d006034	1.27759	6.43624e-10	Zm00001d005027	-1.77872	1.37431e-06	Zm00001d020485	-2.74282	3.00957e-09	Zm00001d017372	-10.998	3.79096e-12
Zm00001d036735	-1.09016	1.81593e-14	Zm00001d025640	5.15186	1.36978e-21	Zm00001d043156	-1.32987	1.02098e-09	Zm00001d048428	-1.12488	1.54672e-06	Zm00001d038302	1.01776	5.12927e-09	Zm00001d051753	-1.367	6.25541e-12
Zm00001d010109	-1.20804	2.3128e-14	Zm00001d053595	-1.65598	1.29838e-20	Zm00001d018423	-10.1594	1.15081e-09	Zm00001d002731	-2.12624	1.85679e-06	Zm00001d051930	-2.11662	5.9711e-09	Zm00001d010408	1.35598	8.00375e-12
Zm00001d022305	-2.99625	5.09009e-14	Zm00001d022189	2.22515	1.30411e-20	Zm00001d012857	-1.67031	1.15242e-09	Zm00001d038849	3.0027	1.96e-06	Zm00001d031392	-9.49323	8.72217e-09	Zm00001d023924	-1.03084	8.18206e-12
Zm00001d000485	-1.02256	5.47903e-14	Zm00001d053416	2.3151	1.97914e-20	Zm00001d003690	1.33709	1.2425e-09	Zm00001d033499	-2.49267	2.22e-06	Zm00001d027807	-1.38122	1.38048e-08	Zm00001d025060	-1.22217	1.12388e-11
Zm00001d002579	-1.10394	6.43277e-14	Zm00001d005558	2.04486	3.31697e-20	Zm00001d006620	-2.54833	1.88201e-09	Zm00001d041389	1.04301	2.23e-06	Zm00001d019079	-1.08321	1.61791e-08	Zm00001d005716	1.08435	1.13514e-11
Zm00001d045858	1.62512	8.29622e-14	Zm00001d023422	8.30738	6.60909e-20	Zm00001d027187	1.09864	3.98177e-09	ENSRNA049474486	1.51959	2.36e-06	Zm00001d041947	-1.25456	1.67681e-08	Zm00001d015368	-1.53719	1.54431e-11
Zm00001d039141	1.07281	9.02788e-14	Zm00001d027816	1.28661	7.44716e-20	Zm00001d037477	-2.29065	4.44786e-09	Zm00001d037477	-1.93643	2.4161e-06	Zm00001d037727	1.17091	2.23241e-08	Zm00001d052648	1.06714	1.5659e-11
Zm00001d011712	-1.71389	1.00926e-13	Zm00001d032221	2.93844	8.01977e-20	Zm00001d018425	-10.6497	5.5613e-09	Zm00001d051733	1.10499	2.63e-06	Zm00001d048408	-9.09448	4.09221e-08	Zm00001d024804	1.29457	2.31734e-11
Zm00001d049087	-2.00641	1.31608e-13	Zm00001d047865	1.45811	1.93129e-19	Zm00001d049442	-1.51325	5.93266e-09	Zm00001d012122	-2.37287	2.65747e-06	Zm00001d025060	-1.0233	5.48216e-08	Zm00001d019298	-1.05518	2.62151e-11
Zm00001d033062	-1.45347	1.55612e-13	Zm00001d026385	-5.0273	2.51917e-19	Zm00001d007783	4.14269	5.95718e-09	Zm00001d018423	-3.32905	2.84886e-06	Zm00001d041221	1.05127	7.6458e-08	Zm00001d019692	-1.03913	4.08645e-11
Zm00001d030253	-1.02823	2.57304e-13	Zm00001d026361	8.05349	2.71656e-19	Zm00001d009518	-9.32084	1.59106e-08	Zm00001d043181	1.68736	3.32e-06	Zm00001d052904	-1.52079	8.85385e-08	Zm00001d028714	-2.01007	4.20639e-11
Zm00001d053342	2.14999	2.66812e-13	Zm00001d042438	13.7604	3.60008e-19	Zm00001d004966	-1.89467	1.72077e-08	Zm00001d048034	-1.62551	3.37042e-06	Zm00001d044618	-1.20307	9.96852e-08	Zm00001d036446	1.20819	4.65639e-11
Zm00001d041309	1.79579	2.67337e-13	Zm00001d052258	1.01195	5.22439e-19	Zm00001d015007	-2.85205	2.49594e-08	Zm00001d029918	8.26733	4.49e-06	Zm00001d034724	-8.88882	1.17858e-07	Zm00001d013066	10.4271	4.87629e-11
Zm00001d030250	-1.37161	2.77471e-13	Zm00001d042257	-23.7605	7.28669e-19	Zm00001d045479	-4.59462	5.14364e-08	Zm00001d001869	-1.28676	6.18044e-06	Zm00001d042033	-2.42848	1.22541e-07	Zm00001d050637	1.63983	6.7109e-11
Zm00001d015459	1.74178	3.60259e-13	Zm00001d036389	3.89285	8.56881e-19	Zm00001d026478	8.93364	5.58722e-08	Zm00001d000094	-25.2139	6.21351e-06	Zm00001d012857	-1.31168	1.26683e-07	Zm00001d043012	3.50142	9.1764e-11
Zm00001d017743	-2.75299	3.70328e-13	Zm00001d031090	-2.82914	1.70048e-18	Zm00001d025723	-2.41074	8.59609e-08	Zm00001d048046	1.24469	6.6e-06	Zm00001d026012	-2.37109	1.65004e-07	Zm00001d036580	1.107	1.96183e-10
Zm00001d025060	-1.29087	4.19567e-13	Zm00001d048082	-2.83818	1.86181e-18	Zm00001d049196	-3.10366	9.85966e-08	Zm00001d020485	-2.18561	6.87331e-06	Zm00001d020436	1.70305	1.87975e-07	Zm00001d049232	-1.04977	2.5505e-10
Zm00001d030841	-1.27282	5.10636e-13	Zm00001d004560	1.22638	2.07274e-18	Zm00001d028021	-1.56444	1.00968e-07	Zm00001d014053	2.1056	9.6e-06	Zm00001d011712	1.44463	2.00646e-07	Zm00001d024806	-2.86939	2.6174e-10
Zm00001d013895	1.49038	7.21091e-13	Zm00001d037833	2.82993	2.32926e-18	Zm00001d031806	-1.42017	1.07842e-07	Zm00001d038331	1.52464	1.01e-05	Zm00001d037737	-1.45471	2.7036e-07	Zm00001d007800	2.89337	2.83507e-10
Zm00001d053595	1.4316	7.88331e-13	Zm00001d032454	13.4889	2.47744e-18	Zm00001d002538	-2.24033	1.49892e-07	Zm00001d042552	1.0879	1.37e-05	Zm00001d016590	1.26824	3.04098e-07	Zm00001d037766	1.63588	3.69873e-10
Zm00001d021264	2.08727	8.79192e-13	Zm00001d037766	2.20837	2.83748e-18	Zm00001d029198	1.03393	1.80246e-07	Zm00001d042930	-1.69073	1.52738e-05	Zm00001d019606	-1.54524	3.85785e-07	Zm00001d026962	1.71893	4.20655e-10
Zm00001d004282	-2.26323	1.0354e-12	Zm00001d045195	1.1036	4.57664e-18	Zm00001d042193	-2.20368	1.81466e-07	Zm00001d006503	1.40225	1.63e-05	Zm00001d004479	-1.04223	3.96351e-07	Zm00001d045695	-1.0326	5.57849e-10
Zm00001d018423	-6.33607	1.0354e-12	Zm00001d005212	2.85601	5.2323e-18	Zm00001d015108	-2.28596	1.90004e-07	Zm00001d053366	-3.63119	1.90566e-05	Zm00001d038331	6.10251	4.43424e-07	Zm00001d013232	1.88889	5.67502e-10
Zm00001d052435	1.35441	1.03654e-12	Zm00001d043222	2.49336	6.63763e-18	Zm00001d027824	-8.78293	2.90378e-07	Zm00001d031660	1.37087	1.91e-05	Zm00001d052930	8.50621	4.60546e-07	Zm00001d036932	5.47167	5.78914e-10
Zm00001d037766	1.82608	1.07529e-12	Zm00001d005865	1.43466	7.80347e-18	Zm00001d011712	1.2356	3.23259e-07	Zm00001d033039	-1.53084	2.09755e-05	Zm00001d048169	-1.01546	5.28513e-07	Zm00001d010648	-2.18057	5.82596e-10
Zm00001d048428	-1.55176	1.09802e-12	Zm00001d029297	2.01418	8.21044e-18	Zm00001d022460	-1.2984	3.39203e-07	Zm00001d049727	3.12063	2.41e-05	Zm00001d046916	-2.46263	5.90327e-07	Zm00001d030950	-2.3719	6.13607e-10
Zm00001d039916	11.0841	1.18634e-12	Zm00001d027801	-3.75673	1.22239e-17	Zm00001d021057	-5.26223	3.43741e-07	Zm00001d007430	1.30018	2.65e-05	Zm00001d004851	-2.2015	7.23828e-07	Zm00001d021565	-4.347	6.1678e-10
Zm00001d006153	-1.05785	2.28334e-12	Zm00001d052411	2.27599	3.30186e-17	Zm00001d049493	-1.16491	3.66372e-07	Zm00001d004116	1.55188	3.04e-05	Zm00001d034425	-1.03132	7.55136e-07	Zm00001d018336	1.07482	6.54674e-10
Zm00001d034874	1.1024	2.28334e-12	Zm00001d023608	13.0694	3.37315e-17	Zm00001d034425	-1.07637	3.69852e-07	Zm00001d010774	-1.10539	3.15638e-05	Zm00001d041781	-1.41477	9.29323e-07	Zm00001d053371	2.4169	6.8855e-10
Zm00001d020310	-2.04396	2.7509e-12	Zm00001d006681	13.035	3.38646e-17	Zm00001d051406	1.22619	4.16124e-07	Zm00001d025037	-4.33605	3.47729e-05	Zm00001d011688	8.30794	9.34272e-07	Zm00001d031620	-3.50255	7.33144e-10
Zm00001d044520	-1.29681	3.22262e-12	Zm00001d052436	2.86807	4.00431e-17	Zm00001d018693	-2.20109	4.75415e-07	Zm00001d008633	-2.03354	3.50393e-05	Zm00001d011577	-4.38136	1.08988e-06	Zm00001d019339	4.77967	7.60641e-10
Zm00001d004116	2.43974	4.43546e-12	Zm00001d043826	2.76472	1.06944e-16	Zm00001d033827	5.74394	4.85091e-07	Zm00001d052021	1.2681	3.89e-05	Zm00001d020899	-8.30297	1.31479e-06	Zm00001d030841	-1.09665	8.23341e-10
Zm00001d004019	-1.17267	6.3121e-12	Zm00001d013890	2.90555	1.20841e-16	Zm00001d050649	-9.41014	5.09364e-07	Zm00001d014583	-4.60057	4.46126e-05	Zm00001d015368	-1.22743	1.43987e-06	Zm00001d026296	4.38263	8.79815e-10
Zm00001d030950	-2.54113	7.57117e-12	Zm00001d021902	4.22853	1.47568e-16	Zm00001d008316	-2.07112	5.10935e-07	Zm00001d042347	-1.28523	4.82614e-05	Zm00001d017422	1.14095	1.80745e-06	Zm00001d019230	1.05882	9.44085e-10
Zm00001d051753	-1.35072	8.62521e-12	Zm00001d048428	-1.77831	1.50796e-16	ENSRNA049474486	1.61473	5.58803e-07	Zm00001d001808	-1.45268	5.17726e-05	Zm00001d002718	-1.88283	2.19312e-06	Zm00001d013988	2.01095	1.02443e-09
Zm00001d046422	-2.56728	1.2055e-11	Zm00001d027508	12.695	2.63297e-16	Zm00001d011912	-1.01991	5.81196e-07	Zm00001d045165	1.64821	5.21e-05	Zm00001d026252	1.18765	3.38395e-06	Zm00001d018133	-1.57227	1.07847e-09
Zm00001d019125	2.13831	1.20898e-11	Zm00001d039916	-12.6709	3.05517e-16	Zm00001d027791	8.62477	8.29727e-07	Zm00001d044713	1.5685	6.59e-05	Zm00001d042357	-9.42152	3.52721e-06	Zm00001d010497	-1.60147	1.22476e-09
Zm00001d003161	1.14395	1.40198e-11	Zm00001d018423	-7.06218	1.03054e-15	Zm00001d008956	-3.10592	9.56303e-07	Zm00001d013892	1.02593	6.8e-05	Zm00001d009495	-7.91068	3.74135e-06	Zm00001d031451	-2.04896	1.46387e-09
Zm00001d018119	-1.45896	1.86784e-11	Zm00001d011819	3.59641	1.12683e-15	Zm00001d033384	-7.30972	1.13143e-06	Zm00001d022305	-1.73613	7.81725e-05	Zm00001d043012	2.65786	3.97307e-06	Zm00001d035134	-1.35649	1.46387e-09
Zm00001d023656	-1.38374	2.12151e-11	Zm00001d003885	2.02654	2.05726e-15	Zm00001d005012	-1.27335	1.19535e-06	Zm00001d050574	-1.18762	9.76923e-05	Zm00001d035700	-8.47735	3.97348e-06	Zm00001d023656	-1.27014	1.49111e-09
Zm00001d031806	1.98425	2.46515e-11	Zm00001d026919	-1.26774	2.92826e-15	Zm00001d048428	-1.12931	1.23465e-06	Zm00001d024710	2.66795	0.000110554	Zm00001d001867	-8.19062	4.13462e-06	Zm00001d028012	-3.58576	1.49111e-09
Zm00001d026590	-1.42781	2.94542e-11	Zm00001d053565	3.63694	2.92826e-15	Zm00001d026062	1.15728	1.31027e-06	Zm00001d048695	-1.25152	0.000114945	Zm00001d011465	1.6055	4.13462e-06	Zm00001d029023	-1.08624	1.65074e-09
Zm00001d032828	1.35053	3.22485e-11	Zm00001d049959	12.3006	3.31583e-15	Zm00001d031647	-2.42892	1.35327e-06	Zm00001d026029	1.38712	0.000137795	Zm00001d027402	-8.34926	4.17054e-06	Zm00001d042283	-1.0161	1.70216e-09
Zm00001d006098	-1.64955	3.22938e-11	Zm00001d036624	1.6853	4.02984e-15	Zm00001d023062	1.96069	1.46736e-06	Zm00001d027606	-1.36207	0.000141797	Zm00001d022342	1.84772	5.75302e-06	Zm00001d049087	-1.66147	1.94711e-09
Zm00001d049277	-1.67246	3.32704e-11	Zm00001d050340	8.67748	4.2209e-15	Zm00001d020363	1.39144	1.48747e-06	ENSRNA049475639	1.07504	0.00016732	Zm00001d022460	-1.16588	5.80719e-06	Zm00001d023334	-5.03917	2.13694e-09
Zm00001d027824	4.24233	3.37279e-11	Zm00001d032152	1.93506	7.35634e-15	Zm00001d032502	-1.07157	2.14484e-06	Zm00001d040865	1.92656	0.000182919	Zm00001d011226	-1.77899	5.82151e-06	Zm00001d043235	-9.58018	2.77792e-09
Zm00001d021565	-3.87673	4.25176e-11	Zm00001d044092	7.02676	1.21648e-14	Zm00001d044411	-1.14745	2.58441e-06	Zm00001d025587	-1.44491	0.000183076	Zm00001d020060	-7.94296	5.82151e-06	Zm00001d013101	2.86602	3.40568e-09
Zm00001d028425	-1.35688	4.87523e-11	Zm00001d026598	1.94	1.4709e-14	Zm00001d000683	-4.9062	2.58605e-06	Zm00001d030864	1.12578	0.000188564	Zm00001d038436	-3.35517	5.92047e-06	Zm00001d045008	1.56338	3.40568e-09
Zm00001d052648	1.02604	5.46722e-11	Zm00001d034506	1.73675	1.64961e-14	Zm00001d018289	-1.64934	2.70724e-06	Zm00001d023745	-1.08323	0.000193728	Zm00001d027616	-7.76573	5.94613e-06	Zm00001d048194	-1.38995	3.66418e-09
Zm00001d052928	-1.08795	5.87068e-11	Zm00001d030126	-1.95965	1.81034e-14	Zm00001d032541	1.05863	3.02595e-06	Zm00001d015965	-1.16794	0.000195247	Zm00001d012336	-3.61389	5.96805e-06	Zm00001d040254	1.08485	4.22765e-09
Zm00001d001674	2.33182	6.20905e-11	Zm00001d039246	-1.03813	3.7386e-14	Zm00001d013216	-3.97258	3.51458e-06	Zm00001d045527	2.1024	0.000196746	Zm00001d026962	-1.08603	7.20216e-06	Zm00001d033147	-1.88053	4.61885e-09
Zm00001d002631	-1.56912	6.58728e-11	Zm00001d010380	2.17979	4.39673e-14	Zm00001d044854	-2.50469	3.89834e-06	Zm00001d016590	1.02448	0.000201199	Zm00001d017518	1.35032	7.96334e-06	Zm00001d045221	-3.30252	4.70729e-09
Zm00001d017787	-1.20597	9.50578e-11	Zm00001d034530	1.47947	4.72404e-14	Zm00001d026385	-2.22152	5.34362e-06	Zm00001d019125	-1.26486	0.000204835	Zm00001d045165	2.22225	8.67003e-06	Zm00001d033062	-1.31277	5.29723e-09
Zm00001d037737	4.25265	1.00135e-10	Zm00001d046278	4.30139	5.69077e-14	Zm00001d040186	-1.42652	5.47381e-06	Zm00001d047166	-8.20721	0.000217653	Zm00001d003164	-1.08493	9.25997e-06	Zm00001d007496	1.89269	7.04942e-09
Zm00001d034402	-1.23508	1.16902e-10	Zm00001d002928	3.14713	7.45232e-14	Zm00001d043012	-3.54943	7.71089e-06	Zm00001d003852	1.22525	0.000243823	Zm00001d020057	7.63074	9.95065e-06	Zm00001d027801	-9.37729	8.00728e-09
Zm00001d032502	1.41326	1.18481e-10	Zm00001d011300	4.84422	7.60702e-14	Zm00001d036038	-2.58305	7.71089e-06	Zm00001d012559	6.62125	0.000244463	Zm00001d025010	-8.40972	1.09139e-05	Zm00001d045950	-1.50927	9.4063e-09
Zm00001d033147	-2.10703	1.86758e-10	Zm00001d010755	11.6535	9.40177e-14	Zm00001d028012	-2.57156	7.91591e-06	Zm00001d005432	1.17419	0.000251619	Zm00001d048535	1.10196	1.15024e-05	Zm00001d042421	-2.34108	9.48384e-09
Zm00001d044702	-1.54002	2.17185e-10	Zm00001d021330	2.67329	9.89954e-14	Zm00001d023117	-1.63008	8.93906e-06	Zm00001d049277	-1.03267	0.000267483	Zm00001d043320	-7.69258	1.19347e-05	Zm00001d037604	-1.32616	1.00043e-08
Zm00001d011467	-1.05701	2.22438e-10	Zm00001d021421	1.57759	1.13792e-13	Zm00001d003569	-1.45602	9.66477e-06	Zm00001d043206	-1.57717	0.000271108	Zm00001d036865	1.82148	1.27184e-05	Zm00001d031064	-1.43861	1.07431e-08
Zm00001d024005	1.23159	3.14221e-10	Zm00001d033186	11.5993	1.92197e-13	Zm00001d047843	1.24735	9.87697e-06	Zm00001d051453	-24.7732	0.000273336	Zm00001d050921	-8.10415	1.53614e-05	Zm00001d049403	-1.11766	1.42423e-08
Zm00001d048333	1.03193	3.43396e-10	Zm00001d041268	11.5003	2.80446e-13	Zm00001d001780	1.2555	1.04303e-05	Zm00001d017743	-1.49826	0.0002738	Zm00001d010497	-1.20355	1.918e-05	Zm00001d028693	1.85975	1.66255e-08
Zm00001d040518	-1.19712	3.65379e-10	Zm00001d017372	-11.4119	5.42379e-13	Zm00001d031783	3.39798	1.10962e-05	Zm00001d034373	2.18989	0.000284111	Zm00001d000121	-7.54397	1.93905e-05	Zm00001d030250	-1.09081	1.66255e-08
Zm00001d006207	-1.31493	3.67045e-10	Zm00001d021227	11.2969	5.47602e-13	Zm00001d052862	-1.31702	1.10962e-05	Zm00001d034881	-1.27722	0.000295766	Zm00001d026475	-1.34162	1.93905e-05	Zm00001d048408	-9.0707	1.9871e-08
Zm00001d046049	-1.01456	9.39344e-10	Zm00001d032249	11.299	5.82808e-13	Zm00001d019125	-1.44163	1.16385e-05	Zm00001d043076	-6.53249	0.000299407	Zm00001d041007	-1.59996	2.11142e-05	Zm00001d005507	20.3249	2.06738e-08
Zm00001d008617	1.00716	1.05223e-09	Zm00001d030864	2.26757	5.97026e-13	Zm00001d039203	-2.29683	1.37562e-05	Zm00001d015733	3.58609	0.000299931	Zm00001d034630	1.03304	2.56764e-05	Zm00001d012501	-2.58227	2.99033e-08
Zm00001d052699	1.27847	1.10181e-09	Zm00001d006614	11.3301	6.94417e-13	Zm00001d010774	-1.11907	1.56744e-05	Zm00001d025053	-7.0849	0.000324163	Zm00001d016657	-1.72651	2.58724e-05	Zm00001d043075	-1.2036	3.35217e-08
Zm00001d046254	-1.86912	1.37491e-09	Zm00001d011857	1.65694	1.13837e-12	Zm00001d038296	-2.8278	1.87656e-05	Zm00001d018001	1.68517	0.000349449	Zm00001d039135	-7.73118	2.70205e-05	Zm00001d048034	-1.99667	3.43403e-08
Zm00001d003645	-1.2374	1.45945e-09	Zm00001d026302	11.165	1.13837e-12	Zm00001d042285	8.47779	1.87656e-05	Zm00001d028820	-6.49251	0.000390219	Zm00001d025828	-1.69108	2.85049e-05	Zm00001d019102	-8.94841	3.82408e-08
Zm00001d023385	1.34259	1.51087e-09	Zm00001d013555	1.05652	1.62424e-12	Zm00001d009349	-1.00634	2.04194e-05	Zm00001d027191	-1.87536	0.000390752	Zm00001d014598	-1.03182	2.85995e-05	Zm00001d027401	-1.27416	4.14252e-08
Zm00001d030686	1.47374	1.63636e-09	Zm00001d042930	-2.40501	1.92252e-12	Zm00001d002555	-3.14	2.41561e-05	Zm00001d011226	-1.50329	0.000420845	Zm00001d049651	7.70257	3.59717e-05	Zm00001d030274	-1.15424	4.89292e-08
Zm00001d043235	-9.63166	1.73014e-09	Zm00001d047482	1.03537	2.96696e-12	Zm00001d009732	-1.73884	2.84583e-05	Zm00001d002103	-2.06196	0.000434711	Zm00001d024700	-4.70096	3.80819e-05	Zm00001d021393	-2.58718	5.14073e-08
Zm00001d028077	-1.23349	1.94148e-09	Zm00001d016590	1.55134	3.88017e-12	Zm00001d002419	-4.17484	2.86751e-05	Zm00001d018642	-2.17198	0.000474312	Zm00001d031367	-7.26285	4.29725e-05	Zm00001d001894	-1.40221	5.77861e-08
Zm00001d010148	1.63136	2.18927e-09	Zm00001d037058	1.82741	3.88017e-12	Zm00001d008610	1.21718	3.38794e-05	Zm00001d037748	-6.42937	0.000475653	Zm00001d027257	-7.3092	4.42311e-05	Zm00001d048695	-1.63228	6.71045e-08
Zm00001d042853	-1.36598	2.19213e-09	Zm00001d008893	1.70445	4.19869e-12	Zm00001d050964	-1.67187	3.66832e-05	Zm00001d010050	-2.20061	0.000493662	Zm00001d027254	-7.44325	4.47917e-05	Zm00001d011712	-1.2995	7.45161e-08
Zm00001d028714	-1.71823	2.26735e-09	Zm00001d045468	11.0687	4.19869e-12	Zm00001d002458	-1.17468	3.70964e-05	Zm00001d035700	-3.01458	0.000565025	Zm00001d026385	-2.84378	4.64605e-05	Zm00001d011009	1.2221	8.49114e-08
Zm00001d052434	2.76244	2.83269e-09	Zm00001d011168	-1.98231	4.58871e-12	Zm00001d049105	-1.34087	3.74173e-05	Zm00001d003173	1.91847	0.000621528	Zm00001d024608	-2.14361	4.76629e-05	Zm00001d003962	2.46475	1.05055e-07
Zm00001d003817	1.93397	3.11815e-09	Zm00001d003812	-1.20185	4.90369e-12	Zm00001d005247	1.08844	4.63665e-05	Zm00001d011020	-1.50457	0.000626003	Zm00001d010850	-1.23499	5.78878e-05	ENSRNA049467153	1.45763	1.19188e-07
Zm00001d013988	1.93604	4.09233e-09	Zm00001d025545	10.8833	5.20466e-12	Zm00001d039594	1.26886	5.82186e-05	Zm00001d012528	-1.02455	0.00063253	Zm00001d012137	-7.9955	7.52893e-05	Zm00001d031392	1.56522	1.24962e-07
Zm00001d021057	6.66542	4.49603e-09	Zm00001d042885	1.9336	7.08784e-12	Zm00001d036742	1.0129	6.57245e-05	Zm00001d053447	-1.91987	0.000708345	Zm00001d044876	-1.41959	7.69198e-05	Zm00001d048987	-1.14405	1.54276e-07
Zm00001d037833	1.40583	5.22897e-09	Zm00001d041829	10.7713	9.78118e-12	Zm00001d009729	1.38165	6.88865e-05	Zm00001d019562	-1.27266	0.000723351	Zm00001d013579	-2.74618	7.79762e-05	Zm00001d020485	-2.35935	1.58193e-07
Zm00001d048194	-1.29067	5.67286e-09	Zm00001d008617	-1.06008	1.40375e-11	Zm00001d020206	-1.25339	7.56834e-05	Zm00001d024875	-1.2526	0.000749147	Zm00001d005027	-1.253	9.34526e-05	Zm00001d012068	1.26915	1.58257e-07
Zm00001d016590	1.34805	5.90645e-09	Zm00001d041343	4.18923	1.73737e-11	Zm00001d019696	-4.59259	7.83593e-05	Zm00001d016165	1.6533	0.000758526	Zm00001d041192	-1.06732	0.000104094	Zm00001d018358	1.11184	1.63018e-07
Zm00001d000800	-1.1856	6.21172e-09	Zm00001d020363	6.35824	1.78457e-11	Zm00001d029540	-1.64763	8.85051e-05	Zm00001d001911	7.27521	0.000780991	Zm00001d006620	-1.66378	0.000110509	Zm00001d018380	1.10508	1.69632e-07
Zm00001d017180	1.32465	6.66175e-09	Zm00001d013047	3.03066	1.901e-11	Zm00001d040360	1.22999	8.87091e-05	Zm00001d053754	-3.0211	0.00078741	Zm00001d013723	-7.23358	0.000116636	Zm00001d003164	-1.21949	1.76564e-07
Zm00001d019562	-1.95187	6.85465e-09	Zm00001d038661	1.3259	2.00693e-11	Zm00001d007479	-7.178	0.000101497	Zm00001d042357	-4.38763	0.000852515	Zm00001d034157	1.38254	0.000120372	Zm00001d003409	1.47215	1.9918e-07
Zm00001d042347	-1.73197	7.48526e-09	Zm00001d047801	2.24024	2.01476e-11	Zm00001d037058	-1.76758	0.000103786	Zm00001d045194	1.1213	0.000880838	Zm00001d039618	-8.51215	0.000120372	Zm00001d047369	-1.12722	2.03614e-07
Zm00001d013146	1.12627	1.04345e-08	Zm00001d013371	10.595	2.31249e-11	Zm00001d020438	1.44675	0.000111426	Zm00001d042943	1.82341	0.000952433	Zm00001d052997	-1.54544	0.000125406	Zm00001d023342	-8.4069	2.09089e-07
Zm00001d045950	-1.46593	1.11894e-08	Zm00001d024757	10.5358	3.19699e-11	Zm00001d028576	1.18109	0.000116027	Zm00001d040360	1.17154	0.000986365	Zm00001d017363	-3.29682	0.000138324	Zm00001d050810	-1.4418	2.13622e-07
Zm00001d031064	-1.39559	1.45753e-08	Zm00001d026603	10.5566	5.71277e-11	Zm00001d041899	-7.84806	0.000124826	Zm00001d036342	1.26474	0.000990337	Zm00001d038977	-8.52493	0.000139807	Zm00001d037833	1.27388	2.1375e-07
Zm00001d027807	-1.33894	1.57517e-08	Zm00001d039818	10.3846	5.87933e-11	Zm00001d048547	-1.02716	0.000125633	Zm00001d046105	6.41228	0.00100286	Zm00001d052903	-4.98274	0.00014374	Zm00001d045519	1.36231	2.68263e-07
Zm00001d036674	1.89645	1.675e-08	Zm00001d053686	-23.193	5.88865e-11	Zm00001d012286	-1.18369	0.000130558	Zm00001d002558	1.21537	0.00108416	Zm00001d032279	-1.42981	0.000155725	Zm00001d017473	-1.76451	2.70884e-07
Zm00001d015965	-1.74276	1.97866e-08	Zm00001d008268	2.07107	6.0509e-11	Zm00001d045993	-7.5977	0.000130672	Zm00001d038553	-6.76755	0.0011405	Zm00001d017767	-1.03478	0.000158536	Zm00001d006098	-1.2989	3.05348e-07
Zm00001d018370	-1.37868	2.18177e-08	Zm00001d028186	10.3656	6.33319e-11	Zm00001d023537	-1.4467	0.000133281	Zm00001d046312	-7.25072	0.00120243	Zm00001d018829	-1.61508	0.000173322	Zm00001d045181	-1.2653	3.10277e-07
Zm00001d023062	2.1622	2.30982e-08	Zm00001d016949	1.85844	7.44593e-11	Zm00001d005147	-2.6831	0.000185094	Zm00001d034305	-7.05449	0.00125699	Zm00001d053678	7.34159	0.000174165	Zm00001d012336	-3.85517	3.13337e-07
Zm00001d003852	-1.62031	2.3582e-08	Zm00001d025340	10.4121	7.50449e-11	Zm00001d041756	-2.49924	0.000185094	Zm00001d006308	-2.27166	0.00127673	Zm00001d014988	-6.91229	0.000183832	Zm00001d021032	1.81118	3.27162e-07
Zm00001d009881	1.01316	2.42329e-08	Zm00001d026475	-2.10299	7.6554e-11	Zm00001d026516	-2.31801	0.000224143	Zm00001d036628	1.44708	0.00146347	Zm00001d021565	1.34689	0.000218507	Zm00001d010850	-1.45755	4.13849e-07
Zm00001d017767	-1.3958	2.4335e-08	Zm00001d049087	-1.73706	7.79127e-11	Zm00001d017545	-2.90003	0.000230268	Zm00001d026507	-1.09423	0.00147533	Zm00001d053545	-1.15458	0.000224935	Zm00001d051860	-3.44013	4.72184e-07
Zm00001d007226	-1.08962	3.45655e-08	Zm00001d026962	2.66431	1.30596e-10	Zm00001d031687	-6.71316	0.000260337	Zm00001d023117	-1.24714	0.00148817	Zm00001d023334	-2.92366	0.000270886	Zm00001d007417	-1.07651	4.85042e-07
Zm00001d008956	-3.83033	3.98655e-08	Zm00001d038578	-1.29731	1.3725e-10	Zm00001d042932	1.14032	0.000268746	Zm00001d047149	1.01238	0.00154773	Zm00001d030864	-6.5268	0.00028448	Zm00001d002721	-1.02039	5.12012e-07
Zm00001d045108	-1.42995	4.21351e-08	Zm00001d028012	-3.46698	1.79025e-10	Zm00001d053371	1.58446	0.00027175	Zm00001d011669	-6.32938	0.00157277	Zm00001d004162	-7.88783	0.000288822	Zm00001d017811	-1.00862	5.39232e-07
Zm00001d001140	-2.19728	4.22718e-08	Zm00001d006507	10.1793	1.92033e-10	Zm00001d018412	-6.78695	0.000277876	Zm00001d049452	-6.48358	0.00170979	Zm00001d018412	-6.71646	0.000315544	Zm00001d010396	-1.41687	5.39232e-07
Zm00001d025587	-1.98683	4.24431e-08	Zm00001d021788	10.1465	1.96706e-10	Zm00001d047166	-8.059	0.000284933	Zm00001d049117	-1.18057	0.00174529	Zm00001d020363	1.10105	0.000336963	Zm00001d006382	-1.16664	5.75426e-07
Zm00001d010620	2.2107	4.27472e-08	Zm00001d052435	10.1478	1.9924e-10	Zm00001d043628	1.09729	0.000286062	Zm00001d006130	-1.90552	0.00179673	Zm00001d023604	-2.12367	0.000359084	Zm00001d014598	-1.16914	5.83485e-07
Zm00001d031620	3.26303	4.51397e-08	Zm00001d031950	1.0421	2.46963e-10	Zm00001d051453	-24.5536	0.000298872	Zm00001d027988	2.86036	0.00181047	Zm00001d008316	-1.43335	0.000392147	Zm00001d008105	-1.30286	5.89287e-07
Zm00001d028012	-3.27238	4.72886e-08	Zm00001d053371	2.49053	2.49762e-10	Zm00001d051817	-9.8849	0.000315369	Zm00001d023329	1.11924	0.00191516	Zm00001d001068	-1.32763	0.000400605	Zm00001d010672	-1.64497	6.39089e-07
Zm00001d049480	-1.34967	5.01706e-08	Zm00001d027220	3.30877	2.61016e-10	Zm00001d025053	-7.0648	0.000320744	Zm00001d023390	-1.23498	0.00201577	Zm00001d018460	-1.39072	0.000411633	Zm00001d036748	-3.9846	6.39089e-07
Zm00001d031451	-1.82865	6.37839e-08	Zm00001d022391	10.2306	3.22688e-10	Zm00001d002163	-1.34346	0.00038118	Zm00001d047076	1.47936	0.00217004	Zm00001d017165	-6.40337	0.000438423	Zm00001d025565	-1.65918	7.24832e-07
Zm00001d009741	-1.04422	7.07815e-08	Zm00001d021057	-6.33789	3.23558e-10	Zm00001d008559	-6.64443	0.000401903	Zm00001d044915	-1.39257	0.00222482	Zm00001d010529	1.67091	0.000450517	Zm00001d023242	1.00165	7.98522e-07
Zm00001d000076	1.32126	8.29309e-08	Zm00001d027993	2.70811	3.26649e-10	Zm00001d050008	1.46253	0.000413553	Zm00001d033824	-5.90142	0.00226799	Zm00001d052399	-2.70135	0.000457303	Zm00001d021264	1.07469	9.56933e-07
Zm00001d047517	1.56714	8.45518e-08	Zm00001d048466	10.0126	3.36899e-10	Zm00001d052399	-2.8158	0.000474125	Zm00001d051442	-1.08369	0.00231512	Zm00001d022184	-1.83792	0.000470157	Zm00001d042357	-7.79876	9.92483e-07
Zm00001d032661	-2.78229	8.48871e-08	Zm00001d048693	1.17784	6.21685e-10	Zm00001d026291	-6.3001	0.000501445	Zm00001d000107	-1.15042	0.00253169	Zm00001d017743	-1.45448	0.00047337	Zm00001d016590	1.23532	1.02346e-06
Zm00001d023681	-2.08176	9.13644e-08	Zm00001d038909	9.88386	6.27859e-10	Zm00001d048338	-7.36379	0.00052045	Zm00001d015649	-1.03955	0.00253598	Zm00001d017391	-7.35912	0.00047878	Zm00001d018423	-4.54761	1.14592e-06
Zm00001d046893	-1.02399	9.31426e-08	Zm00001d022537	9.85756	7.45042e-10	Zm00001d014186	-7.29654	0.000522092	Zm00001d049716	3.11918	0.0027568	Zm00001d026267	-1.74073	0.000484032	Zm00001d003126	8.09406	1.15362e-06
Zm00001d009186	1.03056	9.78297e-08	Zm00001d037277	-9.92495	7.45042e-10	Zm00001d045670	-3.87883	0.000523063	Zm00001d052485	31.6001	0.00275712	Zm00001d034718	-6.36145	0.000496243	Zm00001d052904	-1.02216	1.18275e-06
Zm00001d028693	1.75735	1.04037e-07	Zm00001d051702	9.90966	7.45042e-10	Zm00001d050365	-6.64093	0.000523063	Zm00001d027244	1.3041	0.00280203	Zm00001d021506	-1.67732	0.000516866	Zm00001d022305	-2.00208	1.1938e-06
Zm00001d052904	-1.10056	1.126e-07	Zm00001d034826	-1.08254	9.85347e-10	Zm00001d032661	1.81593	0.000538106	Zm00001d031061	-1.26257	0.00283106	Zm00001d009086	-7.60409	0.000524614	ENSRNA049474486	1.51974	1.25292e-06
Zm00001d018776	-1.14617	1.31502e-07	Zm00001d023334	-4.91996	1.37927e-09	Zm00001d049277	-1.13093	0.000542908	Zm00001d027604	-5.83737	0.00285898	Zm00001d027292	1.25108	0.0005705	Zm00001d006931	-1.14347	1.2621e-06
Zm00001d024587	1.56457	1.33682e-07	Zm00001d046422	-2.24548	1.50032e-09	Zm00001d044915	-1.20613	0.00060738	Zm00001d044987	2.99772	0.00288003	Zm00001d047139	-7.60268	0.0005705	Zm00001d018962	1.09864	1.36509e-06
Zm00001d045194	1.60315	1.43443e-07	Zm00001d011246	9.71222	1.61013e-09	Zm00001d009495	1.15872	0.000610205	Zm00001d047309	-1.93271	0.00301513	Zm00001d008559	-6.4869	0.000574289	Zm00001d050544	-1.31685	1.43579e-06
Zm00001d044915	-1.6515	1.51104e-07	Zm00001d041610	2.29987	1.62062e-09	snoR135	-1.21805	0.00065797	Zm00001d025246	-6.18076	0.00302857	Zm00001d023808	-1.07187	0.000601023	Zm00001d046916	-2.29117	1.44763e-06
Zm00001d023242	1.0321	1.58864e-07	Zm00001d010497	-1.59528	1.64724e-09	Zm00001d014626	-1.59584	0.000711061	Zm00001d007206	-1.32307	0.00303856	Zm00001d038849	2.22347	0.000612021	Zm00001d040468	-1.49189	1.47498e-06
Zm00001d049493	-1.14829	1.73535e-07	Zm00001d030162	9.68008	2.05481e-09	Zm00001d047801	1.3791	0.00074899	Zm00001d042392	-1.80096	0.00303856	Zm00001d039106	-1.12032	0.000615858	Zm00001d032980	-8.56887	1.51929e-06
Zm00001d009688	-1.65876	1.75074e-07	Zm00001d044802	1.10731	2.10636e-09	Zm00001d016433	1.06652	0.000767491	Zm00001d000685	1.9706	0.00305142	Zm00001d001700	1.06173	0.000616401	Zm00001d018425	-8.81975	1.55335e-06
Zm00001d006408	-1.05617	2.06253e-07	Zm00001d011611	9.58395	2.19578e-09	Zm00001d031820	-6.5366	0.000821595	Zm00001d027560	-5.94703	0.00309158	Zm00001d032454	-1.38348	0.000631534	Zm00001d051664	-2.9706	1.91656e-06
Zm00001d048546	4.37335	2.17774e-07	Zm00001d023425	9.69378	2.234e-09	Zm00001d012446	-4.92142	0.000911554	Zm00001d039675	2.99427	0.00312221	Zm00001d038857	-2.22535	0.000644278	Zm00001d024429	-1.17938	1.9418e-06
Zm00001d002323	-1.04636	2.88866e-07	Zm00001d046049	-1.0042	2.24719e-09	Zm00001d011075	-6.54958	0.000955268	Zm00001d014572	-3.07348	0.00312385	Zm00001d047869	-6.26626	0.000659462	Zm00001d026475	-1.56991	1.98542e-06
Zm00001d050649	-5.9421	2.98407e-07	Zm00001d015653	-1.49343	2.80039e-09	Zm00001d017275	-3.59229	0.000965744	Zm00001d051961	-1.93599	0.00314254	Zm00001d005345	1.06744	0.000663098	Zm00001d050994	-7.87726	2.18346e-06
Zm00001d018425	-4.7568	3.22379e-07	Zm00001d051183	-1.60076	4.10732e-09	Zm00001d043382	-1.36968	0.000989946	Zm00001d015722	2.4269	0.00333145	Zm00001d034242	-1.42944	0.000667707	Zm00001d008911	1.23797	2.21206e-06
Zm00001d015649	-1.55935	3.78284e-07	Zm00001d020053	9.44599	4.73007e-09	Zm00001d022028	-6.09466	0.000991241	Zm00001d037978	-1.5222	0.00333292	Zm00001d022243	6.26439	0.000670919	Zm00001d027402	-8.33415	2.21206e-06
Zm00001d041516	4.44511	3.79785e-07	Zm00001d012559	-1.56818	4.82152e-09	Zm00001d053686	-14.4595	0.00102413	Zm00001d020310	-1.00723	0.0033348	Zm00001d007387	1.75068	0.000674232	Zm00001d042409	1.11945	2.32469e-06
Zm00001d038491	-1.22308	3.9237e-07	Zm00001d009688	9.51235	5.58327e-09	Zm00001d027560	-6.39297	0.0010299	Zm00001d047869	1.28091	0.00365248	Zm00001d028752	-1.17197	0.000694702	Zm00001d004298	-1.20524	2.40671e-06
Zm00001d031253	-1.92071	4.24774e-07	Zm00001d019079	-1.09225	5.90058e-09	Zm00001d001493	1.08664	0.00113986	Zm00001d025761	1.01416	0.00373914	Zm00001d053563	6.1727	0.000786664	Zm00001d019562	-1.62344	2.59369e-06
Zm00001d012336	-4.20204	4.27524e-07	Zm00001d005432	4.48028	6.05397e-09	Zm00001d026266	-1.75232	0.00120851	Zm00001d029762	-1.09797	0.0039228	Zm00001d043340	6.29285	0.000852144	Zm00001d036600	-2.91459	2.77991e-06
Zm00001d041537	-1.12452	4.33831e-07	Zm00001d002665	9.38991	6.09346e-09	Zm00001d008997	-1.48008	0.0012408	Zm00001d002544	1.29481	0.00402738	Zm00001d011901	-6.21377	0.000865544	Zm00001d035815	-8.53417	2.80639e-06
Zm00001d053725	-1.63406	4.96507e-07	Zm00001d032081	-2.94803	6.23066e-09	Zm00001d038447	-1.02619	0.00125669	Zm00001d006304	-1.34137	0.00404359	Zm00001d000753	-6.30953	0.000914978	Zm00001d004282	-1.62015	2.89873e-06
Zm00001d010439	-1.28087	5.39548e-07	Zm00001d007226	9.37435	6.26827e-09	Zm00001d039539	-2.76562	0.00133606	Zm00001d033072	1.01128	0.00426842	Zm00001d040468	-1.12294	0.000974463	Zm00001d012227	-1.13287	2.93975e-06
Zm00001d047920	-1.38486	5.49511e-07	Zm00001d048856	-1.13514	6.28528e-09	Zm00001d043235	1.38225	0.0013522	Zm00001d009847	-1.13963	0.00427099	Zm00001d017473	-1.25365	0.00098133	Zm00001d037985	1.7722	3.12244e-06
Zm00001d031674	1.05228	5.79301e-07	Zm00001d023313	-1.31085	8.52225e-09	Zm00001d030786	-4.0115	0.00143675	Zm00001d041154	-1.02908	0.00434902	Zm00001d042397	6.10217	0.000986616	Zm00001d025828	-1.84757	3.16603e-06
Zm00001d015368	-1.1493	5.79681e-07	Zm00001d019562	9.40384	9.74073e-09	Zm00001d045165	1.31372	0.0014689	Zm00001d025723	-1.37079	0.00442729	Zm00001d028115	-1.64071	0.00100153	Zm00001d021506	-2.07961	3.26784e-06
Zm00001d030770	-1.44817	5.86619e-07	Zm00001d039135	-5.31546	1.16363e-08	Zm00001d021719	-1.23712	0.00148265	Zm00001d045563	-1.21034	0.00444053	Zm00001d038036	-1.10155	0.00100318	Zm00001d049922	-1.73238	3.30095e-06
Zm00001d018133	-1.3053	5.98613e-07	Zm00001d011536	-1.33207	1.29549e-08	Zm00001d046467	-1.66737	0.00148936	Zm00001d008977	-1.24749	0.00452915	Zm00001d042930	-1.25228	0.00110763	Zm00001d033742	-5.15531	3.3446e-06
Zm00001d003544	-2.00412	6.25756e-07	Zm00001d001256	9.26069	1.38299e-08	Zm00001d007042	1.42701	0.00151066	Zm00001d020034	1.74983	0.00463888	Zm00001d003409	1.01653	0.0011161	Zm00001d051930	-1.58152	3.78481e-06
Zm00001d041782	1.02517	6.44905e-07	Zm00001d026670	4.86158	1.39572e-08	Zm00001d042476	-6.10642	0.00152073	Zm00001d023994	-6.60763	0.00480664	Zm00001d026375	-3.12793	0.00111725	Zm00001d023290	-7.85768	4.00295e-06
Zm00001d004298	-1.22285	6.51598e-07	Zm00001d043301	9.27098	1.53276e-08	Zm00001d025605	1.19761	0.001581	Zm00001d037429	-5.64614	0.00528353	Zm00001d043628	1.01169	0.00113072	Zm00001d045326	-1.08838	4.28432e-06
Zm00001d048987	-1.02505	7.59655e-07	Zm00001d027266	4.71721	1.6679e-08	Zm00001d016510	-6.38805	0.00165296	Zm00001d052603	1.02585	0.00530221	Zm00001d027244	1.242	0.00115636	Zm00001d035087	-2.12482	4.51595e-06
Zm00001d018693	2.98974	9.85948e-07	Zm00001d049232	9.10095	1.79327e-08	Zm00001d034931	3.22869	0.00167908	Zm00001d018425	-2.97507	0.00534829	Zm00001d029061	1.54448	0.00121214	Zm00001d007103	-8.02201	4.54752e-06
Zm00001d039026	-1.34489	1.07564e-06	Zm00001d025322	9.13187	1.81462e-08	Zm00001d015968	1.06656	0.00169353	Zm00001d051699	-2.36339	0.00536133	Zm00001d008742	-2.50489	0.00123339	Zm00001d041756	-2.6523	4.61291e-06
Zm00001d002432	-1.58747	1.12599e-06	Zm00001d038910	9.24324	1.8289e-08	Zm00001d051550	1.15526	0.00170813	Zm00001d047851	-6.2801	0.00555309	Zm00001d032707	-6.97378	0.00129845	Zm00001d002600	-1.46242	5.17281e-06
Zm00001d042289	-1.17506	1.17048e-06	Zm00001d036342	9.22957	1.96766e-08	Zm00001d020554	-7.33782	0.00173361	Zm00001d014913	-2.2082	0.00555675	Zm00001d004090	-1.14772	0.00131737	Zm00001d030512	-1.64527	5.32194e-06
Zm00001d005867	-1.2851	1.20258e-06	Zm00001d013831	2.61458	2.06069e-08	Zm00001d007862	-3.3483	0.00177331	Zm00001d021414	1.50358	0.00566119	Zm00001d052201	1.11036	0.00135437	Zm00001d025587	-1.66247	5.58008e-06
Zm00001d049179	-2.04557	1.23137e-06	Zm00001d022243	9.20494	2.12571e-08	Zm00001d004055	-6.67986	0.00187337	Zm00001d021570	-1.67072	0.00568003	Zm00001d048123	-5.88155	0.00139716	Zm00001d025118	-1.72156	6.13101e-06
Zm00001d000094	-25.7657	1.26525e-06	Zm00001d007637	3.40661	2.14973e-08	Zm00001d009943	-2.49595	0.00193295	Zm00001d037028	-1.89108	0.00574772	Zm00001d013310	1.10049	0.00153319	Zm00001d030126	-1.34582	6.83239e-06
ENSRNA049475639	1.20107	1.42506e-06	Zm00001d008372	9.05145	2.2412e-08	Zm00001d046254	-1.07202	0.00200796	Zm00001d032605	2.16344	0.00588553	Zm00001d018947	2.23325	0.00153423	Zm00001d027824	2.13104	7.93524e-06
Zm00001d015246	-1.96773	1.47128e-06	Zm00001d017165	9.14447	2.53471e-08	Zm00001d013157	-1.33318	0.00201209	Zm00001d012028	1.22258	0.00590602	Zm00001d006134	-1.16893	0.00159489	Zm00001d003258	-8.81196	8.07047e-06
Zm00001d042357	-9.42053	1.47524e-06	Zm00001d047367	-1.30386	2.76276e-08	Zm00001d027292	1.12724	0.0020196	Zm00001d025046	6.7135	0.00590602	Zm00001d012885	-6.84649	0.00159603	Zm00001d001869	-1.19658	8.19391e-06
Zm00001d035672	-1.84126	1.47831e-06	Zm00001d052201	1.68919	2.80091e-08	Zm00001d039116	-6.41424	0.00210363	Zm00001d011108	-6.18811	0.00596788	Zm00001d000107	-1.17996	0.00161653	Zm00001d028576	-1.26481	8.36952e-06
Zm00001d050937	1.62113	1.56063e-06	Zm00001d007917	2.046	2.84001e-08	Zm00001d051286	-2.34135	0.00212086	Zm00001d043733	1.45786	0.0060091	Zm00001d033147	-1.1528	0.00161653	Zm00001d038148	8.33544	8.71305e-06
Zm00001d012262	1.007	1.58508e-06	Zm00001d021484	8.90996	3.1711e-08	Zm00001d039618	-7.16448	0.00215115	Zm00001d023338	1.46436	0.00607335	Zm00001d020420	-1.67782	0.0016343	Zm00001d026413	-1.16487	9.11486e-06
Zm00001d022295	-1.2758	1.96545e-06	Zm00001d051409	9.05969	3.19219e-08	Zm00001d008407	-1.33372	0.00217897	Zm00001d012401	-5.49257	0.00615128	Zm00001d027852	-1.03961	0.00175373	Zm00001d000121	-7.56343	9.34596e-06
ENSRNA049479633	-1.12445	2.33277e-06	Zm00001d019125	-1.73107	3.21223e-08	Zm00001d018902	1.84896	0.00230028	Zm00001d032079	3.92634	0.00620237	Zm00001d018642	-1.83523	0.00179865	Zm00001d009918	1.35709	1.03836e-05
Zm00001d006503	1.45844	2.36875e-06	Zm00001d004298	-1.34256	3.35732e-08	Zm00001d051615	3.45255	0.00231464	Zm00001d051410	-1.586	0.00622389	Zm00001d019317	-1.29889	0.00181266	Zm00001d021365	-1.3125	1.06226e-05
Zm00001d027976	-4.14225	2.51796e-06	Zm00001d033484	9.018	3.60788e-08	Zm00001d043039	-1.18272	0.00231592	Zm00001d003290	-2.08758	0.00623572	Zm00001d015921	-1.07579	0.00186719	Zm00001d047017	-1.52147	1.14452e-05
Zm00001d003724	1.5222	2.55005e-06	Zm00001d042932	1.58009	3.81019e-08	Zm00001d027852	-1.0439	0.00231758	Zm00001d024655	-7.83929	0.00631939	Zm00001d012341	-6.88904	0.00190012	Zm00001d028670	-1.26919	1.19261e-05
Zm00001d007605	-3.03297	2.60381e-06	Zm00001d032730	2.91834	4.06257e-08	Zm00001d029923	-1.21705	0.00246174	Zm00001d007785	-6.31177	0.00631994	Zm00001d038725	-6.11431	0.00208788	Zm00001d010470	7.37467	1.26436e-05
Zm00001d014895	2.23813	2.60766e-06	Zm00001d032651	1.76098	6.64453e-08	Zm00001d031894	-5.71389	0.00247317	Zm00001d044266	1.12067	0.00641675	Zm00001d004166	1.02792	0.00211408	Zm00001d032226	-1.95324	1.30223e-05
Zm00001d010672	-1.54326	3.01075e-06	Zm00001d011721	8.82536	6.7043e-08	Zm00001d041635	-2.07883	0.00256629	Zm00001d002226	-5.46445	0.00654161	Zm00001d046221	1.09208	0.00218027	Zm00001d041781	-1.28131	1.38543e-05
Zm00001d027332	-1.64969	3.1915e-06	Zm00001d001906	1.03844	6.71334e-08	Zm00001d036956	-1.78687	0.00273046	Zm00001d049079	-5.6548	0.00654161	Zm00001d013769	-3.24514	0.00222092	Zm00001d052713	1.1841	1.41912e-05
Zm00001d028428	-3.72894	3.60106e-06	Zm00001d016363	6.58111	7.59826e-08	Zm00001d052435	5.66463	0.002744	Zm00001d048212	6.02273	0.00654161	Zm00001d049893	-6.44548	0.00229269	Zm00001d005027	-1.32304	1.41912e-05
Zm00001d010396	-1.30385	3.6382e-06	Zm00001d010519	4.73507	7.73251e-08	Zm00001d048292	1.34717	0.00277032	Zm00001d039396	1.54963	0.00683248	Zm00001d039407	-5.99663	0.00229499	Zm00001d032661	-3.06601	1.4705e-05
Zm00001d002954	-1.29856	3.85005e-06	Zm00001d005874	8.8318	9.65937e-08	Zm00001d001796	1.69661	0.00280032	GRMZM5G801746	-6.80301	0.00692228	Zm00001d046254	-1.05423	0.00232594	Zm00001d052123	1.26348	1.50782e-05
Zm00001d042268	1.07061	3.91376e-06	Zm00001d009930	-1.14635	9.65937e-08	Zm00001d022192	-7.08202	0.00293425	Zm00001d032650	4.03952	0.00698108	Zm00001d018425	-3.01435	0.00243982	Zm00001d052903	-7.94001	1.51074e-05
Zm00001d004966	1.61189	3.92185e-06	Zm00001d049902	8.69299	9.65937e-08	Zm00001d029886	1.22526	0.00297025	Zm00001d039180	-6.1835	0.00706994	Zm00001d022995	1.18523	0.00246147	Zm00001d045264	-1.25774	1.57705e-05
Zm00001d028588	-1.12816	4.07157e-06	Zm00001d011297	8.92145	9.97709e-08	Zm00001d025660	1.43132	0.00299829	Zm00001d039079	-1.49244	0.00754144	Zm00001d027191	-1.61341	0.00252694	Zm00001d053725	-1.76788	1.59482e-05
Zm00001d001869	-1.18141	4.25237e-06	Zm00001d043012	2.70332	1.01054e-07	Zm00001d053004	-6.96335	0.00305175	Zm00001d024421	-1.76342	0.00763254	Zm00001d032582	-6.97096	0.00254716	Zm00001d014355	1.44467	1.67904e-05
Zm00001d008977	-1.84524	4.53409e-06	Zm00001d051926	2.72051	1.01054e-07	Zm00001d027976	-2.02399	0.00331593	Zm00001d004236	1.85815	0.00774161	Zm00001d039454	-6.16023	0.00264789	Zm00001d017767	-1.11735	1.70515e-05
Zm00001d009480	1.08025	4.88385e-06	Zm00001d019093	8.66554	1.04854e-07	Zm00001d034503	-1.28501	0.00336245	Zm00001d011577	1.0163	0.00774161	Zm00001d047540	-6.85257	0.00264937	Zm00001d018789	-8.44531	1.71297e-05
Zm00001d044568	2.88757	5.09293e-06	Zm00001d011148	8.81949	1.20044e-07	Zm00001d005622	1.72834	0.00358325	Zm00001d043495	1.84838	0.00774161	Zm00001d019082	-1.07285	0.00267641	Zm00001d044876	-1.43952	1.76846e-05
Zm00001d049196	3.39728	5.63649e-06	Zm00001d025857	8.88751	1.22109e-07	Zm00001d042228	-6.2497	0.00390212	Zm00001d033935	-3.01228	0.00780249	Zm00001d025838	-6.06567	0.00272167	Zm00001d044481	-3.00982	1.88154e-05
Zm00001d024531	1.18708	5.6652e-06	Zm00001d016755	8.72218	1.2832e-07	Zm00001d003778	-2.27732	0.00392375	Zm00001d036748	-2.10076	0.00795484	Zm00001d050191	1.00931	0.0027288	Zm00001d023313	-1.00442	1.97375e-05
Zm00001d035183	-1.03483	5.99109e-06	Zm00001d000107	-2.33452	1.37342e-07	Zm00001d037785	-4.07258	0.00398397	Zm00001d046048	1.86983	0.0080688	Zm00001d040535	-6.36096	0.00274368	Zm00001d034373	2.41213	2.01381e-05
Zm00001d009918	1.39222	6.01768e-06	Zm00001d011331	8.67205	1.38963e-07	Zm00001d002740	1.55309	0.00398896	Zm00001d045901	-1.52992	0.00814615	Zm00001d037028	-1.82405	0.00300199	Zm00001d018544	-1.02383	2.02129e-05
Zm00001d010784	-1.52557	6.12177e-06	Zm00001d053654	8.6458	1.39553e-07	Zm00001d022441	-1.7765	0.00400584	Zm00001d050115	-2.32065	0.00820744	Zm00001d012972	-2.99353	0.00304881	Zm00001d039135	-3.51536	2.03458e-05
Zm00001d025539	-1.44979	6.56233e-06	Zm00001d028231	8.63677	1.6699e-07	Zm00001d032081	-1.6824	0.00403002	Zm00001d004166	1.95327	0.00836637	Zm00001d041418	-1.40497	0.00304881	Zm00001d045527	2.2529	2.11518e-05
Zm00001d039113	-2.90414	6.56875e-06	Zm00001d007687	8.62147	1.67414e-07	Zm00001d030663	-6.15578	0.00417355	Zm00001d018156	2.47461	0.00846206	Zm00001d028954	-1.05857	0.0031	Zm00001d052685	7.56665	2.12747e-05
Zm00001d030102	1.19901	7.58376e-06	Zm00001d052852	-1.33822	1.96661e-07	Zm00001d007569	-6.64376	0.00424382	Zm00001d035125	-5.70914	0.00850983	Zm00001d005759	-1.19378	0.00316538	Zm00001d031361	-16.5692	2.17675e-05
Zm00001d050907	1.24708	7.62615e-06	Zm00001d017743	-1.98012	2.21137e-07	Zm00001d012276	-7.06682	0.00428952	Zm00001d031816	-1.15286	0.00862306	Zm00001d002163	-1.01089	0.00337262	Zm00001d050907	1.20474	2.32637e-05
Zm00001d049117	-1.54682	7.63121e-06	Zm00001d028693	8.5625	2.37226e-07	Zm00001d032889	-1.87509	0.00441488	Zm00001d044522	-5.74855	0.00873443	Zm00001d019102	1.05317	0.00349701	Zm00001d049276	-1.74698	2.39965e-05
Zm00001d006931	-1.03134	8.93078e-06	Zm00001d027852	-1.5692	2.4737e-07	Zm00001d018001	1.31481	0.00446179	Zm00001d044854	-1.53564	0.00898624	Zm00001d002600	-1.04567	0.00357443	Zm00001d037079	-2.39491	2.52491e-05
Zm00001d025463	1.05007	9.93947e-06	Zm00001d026344	8.44822	2.49881e-07	Zm00001d024977	-1.76969	0.00473834	Zm00001d012306	8.64294	0.00901569	Zm00001d020262	5.52848	0.00372763	Zm00001d051410	-2.21931	3.04975e-05
Zm00001d015952	-2.09883	1.05332e-05	Zm00001d006304	2.2475	2.50491e-07	Zm00001d033955	-9.03708	0.0048524	Zm00001d021388	-28.436	0.00903961	Zm00001d025723	-1.38628	0.00378687	Zm00001d041735	-3.04026	3.08351e-05
Zm00001d002551	1.68022	1.07679e-05	Zm00001d008316	-2.0504	2.51049e-07	Zm00001d013768	-6.3808	0.00485544	Zm00001d013157	-1.22139	0.00911914	Zm00001d034503	-1.17079	0.00389655	Zm00001d017617	-1.58802	3.14638e-05
Zm00001d009309	-1.28607	1.10636e-05	Zm00001d006098	8.45736	2.83835e-07	Zm00001d015086	-6.37615	0.00492759	Zm00001d032057	-6.00449	0.00937305	Zm00001d038222	1.50059	0.00394852	Zm00001d050179	-1.323	3.17647e-05
Zm00001d028328	1.05394	1.15751e-05	Zm00001d002691	2.98356	2.87853e-07	Zm00001d036422	-1.17737	0.00492784	Zm00001d020150	-6.27683	0.00948655	Zm00001d005472	-7.02523	0.00395107	Zm00001d030162	-1.0756	3.739e-05
Zm00001d009889	1.48512	1.21591e-05	Zm00001d035087	-2.27402	3.16492e-07	Zm00001d031473	-1.0944	0.00499011	Zm00001d028473	-1.48939	0.00967851	Zm00001d030656	-1.96267	0.00406159	Zm00001d020037	-2.1785	4.02282e-05
Zm00001d011246	-1.01367	1.22505e-05	Zm00001d003501	8.31762	3.21507e-07	Zm00001d009489	-1.7488	0.00500515	Zm00001d050649	-5.66648	0.00977863	Zm00001d044987	4.51651	0.00407509	Zm00001d023745	-1.12636	4.14136e-05
Zm00001d042314	3.52784	1.32009e-05	Zm00001d012227	3.91051	3.30769e-07	Zm00001d022560	8.454	0.00504706	Zm00001d028361	1.41252	0.00983341	Zm00001d026436	-1.66341	0.00420893	Zm00001d019724	-1.07924	4.23378e-05
Zm00001d031825	-1.34092	1.46689e-05	Zm00001d050649	-5.28163	3.31262e-07	Zm00001d048298	-1.52025	0.00511305	Zm00001d041416	2.23021	0.0100515	Zm00001d028047	-5.4454	0.00421192	Zm00001d003660	-2.23189	4.29862e-05
Zm00001d052424	1.04053	1.67725e-05	Zm00001d025586	8.64765	4.03167e-07	Zm00001d021902	1.57256	0.00524396	Zm00001d045080	-1.36906	0.0103991	Zm00001d038021	-1.38887	0.00424566	Zm00001d043197	-1.01494	4.36258e-05
Zm00001d017395	-1.00792	1.68617e-05	Zm00001d048691	8.45419	4.38325e-07	ENSRNA049459008	2.3484	0.00524678	Zm00001d043669	1.60595	0.0104279	Zm00001d040743	-5.74104	0.00436304	Zm00001d001415	-7.08003	4.47712e-05
Zm00001d037079	-2.32261	1.74253e-05	Zm00001d020779	3.63655	4.6251e-07	Zm00001d028203	1.30322	0.00525952	Zm00001d026941	-5.9225	0.0107341	Zm00001d010842	-1.5566	0.00442337	Zm00001d023390	-1.5089	4.55048e-05
Zm00001d015151	-2.11097	1.79287e-05	Zm00001d027176	8.4163	4.92394e-07	Zm00001d030359	-6.26195	0.00530608	Zm00001d024423	-1.59143	0.0107977	Zm00001d036876	-3.45884	0.00453507	Zm00001d034242	-1.65499	4.72567e-05
ENSRNA049479884	-1.01625	1.9019e-05	Zm00001d037307	8.37789	4.92394e-07	Zm00001d051216	1.06756	0.00530814	Zm00001d024516	-5.6055	0.0109196	Zm00001d029340	-1.36534	0.00455694	Zm00001d045108	-1.08362	5.06624e-05
Zm00001d009851	-1.2236	1.96172e-05	Zm00001d047955	8.34182	4.92394e-07	Zm00001d052485	-29.7369	0.00541181	Zm00001d029923	-1.08365	0.0109548	Zm00001d009253	1.77275	0.00463468	Zm00001d009518	-1.139	5.18038e-05
Zm00001d002227	1.47967	1.9951e-05	Zm00001d003897	-2.62999	5.13503e-07	Zm00001d003531	3.72658	0.00544701	Zm00001d021422	-5.10365	0.0110877	Zm00001d000036	-1.09652	0.00488197	Zm00001d042930	-1.44764	5.93569e-05
Zm00001d005282	-8.05217	2.0289e-05	Zm00001d006110	-1.15059	5.34747e-07	Zm00001d032613	-6.39331	0.00549775	zma-MIR156f	1.14724	0.0114435	Zm00001d038460	-1.09693	0.00497795	Zm00001d012544	-1.1907	6.23207e-05
Zm00001d014737	-3.00021	2.05717e-05	Zm00001d036932	4.97791	5.4746e-07	Zm00001d007920	-5.7802	0.00556071	Zm00001d002491	5.04309	0.0114928	Zm00001d021687	1.16661	0.00499226	Zm00001d040016	1.19712	6.34972e-05
Zm00001d028665	-1.57681	2.068e-05	Zm00001d031825	-1.50747	5.50965e-07	Zm00001d013195	-1.4828	0.00569443	Zm00001d048364	-1.3824	0.0115528	Zm00001d044854	-1.61635	0.00505284	Zm00001d037240	-1.69643	6.47227e-05
Zm00001d025761	1.376	2.12336e-05	Zm00001d027402	-4.98775	5.52699e-07	Zm00001d036628	1.29131	0.00583558	Zm00001d028193	-1.14928	0.0117573	Zm00001d005315	-1.39274	0.00514867	Zm00001d026036	-1.58979	7.17596e-05
Zm00001d050365	-7.47388	2.20183e-05	Zm00001d050870	3.38783	5.75754e-07	Zm00001d040393	-1.22689	0.00595649	Zm00001d004874	-6.87281	0.0117996	Zm00001d017370	-5.74377	0.00523668	Zm00001d014895	1.84624	7.43039e-05
Zm00001d004220	1.54172	2.22793e-05	Zm00001d022555	8.22754	5.78724e-07	Zm00001d004162	-6.40509	0.00606579	Zm00001d008316	-1.11576	0.0118288	Zm00001d048256	-2.00139	0.00523668	Zm00001d002538	1.8431	7.73579e-05
Zm00001d015774	-1.64839	2.37488e-05	Zm00001d042473	-1.17331	6.01451e-07	Zm00001d032540	-1.48454	0.0062631	Zm00001d040515	1.00782	0.0120832	Zm00001d044096	-2.00742	0.00525206	Zm00001d011037	-1.66011	7.73579e-05
Zm00001d045257	-1.07415	2.40119e-05	Zm00001d051932	8.23563	6.56656e-07	Zm00001d033288	-1.12527	0.00651916	Zm00001d014853	-1.6353	0.0121325	Zm00001d017874	-6.11117	0.0052756	Zm00001d053565	-1.19858	8.00661e-05
Zm00001d016254	-1.03484	2.74821e-05	Zm00001d001867	-8.59912	6.98233e-07	Zm00001d050107	-6.71774	0.00662481	Zm00001d014730	-2.61472	0.0121765	Zm00001d007486	-1.08422	0.00539678	Zm00001d027852	-1.26106	8.7445e-05
Zm00001d025037	-7.2428	3.13811e-05	Zm00001d029686	4.02838	7.01606e-07	Zm00001d047006	-1.14865	0.00696042	Zm00001d023334	-2.34075	0.012484	Zm00001d038218	-5.44574	0.00547331	Zm00001d036724	-1.84476	8.9028e-05
Zm00001d042876	-1.29916	3.14187e-05	Zm00001d037428	1.07621	7.54528e-07	Zm00001d053565	-5.29701	0.00699208	Zm00001d005203	1.20517	0.0128323	Zm00001d050550	-6.00246	0.00549658	Zm00001d049771	-1.10709	9.95388e-05
Zm00001d012633	-1.15984	3.22191e-05	Zm00001d019479	-2.17747	7.93181e-07	Zm00001d005472	-6.70804	0.00722511	Zm00001d016510	-5.41189	0.0130286	Zm00001d010585	-8.087	0.00558678	Zm00001d007605	-1.8036	0.000108708
Zm00001d043112	-1.69019	3.29251e-05	Zm00001d008163	3.35466	8.7255e-07	Zm00001d031345	-5.71489	0.0072628	Zm00001d024397	-4.99213	0.0130416	Zm00001d052981	-1.41764	0.00560976	Zm00001d015653	-1.01927	0.000108708
Zm00001d026385	-1.98107	3.45492e-05	Zm00001d012536	4.76459	9.38992e-07	Zm00001d051789	7.1225	0.0072766	Zm00001d007044	-5.75912	0.0130937	Zm00001d029883	-1.07051	0.0056772	Zm00001d010148	1.42368	0.00010926
Zm00001d050810	-1.1432	3.54851e-05	Zm00001d052990	-2.35194	9.49578e-07	Zm00001d028130	1.19977	0.00736213	Zm00001d020788	1.35538	0.0131098	Zm00001d031061	-1.15673	0.0056772	Zm00001d005759	-1.43562	0.000110273
Zm00001d053545	-1.22103	3.57478e-05	Zm00001d035815	-8.9302	1.05402e-06	Zm00001d020681	-6.53483	0.00736213	Zm00001d008334	-5.89019	0.0131603	Zm00001d040759	-1.32752	0.00567979	Zm00001d001068	-1.3168	0.000110417
Zm00001d052331	1.22826	3.67912e-05	Zm00001d011871	3.88287	1.06196e-06	Zm00001d048546	-2.71222	0.00741773	Zm00001d003613	-1.43409	0.0131792	Zm00001d011297	2.07392	0.00573136	Zm00001d049179	-1.69987	0.00011497
Zm00001d011834	-2.31931	3.70185e-05	Zm00001d043330	8.26026	1.09592e-06	Zm00001d029697	-5.55925	0.00742039	Zm00001d013310	-4.98666	0.0135735	Zm00001d040735	-6.26491	0.00573136	Zm00001d021976	-1.03084	0.000115018
Zm00001d051410	-2.15639	3.72257e-05	Zm00001d012336	-3.77065	1.09691e-06	Zm00001d044936	-2.06209	0.00754741	Zm00001d029400	-5.4321	0.0135799	Zm00001d042438	2.78278	0.00586123	Zm00001d029100	-1.16211	0.000116907
Zm00001d049848	-1.52774	3.75475e-05	Zm00001d012501	-2.02814	1.10412e-06	Zm00001d022264	-5.91131	0.00761088	Zm00001d007948	2.77694	0.0136582	Zm00001d036547	-1.21782	0.00589087	Zm00001d038436	-2.66717	0.000128468
Zm00001d022881	-1.92585	3.87216e-05	Zm00001d051713	1.62605	1.12262e-06	Zm00001d037599	5.46926	0.00816466	Zm00001d012761	-4.98937	0.0136582	Zm00001d020438	1.09614	0.00601189	Zm00001d009315	-2.33583	0.000128963
Zm00001d005165	1.08765	3.8984e-05	Zm00001d025435	8.11941	1.30065e-06	Zm00001d016793	-1.81338	0.00835496	Zm00001d052232	6.52082	0.0138577	Zm00001d035356	-2.27193	0.00613051	Zm00001d045199	-1.01506	0.000129508
Zm00001d026663	-2.22412	4.08842e-05	Zm00001d049487	8.06038	1.33605e-06	Zm00001d021388	-28.5472	0.00839182	Zm00001d022815	-5.53559	0.0141914	Zm00001d029937	-1.2068	0.00615573	Zm00001d015968	1.03031	0.000136776
Zm00001d003296	-1.36623	4.20929e-05	Zm00001d011620	8.01928	1.35078e-06	Zm00001d005682	1.58546	0.00845746	Zm00001d037079	-1.46268	0.0142942	Zm00001d037270	-2.34726	0.0061849	Zm00001d051713	1.17935	0.000139338
Zm00001d038148	7.71784	4.24789e-05	Zm00001d031700	1.89574	1.36684e-06	Zm00001d011919	-5.83029	0.00846941	Zm00001d011904	2.57078	0.0148572	Zm00001d011037	-1.22175	0.00633552	Zm00001d017350	-1.31634	0.000147474
Zm00001d021506	-1.84684	4.35357e-05	Zm00001d016552	1.23022	1.39144e-06	Zm00001d046601	-1.32469	0.00856905	Zm00001d052234	-5.00206	0.0149195	Zm00001d021745	-1.22062	0.00633552	Zm00001d009398	-1.23049	0.000147687
Zm00001d021638	-1.11221	4.3943e-05	Zm00001d029743	2.10707	1.4278e-06	Zm00001d032318	-2.91413	0.0087385	Zm00001d013050	-5.50162	0.0149837	Zm00001d024775	-5.26461	0.00640338	Zm00001d049093	-2.93806	0.000153026
Zm00001d023791	2.18882	4.41857e-05	Zm00001d011653	8.18108	1.46258e-06	Zm00001d025509	-3.42112	0.00878805	Zm00001d018827	-6.61735	0.015355	Zm00001d010470	5.2112	0.00643749	Zm00001d018829	-1.63296	0.000153902
Zm00001d049798	-2.32084	4.63162e-05	Zm00001d021306	8.44582	1.49282e-06	Zm00001d032057	-6.01775	0.0088052	Zm00001d039210	-5.62083	0.0156694	Zm00001d032225	-9.61518	0.00643749	Zm00001d011020	-1.50582	0.000162865
Zm00001d011734	-2.57935	4.65718e-05	Zm00001d044481	-8.19586	1.76455e-06	Zm00001d049672	-2.16213	0.00899891	Zm00001d021282	-1.10855	0.015697	Zm00001d050119	-3.43187	0.00643749	Zm00001d032861	-1.95017	0.000164199
Zm00001d037614	-1.14176	4.94584e-05	Zm00001d011520	1.13861	1.82447e-06	Zm00001d037687	-1.32259	0.00901737	Zm00001d053628	-1.44125	0.0157969	Zm00001d032939	-2.55392	0.00653099	Zm00001d047313	1.30176	0.000168532
Zm00001d003569	1.64781	4.9778e-05	Zm00001d023656	-1.03488	1.95845e-06	Zm00001d003252	-5.71885	0.00920647	Zm00001d003039	1.88966	0.0161305	Zm00001d010827	1.31265	0.00661386	Zm00001d045165	1.52995	0.000169022
ENSRNA049474486	1.29812	4.97891e-05	Zm00001d052689	7.90267	1.99859e-06	Zm00001d004553	-2.95758	0.00938289	Zm00001d023749	1.16768	0.0162231	Zm00001d001140	1.14322	0.00666095	Zm00001d032605	2.62718	0.000169022
Zm00001d032649	1.01359	4.98228e-05	Zm00001d016409	-1.90102	2.02947e-06	Zm00001d007206	-1.15515	0.0103881	Zm00001d046311	-1.484	0.0163199	Zm00001d035091	-1.50745	0.00677687	Zm00001d015249	-3.19602	0.000172775
Zm00001d013702	-6.93074	5.28476e-05	Zm00001d016744	7.99645	2.08539e-06	Zm00001d042985	-27.9279	0.0104833	Zm00001d030398	6.50619	0.0165132	Zm00001d025789	-5.52668	0.00682307	Zm00001d018412	-6.69907	0.000175794
Zm00001d002458	1.16646	5.5537e-05	Zm00001d018460	-1.80304	2.08539e-06	Zm00001d006632	-2.97429	0.0105972	Zm00001d013311	-1.35398	0.0166197	Zm00001d006489	1.60875	0.00692287	Zm00001d015138	-5.17872	0.000181879
Zm00001d031749	-1.12333	6.07529e-05	Zm00001d053925	-2.11758	2.34024e-06	Zm00001d033333	-6.41701	0.0111871	Zm00001d029648	-1.23418	0.0171814	Zm00001d003252	-3.49197	0.00707676	Zm00001d018140	1.28263	0.000182326
Zm00001d018309	-1.05863	6.10112e-05	Zm00001d010620	-1.8947	2.47745e-06	Zm00001d036598	-1.93255	0.0111876	Zm00001d043640	3.32865	0.0171814	Zm00001d035783	-8.08978	0.00716447	Zm00001d026791	-6.70764	0.000183108
Zm00001d024715	-8.68935	6.1536e-05	Zm00001d042876	4.13867	2.64979e-06	Zm00001d023453	-1.56116	0.0111967	Zm00001d024700	-2.39356	0.0173908	Zm00001d026412	-1.27704	0.00723927	Zm00001d042686	-6.48788	0.000190747
Zm00001d013831	-1.10283	6.1915e-05	Zm00001d006463	7.85953	2.89524e-06	Zm00001d052182	-2.86082	0.0112229	Zm00001d048600	-5.64705	0.0173981	Zm00001d023281	-6.78553	0.00731502	Zm00001d034724	1.30301	0.000197464
Zm00001d015124	-3.29218	6.44064e-05	Zm00001d034313	1.35707	2.91412e-06	Zm00001d046311	-1.53137	0.011321	Zm00001d005175	1.936	0.0175426	Zm00001d009421	-6.96432	0.00735585	Zm00001d019125	-1.21413	0.000204893
Zm00001d040393	-1.52924	6.66362e-05	Zm00001d006025	3.26717	3.13743e-06	Zm00001d003005	-6.08673	0.0114465	Zm00001d007916	-2.17578	0.0175426	Zm00001d036846	28.7028	0.00738584	Zm00001d005536	-8.52667	0.000205396
Zm00001d017473	-1.40755	6.70177e-05	Zm00001d034242	-1.87039	3.16374e-06	Zm00001d007966	-6.77398	0.0116888	Zm00001d007596	-1.13809	0.0175428	Zm00001d051503	1.00626	0.00743213	Zm00001d044987	3.47744	0.000209057
Zm00001d008952	2.08601	6.75181e-05	Zm00001d012633	7.77928	3.28489e-06	Zm00001d005169	-2.74995	0.0120462	Zm00001d040115	-1.10248	0.0177818	Zm00001d047166	-4.11781	0.0075644	Zm00001d015649	-1.17551	0.000210709
Zm00001d014168	-1.04386	7.11171e-05	Zm00001d008093	7.95523	3.62879e-06	Zm00001d018642	-1.58945	0.0124099	Zm00001d016052	-1.41408	0.0178531	Zm00001d044024	-3.06234	0.00765012	Zm00001d010569	-1.27302	0.000215201
Zm00001d015219	1.93832	7.39694e-05	Zm00001d003502	-1.12071	3.80871e-06	Zm00001d019320	-1.10424	0.0126486	Zm00001d030101	1.8136	0.0178615	Zm00001d033117	-6.0025	0.00766696	Zm00001d004162	-7.71854	0.000223575
Zm00001d038436	-2.49614	7.83139e-05	Zm00001d038775	8.20257	3.8523e-06	Zm00001d033664	-2.36653	0.0127313	Zm00001d048460	-1.91472	0.0178783	Zm00001d021388	-28.5866	0.00768294	Zm00001d012409	-7.32132	0.000232797
Zm00001d023201	-1.11021	7.87558e-05	Zm00001d048310	7.97203	3.96988e-06	Zm00001d027988	1.46733	0.0129304	Zm00001d026789	-3.19032	0.0180129	Zm00001d016011	2.25493	0.00807042	Zm00001d023136	1.24715	0.000234437
Zm00001d003258	-5.42312	7.95397e-05	Zm00001d052434	2.27612	4.04401e-06	Zm00001d012449	-5.85658	0.0129791	Zm00001d029542	1.89558	0.0181326	Zm00001d018333	-2.16396	0.00811986	Zm00001d049117	-1.29484	0.000248408
Zm00001d016727	2.10148	8.39774e-05	Zm00001d051615	4.30525	4.29237e-06	Zm00001d052242	-2.2592	0.0130153	Zm00001d031367	1.34378	0.0185128	Zm00001d028012	-1.63683	0.00811986	Zm00001d032476	-3.08243	0.000256095
Zm00001d037562	-5.44732	8.42949e-05	Zm00001d027764	1.0798	4.42906e-06	Zm00001d017743	-1.07899	0.0133074	Zm00001d037985	1.06997	0.0187943	Zm00001d035468	-5.52395	0.00811986	Zm00001d013078	-1.78887	0.000273006
Zm00001d030373	-1.04248	8.58775e-05	Zm00001d013327	7.76483	4.67882e-06	Zm00001d006929	-5.29371	0.0133074	Zm00001d026012	1.21846	0.0188493	Zm00001d029136	-5.88486	0.00820287	Zm00001d002704	1.80397	0.000275083
Zm00001d029033	1.62889	8.66838e-05	Zm00001d037814	-8.25544	5.04819e-06	Zm00001d050220	1.00272	0.0133383	Zm00001d052219	-2.41688	0.019262	Zm00001d023317	-5.75236	0.00829464	Zm00001d042392	-2.25172	0.000275083
Zm00001d020496	-6.70359	9.34778e-05	Zm00001d016506	1.79024	5.18487e-06	Zm00001d007044	-5.72338	0.013571	Zm00001d012972	-2.57579	0.0195107	Zm00001d010191	-6.36228	0.00855307	Zm00001d031749	-1.03891	0.000289791
Zm00001d023117	1.54169	9.43313e-05	Zm00001d048603	-1.6148	5.26365e-06	Zm00001d020184	-1.04459	0.013655	Zm00001d028203	1.17826	0.0195734	Zm00001d002854	1.87453	0.00868984	Zm00001d015290	-1.93043	0.000289791
Zm00001d025118	-1.50106	9.43313e-05	Zm00001d014598	-1.08669	5.62144e-06	Zm00001d031291	-2.26276	0.0137361	Zm00001d003434	-5.69368	0.0196864	Zm00001d049804	-3.81682	0.00871507	Zm00001d001780	1.01174	0.000309726
Zm00001d038296	-2.36501	9.93462e-05	Zm00001d021617	7.80449	5.80908e-06	Zm00001d028046	-1.48823	0.0137975	Zm00001d021254	-1.58593	0.0197235	Zm00001d028531	-1.98383	0.00873327	Zm00001d011226	-1.37783	0.000313339
Zm00001d039147	2.45771	0.000101118	Zm00001d029198	1.84131	5.85311e-06	Zm00001d027244	1.06794	0.0138124	Zm00001d014597	-1.39266	0.0198624	Zm00001d049540	1.23082	0.00901774	Zm00001d038849	2.33548	0.000362578
Zm00001d022407	2.38387	0.000104197	Zm00001d029072	7.68079	5.9155e-06	Zm00001d006251	-2.89433	0.0138573	Zm00001d006061	-6.21375	0.019894	Zm00001d028477	1.22314	0.00941326	Zm00001d033288	-1.35936	0.000366554
Zm00001d025660	1.8067	0.000105573	Zm00001d052903	-8.35174	5.9155e-06	Zm00001d025794	-2.71661	0.0140358	Zm00001d011734	-1.52075	0.0199313	Zm00001d051140	-6.11108	0.00963986	Zm00001d027965	-1.47403	0.000377764
Zm00001d021288	1.57195	0.000105902	Zm00001d002988	3.74026	6.03598e-06	Zm00001d017703	-5.97448	0.014292	Zm00001d043320	1.21619	0.0201693	Zm00001d008334	-6.01148	0.00965015	Zm00001d048256	-2.51288	0.000382749
Zm00001d044936	2.94498	0.000109683	Zm00001d033480	2.08703	6.03598e-06	Zm00001d037580	-6.29391	0.0145866	Zm00001d003120	-5.26001	0.0201894	Zm00001d001170	2.77682	0.00975761	Zm00001d043382	-1.43084	0.000385237
Zm00001d007430	1.16396	0.000115225	Zm00001d016731	2.03808	6.57755e-06	Zm00001d039714	-1.55784	0.0146873	Zm00001d028012	-1.56168	0.0202733	Zm00001d005151	-1.96168	0.00975761	Zm00001d025051	-7.00723	0.000386273
Zm00001d023939	-1.5278	0.000117077	Zm00001d020788	7.75156	6.58284e-06	Zm00001d026584	-6.65678	0.0151557	Zm00001d047356	-5.706	0.0203712	Zm00001d032221	1.22406	0.00975761	Zm00001d016731	-1.33755	0.000411723
Zm00001d033288	-1.39804	0.000120844	Zm00001d033742	-3.34157	6.85593e-06	Zm00001d001170	-1.12987	0.0152238	Zm00001d013531	-2.7064	0.0204918	Zm00001d039696	-1.52432	0.00979303	Zm00001d013496	-2.60726	0.000411959
Zm00001d051457	-1.59293	0.000122299	Zm00001d037477	-1.77991	6.96458e-06	Zm00001d018238	1.25498	0.0153322	Zm00001d000307	1.22626	0.0206038	Zm00001d007599	5.12509	0.0101196	Zm00001d038447	1.0772	0.000415659
Zm00001d045153	-2.14713	0.000122306	Zm00001d005027	-1.38764	6.97892e-06	Zm00001d044935	-6.22669	0.0154548	Zm00001d015693	5.6556	0.020893	Zm00001d042985	-27.8263	0.0101213	Zm00001d048244	-1.4106	0.000415659
Zm00001d052426	1.6198	0.000122967	Zm00001d048511	7.65442	6.97892e-06	Zm00001d031173	-1.15889	0.0154613	Zm00001d033044	-5.53233	0.0211563	Zm00001d045888	-5.87141	0.0102762	Zm00001d018001	1.67889	0.000416168
Zm00001d030162	-1.00151	0.000124098	Zm00001d003143	2.23463	7.05073e-06	Zm00001d035416	-1.00124	0.015746	Zm00001d031620	-1.59892	0.0215564	Zm00001d010366	2.43426	0.0105286	Zm00001d001674	1.205	0.000444424
Zm00001d047339	-1.0025	0.000125919	Zm00001d037841	7.59739	7.1299e-06	Zm00001d008747	26.7496	0.0157666	Zm00001d038222	1.25881	0.0216392	Zm00001d036978	-6.15821	0.010563	Zm00001d005392	-1.53038	0.000445538
Zm00001d048699	-2.29182	0.000130993	Zm00001d040693	-7.69533	7.18007e-06	Zm00001d051739	2.71965	0.0157666	Zm00001d049043	-1.94725	0.0216487	Zm00001d003679	-2.63562	0.0105723	Zm00001d008956	-2.30775	0.000445538
Zm00001d048099	-1.0982	0.000131986	Zm00001d046254	-1.41294	7.2328e-06	Zm00001d043534	-6.03533	0.0161274	Zm00001d036285	-5.92225	0.0218485	Zm00001d020309	-1.40644	0.0106095	Zm00001d021272	-1.59545	0.000446032
Zm00001d026412	-2.56072	0.000134274	Zm00001d014313	7.72938	7.346e-06	Zm00001d011987	-1.59013	0.0161878	Zm00001d038925	1.31456	0.0222299	Zm00001d046422	-1.1035	0.0106624	Zm00001d008739	-1.04968	0.000475168
Zm00001d014954	1.14797	0.000135665	Zm00001d045257	-1.15926	8.02887e-06	Zm00001d003878	1.03432	0.0162573	Zm00001d000460	-5.19229	0.0225726	Zm00001d048023	-1.57584	0.0107345	GRMZM5G845024	-1.70032	0.000502557
Zm00001d039974	-1.59941	0.000137546	Zm00001d025420	7.72658	8.19389e-06	Zm00001d023216	-6.02423	0.0164557	Zm00001d005680	-1.7756	0.0225726	Zm00001d013302	2.48641	0.0107695	Zm00001d007418	-2.88847	0.000512195
Zm00001d002538	1.82019	0.000137608	Zm00001d004116	7.54821	8.32751e-06	Zm00001d040118	-1.63171	0.0166024	Zm00001d039453	-2.4061	0.0234337	Zm00001d020629	-2.79903	0.0110449	Zm00001d035656	-2.39558	0.000534475
Zm00001d017984	-1.33556	0.000138905	Zm00001d043341	7.57138	8.3285e-06	Zm00001d051926	1.50358	0.0167068	Zm00001d043552	-1.9899	0.0234608	Zm00001d007949	-1.80095	0.0114353	Zm00001d017375	-1.67097	0.000559035
Zm00001d017545	-2.79122	0.000140294	Zm00001d048695	1.60819	8.46631e-06	Zm00001d028288	-5.5765	0.0167915	Zm00001d042211	-1.07808	0.0235886	Zm00001d046375	3.4496	0.0114911	Zm00001d001966	-1.66498	0.000560958
Zm00001d010376	-1.58311	0.000140595	Zm00001d046467	-2.10889	8.69699e-06	Zm00001d005892	-1.5689	0.0170502	Zm00001d027707	-1.28714	0.0237109	Zm00001d018145	5.22501	0.0115163	Zm00001d049289	-1.43215	0.000578961
Zm00001d045047	1.47468	0.000141269	Zm00001d054017	7.6502	8.69699e-06	Zm00001d009649	-5.78346	0.0172383	Zm00001d012550	2.33908	0.0237683	Zm00001d041385	5.23029	0.0115936	Zm00001d032939	-3.02797	0.000583941
Zm00001d041662	-7.38777	0.000142135	Zm00001d048692	7.47665	9.03762e-06	Zm00001d021733	3.58135	0.0174536	Zm00001d002968	2.01001	0.0245391	Zm00001d003246	-9.71063	0.0118687	Zm00001d022071	-2.07884	0.000587778
Zm00001d023349	-1.31058	0.000143916	Zm00001d013988	7.49141	9.09108e-06	Zm00001d012028	1.06875	0.0175062	Zm00001d038948	-5.967	0.0250395	Zm00001d011819	1.52075	0.0120104	Zm00001d038299	-1.52125	0.000588079
Zm00001d012717	1.34954	0.000146733	Zm00001d026290	7.59863	9.47183e-06	Zm00001d031633	-3.21557	0.0175724	Zm00001d020681	-5.7618	0.0251344	Zm00001d009222	-1.00187	0.012426	Zm00001d008585	-3.68232	0.000589519
Zm00001d012681	-3.36444	0.000154743	Zm00001d001918	5.34716	9.67223e-06	Zm00001d007916	-1.92255	0.0175732	Zm00001d030359	-5.37103	0.0254506	Zm00001d002419	-2.39733	0.0125957	Zm00001d003817	1.15267	0.000593652
Zm00001d005759	-1.40343	0.000154928	Zm00001d026651	7.61381	9.72332e-06	Zm00001d036058	-6.67756	0.0175882	Zm00001d030843	-1.09101	0.0255686	Zm00001d007634	4.9789	0.0126422	Zm00001d045089	-1.02266	0.000595632
Zm00001d027965	-1.48729	0.000158838	Zm00001d034340	1.10299	9.72332e-06	Zm00001d029554	1.61422	0.01782	Zm00001d003546	-1.23816	0.0258231	Zm00001d022116	-5.74815	0.0126474	Zm00001d025761	1.12416	0.000638641
Zm00001d007042	1.56513	0.000159373	Zm00001d009347	-2.18068	1.01633e-05	Zm00001d053835	-3.66767	0.0178655	Zm00001d033479	2.35423	0.0258561	Zm00001d051017	-6.3537	0.012676	Zm00001d046467	-1.65556	0.000651411
Zm00001d022479	-1.06389	0.000164849	Zm00001d011284	7.57931	1.03183e-05	Zm00001d012019	-5.90302	0.0178655	Zm00001d027688	-2.47073	0.0259096	Zm00001d037477	-1.12717	0.0127776	Zm00001d045563	-1.38181	0.000654023
Zm00001d006350	-1.26915	0.000165005	Zm00001d014998	7.66309	1.11283e-05	Zm00001d051102	1.39319	0.0179334	Zm00001d032444	-6.29585	0.0259624	Zm00001d053532	-1.79839	0.0130173	Zm00001d010461	2.08124	0.000684683
Zm00001d025565	-1.17566	0.000169544	Zm00001d015007	-2.18129	1.11283e-05	Zm00001d030806	-2.30945	0.0181538	Zm00001d015248	-1.83039	0.026174	Zm00001d021216	-5.60212	0.0130306	Zm00001d005566	-1.45549	0.00068723
Zm00001d045519	1.00867	0.000169714	Zm00001d005282	-8.40977	1.1183e-05	Zm00001d026267	-1.33836	0.0182176	Zm00001d029934	-4.41112	0.0262447	Zm00001d001813	1.66841	0.0130752	Zm00001d007953	1.02224	0.000712558
Zm00001d031314	1.40353	0.000169785	Zm00001d000709	7.93728	1.14732e-05	Zm00001d042638	-5.30213	0.0182413	Zm00001d008369	-1.53201	0.0264058	Zm00001d050649	-5.44622	0.0131765	Zm00001d048578	1.4069	0.000807032
Zm00001d001415	-6.56188	0.000172524	Zm00001d044936	-2.90718	1.14732e-05	Zm00001d001910	4.21463	0.0185315	Zm00001d037787	-1.01876	0.0264818	Zm00001d041610	1.07012	0.0132954	Zm00001d009572	-1.34239	0.00080755
Zm00001d034777	-1.30956	0.000172827	Zm00001d008095	7.90268	1.24552e-05	Zm00001d023889	-5.09099	0.0188721	Zm00001d034503	-1.05266	0.0266225	Zm00001d000624	-2.12229	0.0138314	Zm00001d031253	-1.42321	0.000810409
Zm00001d022321	-4.48727	0.000172828	Zm00001d012994	-3.67392	1.30012e-05	Zm00001d006345	-6.41854	0.018947	Zm00001d033681	4.13114	0.0272862	Zm00001d024674	1.90322	0.0139082	Zm00001d007886	-2.22775	0.000815061
Zm00001d051952	-1.3046	0.000178125	Zm00001d028050	-2.48866	1.31802e-05	Zm00001d017165	-1.99737	0.0192812	Zm00001d027963	5.70358	0.0277295	Zm00001d014528	1.43592	0.0139412	Zm00001d040546	-1.62976	0.000828693
Zm00001d051140	-7.76798	0.000179834	Zm00001d013572	7.69983	1.32277e-05	Zm00001d017859	-2.12014	0.0192814	Zm00001d040097	-5.74035	0.0278583	Zm00001d014626	-1.21154	0.0139438	Zm00001d048123	-5.8636	0.000829849
Zm00001d051442	-1.20874	0.000210612	Zm00001d047339	4.33838	1.33499e-05	Zm00001d035087	-1.18454	0.0194549	Zm00001d042639	1.80653	0.0280262	Zm00001d032359	-2.43363	0.0139664	Zm00001d028361	-1.95204	0.000829849
Zm00001d017906	-1.07485	0.000216644	Zm00001d003164	-1.0492	1.36221e-05	Zm00001d033473	6.34145	0.0197762	Zm00001d015759	-1.18051	0.028092	Zm00001d049257	-3.67013	0.0139748	Zm00001d009688	-1.12073	0.000915281
Zm00001d015934	-7.05517	0.000228339	Zm00001d028086	1.86984	1.40664e-05	Zm00001d009688	4.82114	0.020018	Zm00001d038397	-1.00428	0.0286657	Zm00001d001456	-1.50313	0.0140574	Zm00001d012028	1.34501	0.000935758
Zm00001d017375	-1.76834	0.000235163	Zm00001d034020	1.64517	1.44532e-05	Zm00001d041844	-6.97026	0.020183	Zm00001d027889	-4.85044	0.0287111	Zm00001d027250	-2.28464	0.0142518	Zm00001d004458	-3.61814	0.000935758
Zm00001d020184	-1.35885	0.000235517	Zm00001d007631	7.90668	1.45733e-05	Zm00001d035459	-6.2464	0.0204142	Zm00001d014549	1.4965	0.0287111	Zm00001d017717	-5.53264	0.0142599	Zm00001d023465	-1.84999	0.000938847
Zm00001d044713	1.41787	0.000237588	Zm00001d010336	7.3664	1.49793e-05	Zm00001d027810	5.6835	0.0206137	Zm00001d014122	1.41491	0.0288555	Zm00001d051033	-2.90996	0.0143743	Zm00001d038460	-1.20225	0.000939833
Zm00001d051422	-1.60375	0.000239689	Zm00001d053563	7.34986	1.50761e-05	Zm00001d044953	-1.6263	0.0213799	Zm00001d001561	-1.19024	0.0288555	Zm00001d035750	1.68255	0.0145487	Zm00001d053545	-1.0001	0.000992714
Zm00001d009349	1.03583	0.000241123	Zm00001d007382	7.37451	1.51236e-05	Zm00001d018413	-2.74495	0.0213936	Zm00001d052840	-2.41285	0.0301515	Zm00001d050666	-5.16955	0.0146039	Zm00001d011734	-1.94396	0.00100437
Zm00001d048672	-2.30536	0.000244228	Zm00001d003039	7.75639	1.5167e-05	Zm00001d041568	-6.2364	0.0217734	Zm00001d053878	1.98807	0.0304147	Zm00001d037634	3.79754	0.0149082	Zm00001d002193	-2.86754	0.00100465
Zm00001d037533	2.30378	0.000244332	Zm00001d025828	-1.71876	1.54713e-05	Zm00001d018400	-5.6252	0.0220504	Zm00001d018280	-1.30147	0.0310878	Zm00001d053707	-5.67688	0.014973	Zm00001d008977	-1.3702	0.00101202
Zm00001d002139	-1.61374	0.000250548	Zm00001d049364	1.68059	1.60672e-05	Zm00001d044780	-4.71267	0.0220585	Zm00001d031737	5.13793	0.0310898	Zm00001d052901	-1.54222	0.0153889	Zm00001d017551	1.08022	0.00102967
Zm00001d031869	-3.62897	0.000250899	Zm00001d025209	2.82373	1.64349e-05	Zm00001d007260	-6.39645	0.0221496	Zm00001d023478	-1.00563	0.0310966	Zm00001d035649	-2.53417	0.0157165	Zm00001d026029	1.17778	0.00105043
Zm00001d023390	-1.34839	0.000257969	Zm00001d031997	1.43365	1.65169e-05	Zm00001d004990	1.73981	0.0226924	Zm00001d048204	4.60694	0.031236	Zm00001d040089	-1.56473	0.0158732	Zm00001d013892	1.74163	0.00105401
Zm00001d050490	1.07935	0.000258327	Zm00001d020057	7.33276	1.65625e-05	Zm00001d043851	-5.51204	0.0226924	Zm00001d034820	-1.60459	0.0313199	Zm00001d009732	-1.21192	0.0159407	Zm00001d003894	-2.48601	0.00110141
Zm00001d018150	-1.10729	0.000262842	Zm00001d025390	7.41399	1.66712e-05	Zm00001d052234	-2.60055	0.0227998	Zm00001d026584	-6.10693	0.0316776	Zm00001d005639	1.40353	0.0161505	Zm00001d013310	1.06505	0.0011372
Zm00001d024840	-1.18247	0.000264485	Zm00001d018730	7.32495	1.66796e-05	Zm00001d032116	-1.36299	0.0228896	Zm00001d031839	-1.04984	0.03175	Zm00001d051130	-6.59563	0.0161505	Zm00001d029455	2.13449	0.00113943
Zm00001d035206	-7.54906	0.000266464	Zm00001d023389	7.27155	1.69082e-05	Zm00001d038219	-1.7407	0.0229257	Zm00001d048914	-2.80022	0.0320638	Zm00001d012501	-1.07433	0.0162076	Zm00001d050910	1.08249	0.00115132
Zm00001d045098	-2.60898	0.00027544	Zm00001d017475	2.91745	1.78358e-05	Zm00001d013165	1.24403	0.0229311	Zm00001d047233	-5.46657	0.0329763	Zm00001d021272	-1.22638	0.0168644	Zm00001d039529	-6.26198	0.00116682
Zm00001d001524	-8.15082	0.000286414	Zm00001d043331	4.70785	1.80162e-05	Zm00001d015837	-5.20027	0.0229385	Zm00001d030613	1.19022	0.0331766	Zm00001d031923	-6.29475	0.0168894	Zm00001d044713	1.12415	0.00119787
Zm00001d011331	-1.1163	0.000286414	Zm00001d047412	7.42719	1.9404e-05	Zm00001d013800	-5.3226	0.0231851	Zm00001d012258	-2.26274	0.0334006	Zm00001d040351	-2.65523	0.0169197	Zm00001d029370	-7.00821	0.00120725
Zm00001d050897	1.16412	0.000286457	Zm00001d007940	1.46584	1.97788e-05	Zm00001d033806	-5.08601	0.0233615	Zm00001d003958	-5.04517	0.0341883	Zm00001d007418	-1.84757	0.0170532	Zm00001d025199	-1.63498	0.00121434
Zm00001d050115	-2.93649	0.000289012	Zm00001d012955	4.5865	1.99194e-05	Zm00001d028472	-5.4879	0.0236395	Zm00001d034629	1.10648	0.0343558	Zm00001d014383	-5.53445	0.0171257	Zm00001d037477	-1.35366	0.00121688
Zm00001d045089	-1.05492	0.000293003	Zm00001d007084	7.84302	2.03249e-05	Zm00001d014383	-5.3782	0.0236958	Zm00001d041983	1.76726	0.0344941	Zm00001d046192	-2.27645	0.0171979	Zm00001d053591	-1.10619	0.00122024
Zm00001d028550	-6.19017	0.000301411	Zm00001d021945	7.37405	2.04308e-05	Zm00001d051422	-1.12902	0.0238111	Zm00001d048437	1.81056	0.0346555	Zm00001d008956	-1.59676	0.0172211	Zm00001d004709	-6.75261	0.00122487
Zm00001d047309	-2.13109	0.000301411	Zm00001d006172	8.43306	2.0665e-05	Zm00001d027383	-3.0074	0.0238111	Zm00001d014671	-4.57227	0.0346555	Zm00001d007260	-6.52698	0.0173306	Zm00001d008923	-2.93731	0.00122704
Zm00001d032279	-1.1651	0.000301565	Zm00001d049449	7.42834	2.10246e-05	Zm00001d035637	1.08309	0.024383	Zm00001d043978	-2.37436	0.0349687	Zm00001d048310	4.96084	0.0173435	Zm00001d031128	1.46963	0.00122751
Zm00001d006759	-7.20212	0.000322271	Zm00001d037759	7.33377	2.12151e-05	Zm00001d053688	-1.40972	0.0244562	Zm00001d024977	-1.39474	0.0349977	Zm00001d001285	-5.16691	0.0176086	Zm00001d019450	-1.68323	0.00123526
Zm00001d023304	-1.29528	0.000322271	Zm00001d004033	7.2094	2.15161e-05	Zm00001d033821	-1.73857	0.0245537	Zm00001d051178	1.0345	0.035193	Zm00001d011020	-1.09075	0.0185859	Zm00001d005432	1.01309	0.00128945
Zm00001d040331	-1.31412	0.000325082	Zm00001d041323	7.29994	2.15381e-05	zma-MIR166a	1.53947	0.0255509	Zm00001d030899	-1.35704	0.0353518	Zm00001d038755	-1.82957	0.0186889	Zm00001d041760	2.09729	0.00128945
Zm00001d010519	-1.28294	0.000345711	Zm00001d001780	1.17741	2.28141e-05	Zm00001d017239	-1.10821	0.026076	Zm00001d009732	-1.13816	0.0354571	Zm00001d033288	-1.03807	0.0188237	Zm00001d001808	-1.15404	0.00131513
Zm00001d010850	-1.06666	0.000357008	Zm00001d018425	-3.81217	2.39202e-05	Zm00001d017111	-1.65431	0.0262687	snoZ112	-4.44699	0.0355423	Zm00001d036051	-5.35285	0.018856	Zm00001d045098	2.61898	0.00132375
Zm00001d040650	-1.32616	0.000360128	Zm00001d017545	-3.09607	2.61126e-05	Zm00001d024710	-1.99546	0.026815	snoZ199	1.783	0.0355914	Zm00001d027734	-1.03618	0.0192564	Zm00001d023939	-1.29656	0.00139904
Zm00001d015526	6.64519	0.00036267	Zm00001d053653	2.83321	2.62704e-05	Zm00001d013219	-1.21032	0.0271199	Zm00001d045201	4.79764	0.0363598	Zm00001d038925	1.2323	0.0192944	Zm00001d036706	-1.70305	0.00145783
Zm00001d013199	-1.00261	0.000381325	Zm00001d046554	7.30522	2.70575e-05	Zm00001d007949	-1.5388	0.027259	Zm00001d047281	-4.74498	0.0363775	Zm00001d050964	-1.02665	0.0198738	Zm00001d007521	-1.03692	0.00148265
Zm00001d015465	1.4444	0.000421989	Zm00001d049117	7.18342	2.75473e-05	snoR97	1.10105	0.027358	Zm00001d040651	4.47204	0.0363775	Zm00001d016204	-1.3321	0.0200228	Zm00001d014459	-1.00359	0.00150243
Zm00001d042421	-1.38252	0.000447389	Zm00001d033585	1.0196	2.78432e-05	Zm00001d011226	-1.0177	0.0274065	Zm00001d018066	-1.7536	0.0368127	Zm00001d008539	-1.28013	0.0202981	Zm00001d023349	-1.13742	0.00153767
Zm00001d003319	-1.91571	0.000454851	Zm00001d020274	1.27758	2.829e-05	Zm00001d006025	-4.70584	0.0275592	Zm00001d014669	-2.45793	0.0377367	Zm00001d022405	-2.18842	0.0202981	Zm00001d029883	-1.08317	0.001539
Zm00001d012544	-1.02258	0.000468539	Zm00001d053711	-1.28586	3.1448e-05	Zm00001d002939	-4.85414	0.0275592	Zm00001d028240	-4.87863	0.0377367	Zm00001d054013	-1.39026	0.0202981	Zm00001d041323	-1.33042	0.00156978
Zm00001d036213	1.19052	0.000480249	Zm00001d022308	7.21381	3.29559e-05	Zm00001d053648	-5.20566	0.0276466	Zm00001d022560	-6.77324	0.0385104	Zm00001d007125	-3.61477	0.0206038	Zm00001d044568	1.69047	0.00158715
Zm00001d049449	-1.81501	0.000483327	Zm00001d048305	2.90716	3.37957e-05	Zm00001d021391	-5.49311	0.0276624	Zm00001d000683	-1.68491	0.0393218	Zm00001d007206	-1.07158	0.0208883	Zm00001d053363	-1.54748	0.00163601
Zm00001d012245	-1.21336	0.000490845	Zm00001d004118	7.48432	3.55962e-05	Zm00001d001730	-6.51565	0.0279171	Zm00001d049009	-2.42591	0.0396325	Zm00001d049939	-1.14748	0.0209637	Zm00001d025838	-6.05903	0.00165023
Zm00001d004929	-1.04099	0.000501189	Zm00001d045670	-7.59501	3.55962e-05	Zm00001d012972	-2.07969	0.0279988	Zm00001d042119	-1.1418	0.0397151	Zm00001d007916	-1.9129	0.0213193	Zm00001d017588	-1.61244	0.00165671
Zm00001d048695	-1.08936	0.000507026	Zm00001d053890	7.17659	3.6606e-05	Zm00001d014516	-5.83163	0.0281946	Zm00001d041412	-6.02296	0.0397683	Zm00001d036598	-1.85086	0.0226107	Zm00001d022995	1.38814	0.00167731
Zm00001d017617	-1.33584	0.00051243	Zm00001d031205	7.27189	3.71366e-05	Zm00001d022788	-5.72876	0.0290556	Zm00001d054043	-2.66492	0.0399076	Zm00001d020214	-1.82011	0.0229239	Zm00001d031462	-5.65588	0.00169481
Zm00001d034667	-3.14138	0.000513138	Zm00001d029476	7.1047	3.79463e-05	Zm00001d016722	-1.25039	0.0293945	Zm00001d002105	1.00192	0.040288	Zm00001d018130	-5.93313	0.0229895	Zm00001d015774	-1.30975	0.0017036
Zm00001d028962	-1.12596	0.000517745	Zm00001d036907	7.12362	3.82734e-05	Zm00001d045527	1.19806	0.0294975	Zm00001d045670	-2.85222	0.0403262	Zm00001d019423	-2.61088	0.0230238	Zm00001d014199	-6.53174	0.00171703
Zm00001d045764	1.01033	0.000535723	Zm00001d049540	1.67205	3.9846e-05	Zm00001d000270	-2.97631	0.0299038	Zm00001d041760	1.57609	0.0403289	Zm00001d042818	4.82393	0.023152	Zm00001d040089	-1.84233	0.00172953
Zm00001d014053	1.67354	0.000544084	Zm00001d010972	2.97705	4.05951e-05	Zm00001d019563	-3.43621	0.03011	Zm00001d035087	-1.07779	0.0415086	Zm00001d039564	-1.3275	0.0231677	Zm00001d032183	-1.08194	0.00175466
Zm00001d048201	-1.2847	0.000584252	Zm00001d017828	-1.18865	4.08989e-05	Zm00001d018746	1.29611	0.0301612	Zm00001d007821	3.13104	0.0415258	Zm00001d043765	-1.83781	0.0233198	Zm00001d014436	-1.3924	0.00179177
Zm00001d023808	-1.03235	0.000595362	Zm00001d025683	7.36251	4.11096e-05	Zm00001d050666	-2.47333	0.0301612	Zm00001d029554	1.41124	0.0417036	Zm00001d021736	-5.68637	0.0233339	Zm00001d014200	-6.34292	0.00184176
Zm00001d016165	1.39021	0.000601561	Zm00001d031647	-1.87357	4.11418e-05	Zm00001d048181	-6.15362	0.0301612	Zm00001d009452	-6.44614	0.0420768	Zm00001d019978	-7.46629	0.0236037	Zm00001d031118	-2.75378	0.00187052
Zm00001d018961	1.20975	0.000606886	Zm00001d014808	7.04727	4.22291e-05	Zm00001d047191	1.74457	0.0304011	Zm00001d026264	-1.34354	0.0430955	Zm00001d032859	-1.10656	0.0236119	Zm00001d016165	1.26905	0.00201237
Zm00001d030512	-1.23308	0.000629092	Zm00001d011372	7.67872	4.25916e-05	Zm00001d011096	-2.59902	0.0304179	Zm00001d009423	-4.73239	0.0432454	Zm00001d047281	-4.94291	0.0236617	Zm00001d000141	-3.36852	0.00208062
Zm00001d053565	-1.04654	0.000629886	Zm00001d025118	1.62956	4.43233e-05	Zm00001d037837	4.24758	0.0304698	Zm00001d005372	-4.91487	0.0436867	Zm00001d046054	-1.24415	0.0238125	Zm00001d045747	-5.72908	0.00211577
Zm00001d007521	-1.091	0.000630556	Zm00001d041492	-8.41288	4.5192e-05	Zm00001d043080	2.06496	0.0304849	Zm00001d041756	-1.36862	0.0443423	Zm00001d018331	5.36041	0.023913	Zm00001d032057	-6.46944	0.00215225
Zm00001d033726	1.45598	0.000670796	Zm00001d023939	7.03097	4.6527e-05	Zm00001d034242	-1.02111	0.0305421	Zm00001d036145	1.29681	0.0444513	Zm00001d008877	-2.17772	0.0246679	Zm00001d002740	1.57114	0.00227203
Zm00001d051681	-1.00674	0.000676316	Zm00001d011478	6.97917	4.66424e-05	Zm00001d025046	5.61814	0.0308252	Zm00001d029062	-2.11825	0.0450349	Zm00001d024171	1.51883	0.0247623	Zm00001d053174	1.25978	0.00227941
Zm00001d015968	1.0185	0.000679211	Zm00001d049651	7.4514	4.84329e-05	Zm00001d024674	1.99897	0.0308252	Zm00001d014893	-4.93364	0.0451387	Zm00001d039116	-2.85874	0.0250449	Zm00001d007075	1.7018	0.00229399
Zm00001d051836	-1.21282	0.000686146	Zm00001d010672	1.44452	4.88116e-05	Zm00001d005543	-1.33866	0.0320933	Zm00001d029902	2.15275	0.0456556	Zm00001d035677	2.68249	0.0251071	Zm00001d036872	-7.10806	0.00230152
Zm00001d039192	1.14649	0.000711997	Zm00001d027937	7.19971	4.99383e-05	Zm00001d044481	1.29613	0.0323901	Zm00001d014895	1.24228	0.0459789	Zm00001d013217	-3.01068	0.0252006	Zm00001d001456	-1.64886	0.00233887
Zm00001d045901	-1.75219	0.000716009	Zm00001d020825	7.16523	5.0468e-05	Zm00001d048957	-2.66776	0.0328495	Zm00001d052019	-1.92543	0.0462994	Zm00001d045324	-1.3646	0.0253328	Zm00001d025845	1.14975	0.00234335
Zm00001d051550	-1.17067	0.000760097	Zm00001d049707	7.3032	5.12158e-05	Zm00001d043523	1.73241	0.0335873	Zm00001d009578	1.43823	0.0465606	Zm00001d050595	-5.16911	0.0258038	Zm00001d039974	-1.35151	0.00235914
Zm00001d007800	5.87317	0.000770565	Zm00001d040283	7.05178	5.1338e-05	Zm00001d006304	1.08336	0.0335873	Zm00001d003744	-1.12409	0.0468787	Zm00001d009338	3.58402	0.0259228	Zm00001d042228	-6.20703	0.00238985
Zm00001d022995	1.44994	0.000772136	Zm00001d044088	7.29616	5.22466e-05	Zm00001d034388	-4.71437	0.0338341	Zm00001d007603	-5.05455	0.0469086	Zm00001d048672	-1.52724	0.0262418	Zm00001d029743	1.3878	0.00239478
Zm00001d026161	-1.32888	0.000773262	Zm00001d028576	1.19018	5.37533e-05	Zm00001d017818	-3.27935	0.0339952	Zm00001d005487	1.45343	0.0476341	Zm00001d021215	-3.34022	0.026321	Zm00001d046140	-1.29964	0.00239537
Zm00001d027560	-6.19895	0.00077487	Zm00001d013083	1.89719	5.51855e-05	Zm00001d047165	1.45483	0.0343744	Zm00001d026585	-1.79156	0.0485462	Zm00001d023791	-1.3256	0.0263252	Zm00001d002278	-1.73189	0.00246717
Zm00001d015964	-1.28261	0.000789369	Zm00001d034961	1.00818	5.61259e-05	Zm00001d041480	-5.10196	0.0344812	Zm00001d035656	-1.28673	0.048677	Zm00001d017375	1.35401	0.0263723	Zm00001d040145	-1.09001	0.00249767
Zm00001d018411	-6.568	0.00081673	Zm00001d028116	2.36137	5.64091e-05	Zm00001d033592	-5.92308	0.034913	Zm00001d011162	-5.75095	0.0497528	Zm00001d025558	1.92172	0.0263723	Zm00001d035649	-3.26247	0.00250582
Zm00001d015676	-1.45634	0.000817288	Zm00001d047166	-8.55012	5.91114e-05	Zm00001d025931	-6.1938	0.035378	Zm00001d002187	-1.01681	0.0501903	Zm00001d005338	1.33701	0.0265676	Zm00001d033596	1.3657	0.00256585
Zm00001d009610	1.22218	0.000821278	Zm00001d002091	6.95528	6.02788e-05	Zm00001d047746	-1.42293	0.035378	Zm00001d015485	-1.233	0.0501903	Zm00001d022629	-8.01716	0.0265676	Zm00001d047166	-4.83901	0.00259818
Zm00001d020723	-2.34359	0.000824431	Zm00001d006133	7.07982	6.15772e-05	Zm00001d022246	2.39132	0.0354357	Zm00001d012629	-2.58693	0.0503136	Zm00001d007514	5.19933	0.0268136	Zm00001d000652	-2.46886	0.00259857
Zm00001d042886	1.2241	0.000828524	Zm00001d010148	1.25822	6.2646e-05	Zm00001d002706	4.66072	0.0358287	Zm00001d012221	-5.07097	0.0505594	Zm00001d010044	-1.4213	0.0268136	Zm00001d036515	1.26623	0.00261685
Zm00001d034078	-1.2112	0.000834528	Zm00001d027807	-1.00332	6.33356e-05	Zm00001d041412	-6.09012	0.0358287	Zm00001d001285	-2.84759	0.0507945	Zm00001d034937	-6.2661	0.0268898	Zm00001d030994	2.07207	0.00266659
Zm00001d039594	-1.1175	0.000849966	Zm00001d014355	6.84736	6.35527e-05	Zm00001d012124	1.53922	0.0359382	Zm00001d002369	-6.14576	0.0513902	Zm00001d015670	-1.19503	0.0273608	Zm00001d039065	-6.87559	0.0027015
Zm00001d024314	-1.05816	0.000857504	Zm00001d043336	7.20547	6.35879e-05	Zm00001d026412	-1.08171	0.0359756	Zm00001d003728	-2.17608	0.0515179	Zm00001d051664	-1.44358	0.0275792	Zm00001d048518	-1.16716	0.00274271
Zm00001d035205	1.61957	0.000857504	Zm00001d014157	7.10901	6.79124e-05	Zm00001d022010	-5.28623	0.0361589	Zm00001d007718	4.28113	0.0515423	Zm00001d003017	-2.49119	0.0277202	Zm00001d039564	-1.57391	0.00274505
Zm00001d021512	-1.02279	0.000862265	Zm00001d023062	1.55904	7.10335e-05	Zm00001d002504	-1.08187	0.0364709	Zm00001d028395	-5.25552	0.0521291	Zm00001d033827	1.65165	0.0280319	Zm00001d023791	-1.63363	0.00275557
Zm00001d005905	-2.8937	0.000867885	Zm00001d049712	7.1957	7.2505e-05	Zm00001d005852	-2.44889	0.0365384	Zm00001d034939	1.66295	0.0523055	Zm00001d003897	-1.30182	0.0280721	Zm00001d051615	-1.97731	0.00277639
Zm00001d013020	-2.40205	0.000869117	Zm00001d052314	6.95129	7.25137e-05	Zm00001d031954	-2.65883	0.0367764	Zm00001d003430	2.33363	0.0526442	Zm00001d015153	-1.55539	0.028121	Zm00001d000770	-1.29224	0.0027882
Zm00001d053371	1.39762	0.000900011	Zm00001d033748	7.12609	7.46687e-05	Zm00001d048841	-1.12555	0.036885	Zm00001d019277	-2.32507	0.0529434	Zm00001d037062	-1.16077	0.0281774	Zm00001d028428	-2.01529	0.0028075
Zm00001d050593	7.94779	0.000901859	Zm00001d007516	2.37667	7.47926e-05	Zm00001d043164	-3.47488	0.0374603	Zm00001d034838	1.50514	0.0529929	Zm00001d036724	1.09892	0.0282395	Zm00001d035935	-1.46177	0.0028133
Zm00001d045427	-1.62329	0.000909189	Zm00001d043320	1.92434	7.47926e-05	Zm00001d028050	-1.40304	0.0376049	Zm00001d003807	-1.04878	0.0532682	Zm00001d045153	-1.54147	0.0284443	Zm00001d008851	2.10718	0.00284998
Zm00001d010338	1.44445	0.000921592	Zm00001d003346	-4.94382	7.71305e-05	Zm00001d042968	1.24205	0.0382652	Zm00001d014093	-1.09272	0.0534362	Zm00001d012414	-4.94292	0.028571	Zm00001d012562	-1.24432	0.00285014
Zm00001d014523	1.20439	0.000927709	Zm00001d029762	-1.42612	7.72164e-05	Zm00001d009871	-5.08469	0.0385695	Zm00001d045217	7.53509	0.0534823	Zm00001d021318	-5.16922	0.0287266	Zm00001d024710	2.09307	0.0028656
Zm00001d023882	1.74193	0.000927709	Zm00001d001861	-4.85554	7.74777e-05	Zm00001d053634	-2.23948	0.0388305	Zm00001d018134	-2.74134	0.0538571	Zm00001d023767	-1.30932	0.0287814	Zm00001d009826	-1.41198	0.00286845
Zm00001d029455	4.36346	0.000939503	Zm00001d014168	-1.03057	7.85242e-05	Zm00001d049816	-1.14451	0.0390886	Zm00001d010997	1.0237	0.0539996	Zm00001d021553	-5.67995	0.0287937	Zm00001d013369	1.55944	0.00290639
Zm00001d006733	-6.67874	0.000955924	Zm00001d002641	1.31314	7.9045e-05	Zm00001d021746	-5.18894	0.0392939	Zm00001d001917	-2.21159	0.0542385	Zm00001d021567	-5.67995	0.0287937	Zm00001d031053	-1.19533	0.00290639
Zm00001d047636	1.1801	0.000978888	Zm00001d045165	1.50714	7.95694e-05	Zm00001d043247	-5.5632	0.0394639	Zm00001d045993	-2.43041	0.0546189	Zm00001d005736	-5.04585	0.0291942	Zm00001d028752	-1.00885	0.00293435
Zm00001d034373	1.93149	0.00104197	Zm00001d037725	7.13254	8.17041e-05	Zm00001d020575	-4.71453	0.0395832	Zm00001d051877	-4.43396	0.0546909	Zm00001d032081	-1.35188	0.0296352	Zm00001d002551	1.17301	0.00293734
Zm00001d013369	1.67546	0.0010483	Zm00001d011619	6.89696	8.34812e-05	Zm00001d042357	-3.40609	0.0399158	Zm00001d033405	-1.10372	0.0549677	Zm00001d002615	1.05822	0.0299634	Zm00001d011301	-5.41713	0.00295718
Zm00001d048862	-2.15364	0.00105679	Zm00001d022518	2.65483	8.50922e-05	Zm00001d021945	-1.12428	0.0402863	Zm00001d003040	-1.64402	0.0552403	Zm00001d028395	-5.6085	0.0301072	Zm00001d017984	-1.09965	0.00296666
Zm00001d029932	-6.08106	0.00106417	Zm00001d016544	3.66789	8.60192e-05	Zm00001d053006	-1.16218	0.0403048	Zm00001d023342	-4.20745	0.0560904	Zm00001d040670	-2.60624	0.0303445	Zm00001d012400	1.08756	0.0029915
Zm00001d011784	-1.69714	0.00109112	Zm00001d005910	6.89874	8.80009e-05	Zm00001d048665	1.00907	0.0403711	Zm00001d053648	-3.11297	0.0560904	Zm00001d027480	1.03358	0.0303645	Zm00001d022308	-1.51495	0.00299851
Zm00001d049452	-4.14969	0.00113187	Zm00001d023604	-2.07905	9.14094e-05	Zm00001d042948	-6.19377	0.0410615	Zm00001d011714	-5.3837	0.0570632	Zm00001d053688	-1.38513	0.0303937	Zm00001d049848	-1.17799	0.00300906
Zm00001d015211	-1.0284	0.00114688	Zm00001d014093	6.87465	9.19321e-05	Zm00001d045347	-5.0727	0.0410984	Zm00001d050315	1.40423	0.057093	Zm00001d052939	1.48537	0.0304613	Zm00001d008646	-1.23102	0.00301151
Zm00001d039675	2.74553	0.00114823	Zm00001d029697	7.17812	9.52549e-05	Zm00001d043267	-4.69868	0.0412439	Zm00001d039618	-3.66571	0.0572688	Zm00001d016766	1.72277	0.0309106	Zm00001d018649	-5.59048	0.00301854
Zm00001d047797	-1.51271	0.00118024	Zm00001d042396	7.01704	9.52549e-05	Zm00001d008900	-5.20634	0.0419915	Zm00001d002987	1.83406	0.0586665	Zm00001d034834	-3.16405	0.0309213	Zm00001d027170	-1.07934	0.00302658
Zm00001d051644	-6.19598	0.00118024	Zm00001d003678	-1.44087	9.59033e-05	Zm00001d007942	-4.39323	0.0423539	Zm00001d036710	-5.91154	0.0590395	Zm00001d037687	-1.13321	0.0313574	Zm00001d028359	-1.92913	0.00305164
Zm00001d043076	-2.76176	0.00120606	Zm00001d036865	1.31607	9.82782e-05	Zm00001d036651	-5.77894	0.0430989	Zm00001d024070	1.70603	0.0590679	Zm00001d033019	-3.37716	0.0315156	Zm00001d050475	1.22856	0.00311862
Zm00001d040865	1.54158	0.00121174	Zm00001d032226	3.74623	0.000104808	Zm00001d011711	-4.38879	0.0431757	ENSRNA049459008	1.82821	0.0596901	Zm00001d047600	1.22402	0.0315931	Zm00001d039051	-1.23631	0.00311862
Zm00001d052603	1.04908	0.00121803	Zm00001d034663	6.99441	0.00010753	Zm00001d006447	4.48055	0.0443875	Zm00001d051102	1.17003	0.0600491	Zm00001d031059	-2.02155	0.0321854	Zm00001d041824	-1.4551	0.00313472
Zm00001d040089	-1.86606	0.00127975	Zm00001d031480	-7.77057	0.000109255	Zm00001d009338	2.91028	0.0445628	Zm00001d042642	1.15891	0.0600504	Zm00001d019696	-1.51475	0.0330719	Zm00001d051699	-2.1445	0.00313515
Zm00001d003017	-4.53943	0.00128176	Zm00001d023577	6.8262	0.000110122	Zm00001d035677	1.76133	0.0447545	Zm00001d032471	1.59812	0.060076	Zm00001d053084	-1.00585	0.033429	Zm00001d049798	-1.66393	0.00318483
Zm00001d047573	-2.8988	0.00131053	Zm00001d011020	-1.54795	0.000111901	Zm00001d025816	1.53363	0.0451382	Zm00001d033748	1.49488	0.060899	Zm00001d042643	-5.68161	0.0334525	Zm00001d046717	-6.85869	0.00318544
Zm00001d031581	-2.67484	0.00133026	Zm00001d049048	5.80992	0.000118354	Zm00001d036426	-2.49026	0.0462924	Zm00001d009828	-1.2409	0.0610027	Zm00001d001966	-1.18669	0.034096	Zm00001d034175	-2.11089	0.00318619
Zm00001d044318	-2.31467	0.00135687	Zm00001d043942	4.47314	0.000119155	Zm00001d030685	1.1932	0.0463897	Zm00001d013967	1.72674	0.0613035	Zm00001d030423	1.15835	0.0343033	Zm00001d052591	-1.01544	0.00320489
Zm00001d036683	-2.07391	0.001361	Zm00001d041613	2.70484	0.000123322	Zm00001d038925	1.12542	0.0464597	Zm00001d007559	-3.36376	0.0613667	Zm00001d036828	-1.45868	0.0347538	Zm00001d047467	-1.12047	0.00322724
Zm00001d023368	1.17385	0.00137054	Zm00001d027222	2.15491	0.000124185	Zm00001d029510	-4.74508	0.0465639	Zm00001d020384	-1.44285	0.0615331	Zm00001d015246	-1.02486	0.0354314	Zm00001d006251	-3.03391	0.00327748
Zm00001d043733	1.54308	0.00137054	Zm00001d033147	-1.32328	0.000124185	Zm00001d029455	-1.51512	0.0486807	Zm00001d036867	-6.59421	0.0623604	Zm00001d008878	-5.05946	0.0354625	Zm00001d028076	3.23995	0.00331633
Zm00001d013724	-1.01473	0.00138323	Zm00001d024674	2.81352	0.000129672	Zm00001d006443	-5.90228	0.0487831	Zm00001d037573	1.14993	0.0627183	Zm00001d021701	-3.48626	0.0354988	Zm00001d007940	-1.01115	0.00333788
Zm00001d002419	-3.80367	0.00141258	Zm00001d012964	6.87818	0.000134678	Zm00001d018661	-5.1153	0.049181	Zm00001d048151	-4.99886	0.0628045	Zm00001d001861	-2.11986	0.036396	Zm00001d010336	-1.08863	0.00334966
Zm00001d031750	1.15331	0.00142287	Zm00001d023390	6.67968	0.000135238	Zm00001d044750	-3.12233	0.049634	Zm00001d052845	-1.05399	0.0628945	Zm00001d036492	-5.52073	0.0370933	Zm00001d032081	-1.62603	0.0033715
Zm00001d021850	-1.84935	0.00143788	Zm00001d017767	-1.01867	0.000144341	Zm00001d006078	-2.60526	0.0496984	Zm00001d018478	2.40981	0.064212	Zm00001d035459	-5.74955	0.0371415	Zm00001d011784	-1.6785	0.00337426
Zm00001d024875	-1.13421	0.00145014	Zm00001d011969	5.36092	0.000148842	Zm00001d043383	-1.70857	0.0501299	Zm00001d018927	2.54785	0.064212	Zm00001d050107	-5.51531	0.0372402	Zm00001d016786	6.18269	0.00339851
Zm00001d023409	-1.673	0.00145552	Zm00001d022995	6.64315	0.000149902	Zm00001d043942	-4.70852	0.0504117	Zm00001d022599	-7.35915	0.0646384	Zm00001d003546	1.24294	0.0372826	Zm00001d015952	-1.50565	0.00343527
Zm00001d025550	3.18649	0.00148278	Zm00001d039618	-8.2484	0.000152772	Zm00001d021430	-5.10292	0.0505179	Zm00001d033117	-4.71482	0.0647609	Zm00001d030984	4.51061	0.0373687	Zm00001d036342	1.09594	0.00346583
Zm00001d046073	-1.15267	0.00151674	Zm00001d051416	-1.27008	0.000153856	Zm00001d024655	-6.12363	0.0505179	Zm00001d024251	-5.58632	0.0650908	Zm00001d046529	-1.09306	0.0373932	Zm00001d040735	-6.25672	0.00353713
Zm00001d037454	1.34182	0.00152565	Zm00001d028115	1.50686	0.000156549	Zm00001d020862	-1.75424	0.0507533	Zm00001d042967	-5.39942	0.0657684	Zm00001d016792	-1.21448	0.0374078	Zm00001d002103	-1.61317	0.00353713
Zm00001d010005	-1.43813	0.00154624	Zm00001d045108	-1.02042	0.000160187	ENSRNA049465331	1.13812	0.0508373	Zm00001d030832	-1.02143	0.0660819	Zm00001d009596	-1.10404	0.037437	Zm00001d051203	1.15864	0.00359342
Zm00001d034262	1.04624	0.00156314	Zm00001d014520	2.07141	0.000162015	Zm00001d009356	-2.26519	0.0519196	Zm00001d009447	-4.35031	0.0663396	Zm00001d021688	-4.81234	0.0374839	Zm00001d020424	-3.14512	0.00365154
Zm00001d010492	-7.15402	0.00158915	Zm00001d020107	7.24619	0.000164406	Zm00001d044881	-3.03175	0.0519196	Zm00001d007479	-1.60665	0.0664402	Zm00001d049990	-5.2659	0.0374853	Zm00001d041322	-1.4895	0.00365154
Zm00001d033044	-6.56963	0.00159844	Zm00001d021545	6.85915	0.000164406	Zm00001d022243	4.30519	0.0525888	Zm00001d054069	-2.80847	0.0670475	Zm00001d031120	-5.75597	0.0379672	Zm00001d034219	-5.71144	0.00366206
Zm00001d012634	-1.53609	0.00160471	Zm00001d028193	6.61545	0.000166563	Zm00001d053878	1.83633	0.0530005	Zm00001d038095	-6.14335	0.0679862	Zm00001d047076	1.11993	0.0381604	Zm00001d018868	-5.59869	0.00367279
Zm00001d049276	-1.28894	0.00162518	Zm00001d027038	-1.58344	0.000173648	Zm00001d045617	-1.05534	0.0530356	Zm00001d048843	-1.17848	0.068013	Zm00001d033022	-5.1612	0.0382266	Zm00001d026267	-1.48553	0.00377314
Zm00001d037780	-7.0716	0.00162823	Zm00001d037429	-6.85418	0.000176052	Zm00001d012817	5.53192	0.0532041	Zm00001d036913	-6.23109	0.0681882	snoZ112	-5.19005	0.0382382	Zm00001d010813	-2.27125	0.00377346
Zm00001d012460	1.72151	0.00164502	Zm00001d030984	6.64435	0.000184663	Zm00001d051659	-3.37333	0.0534601	Zm00001d049093	-1.76695	0.0689217	Zm00001d026913	-4.93867	0.0388456	Zm00001d028696	-1.4069	0.00381161
Zm00001d014109	-7.01168	0.00172969	Zm00001d010608	6.75405	0.000198729	Zm00001d022236	6.28552	0.0539178	Zm00001d048542	-2.92135	0.0700026	Zm00001d003929	-5.06164	0.039214	Zm00001d028380	1.24393	0.00383106
Zm00001d018156	2.65309	0.00183993	Zm00001d008386	6.5731	0.000205257	Zm00001d047389	1.86527	0.054434	Zm00001d010633	-1.81691	0.0701219	Zm00001d012464	-4.35723	0.0397113	Zm00001d029476	-1.25992	0.00390774
Zm00001d051183	1.02373	0.00184371	Zm00001d035388	6.70241	0.000205257	Zm00001d045279	-5.40446	0.0546847	Zm00001d049707	1.49687	0.0703378	Zm00001d006589	-2.58274	0.0397729	Zm00001d045901	-1.54822	0.00392025
Zm00001d007569	-6.70208	0.00189361	Zm00001d037586	6.60885	0.000207353	Zm00001d013769	-1.85817	0.0549137	Zm00001d004814	-4.63314	0.0712986	Zm00001d028284	-1.45391	0.0397893	Zm00001d011148	-1.23715	0.00394512
Zm00001d023478	-1.30649	0.00189361	Zm00001d041390	6.90074	0.000212485	ENSRNA049467189	1.46357	0.0552312	Zm00001d049413	-1.27272	0.0715669	Zm00001d039677	-6.47855	0.039871	Zm00001d044915	-1.17321	0.00394512
Zm00001d023465	-1.71856	0.00190538	Zm00001d036145	6.64219	0.000219368	Zm00001d017834	-5.31476	0.0554485	Zm00001d032197	-4.77551	0.0716904	Zm00001d034055	-3.95945	0.0399133	Zm00001d006134	-1.0361	0.00395803
Zm00001d042724	-1.00795	0.0019122	Zm00001d017151	6.51368	0.000221823	Zm00001d034188	-4.54789	0.0554947	Zm00001d014527	-4.55197	0.0717726	Zm00001d035494	-1.56999	0.0401137	Zm00001d007776	-1.35577	0.00400512
Zm00001d003744	1.62409	0.00192604	Zm00001d010489	-1.18957	0.000227744	Zm00001d008130	-5.40449	0.0555716	Zm00001d052653	-5.58593	0.0718266	Zm00001d037533	1.31651	0.0402579	Zm00001d027332	-1.0963	0.00401975
Zm00001d037545	-1.54737	0.00192782	Zm00001d024225	3.69092	0.000231371	Zm00001d038256	2.01098	0.0556826	Zm00001d026306	-1.13311	0.0742583	Zm00001d037079	-1.34193	0.040432	Zm00001d045888	-6.11628	0.00401975
Zm00001d005027	-1.1797	0.00193881	Zm00001d003168	-1.3856	0.000231912	Zm00001d032831	5.18528	0.0556935	Zm00001d042257	-5.44398	0.0744134	Zm00001d023749	1.05442	0.0404392	Zm00001d024775	-5.24911	0.00401975
Zm00001d016731	-1.17546	0.00194419	Zm00001d030584	4.40969	0.000234209	Zm00001d022405	-1.95645	0.0560331	Zm00001d050828	-1.04475	0.0744134	Zm00001d038077	-1.71401	0.0404392	Zm00001d043937	-1.17701	0.00408387
Zm00001d053688	-1.65556	0.00196092	Zm00001d002784	1.26718	0.000241489	Zm00001d012109	-5.37638	0.0561977	Zm00001d048450	-5.39692	0.0748975	Zm00001d014903	-2.70156	0.0404977	Zm00001d010519	-1.07154	0.00409171
Zm00001d027484	-6.25778	0.00198726	Zm00001d045995	1.33058	0.000241489	Zm00001d026012	1.04057	0.056494	Zm00001d017109	3.03233	0.0749859	Zm00001d025517	-6.05712	0.0408047	Zm00001d012532	-5.34404	0.00413716
Zm00001d005065	-1.15377	0.0019899	Zm00001d020899	6.50882	0.000251259	Zm00001d028054	-5.47268	0.0566522	Zm00001d008752	-2.58784	0.0752358	Zm00001d041345	-3.08907	0.0408047	Zm00001d003017	-4.18093	0.00423502
Zm00001d027734	-1.26346	0.00204693	Zm00001d030308	6.62105	0.000254067	Zm00001d006295	-4.57813	0.0568287	Zm00001d033955	-6.45352	0.0768336	Zm00001d028054	-5.68499	0.0411954	Zm00001d014117	-2.99853	0.00428038
Zm00001d032183	-1.03071	0.00204698	Zm00001d017275	-2.89229	0.000256795	Zm00001d034055	-3.67862	0.0572099	Zm00001d044594	-1.20493	0.076982	Zm00001d032831	5.37019	0.0413666	Zm00001d008022	3.59789	0.00432211
Zm00001d051453	-20.4724	0.00207477	Zm00001d021551	2.49074	0.000257907	Zm00001d006509	1.01104	0.0575072	Zm00001d039528	-1.07345	0.0771988	Zm00001d046467	-1.12796	0.0413666	Zm00001d027794	-1.00296	0.0043291
Zm00001d044987	2.96913	0.0021081	Zm00001d028232	6.512	0.000261685	Zm00001d011982	-4.86932	0.057539	ENSRNA049472269	1.36957	0.0771988	Zm00001d031291	-2.28963	0.0414057	Zm00001d022342	1.39608	0.0043706
Zm00001d016461	-1.23686	0.00212322	Zm00001d043389	6.68938	0.000264514	Zm00001d033466	-1.02479	0.0575425	Zm00001d028428	-1.38215	0.0774833	Zm00001d018398	-6.11227	0.0416413	Zm00001d026161	-1.12953	0.00442123
Zm00001d026266	-1.32738	0.0021723	Zm00001d017340	1.01823	0.000267634	Zm00001d030285	-4.96483	0.0582569	Zm00001d033598	-1.47982	0.0790493	Zm00001d025002	-2.54731	0.0420358	Zm00001d020342	-2.53546	0.00445862
Zm00001d003290	-2.15617	0.00217927	Zm00001d051360	6.63575	0.00026852	Zm00001d002369	-6.0065	0.0584183	Zm00001d032549	1.03184	0.0794729	Zm00001d015074	-1.12391	0.0426675	Zm00001d015151	-1.49626	0.00448612
Zm00001d004361	-1.78099	0.00217927	Zm00001d025419	8.18385	0.000279612	Zm00001d045458	-4.39236	0.058593	Zm00001d036278	-4.51086	0.0796258	Zm00001d014124	-1.37688	0.0427282	Zm00001d038331	1.03628	0.00452821
Zm00001d002600	-1.03358	0.00222111	Zm00001d053725	-1.26615	0.00028169	Zm00001d022531	4.6368	0.0589916	Zm00001d044021	-1.89251	0.0797323	Zm00001d006172	-4.93411	0.0430576	Zm00001d015670	-1.35017	0.00455724
Zm00001d011398	-2.20585	0.00226065	Zm00001d004506	6.62791	0.000282223	Zm00001d009163	-4.95812	0.0597918	Zm00001d020861	-4.61431	0.0798349	Zm00001d015195	-5.37185	0.0430576	Zm00001d046192	-2.46827	0.00455751
Zm00001d043906	-1.09131	0.00230237	Zm00001d029137	6.60455	0.000294549	Zm00001d045323	-2.33589	0.0598214	Zm00001d019696	-1.44936	0.0801437	Zm00001d007940	-4.35723	0.0432828	Zm00001d041454	-2.27313	0.00457421
Zm00001d026029	1.09579	0.00230463	Zm00001d023465	6.51086	0.00029993	Zm00001d029002	-1.58204	0.0601476	Zm00001d034137	-1.15063	0.0803247	Zm00001d036206	-1.09518	0.0432828	Zm00001d025349	-6.01727	0.00457832
Zm00001d029743	1.20394	0.00239302	Zm00001d015921	-1.18819	0.000301325	Zm00001d021330	-1.49762	0.0617797	Zm00001d002483	-2.24101	0.0808593	Zm00001d004008	-4.68398	0.0434193	Zm00001d006733	-5.9598	0.00463305
Zm00001d029883	-1.03619	0.00239655	Zm00001d007092	6.55708	0.00030485	Zm00001d015290	1.09129	0.0618438	Zm00001d035703	-3.98478	0.0814854	Zm00001d052418	5.34528	0.0440848	Zm00001d040426	-5.71857	0.00472245
Zm00001d019978	-8.86426	0.00240673	Zm00001d044564	-1.1149	0.00030485	Zm00001d016163	1.36452	0.0620452	Zm00001d043389	1.37329	0.0817139	Zm00001d039340	-5.36794	0.0443235	Zm00001d052434	1.38931	0.00475367
Zm00001d014186	-6.09221	0.00240918	Zm00001d005392	3.20653	0.000307424	Zm00001d011945	-1.26814	0.0621204	Zm00001d017865	-5.01914	0.0822608	Zm00001d036987	2.885	0.0452451	Zm00001d010511	-1.14117	0.00476837
Zm00001d022824	-5.63933	0.00242319	Zm00001d036985	4.70008	0.000311414	Zm00001d014205	-5.56844	0.0624041	Zm00001d017066	-7.97225	0.0825327	Zm00001d044766	-1.73987	0.0453214	Zm00001d025008	-2.61055	0.00492405
Zm00001d009729	1.06231	0.00248555	Zm00001d046170	6.36657	0.000314682	Zm00001d013272	-1.56558	0.0626246	Zm00001d018227	-5.03884	0.082675	Zm00001d050828	-1.10978	0.0454403	Zm00001d004152	-6.5267	0.00492405
Zm00001d029174	-6.56193	0.00248555	Zm00001d016772	6.55706	0.000320242	Zm00001d025805	-4.41549	0.0633578	Zm00001d014021	-3.98228	0.0829205	Zm00001d006304	-1.44449	0.0454839	Zm00001d029886	-1.75537	0.00493879
Zm00001d002103	-1.54469	0.0024904	ENSRNA049474486	1.21218	0.000327955	Zm00001d033903	-1.29038	0.0637457	Zm00001d015635	-4.73524	0.0835117	Zm00001d017222	1.00019	0.045971	Zm00001d011064	-1.39114	0.00494438
Zm00001d029540	-1.13095	0.00251304	Zm00001d039110	7.00086	0.000329081	Zm00001d036152	-1.11625	0.06454	Zm00001d006025	-1.03404	0.0836196	Zm00001d052945	-4.52339	0.0463138	Zm00001d043765	-1.92922	0.00495256
Zm00001d039386	-5.53728	0.00255015	Zm00001d041760	3.32451	0.00033793	Zm00001d019233	1.09604	0.0648826	Zm00001d009508	-2.17246	0.0860176	Zm00001d003120	-3.59668	0.0467212	Zm00001d037672	-1.56417	0.00495256
Zm00001d045015	-2.61489	0.0025575	Zm00001d013769	1.88203	0.000354055	Zm00001d035569	1.02736	0.0653316	Zm00001d000985	4.10333	0.0864483	Zm00001d021999	-2.94508	0.046911	Zm00001d035079	-1.48278	0.00495321
Zm00001d020432	-1.14349	0.00255895	Zm00001d011617	6.24638	0.000354918	Zm00001d024167	4.51614	0.0653316	Zm00001d027801	-1.26983	0.0864582	Zm00001d004591	-1.79772	0.0469644	Zm00001d001327	-1.20877	0.00495943
Zm00001d036879	-2.60899	0.00255895	Zm00001d050008	1.42979	0.00036946	Zm00001d030641	1.80566	0.0655316	Zm00001d002674	-2.17654	0.0866104	Zm00001d001075	-5.59622	0.0469681	Zm00001d017874	-5.87705	0.00495943
Zm00001d020034	1.63687	0.00257329	Zm00001d015085	6.61389	0.000374344	Zm00001d020345	-1.60233	0.0655986	Zm00001d001170	-3.9843	0.0868039	Zm00001d003962	1.21883	0.0470302	Zm00001d039313	-1.30765	0.00509089
Zm00001d015733	3.06205	0.00259918	Zm00001d013283	6.47001	0.000385522	Zm00001d019434	-5.74372	0.0660943	Zm00001d001788	3.53057	0.0871333	Zm00001d012221	-5.06402	0.0470302	Zm00001d042654	-2.28113	0.00511698
Zm00001d006025	-1.48503	0.00260299	Zm00001d013603	-1.43635	0.000391745	Zm00001d007057	-3.20258	0.0666427	Zm00001d046855	-4.16172	0.0876109	Zm00001d020118	-4.53064	0.0470884	Zm00001d042468	2.48589	0.00512638
Zm00001d015721	-1.20177	0.00260299	Zm00001d018156	6.69654	0.000393893	Zm00001d004591	-1.79625	0.0666427	Zm00001d000064	-3.9967	0.0886991	Zm00001d009578	1.37684	0.0477866	Zm00001d048201	-1.09048	0.00517649
Zm00001d021272	-1.39078	0.00260299	Zm00001d051272	6.64778	0.000396816	Zm00001d036846	21.8707	0.0668488	Zm00001d022891	-3.97836	0.0886991	Zm00001d022550	-1.74796	0.0479	Zm00001d005754	-2.21931	0.00519223
Zm00001d004933	-6.01234	0.00260909	Zm00001d038979	2.66654	0.000406314	Zm00001d018696	-1.07793	0.0668899	Zm00001d023391	-3.99778	0.0900477	Zm00001d039824	-5.08541	0.0480916	Zm00001d027378	-1.6159	0.00525554
Zm00001d010060	-2.23472	0.00265821	Zm00001d034373	6.40322	0.000408755	Zm00001d036550	-1.33637	0.0673077	Zm00001d033916	1.0821	0.0906297	Zm00001d037787	-1.02839	0.0486937	Zm00001d044318	-2.14268	0.00534486
Zm00001d002054	-2.22303	0.00266445	Zm00001d048358	6.32851	0.000410317	Zm00001d008542	-5.11657	0.0674603	Zm00001d036846	20.7448	0.0906297	Zm00001d015012	1.26613	0.0491775	Zm00001d037586	-1.38293	0.00537553
Zm00001d041454	-2.50425	0.00267372	Zm00001d022405	-6.66939	0.000421742	Zm00001d013465	-3.29743	0.067658	Zm00001d050550	3.01633	0.0910144	Zm00001d043021	-5.15666	0.0491916	Zm00001d032029	-1.18682	0.0054036
Zm00001d027767	-6.65574	0.00273497	Zm00001d001272	6.28577	0.000429138	Zm00001d000208	-4.20124	0.068565	Zm00001d028474	-4.80175	0.0915622	Zm00001d045101	-2.99376	0.049264	Zm00001d027554	-1.31837	0.00541789
Zm00001d007441	-1.36192	0.00275665	Zm00001d002954	-1.04701	0.000452167	Zm00001d011169	3.02411	0.0686967	Zm00001d022184	-1.01241	0.0916937	Zm00001d052327	-1.49438	0.0497624	Zm00001d049816	-1.4006	0.00547801
Zm00001d007048	-1.8751	0.00279421	Zm00001d051860	-2.44647	0.000462182	Zm00001d048176	-1.18228	0.069809	Zm00001d026650	-1.83597	0.0917205	Zm00001d006251	-2.19006	0.0498145	Zm00001d052399	-2.87794	0.00554611
Zm00001d030862	1.87915	0.00282388	Zm00001d025587	6.20503	0.000516538	snoZ278	-5.29114	0.0702373	Zm00001d039053	-2.64218	0.0917205	Zm00001d039065	-5.25756	0.049853	Zm00001d005472	-6.51567	0.00557588
Zm00001d007139	5.83545	0.00283462	Zm00001d043805	6.2922	0.000519823	Zm00001d041718	-4.99189	0.0706274	Zm00001d017961	-3.86679	0.0934047	Zm00001d041269	-5.51682	0.0509174	Zm00001d034834	-5.63343	0.00559644
Zm00001d035954	-1.19211	0.00291196	Zm00001d038999	6.37641	0.000528325	Zm00001d002090	-4.67894	0.071718	Zm00001d010796	-1.16385	0.094072	Zm00001d010640	-1.98584	0.0510016	Zm00001d034777	-1.03028	0.00563704
Zm00001d033955	-8.89026	0.00293465	Zm00001d022346	6.20596	0.000534759	Zm00001d013968	2.23551	0.0719652	Zm00001d048862	-1.23563	0.0948463	Zm00001d008851	1.59405	0.0513118	Zm00001d018356	-8.07176	0.00564962
Zm00001d049606	-6.0552	0.00299913	Zm00001d036790	6.32852	0.000534759	Zm00001d010445	-1.84858	0.072104	Zm00001d036985	1.00734	0.0951218	Zm00001d039740	-4.82095	0.0514277	Zm00001d017977	-1.16546	0.00570036
Zm00001d009474	7.14621	0.00300226	Zm00001d044567	-1.94078	0.000535864	Zm00001d016928	-1.90509	0.0723477	Zm00001d006820	-4.82065	0.0953338	Zm00001d002065	1.20353	0.0515078	Zm00001d003348	-1.79861	0.00583043
Zm00001d018412	-2.80654	0.0030336	Zm00001d019908	6.30049	0.00054266	Zm00001d002597	-1.30208	0.0725054	Zm00001d039096	4.01018	0.0962049	Zm00001d002103	3.08307	0.0515987	Zm00001d002226	-5.22897	0.00585208
Zm00001d036152	-1.49602	0.0030445	Zm00001d006905	1.06555	0.000543792	Zm00001d022391	2.9428	0.0727661	Zm00001d014141	-1.82046	0.097576	Zm00001d012566	-1.07217	0.0519273	Zm00001d038979	1.57499	0.00591856
Zm00001d016406	2.62982	0.00306238	Zm00001d038282	1.08863	0.000557196	Zm00001d030916	-5.48354	0.0730201	Zm00001d023655	1.00204	0.0978347	Zm00001d010240	-3.88236	0.0519919	Zm00001d027649	-5.42997	0.00597297
Zm00001d001911	6.20374	0.00306501	Zm00001d008956	-1.93432	0.000559576	Zm00001d011819	4.07983	0.0730405	Zm00001d004997	-4.15268	0.0984146	Zm00001d010031	4.70287	0.0522102	Zm00001d024544	-2.4065	0.00600589
Zm00001d011020	-1.20666	0.00306623	Zm00001d047236	-1.76116	0.00057348	Zm00001d020213	1.58268	0.0733129	Zm00001d032026	-3.04759	0.0984501	Zm00001d052893	-5.88538	0.0522615	Zm00001d024655	-7.42849	0.00609364
Zm00001d004055	-6.06769	0.00322244	Zm00001d026267	-1.6937	0.000574313	Zm00001d036600	1.24951	0.0733191	Zm00001d046375	1.59628	0.0987047	Zm00001d044301	-4.09424	0.0525034	Zm00001d037533	1.59696	0.0061305
Zm00001d011762	-2.34356	0.00322244	Zm00001d020780	4.39467	0.000583285	ENSRNA049475445	1.46719	0.0739466	Zm00001d015802	4.24066	0.0989873	Zm00001d028361	4.3183	0.0525766	Zm00001d016443	-2.24862	0.00617814
Zm00001d011619	-1.33869	0.00327675	Zm00001d033297	6.23572	0.000584832	Zm00001d053387	-4.95728	0.0740928	Zm00001d050565	-4.19547	0.0991248	Zm00001d016510	-4.52682	0.0527932	Zm00001d034838	2.14725	0.00659527
Zm00001d008668	-1.6623	0.00328137	Zm00001d002740	1.73411	0.000592358	Zm00001d001736	1.0859	0.0746313				Zm00001d029133	-5.7413	0.0539763	Zm00001d036145	1.53126	0.00660704
Zm00001d028522	-2.42141	0.00332333	Zm00001d053825	6.29827	0.000592486	Zm00001d047916	-2.14824	0.0747896				Zm00001d046934	-5.05272	0.0539763	Zm00001d016733	-3.10342	0.00663509
Zm00001d013603	3.8336	0.0033396	Zm00001d011657	1.91846	0.000593528	Zm00001d046865	-5.34681	0.0750517				Zm00001d049958	-1.55322	0.0547973	Zm00001d016363	-1.28981	0.00664617
Zm00001d003259	-5.58087	0.00335915	Zm00001d020120	6.57025	0.000597628	Zm00001d035623	2.61923	0.0755322				Zm00001d014516	-5.26384	0.0552644	Zm00001d022815	-5.62272	0.00668533
Zm00001d044677	-1.33664	0.00336465	Zm00001d014853	6.28543	0.000599374	Zm00001d001953	1.17228	0.0757682				Zm00001d014597	-1.05699	0.0554709	Zm00001d050981	1.59032	0.00680683
Zm00001d051515	1.23108	0.00341509	Zm00001d051337	6.16772	0.000600062	Zm00001d010887	-5.00606	0.0763872				Zm00001d009660	-5.44451	0.0554806	Zm00001d031367	1.29092	0.00688996
Zm00001d038384	-1.65729	0.00349389	Zm00001d044280	7.92781	0.000622755	Zm00001d026086	3.21766	0.0768876				Zm00001d044844	-5.07344	0.056179	Zm00001d002597	1.80412	0.00690492
Zm00001d003713	1.05029	0.00351321	Zm00001d023808	-1.01838	0.000638121	ENSRNA049467197	1.84539	0.0769082				Zm00001d024482	-4.16506	0.0563495	Zm00001d046529	-1.24264	0.00690492
Zm00001d010159	1.37928	0.00351854	Zm00001d007156	3.71335	0.000645076	Zm00001d053211	4.08276	0.0770747				Zm00001d039282	-5.67309	0.0564213	Zm00001d021850	-1.63049	0.00692358
Zm00001d045888	-6.12948	0.00352689	Zm00001d030766	1.1038	0.000650162	Zm00001d024608	-1.15877	0.077242				Zm00001d046662	-2.69638	0.0575737	Zm00001d009539	1.95532	0.00709081
Zm00001d017111	5.16673	0.00356418	Zm00001d039732	3.14525	0.000655891	Zm00001d039483	1.11845	0.077458				Zm00001d032540	-1.15158	0.0576265	Zm00001d004837	-1.29967	0.0071325
Zm00001d025857	-1.40185	0.00367132	Zm00001d043202	-1.57578	0.000676801	Zm00001d043682	-1.86318	0.0774854				Zm00001d045041	-1.03329	0.0576265	Zm00001d008374	-5.17496	0.00719634
Zm00001d020396	6.07773	0.00371947	Zm00001d052354	-2.06742	0.000680213	Zm00001d036828	-1.38944	0.0775054				Zm00001d025183	-4.81619	0.0577174	Zm00001d044936	-1.86661	0.00722449
Zm00001d002105	-5.31473	0.00373785	Zm00001d012177	1.02137	0.000700375	Zm00001d006825	-5.28497	0.0777518				Zm00001d040546	-1.11876	0.057737	Zm00001d009423	-5.43016	0.00728583
Zm00001d041760	1.88246	0.00373957	Zm00001d021587	6.36782	0.000713824	ENSRNA049455555	-2.41268	0.0780721				Zm00001d045458	-4.3579	0.0579336	Zm00001d007233	2.4212	0.00744127
Zm00001d016332	-2.73663	0.00374717	Zm00001d047611	3.8634	0.000719754	Zm00001d000978	-1.37123	0.0788325				Zm00001d032116	-1.19916	0.0583678	Zm00001d025857	-1.32081	0.00749281
Zm00001d050964	1.18091	0.00374717	Zm00001d009943	-2.81162	0.000720499	Zm00001d005639	1.22348	0.079032				Zm00001d054069	-4.52901	0.0585022	Zm00001d046134	1.18565	0.00760046
Zm00001d017239	-1.5544	0.0037485	Zm00001d031049	-1.34553	0.000721669	Zm00001d002593	-4.21067	0.0790435				Zm00001d018507	-5.943	0.0589839	Zm00001d039744	3.93664	0.00761127
Zm00001d027919	-1.06786	0.0037485	Zm00001d015153	-2.28461	0.000724843	Zm00001d025293	-5.10373	0.0792574				Zm00001d015952	-1.1197	0.0593202	Zm00001d035608	-5.02828	0.00761127
Zm00001d003683	-2.94192	0.00378372	Zm00001d050329	6.27585	0.000724875	Zm00001d018066	-1.43004	0.0797769				Zm00001d001580	-1.35288	0.0594488	Zm00001d038742	-1.31527	0.00767269
Zm00001d039567	-2.31784	0.00385788	Zm00001d025381	2.91794	0.000727221	Zm00001d049286	-2.59627	0.0801412				Zm00001d018634	-5.35597	0.0594551	Zm00001d022315	-5.0168	0.00771571
Zm00001d022550	-2.14429	0.00387994	Zm00001d027826	7.20306	0.000727976	Zm00001d046054	-1.03879	0.0806668				Zm00001d014190	-1.55548	0.0602054	Zm00001d015153	-1.81461	0.00777877
Zm00001d032226	-1.32863	0.00392856	Zm00001d012755	6.1196	0.000746514	Zm00001d026361	-3.97531	0.081394				Zm00001d039177	-3.57363	0.0602355	Zm00001d023304	-1.02392	0.00784573
Zm00001d024693	1.12356	0.00394285	Zm00001d025794	2.39409	0.00074763	Zm00001d014300	1.97217	0.0814326				Zm00001d017290	3.035	0.0603665	Zm00001d019427	-3.60072	0.00785596
Zm00001d047017	-1.03006	0.00397132	Zm00001d047689	7.96366	0.000748476	Zm00001d026809	-5.47804	0.0817356				Zm00001d018735	6.20858	0.0605059	Zm00001d000036	-1.03869	0.00793489
Zm00001d016152	1.59277	0.0039849	Zm00001d002854	2.37743	0.000770601	Zm00001d052939	-1.32008	0.0817356				Zm00001d017118	-4.81122	0.0606634	Zm00001d047851	-5.74222	0.0079419
Zm00001d045080	-1.30836	0.00402825	Zm00001d028361	1.84172	0.000788354	Zm00001d050324	1.11112	0.0821635				Zm00001d049950	-6.534	0.0616403	Zm00001d042192	-1.83556	0.00797304
Zm00001d004468	1.34593	0.00403233	Zm00001d015611	2.59964	0.000797859	Zm00001d033345	-4.20848	0.0828057				Zm00001d016928	-1.51244	0.0617922	Zm00001d042905	-6.17352	0.00797697
Zm00001d013595	5.2844	0.00403233	Zm00001d030760	1.59374	0.000799883	Zm00001d042146	-1.07161	0.0830368				Zm00001d052014	-1.08583	0.0621388	Zm00001d028193	-1.12668	0.00809621
Zm00001d052939	-1.78212	0.00403272	Zm00001d003829	-1.09119	0.000816611	Zm00001d011721	-3.97575	0.0832063				Zm00001d042611	-1.40363	0.062328	Zm00001d039180	-5.766	0.00812311
Zm00001d049560	1.49367	0.00416266	Zm00001d005808	-1.37593	0.000820427	Zm00001d048310	4.08669	0.0832226				Zm00001d033480	1.1766	0.062932	Zm00001d031396	1.00152	0.00816603
Zm00001d004814	-5.99127	0.00418152	Zm00001d012914	6.06823	0.000832602	Zm00001d033005	-5.31543	0.0834903				Zm00001d039712	-1.64318	0.062932	Zm00001d052234	1.16289	0.00819934
Zm00001d041577	-4.57491	0.00421872	Zm00001d014117	-3.47433	0.000832602	snoZ199	1.38792	0.0840743				Zm00001d044750	-2.69182	0.0629759	Zm00001d047076	-2.14424	0.00822862
Zm00001d015138	-3.79373	0.00425119	Zm00001d036845	1.16062	0.000848416	Zm00001d027510	-4.71497	0.0840819				Zm00001d023699	-1.39601	0.06304	Zm00001d017111	1.6966	0.00843208
Zm00001d051664	-1.74473	0.00432824	Zm00001d029886	-2.3637	0.000848695	Zm00001d014111	-6.51553	0.0842267				Zm00001d022545	-1.58061	0.0635465	Zm00001d052002	-1.69628	0.0084733
Zm00001d049390	-1.4281	0.00433877	Zm00001d036983	6.58585	0.000849588	Zm00001d018708	-2.32928	0.0842267				Zm00001d037429	1.49242	0.0638093	Zm00001d042943	1.40122	0.00847463
Zm00001d002232	-3.83226	0.00436705	Zm00001d052938	6.11541	0.00084995	Zm00001d026916	2.27497	0.0852306				Zm00001d034772	-2.14213	0.0638912	Zm00001d011834	-1.61792	0.00864308
Zm00001d042654	-2.29219	0.00440263	Zm00001d006205	6.21694	0.000851086	Zm00001d008421	-5.97016	0.0852306				Zm00001d038686	4.10871	0.0640364	Zm00001d051847	-5.63076	0.00865117
Zm00001d052487	-5.26221	0.00441072	Zm00001d002851	3.36558	0.000861007	Zm00001d053622	1.26612	0.0857756				Zm00001d047187	1.02265	0.0640364	Zm00001d039618	-4.40878	0.00865117
Zm00001d003039	2.00983	0.00444095	Zm00001d006388	6.35947	0.000880691	Zm00001d005812	-4.17958	0.0860013				Zm00001d031443	-1.21641	0.064463	Zm00001d013057	-7.35468	0.008699
Zm00001d036342	1.05972	0.00447642	Zm00001d026516	-2.07312	0.000881213	Zm00001d040691	-4.55894	0.0865926				Zm00001d047394	4.92887	0.0652348	Zm00001d017608	-5.41196	0.00871066
Zm00001d021032	1.00969	0.00451205	Zm00001d011308	4.05979	0.000907897	Zm00001d039039	-1.24721	0.0868707				Zm00001d048699	-1.36093	0.0652348	Zm00001d018194	-5.358	0.00873636
Zm00001d044747	-1.04787	0.00452178	Zm00001d033333	-7.65042	0.000909468	Zm00001d008851	1.30768	0.0869675				Zm00001d047723	-1.89055	0.0654408	Zm00001d027651	-2.39434	0.00883461
Zm00001d012458	1.41643	0.00452808	Zm00001d007559	5.07157	0.00093775	Zm00001d008329	-3.04069	0.0872384				Zm00001d041148	-5.16764	0.0656716	Zm00001d016505	-3.85501	0.00886158
Zm00001d040426	-5.68095	0.0046301	Zm00001d016722	-1.3934	0.000943902	Zm00001d022242	-4.67644	0.0873135				Zm00001d048556	4.7942	0.065906	Zm00001d025605	-1.8036	0.00890508
Zm00001d039718	1.80693	0.00464438	Zm00001d026572	6.2073	0.000946879	Zm00001d037562	-1.74068	0.0873135				Zm00001d020575	-2.87583	0.0666557	Zm00001d034706	-1.49987	0.00902231
Zm00001d035211	-1.13027	0.00466527	Zm00001d043382	-1.32516	0.00098444	Zm00001d050611	-1.30147	0.0873767				Zm00001d048353	-1.3358	0.0667798	Zm00001d045667	-1.19791	0.00902774
Zm00001d029476	-1.21491	0.0048072	Zm00001d012712	6.15843	0.000990324	Zm00001d006650	-4.52793	0.0874294				Zm00001d034629	1.01537	0.0674303	Zm00001d033291	-3.21523	0.00905744
Zm00001d036751	-1.21498	0.00481033	Zm00001d017536	-1.67233	0.0010301	Zm00001d045072	2.95401	0.0883771				Zm00001d016733	-2.15533	0.0675815	Zm00001d015733	2.64578	0.00908775
Zm00001d037109	-1.12658	0.00481915	Zm00001d012972	-2.9547	0.00103564	Zm00001d049606	-4.37763	0.0892546				Zm00001d018297	-1.41859	0.0678641	Zm00001d043206	-1.0308	0.00920792
Zm00001d046311	1.67467	0.0048349	Zm00001d044548	6.74168	0.00103978	Zm00001d043733	1.06113	0.0898273				Zm00001d046865	-5.37455	0.0685676	Zm00001d039757	-2.17954	0.00922677
Zm00001d005458	-2.84717	0.00488472	Zm00001d021203	6.21253	0.00104594	Zm00001d041471	1.02396	0.0901906				Zm00001d050017	-1.51417	0.0689838	Zm00001d044201	1.62332	0.00929814
Zm00001d043206	-1.10433	0.00489603	Zm00001d015290	5.97564	0.00105408	Zm00001d043890	-6.37808	0.0909383				Zm00001d000458	-1.53422	0.0693788	Zm00001d038219	1.68724	0.00942048
Zm00001d010569	-1.0021	0.00498141	Zm00001d049816	-1.5961	0.00107713	Zm00001d033477	-4.20315	0.0909629				Zm00001d018411	-4.3125	0.0696416	Zm00001d025946	-1.24401	0.00950317
Zm00001d009014	-5.62777	0.00505357	Zm00001d040752	6.18605	0.00107737	Zm00001d001524	3.67638	0.0923375				Zm00001d044398	-2.13174	0.0701389	Zm00001d024608	-1.34295	0.00950455
Zm00001d018802	-3.35492	0.00510812	Zm00001d003793	-1.24134	0.00108026	Zm00001d045392	-3.96809	0.0936233				Zm00001d039253	-2.80606	0.0706687	Zm00001d044815	-1.37742	0.00956467
Zm00001d043747	-1.73387	0.00510812	Zm00001d005754	3.06248	0.0010882	Zm00001d038725	-1.61556	0.0947305				Zm00001d021945	-1.01232	0.0717069	Zm00001d011379	1.00401	0.00961162
Zm00001d052670	1.23194	0.0051986	Zm00001d030679	6.43164	0.0010977	Zm00001d037735	-3.45963	0.094983				Zm00001d017859	-1.57237	0.072048	Zm00001d012354	1.55819	0.00963541
Zm00001d048710	-2.15545	0.00522118	Zm00001d045547	1.02284	0.00109976	Zm00001d003861	-1.81198	0.0954565				Zm00001d028654	-1.42272	0.0721177	Zm00001d048318	1.07908	0.00966263
Zm00001d043805	-1.61891	0.0053104	Zm00001d002771	1.30223	0.0011085	Zm00001d045025	-4.69124	0.0957962				Zm00001d048181	-5.35386	0.0721482	Zm00001d047139	-4.15008	0.00968177
Zm00001d038299	-1.26128	0.00537435	Zm00001d035668	6.10969	0.00112085	Zm00001d019534	-1.82861	0.095821				Zm00001d001730	-5.60325	0.0722147	Zm00001d013231	-1.42614	0.00971402
Zm00001d043423	-2.26911	0.00537435	Zm00001d045458	6.19508	0.00112085	Zm00001d035999	-1.38204	0.0963553				Zm00001d035079	-1.11215	0.0722326	Zm00001d046549	-1.53391	0.00977147
Zm00001d009448	-5.30928	0.00539627	Zm00001d041810	-7.26014	0.00113493	Zm00001d044766	-1.63521	0.0963981				Zm00001d046342	-1.48602	0.0722326	Zm00001d053006	-1.33761	0.00980746
Zm00001d026295	-1.10313	0.00539627	Zm00001d052399	-2.62631	0.00114385	Zm00001d014792	-1.433	0.0963995				Zm00001d038737	-1.13015	0.0723622	Zm00001d017069	-1.06455	0.00986156
Zm00001d039528	-1.41104	0.00540584	Zm00001d029923	-1.25264	0.00114614	Zm00001d040317	-2.78561	0.0968724				Zm00001d043747	-1.3831	0.0730301	Zm00001d002725	-1.09405	0.010291
Zm00001d031367	1.42399	0.00541738	Zm00001d050774	6.08322	0.00115036	Zm00001d032152	-1.38127	0.0969098				Zm00001d049413	-1.09898	0.0733131	Zm00001d053858	-6.3819	0.0104958
Zm00001d027871	1.62412	0.00552259	Zm00001d051442	1.16295	0.00115538	Zm00001d053939	-4.84878	0.0969277				Zm00001d032662	-1.5298	0.0735263	Zm00001d011919	-3.40561	0.0105687
Zm00001d034689	4.43365	0.00553595	Zm00001d019606	-1.03081	0.00115707	Zm00001d049399	-3.52142	0.0976495				Zm00001d017959	-5.16078	0.0735971	Zm00001d047600	1.32231	0.0106019
Zm00001d043269	-5.45049	0.00559951	Zm00001d027976	-2.27972	0.0011599	Zm00001d013214	-1.07338	0.0978856				Zm00001d027060	-2.90981	0.0735971	Zm00001d035677	-2.08392	0.0107632
Zm00001d002090	-5.92026	0.00560812	Zm00001d005517	1.10658	0.00118322	Zm00001d019816	-1.55773	0.098004				Zm00001d022804	-5.88389	0.0742137	Zm00001d027416	-2.92894	0.0108771
Zm00001d007886	-5.20005	0.00562136	Zm00001d005817	1.07113	0.00119713	Zm00001d003890	1.0037	0.0982265				Zm00001d017091	-2.95174	0.0749438	Zm00001d013744	1.16876	0.0108804
Zm00001d018252	-1.56011	0.00565619	Zm00001d013579	2.20512	0.00122565	Zm00001d040752	-1.41624	0.0982558				Zm00001d019375	-3.39628	0.0750861	Zm00001d052426	1.15806	0.0109226
Zm00001d045527	1.29896	0.0057223	Zm00001d037856	-6.58128	0.00122689							Zm00001d001852	-1.13345	0.0752287	Zm00001d038574	-2.12655	0.0109226
Zm00001d004511	-2.24592	0.00577554	Zm00001d021660	6.37504	0.0012286							Zm00001d032508	-1.71574	0.0752287	Zm00001d037599	-2.06598	0.0109426
Zm00001d048483	1.04543	0.00583626	Zm00001d032057	-6.85933	0.00123792							Zm00001d018089	-4.53192	0.0752691	Zm00001d035174	2.18552	0.0109433
Zm00001d000107	-1.22711	0.00584974	Zm00001d003660	5.93549	0.00125264							Zm00001d012223	-4.35794	0.0754801	Zm00001d040147	-4.79276	0.0109433
Zm00001d030523	-1.69618	0.00591099	Zm00001d008446	-1.65177	0.00126553							Zm00001d046413	-4.52925	0.0757099	Zm00001d016979	-2.15578	0.0109433
Zm00001d026199	-5.43104	0.00600391	Zm00001d036879	5.97375	0.00127057							Zm00001d011966	-3.11346	0.0762611	Zm00001d020060	-1.37351	0.0109612
Zm00001d023652	-1.36394	0.00601768	Zm00001d010996	5.819	0.00127221							Zm00001d024066	1.54249	0.0762611	Zm00001d019317	-1.05431	0.0109874
Zm00001d047162	-2.21214	0.00601778	Zm00001d013369	1.88017	0.00130235							Zm00001d032057	-2.79772	0.0765156	Zm00001d051598	-1.07879	0.0111844
Zm00001d012466	-2.61934	0.00602782	Zm00001d037028	-1.85257	0.00130235							Zm00001d054078	4.55927	0.076956	Zm00001d036058	-6.61372	0.0112024
Zm00001d035044	-2.1168	0.006028	Zm00001d011811	3.29751	0.0013221							Zm00001d001332	-1.55848	0.0782176	Zm00001d029137	1.75138	0.011244
Zm00001d002595	-1.03836	0.00606244	Zm00001d047688	6.11258	0.00134273							Zm00001d042605	1.09449	0.0787326	Zm00001d023604	-1.39415	0.0113074
Zm00001d001966	-1.36165	0.00613917	Zm00001d025971	1.52727	0.00137082							Zm00001d037055	4.09472	0.0787422	Zm00001d037545	-1.33087	0.0113839
Zm00001d031045	5.85954	0.00620192	Zm00001d037985	1.48124	0.00140371							Zm00001d012934	1.06267	0.0788713	Zm00001d018238	-1.12207	0.0116764
Zm00001d042228	-5.65941	0.00620192	Zm00001d036813	5.80869	0.00147357							Zm00001d045208	-5.68518	0.0788713	Zm00001d003897	-1.37712	0.0117039
Zm00001d032335	1.42582	0.00621756	Zm00001d023365	-6.52144	0.00147528							Zm00001d018153	-4.83208	0.079026	zma-MIR2118c	1.65234	0.0117142
Zm00001d053523	1.15227	0.00634074	Zm00001d035783	-9.01413	0.00147836							Zm00001d018026	-2.73244	0.0791203	Zm00001d040759	-1.21043	0.0118325
Zm00001d003173	1.43057	0.00644193	Zm00001d037306	5.91419	0.00148297							Zm00001d030924	1.13325	0.07926	Zm00001d044766	-1.92032	0.011903
Zm00001d045479	1.86639	0.00644562	Zm00001d049263	5.98439	0.00148466							Zm00001d033005	-4.19753	0.0797749	Zm00001d013595	1.5997	0.0119268
Zm00001d025010	-2.6214	0.0064915	Zm00001d043071	-1.03604	0.00149242							Zm00001d017545	4.13282	0.0798076	Zm00001d050644	-5.13261	0.0120131
Zm00001d038392	-1.36429	0.00649713	Zm00001d016733	-3.95472	0.0015122							Zm00001d039096	4.09353	0.0802162	Zm00001d053522	-5.55243	0.0123581
Zm00001d022247	-1.03525	0.00650394	Zm00001d018947	2.156	0.00154952							Zm00001d047518	-5.067	0.0816499	Zm00001d019696	-1.70121	0.0123581
Zm00001d027840	1.42906	0.00652558	Zm00001d031473	-1.12717	0.00154952							Zm00001d011721	-3.94314	0.0819404	Zm00001d014583	-2.16204	0.0123623
Zm00001d039539	-2.26967	0.00655387	Zm00001d046856	1.09755	0.00156139							Zm00001d007569	-3.03422	0.0827715	Zm00001d023281	-6.12618	0.0123675
Zm00001d022264	-5.6324	0.00660525	Zm00001d019219	-1.41474	0.00157222							Zm00001d020656	-1.33402	0.0827715	Zm00001d008779	-1.2014	0.0124076
Zm00001d049459	-1.18682	0.00660525	Zm00001d026791	-4.44996	0.00157751							Zm00001d040362	-2.75656	0.0829421	Zm00001d047203	5.35084	0.0124257
Zm00001d022075	-6.52612	0.0066461	Zm00001d046404	-1.61933	0.00160707							Zm00001d008819	-4.81071	0.0830516	Zm00001d043105	5.00795	0.0125937
Zm00001d025816	-1.66031	0.00675327	Zm00001d022199	5.98055	0.00161753							Zm00001d005892	-1.1043	0.0833503	Zm00001d002344	-5.63526	0.0126167
Zm00001d009597	-1.78807	0.00675525	Zm00001d044987	6.17692	0.00161753							Zm00001d010872	-2.62775	0.0833722	Zm00001d019299	1.1415	0.0126211
Zm00001d047864	-5.50843	0.00680511	Zm00001d030574	6.1122	0.00162332							Zm00001d048700	1.12139	0.0835122	Zm00001d042026	-1.31353	0.0127049
Zm00001d025039	-1.20603	0.00682407	Zm00001d006387	3.41822	0.00174572							Zm00001d035527	1.09773	0.0835675	Zm00001d032730	-1.11257	0.0127668
Zm00001d019390	1.21551	0.00683511	Zm00001d020775	6.13376	0.00176012							Zm00001d013595	1.00232	0.0840167	Zm00001d012994	-2.20546	0.0127791
Zm00001d003127	-1.22125	0.00685129	Zm00001d001382	6.16337	0.00178552							Zm00001d010711	1.36891	0.0841152	Zm00001d035356	-2.80174	0.0128926
Zm00001d029926	-1.01336	0.006955	Zm00001d031423	6.02089	0.00179718							Zm00001d007518	1.27648	0.0842587	Zm00001d053818	-1.75312	0.012931
Zm00001d036628	1.04171	0.00700891	Zm00001d045667	5.70432	0.00179718							Zm00001d013216	-1.51854	0.084855	Zm00001d025816	-1.55949	0.0130157
Zm00001d040218	-1.64938	0.00713689	Zm00001d007068	5.98073	0.00182416							Zm00001d053004	-3.15718	0.0850982	Zm00001d050649	-5.19011	0.0130581
Zm00001d008851	1.7096	0.00714969	Zm00001d023338	2.01112	0.00183939							Zm00001d027991	-1.93794	0.0856597	Zm00001d028521	-2.13142	0.0131311
Zm00001d031128	1.25022	0.00714969	Zm00001d021215	-6.40897	0.00186884							Zm00001d041983	1.51837	0.0857457	Zm00001d023681	-1.07518	0.0133743
Zm00001d029102	4.94876	0.007219	Zm00001d046168	-2.38957	0.00187277							Zm00001d044575	2.47621	0.0859187	Zm00001d017363	-1.79916	0.0133963
Zm00001d014957	1.17983	0.00722709	Zm00001d010875	1.91208	0.00188664							Zm00001d044936	-1.36592	0.0860019	Zm00001d014988	1.62775	0.0134717
Zm00001d033318	-5.67453	0.00726255	Zm00001d013971	-1.00823	0.00189579							Zm00001d021570	-1.17538	0.0861116	Zm00001d027560	-4.94019	0.0135006
Zm00001d046467	1.38128	0.00733551	Zm00001d035993	5.60797	0.00193816							Zm00001d028473	-1.07226	0.086149	Zm00001d017121	-2.61922	0.0135367
Zm00001d051541	-1.47854	0.00736465	Zm00001d023459	6.04105	0.00199596							Zm00001d032659	-4.16189	0.086149	Zm00001d003108	-1.35869	0.0135926
Zm00001d018261	-1.52571	0.00738526	Zm00001d043929	4.13543	0.00200168							Zm00001d047309	-1.26278	0.086149	Zm00001d033479	2.56947	0.0136606
Zm00001d038719	-1.6393	0.00739819	Zm00001d025520	5.70872	0.00206938							Zm00001d012675	-5.37487	0.0867786	Zm00001d007559	-4.02648	0.013735
Zm00001d014991	-1.63591	0.00745309	Zm00001d026826	6.62554	0.00206938							Zm00001d004680	5.04741	0.0875632	Zm00001d048691	-1.01998	0.0137953
Zm00001d050008	1.10965	0.00745373	Zm00001d013216	-2.38413	0.00207723							Zm00001d021850	-1.21113	0.0879594	Zm00001d011166	-2.30644	0.0138098
Zm00001d043991	2.05392	0.00751715	Zm00001d009338	3.23198	0.00208446							Zm00001d051796	-1.25659	0.0880161	Zm00001d035468	-2.22157	0.013945
Zm00001d048843	-1.18071	0.00762131	Zm00001d018514	5.81831	0.00208958							Zm00001d021587	4.088	0.0882824	Zm00001d023478	-1.07109	0.0140785
Zm00001d034356	-1.01056	0.00765249	Zm00001d033051	2.34915	0.0020938							Zm00001d028050	-1.06309	0.0883729	Zm00001d001332	-1.96705	0.0141749
Zm00001d049697	2.46169	0.00768458	Zm00001d029234	1.69822	0.00209398							Zm00001d023213	-3.38588	0.0895653	Zm00001d043280	-5.01668	0.0142166
Zm00001d032730	-1.16208	0.00791397	Zm00001d027675	1.37452	0.00209873							Zm00001d033876	-1.09488	0.090177	Zm00001d027480	1.16083	0.0142795
Zm00001d026225	1.73572	0.00794872	Zm00001d017109	6.69481	0.00214331							Zm00001d052002	-1.29463	0.090177	Zm00001d015299	2.14535	0.0143358
Zm00001d009021	-4.98297	0.00801167	Zm00001d002419	-2.79461	0.00215098							Zm00001d009423	-4.16649	0.0904934	Zm00001d010616	-2.15855	0.0144327
Zm00001d032777	-5.16057	0.0081061	Zm00001d008298	5.96661	0.00215098							Zm00001d044280	-4.83253	0.0916771	Zm00001d032508	-2.11222	0.0144962
Zm00001d029136	-5.57366	0.00811884	Zm00001d018340	6.27435	0.00215098							ENSRNA049455555	-1.95583	0.0926238	Zm00001d021736	-5.69519	0.0145366
Zm00001d031995	-1.38125	0.00814142	Zm00001d005892	-1.69866	0.00220977							Zm00001d038401	-4.35796	0.0926655	Zm00001d031049	-1.05889	0.0146182
Zm00001d049581	-2.31229	0.00838049	Zm00001d046916	-1.50544	0.00221648							Zm00001d015585	8.51389	0.0927599	Zm00001d025389	-1.97978	0.0146921
Zm00001d005732	-2.14818	0.00840153	Zm00001d001895	5.7591	0.00221958							Zm00001d011661	-6.01118	0.093172	Zm00001d035762	2.74193	0.0149814
Zm00001d037540	-2.73488	0.00840537	Zm00001d032894	5.92107	0.00221958							Zm00001d047165	1.22872	0.0937656	Zm00001d029377	1.03229	0.0151095
Zm00001d052019	-2.32069	0.00851615	Zm00001d005805	2.64982	0.0022529							Zm00001d019277	-2.0645	0.0944209	Zm00001d032284	-5.07776	0.0151096
Zm00001d043564	-5.82183	0.00855608	Zm00001d044819	1.14102	0.0022529							Zm00001d028923	1.20491	0.0947793	Zm00001d033176	-6.15166	0.0151467
Zm00001d023338	1.33008	0.00856236	Zm00001d002163	-1.01933	0.00226905							Zm00001d005705	-4.92718	0.0948896	Zm00001d005680	-1.57562	0.0151506
Zm00001d004812	-1.41237	0.00857418	Zm00001d002538	2.50906	0.00227842							Zm00001d006763	-4.16146	0.0949398	Zm00001d013216	-2.08811	0.0154548
Zm00001d050929	-1.78795	0.00858371	Zm00001d036600	2.34249	0.00229014							Zm00001d031918	-7.05064	0.0949398	Zm00001d014338	-2.83026	0.0158919
Zm00001d034493	-1.19881	0.00858749	Zm00001d013607	5.81823	0.00230708							Zm00001d031705	-5.52023	0.0955393	Zm00001d012165	-1.11181	0.0158919
Zm00001d002187	-1.26808	0.00864775	Zm00001d011398	-2.31563	0.00232237							Zm00001d018428	-2.16607	0.0965538	Zm00001d002596	-6.50728	0.0158919
Zm00001d022405	-5.15876	0.00876019	Zm00001d003531	6.30336	0.00232351							Zm00001d041416	1.56513	0.0974988	Zm00001d004070	-4.79082	0.0161282
Zm00001d020640	-1.38591	0.00884915	Zm00001d053996	-1.4213	0.00233468							Zm00001d012892	-1.51646	0.0983493	Zm00001d010529	1.11307	0.0162976
Zm00001d021465	1.23503	0.00901501	Zm00001d023349	-1.06823	0.00236828							Zm00001d016163	1.15627	0.0983987	Zm00001d015485	-1.37012	0.0164711
Zm00001d007097	1.0825	0.00903388	Zm00001d020337	-1.41306	0.00246316							Zm00001d051410	1.24112	0.0989645	Zm00001d042935	-5.32435	0.0167259
Zm00001d016340	-2.00863	0.00921065	Zm00001d049009	4.13754	0.00246928							Zm00001d045128	-1.02489	0.0989692	Zm00001d022708	-5.90662	0.0167273
Zm00001d011037	-1.07488	0.00922354	Zm00001d046865	7.60269	0.00247265							Zm00001d018724	-1.18116	0.0992675	Zm00001d012634	-1.23467	0.0167291
Zm00001d031647	1.24473	0.00926722	Zm00001d002240	2.17661	0.0025204							ENSRNA049476764	1.2411	0.0996159	Zm00001d032444	-6.22309	0.0167475
Zm00001d037748	-3.51693	0.00947222	Zm00001d004837	-1.44667	0.0025311							Zm00001d043600	-2.57633	0.099869	Zm00001d022498	-1.36341	0.0167922
Zm00001d026825	-3.31706	0.00951269	Zm00001d049798	5.64232	0.0025342										Zm00001d006620	-1.25799	0.0168858
Zm00001d037328	-2.40572	0.00960482	Zm00001d024608	-1.5477	0.00257092										Zm00001d050643	-4.81988	0.0168858
Zm00001d041635	-1.44312	0.00961812	Zm00001d010350	5.76861	0.00257525										Zm00001d040560	-5.26171	0.017
Zm00001d012411	-1.88139	0.00962428	Zm00001d001911	7.96482	0.00259546										Zm00001d034239	1.9389	0.0170363
Zm00001d051102	1.43729	0.00963865	Zm00001d028736	2.11621	0.00259558										Zm00001d022629	-8.00297	0.0170595
Zm00001d041857	-2.52741	0.00964579	Zm00001d053004	-6.85584	0.00263589										Zm00001d008017	-5.7993	0.0172401
Zm00001d042642	1.26725	0.00964579	Zm00001d000657	-7.15718	0.00263852										Zm00001d039323	-5.72722	0.0172618
Zm00001d042169	-1.83259	0.00968148	Zm00001d028203	1.33546	0.00263852										Zm00001d000097	1.19748	0.0174005
Zm00001d009331	-1.59892	0.0096852	Zm00001d011734	-1.82584	0.00264924										Zm00001d032859	-1.08531	0.017477
Zm00001d003678	1.09861	0.00969584	Zm00001d052685	-5.85854	0.00264924										Zm00001d028389	-6.13273	0.0175835
Zm00001d027707	-1.28915	0.00971499	Zm00001d048979	-6.15237	0.00268345										Zm00001d032348	-1.41209	0.0175956
Zm00001d034407	-4.83431	0.00974538	Zm00001d015988	-1.42624	0.00268552										Zm00001d047236	-1.27341	0.0177006
Zm00001d037682	-1.14446	0.00974538	Zm00001d039053	-3.93924	0.00269082										Zm00001d048699	-1.57402	0.0177317
Zm00001d029629	-1.24735	0.00976691	Zm00001d004687	-3.27749	0.00271906										Zm00001d028761	-6.16863	0.0177549
Zm00001d010813	-2.02146	0.00983855	Zm00001d027861	-6.00954	0.00287118										Zm00001d034493	-1.11529	0.0178088
Zm00001d026264	-1.49087	0.00983855	Zm00001d006632	5.77544	0.00287315										Zm00001d049550	2.17849	0.0178363
Zm00001d004670	-1.65877	0.0098473	Zm00001d054038	6.10931	0.00288395										Zm00001d044328	-6.0837	0.0178982
Zm00001d016510	-3.9904	0.00987246	Zm00001d015526	-5.94238	0.0028997										Zm00001d040599	-1.63027	0.0179717
Zm00001d029464	1.76128	0.00991498	Zm00001d047596	-1.28029	0.00291445										Zm00001d011982	-5.32413	0.0179717
Zm00001d003508	-1.1007	0.0100197	Zm00001d014135	5.57579	0.00293806										Zm00001d004292	-2.48216	0.0179717
Zm00001d044815	-1.35366	0.0101072	Zm00001d037616	5.5806	0.00295637										Zm00001d042713	-7.6652	0.018077
Zm00001d048245	-5.96248	0.0102573	Zm00001d051422	-1.38031	0.00296246										Zm00001d028108	-2.98216	0.018077
Zm00001d033928	-2.16228	0.0102862	Zm00001d026213	1.83281	0.00312206										Zm00001d009638	-3.01502	0.0180918
Zm00001d017137	-3.97485	0.0103168	Zm00001d014738	5.48212	0.00315343										Zm00001d049804	-2.23711	0.018152
Zm00001d029377	1.30815	0.0103361	Zm00001d012361	5.77371	0.00315489										Zm00001d040485	-1.55255	0.0181989
Zm00001d052319	4.82387	0.0103862	Zm00001d005759	-1.16316	0.00316911										Zm00001d005808	-1.02976	0.0182566
Zm00001d006402	4.7941	0.0106493	Zm00001d034795	5.66103	0.00321432										Zm00001d040743	-1.70288	0.0182638
Zm00001d037759	-1.15521	0.0109577	Zm00001d038373	5.65051	0.00323977										Zm00001d048672	-1.57178	0.0184723
Zm00001d041756	-1.53842	0.0110276	Zm00001d013157	-1.21705	0.0032577										Zm00001d053663	-1.64067	0.0185195
Zm00001d015759	-1.23142	0.0111487	Zm00001d009315	-1.64445	0.00332349										Zm00001d018406	-1.26762	0.0185406
Zm00001d013967	2.64966	0.0112088	Zm00001d003817	1.21436	0.00335016										Zm00001d047402	-1.80042	0.0186275
Zm00001d046192	-1.79899	0.0112207	Zm00001d048410	3.45867	0.00335312										Zm00001d001883	-5.24917	0.0186333
Zm00001d013122	-2.10832	0.0113342	Zm00001d034670	6.43452	0.0033888										Zm00001d041065	-1.95302	0.0186679
Zm00001d042506	-5.59243	0.0113686	Zm00001d043930	4.1049	0.00340866										Zm00001d035157	-4.91943	0.0187782
Zm00001d022001	-5.6106	0.0113803	Zm00001d009520	1.53959	0.00343621										Zm00001d028471	-2.20452	0.0188215
Zm00001d028382	-1.02619	0.0115311	Zm00001d035416	1.12067	0.00346498										Zm00001d014737	-1.84429	0.0188604
Zm00001d017071	-1.66939	0.0116569	Zm00001d019306	-6.22699	0.00347029										Zm00001d027734	-1.00849	0.018877
Zm00001d033110	-5.7279	0.0116862	Zm00001d029100	1.06054	0.00351405										Zm00001d028736	1.55831	0.0190039
Zm00001d033797	-5.0156	0.0118093	Zm00001d014516	-6.97009	0.00351551										Zm00001d038712	-3.11215	0.0190461
Zm00001d002572	1.99569	0.0118351	Zm00001d052485	-29.8873	0.00354045										Zm00001d044569	4.70855	0.0190758
Zm00001d017141	-2.72083	0.0118601	Zm00001d017339	3.38882	0.00362455										Zm00001d033312	-2.13765	0.0192435
Zm00001d053766	4.89907	0.0118997	Zm00001d046128	-3.46941	0.00363722										Zm00001d018618	-5.26209	0.0193833
Zm00001d029515	-4.86509	0.0119228	Zm00001d009311	1.75259	0.00372735										Zm00001d016409	-1.00689	0.0194376
Zm00001d017830	-7.07163	0.0119454	Zm00001d049136	-7.97168	0.00372903										Zm00001d017687	-1.19715	0.0194629
Zm00001d025723	-2.413	0.0119454	Zm00001d018597	5.58337	0.00376173										Zm00001d036985	1.19788	0.0195359
Zm00001d052327	1.59847	0.0119695	Zm00001d007054	5.63551	0.003775										Zm00001d035044	-1.86584	0.0195568
Zm00001d010997	1.65171	0.0120098	Zm00001d052340	-1.05306	0.00390022										Zm00001d039712	-1.57952	0.0196325
Zm00001d037580	5.99686	0.0120157	Zm00001d035015	2.31918	0.00392045										Zm00001d018156	2.123	0.0196948
Zm00001d003071	4.23119	0.0120655	Zm00001d036978	-6.58207	0.00393455										Zm00001d022346	-1.23622	0.0197226
Zm00001d047253	-1.29269	0.012246	Zm00001d035649	-3.0042	0.00395128										Zm00001d004812	-1.29984	0.0198205
Zm00001d043007	1.22469	0.0124067	Zm00001d039597	1.34765	0.0040936										Zm00001d020262	4.53785	0.0199446
Zm00001d020485	-1.25359	0.0124069	Zm00001d008498	1.32867	0.00414958										Zm00001d018147	-1.72185	0.0199942
Zm00001d032508	-2.10668	0.0124069	Zm00001d002344	-6.41694	0.00415988										Zm00001d039567	-1.80081	0.0200356
Zm00001d052719	4.97577	0.0124085	Zm00001d043339	2.47556	0.00419255										Zm00001d045201	-4.82368	0.0201213
Zm00001d020727	-1.02187	0.0124137	Zm00001d019082	-1.01422	0.0042231										Zm00001d053856	6.0005	0.0203265
Zm00001d005763	-1.25866	0.0124746	Zm00001d023468	5.57238	0.00424784										Zm00001d048211	-6.15499	0.0204029
Zm00001d003747	4.83134	0.0124786	Zm00001d017874	-6.09141	0.00426656										Zm00001d053996	-1.22754	0.0204029
Zm00001d037672	-1.26044	0.0125543	Zm00001d013860	5.57462	0.00426901										Zm00001d023749	1.19582	0.0204275
Zm00001d012941	-5.15209	0.0125877	Zm00001d011711	1.1594	0.00433214										Zm00001d035864	1.66782	0.0205783
Zm00001d026620	-1.61598	0.0126575	Zm00001d001068	-1.04645	0.00449604										Zm00001d048600	-5.19612	0.0205783
Zm00001d029529	-2.30762	0.0127311	Zm00001d017914	1.00996	0.00465753										Zm00001d003071	3.06041	0.0207078
Zm00001d033936	-1.15083	0.0127598	Zm00001d035569	1.35422	0.00466254										Zm00001d026984	4.5393	0.0209302
Zm00001d039712	-1.67431	0.012761	Zm00001d053719	5.75009	0.00470492										Zm00001d052362	5.79022	0.0211457
Zm00001d014549	1.48138	0.0127722	Zm00001d053857	5.74509	0.00475595										Zm00001d007483	-5.18283	0.0211801
Zm00001d020620	-2.46564	0.0127861	Zm00001d018065	-5.66819	0.00480082										Zm00001d027976	-2.47984	0.0214771
Zm00001d014093	-1.23289	0.0128426	Zm00001d038148	5.85296	0.00480082										Zm00001d023368	-1.01804	0.0214772
Zm00001d008022	3.12911	0.0128562	Zm00001d000460	-5.85423	0.00481094										Zm00001d020727	-1.00163	0.0214772
Zm00001d031655	-5.55697	0.0128562	Zm00001d007206	-1.22488	0.00481206										Zm00001d043920	-2.90128	0.0215122
Zm00001d000458	-1.45262	0.0129082	Zm00001d014343	6.24196	0.00481206										Zm00001d048364	-1.08752	0.0216061
Zm00001d014043	-5.09063	0.0129508	Zm00001d042040	-1.28157	0.00483831										GRMZM5G862955	-2.31569	0.0216845
Zm00001d012566	-1.08274	0.0129519	Zm00001d004075	5.56068	0.00490395										Zm00001d017491	-6.01719	0.0217478
Zm00001d016715	-7.43024	0.0129922	Zm00001d048556	6.25466	0.0050874										Zm00001d026584	5.99561	0.0217508
Zm00001d045141	-5.11548	0.0130131	Zm00001d005584	5.52299	0.00510889										Zm00001d042892	-4.81217	0.021906
Zm00001d039180	-3.71471	0.0130671	Zm00001d041756	5.42029	0.00510895										Zm00001d028498	1.13178	0.0219236
Zm00001d023655	1.63729	0.0132323	Zm00001d039965	-1.17354	0.00514515										Zm00001d044953	-1.59485	0.0220568
Zm00001d027861	-3.38776	0.0132343	Zm00001d043391	5.4416	0.00524021										Zm00001d015722	1.78947	0.0220911
Zm00001d015722	1.96694	0.0132382	Zm00001d011850	5.80022	0.00524639										Zm00001d035211	-1.03773	0.0222412
Zm00001d042948	-6.63008	0.0133695	Zm00001d033301	5.51575	0.00526165										Zm00001d022614	1.11171	0.0223378
Zm00001d011334	7.15069	0.0135128	Zm00001d021583	2.27521	0.00532626										Zm00001d014794	-5.12889	0.0223682
Zm00001d014583	-2.03295	0.0135183	Zm00001d023364	-5.85818	0.00532626										Zm00001d038794	-1.05671	0.0224038
Zm00001d025246	-2.91524	0.0135213	Zm00001d017742	5.82041	0.00535491										Zm00001d047863	-1.53755	0.0225409
Zm00001d018795	-1.35879	0.0136964	Zm00001d011945	1.51348	0.00544093										Zm00001d050455	3.32246	0.0225636
Zm00001d013744	1.39428	0.0138531	Zm00001d014486	6.0293	0.00549538										Zm00001d019434	-6.27005	0.0226001
Zm00001d050123	-3.04322	0.0140392	Zm00001d000904	-1.60389	0.00553103										Zm00001d002091	-1.00042	0.0226099
Zm00001d000799	1.87894	0.0140608	Zm00001d036152	-1.45891	0.00554324										Zm00001d024539	-5.05548	0.0226329
Zm00001d037240	-1.04851	0.0141637	Zm00001d036706	-1.52769	0.00566326										Zm00001d038853	-2.23239	0.0226519
Zm00001d027480	1.0818	0.01417	Zm00001d031837	-1.57587	0.00567094										Zm00001d042605	1.05627	0.0228664
Zm00001d025288	-2.96111	0.0142543	Zm00001d039065	6.55447	0.00568381										Zm00001d003753	-2.01771	0.0228771
Zm00001d009732	-1.05506	0.0143462	Zm00001d025425	2.45487	0.00572386										Zm00001d046226	-1.60114	0.0228886
Zm00001d042111	-1.01562	0.0145012	Zm00001d013496	5.42731	0.00581178										Zm00001d029234	1.32237	0.0229214
Zm00001d034887	-1.046	0.014544	Zm00001d005188	1.28418	0.00582916										Zm00001d000368	-4.67852	0.0230522
Zm00001d042392	-1.3968	0.014544	Zm00001d049196	-1.49707	0.00586842										Zm00001d001520	-5.9827	0.0233434
Zm00001d007949	-1.56599	0.0146803	Zm00001d034768	5.80755	0.00592376										Zm00001d012578	-1.09561	0.0233509
Zm00001d003679	-2.10024	0.0147469	Zm00001d007044	-6.00893	0.005986										Zm00001d049753	-1.00845	0.0236327
Zm00001d046837	-1.80628	0.0147551	Zm00001d045527	1.36541	0.00600603										Zm00001d007949	-1.59058	0.0237284
Zm00001d033233	-6.02974	0.0147568	Zm00001d051033	5.45151	0.00607151										Zm00001d020120	2.10377	0.0237417
Zm00001d040389	-1.78114	0.0148265	Zm00001d017473	-1.05596	0.00612843										Zm00001d006604	-2.20866	0.0237504
Zm00001d035495	1.26145	0.0148299	Zm00001d025681	5.81264	0.00628954										Zm00001d013327	-1.0232	0.0238172
Zm00001d044266	4.65272	0.0149822	Zm00001d033704	1.38849	0.00633853										Zm00001d021591	-1.50343	0.0240463
Zm00001d042211	-1.05305	0.015011	Zm00001d031641	5.88385	0.00634949										Zm00001d037544	-2.72335	0.02428
Zm00001d009799	-1.37999	0.0150527	Zm00001d042030	4.17223	0.00635138										Zm00001d051796	-1.454	0.0245288
Zm00001d017193	-1.98455	0.0151932	Zm00001d031869	-1.90343	0.00635473										Zm00001d034088	-4.22994	0.024618
Zm00001d025278	-1.88177	0.0152352	Zm00001d035700	5.50025	0.00640764										Zm00001d045670	-4.66748	0.024644
Zm00001d042193	-1.10762	0.0152601	Zm00001d004411	-2.53744	0.00658532										Zm00001d037573	1.3078	0.024668
Zm00001d011148	-1.0553	0.0152803	Zm00001d010714	5.43894	0.00663447										Zm00001d027293	-2.405	0.0251164
Zm00001d010227	2.44005	0.0153092	Zm00001d010383	1.14755	0.00673273										Zm00001d024533	-1.53161	0.0251762
Zm00001d009520	-1.16134	0.0154038	Zm00001d051974	1.83854	0.00676176										Zm00001d036492	-5.4808	0.0252047
Zm00001d000770	-1.07468	0.0154859	Zm00001d046273	2.61279	0.00686613										Zm00001d053569	1.87646	0.0252282
Zm00001d049733	-4.69072	0.0155878	Zm00001d033259	1.37639	0.0068928										Zm00001d030276	-5.38021	0.0254282
Zm00001d029002	1.69401	0.0156944	Zm00001d047480	5.57657	0.00689777										Zm00001d000254	-1.15954	0.0255041
Zm00001d012079	-1.60607	0.015729	Zm00001d015301	5.4471	0.00691792										Zm00001d039691	-6.45919	0.0257336
Zm00001d040619	-1.53627	0.0158068	Zm00001d008099	-1.45847	0.00692646										Zm00001d021600	-1.86436	0.0260874
Zm00001d003927	-1.20924	0.0158861	Zm00001d036862	5.5108	0.00729542										Zm00001d048460	-1.67204	0.026537
Zm00001d052152	-5.32537	0.0160187	Zm00001d031345	-5.57109	0.00731018										Zm00001d011297	-1.09313	0.026687
Zm00001d018066	1.89593	0.0162191	Zm00001d023290	-1.66515	0.00732324										Zm00001d003172	-1.46093	0.0268188
Zm00001d004572	-4.71402	0.0163623	Zm00001d049737	-2.1881	0.00737134										Zm00001d011328	2.85032	0.0268477
Zm00001d014516	-5.78475	0.0164587	Zm00001d006611	5.9274	0.00737342										Zm00001d048343	-1.93672	0.0268533
Zm00001d003428	-5.51942	0.0169948	Zm00001d017164	-8.85479	0.00737342										Zm00001d051249	-1.17101	0.0269086
Zm00001d047356	-5.4057	0.0171574	Zm00001d052452	-1.07199	0.00747514										Zm00001d012122	3.17943	0.0271071
Zm00001d022308	-1.21932	0.0171604	Zm00001d008516	5.88662	0.00752202										Zm00001d009828	-1.31176	0.027123
Zm00001d011866	-5.16849	0.0171613	Zm00001d033077	5.28711	0.00760874										Zm00001d030523	-1.27663	0.02724
Zm00001d028325	-1.22978	0.017337	Zm00001d029819	5.65897	0.00764658										Zm00001d031869	-2.2899	0.0273359
Zm00001d052087	-2.32199	0.0173439	Zm00001d000799	5.1996	0.00767738										Zm00001d037616	-1.40812	0.0273359
Zm00001d044813	-5.38379	0.017413	Zm00001d025605	-1.90871	0.00771107										Zm00001d018947	1.15151	0.0274859
Zm00001d018413	-3.55266	0.0174842	Zm00001d007334	-6.6613	0.00772456										Zm00001d018261	-1.25064	0.0275374
Zm00001d044917	-1.37023	0.0175434	Zm00001d035527	1.46892	0.00774086										Zm00001d048697	-6.13566	0.0278216
Zm00001d039564	-1.28246	0.0175696	Zm00001d025931	-7.12508	0.00776141										Zm00001d013020	-1.68823	0.0280787
Zm00001d037599	-2.03871	0.0177494	Zm00001d028665	1.16464	0.00777614										Zm00001d003151	1.64759	0.028225
zma-MIR528a	-5.23194	0.0177711	Zm00001d020939	-1.03114	0.00781309										Zm00001d012263	-1.57538	0.0283536
Zm00001d045230	-2.07698	0.0178167	Zm00001d044705	2.93931	0.00782954										Zm00001d010887	-5.41806	0.0283983
Zm00001d051346	3.27714	0.0178306	Zm00001d004595	5.09966	0.00792428										Zm00001d020681	-5.30415	0.0284489
Zm00001d024251	-6.17561	0.0179291	Zm00001d006405	5.92996	0.00803439										Zm00001d037735	-4.93302	0.0284773
Zm00001d035791	-5.30068	0.0179291	Zm00001d043404	5.8392	0.00803439										Zm00001d005622	-2.46485	0.028509
Zm00001d041819	-1.23658	0.0180049	Zm00001d050051	-6.67279	0.00803439										Zm00001d034772	-2.49124	0.0285627
Zm00001d039693	1.0966	0.0180833	Zm00001d024522	-1.84007	0.00817847										Zm00001d018772	-5.15768	0.0287514
Zm00001d035079	-1.25153	0.0181426	Zm00001d039991	7.68789	0.00898654										Zm00001d039380	3.6998	0.0288699
Zm00001d011987	-1.38307	0.0182277	Zm00001d004553	-2.7705	0.00906994										Zm00001d013914	-4.3295	0.0288717
Zm00001d040759	-1.16343	0.018283	Zm00001d043164	-4.09291	0.00907573										Zm00001d034878	-5.92835	0.0288722
Zm00001d005958	-1.40723	0.0182912	Zm00001d020585	3.58172	0.00924068										Zm00001d039470	-2.87001	0.0289331
Zm00001d028385	2.79405	0.0186808	Zm00001d005461	-2.33914	0.00925952										Zm00001d016510	-4.64154	0.0290415
Zm00001d045472	-2.37901	0.0187955	Zm00001d042163	-1.14594	0.00933774										Zm00001d014093	-1.11635	0.0290733
Zm00001d047139	-4.38679	0.0188684	Zm00001d026307	4.14845	0.00938001										Zm00001d022915	-1.15621	0.0291664
Zm00001d036145	1.34482	0.0189103	Zm00001d006929	2.75822	0.00938783										Zm00001d049541	-1.22222	0.0292623
Zm00001d018389	-1.20161	0.0189301	Zm00001d031824	5.49887	0.0093977										Zm00001d011970	-1.39393	0.0292623
Zm00001d049367	-5.27979	0.0190121	Zm00001d024456	-5.75695	0.00967071										Zm00001d028358	-2.71968	0.0292938
Zm00001d010511	-1.80644	0.0190509	Zm00001d004591	-2.25012	0.00968093										Zm00001d048042	-5.19931	0.0293575
Zm00001d006081	-1.27384	0.0190645	Zm00001d008923	-2.37112	0.00968093										Zm00001d052492	-5.08606	0.0293985
Zm00001d022708	-5.73975	0.0192121	Zm00001d028477	1.18721	0.00969023										Zm00001d017275	-1.82884	0.0296101
Zm00001d009452	-6.59588	0.0193204	Zm00001d034370	5.6217	0.00972117										Zm00001d004687	-2.3543	0.029873
Zm00001d037425	-5.59505	0.0193668	Zm00001d002097	-2.95556	0.00972296										Zm00001d024700	-1.95434	0.0299367
Zm00001d045672	5.49283	0.0194149	Zm00001d006269	3.62446	0.00987367										Zm00001d052719	2.03203	0.0301782
Zm00001d030623	-5.85948	0.0195018	Zm00001d032308	-1.81427	0.00988412										Zm00001d020607	-3.35765	0.0304108
Zm00001d021388	24.181	0.0195349	Zm00001d007117	5.36627	0.0099542										Zm00001d017820	1.13739	0.0304906
Zm00001d045221	-1.48211	0.0196886	Zm00001d032668	1.32714	0.00995579										Zm00001d038768	-2.04394	0.0304936
Zm00001d048310	-1.30128	0.0197054	Zm00001d015658	6.3155	0.0101645										Zm00001d041983	4.18853	0.0307128
Zm00001d023156	3.89567	0.0198019	Zm00001d047191	5.20861	0.0102129										Zm00001d008010	1.29557	0.0309033
Zm00001d010711	3.41896	0.0199595	Zm00001d041817	1.32816	0.0103864										Zm00001d005696	-5.33623	0.0309938
Zm00001d043231	-3.09726	0.0200138	Zm00001d042935	-5.76134	0.0104714										Zm00001d037163	-1.45642	0.0311668
Zm00001d036597	-1.19317	0.0200285	Zm00001d004361	-1.44326	0.0105359										Zm00001d024421	-1.2206	0.0311668
Zm00001d048256	-1.73966	0.0200906	Zm00001d003288	-6.1553	0.0105655										Zm00001d027060	-3.12175	0.0312923
Zm00001d017363	1.478	0.0203409	Zm00001d036989	5.2837	0.0106075										Zm00001d035030	-1.02797	0.0314253
Zm00001d046934	-5.38478	0.0204136	Zm00001d046053	-1.6001	0.0106075										Zm00001d027973	1.41716	0.032057
Zm00001d031392	4.48436	0.0204965	Zm00001d016735	-1.02214	0.0109025										Zm00001d045048	-5.22887	0.032057
Zm00001d027963	5.47926	0.0205582	Zm00001d042622	-6.09181	0.0109424										Zm00001d044096	-1.50224	0.0323012
Zm00001d050138	1.12977	0.02056	Zm00001d051513	5.12512	0.0110231										Zm00001d043806	-1.25078	0.0324176
Zm00001d032795	-2.99123	0.0207497	Zm00001d015010	4.03278	0.0110696										Zm00001d039787	-3.00924	0.0325623
Zm00001d005696	-5.55719	0.0208932	Zm00001d017885	-1.12139	0.0110842										Zm00001d023372	-5.14198	0.0325905
Zm00001d031454	-1.50754	0.0208946	Zm00001d018413	-2.16219	0.0110842										Zm00001d041743	-5.17113	0.0329709
Zm00001d027542	4.47158	0.0209021	zma-MIR166a	1.68516	0.0111364										Zm00001d039714	-4.34313	0.0330502
Zm00001d052082	-23.8323	0.0214914	Zm00001d053353	5.11693	0.0111443										Zm00001d048634	-1.39611	0.0331476
Zm00001d014683	-2.79084	0.0215243	Zm00001d042228	-3.91786	0.0111977										Zm00001d023333	-2.04729	0.0332027
Zm00001d045048	-5.44673	0.0217023	Zm00001d044204	-6.40383	0.0113973										Zm00001d010635	-2.87072	0.0332027
Zm00001d035514	4.4677	0.0218262	Zm00001d030688	5.64208	0.011418										Zm00001d008559	-1.60688	0.0332852
Zm00001d022560	-6.73926	0.0218413	Zm00001d005694	5.29916	0.0114188										Zm00001d042611	-1.45731	0.0334568
Zm00001d000307	1.09243	0.0220802	Zm00001d015496	5.02291	0.0114598										Zm00001d003346	-2.44149	0.0335144
Zm00001d008093	1.21593	0.0221019	Zm00001d003728	-2.31608	0.0115003										Zm00001d048151	5.10877	0.0338411
Zm00001d016363	-1.10545	0.0221345	Zm00001d012414	-5.35074	0.0116143										Zm00001d041787	1.52715	0.0338411
Zm00001d008407	-1.04368	0.022316	Zm00001d001679	6.59169	0.0116636										Zm00001d012681	-1.90551	0.0338411
Zm00001d003120	-2.81114	0.0225245	Zm00001d015945	4.92837	0.0116636										Zm00001d010005	-1.0491	0.0338759
Zm00001d019279	-1.06265	0.0225538	Zm00001d019978	-7.87476	0.0116721										Zm00001d041186	-4.79943	0.0339087
Zm00001d016163	1.35784	0.0225758	Zm00001d004332	-1.59275	0.0117224										Zm00001d049376	-5.07212	0.0340704
Zm00001d023029	-2.01534	0.0227996	Zm00001d009799	-1.43463	0.011733										Zm00001d027353	-5.78052	0.0340704
Zm00001d039446	-1.6146	0.0227996	Zm00001d052242	1.67317	0.0117717										Zm00001d013332	-5.14194	0.034074
Zm00001d043600	-2.87096	0.0228372	Zm00001d042357	-3.29586	0.0117756										Zm00001d051140	-3.41856	0.0340757
Zm00001d004635	-6.17829	0.0228737	Zm00001d053006	-1.31327	0.011802										Zm00001d050009	-1.41152	0.0343122
Zm00001d002253	-4.38048	0.0228914	Zm00001d018331	5.60698	0.0118099										Zm00001d004411	-2.04273	0.0344415
Zm00001d016733	-4.74049	0.0229152	Zm00001d051544	3.0073	0.0118916										Zm00001d000799	1.69698	0.0344815
Zm00001d045959	4.65412	0.0229152	Zm00001d030994	4.92279	0.011899										Zm00001d024274	1.48356	0.0344822
Zm00001d002674	-3.00675	0.023052	Zm00001d015181	-1.36727	0.0119181										Zm00001d048450	-5.65086	0.0345751
Zm00001d048739	-1.24358	0.0230775	Zm00001d046499	-1.95365	0.0120329										Zm00001d013503	4.86965	0.0348563
Zm00001d007559	-3.61752	0.0232834	Zm00001d039421	-6.41398	0.012042										Zm00001d042550	-1.01927	0.0349881
GRMZM5G862955	-2.06251	0.0237398	Zm00001d049536	5.2026	0.0120691										Zm00001d038562	-3.20305	0.035039
Zm00001d041601	-4.82556	0.0237398	Zm00001d040759	-1.18509	0.0121174										Zm00001d003895	-1.75656	0.035422
Zm00001d008329	-1.83277	0.0239499	Zm00001d031823	5.19642	0.0121628										Zm00001d045348	-4.91778	0.0356847
Zm00001d051699	-1.64	0.0239691	Zm00001d050536	-2.62803	0.0122158										Zm00001d031837	-1.18779	0.0364288
Zm00001d041787	1.69485	0.024066	Zm00001d030124	-4.93521	0.0122837										Zm00001d014516	-5.26352	0.0365795
Zm00001d030765	-6.15637	0.0241199	Zm00001d009719	-2.40411	0.0122953										Zm00001d022199	-1.55632	0.0366677
Zm00001d014814	-3.95937	0.0241828	Zm00001d040455	5.59791	0.0123141										Zm00001d020309	-1.12468	0.0367485
Zm00001d009649	-5.16677	0.0241912	Zm00001d033818	-2.4141	0.0124201										Zm00001d044475	-1.44769	0.0369841
Zm00001d032859	-1.02625	0.0242166	Zm00001d016146	7.42757	0.0126656										Zm00001d024646	-4.52335	0.0370961
Zm00001d013010	-2.68599	0.0242503	Zm00001d011326	-5.5805	0.0128256										Zm00001d000683	-4.34409	0.0372682
Zm00001d010887	-5.46347	0.0244215	Zm00001d004874	-6.57171	0.0128599										Zm00001d006061	-5.33615	0.0377301
Zm00001d018065	-3.48855	0.0248114	Zm00001d033082	1.27882	0.0128669										Zm00001d018349	-6.95001	0.0379029
Zm00001d038755	1.64254	0.0249547	Zm00001d029438	2.74623	0.0129088										Zm00001d011760	-1.33027	0.0380617
Zm00001d026651	-1.13066	0.0250621	Zm00001d034439	-1.10293	0.013007										Zm00001d043383	1.75243	0.0380726
Zm00001d052182	1.63167	0.025121	Zm00001d037328	-2.12208	0.0132616										Zm00001d005968	5.14045	0.0381
Zm00001d037978	-1.15575	0.0253625	Zm00001d041007	1.06883	0.0132906										Zm00001d023652	-1.18635	0.0381591
Zm00001d042669	1.99248	0.0255413	Zm00001d039363	-2.31334	0.0133235										Zm00001d025441	-1.12988	0.0383182
Zm00001d033598	-1.60214	0.0256786	Zm00001d010715	4.79697	0.0133945										Zm00001d009396	6.2922	0.0383185
Zm00001d026692	-4.38762	0.025918	Zm00001d022489	5.10732	0.0135827										Zm00001d051448	-6.06375	0.0384317
Zm00001d001561	-1.08916	0.0260857	Zm00001d043558	5.02221	0.0137661										Zm00001d045993	-4.55574	0.0389014
Zm00001d042611	-1.492	0.0262298	Zm00001d013418	-7.7552	0.0138425										Zm00001d019276	-1.54318	0.0389474
Zm00001d042536	-3.44074	0.0264881	Zm00001d023381	-1.20052	0.0138425										Zm00001d029999	2.70525	0.0395449
Zm00001d048179	-4.84832	0.026581	Zm00001d010997	4.82656	0.0139263										Zm00001d044461	-1.10067	0.0397404
Zm00001d032425	-6.04469	0.0269927	Zm00001d022945	-1.08155	0.0139487										Zm00001d037693	-1.86229	0.0397798
Zm00001d004168	-1.13678	0.027007	Zm00001d042892	-5.22637	0.0139765										Zm00001d048338	-2.73116	0.0405287
Zm00001d036515	-1.03675	0.0273027	Zm00001d005709	-1.11626	0.0140286										Zm00001d017798	-1.45464	0.0407765
Zm00001d029607	-4.92322	0.0274094	Zm00001d006022	4.819	0.0140978										Zm00001d027541	-2.13704	0.0410906
Zm00001d021770	-1.17582	0.0275517	Zm00001d024601	3.48691	0.0140978										Zm00001d036623	-2.46927	0.0413536
Zm00001d050174	4.4985	0.0275517	Zm00001d014517	1.43233	0.0141793										Zm00001d039014	-1.27272	0.0414311
Zm00001d032605	1.5567	0.0275906	Zm00001d015733	3.88554	0.0141984										Zm00001d006632	1.63791	0.0415408
Zm00001d035761	3.54285	0.0277087	Zm00001d018536	1.05066	0.0142606										Zm00001d005711	1.15018	0.041688
Zm00001d042026	-1.14994	0.0277586	Zm00001d025816	4.80815	0.0142686										Zm00001d003428	-4.05949	0.0418477
Zm00001d027561	-1.79049	0.0278049	Zm00001d008869	1.39558	0.0142702										Zm00001d029102	4.12465	0.0419468
Zm00001d040546	-1.05805	0.0278659	Zm00001d041107	1.04775	0.0142795										Zm00001d026620	-1.40033	0.0421876
Zm00001d033402	3.05432	0.0278711	Zm00001d053894	5.11653	0.014328										Zm00001d036846	21.7972	0.0426564
Zm00001d044124	-5.4483	0.0278992	Zm00001d020485	-1.25067	0.0143483										Zm00001d034865	-1.84918	0.0429789
Zm00001d042615	1.23072	0.0279106	Zm00001d036655	2.06538	0.014389										Zm00001d039110	2.60846	0.043352
Zm00001d036715	-4.41846	0.0280236	Zm00001d048826	6.84279	0.014389										Zm00001d033726	1.27981	0.0437366
Zm00001d033981	-1.13096	0.0281179	Zm00001d028380	1.06983	0.0144715										Zm00001d011204	-1.33018	0.0438494
Zm00001d034819	3.53228	0.0282259	Zm00001d003508	-1.10241	0.0146925										Zm00001d003179	-1.19635	0.0439395
Zm00001d005892	1.58616	0.0282505	Zm00001d047772	4.76262	0.0148236										Zm00001d043331	1.19717	0.0439575
Zm00001d000908	1.35024	0.0282577	Zm00001d042778	-4.1485	0.0149271										Zm00001d003039	1.53503	0.0441142
Zm00001d038999	-1.4476	0.0283193	Zm00001d045427	-1.11159	0.0149952										Zm00001d008799	-1.28756	0.0443136
Zm00001d041322	-1.16049	0.0285928	Zm00001d046140	-1.10627	0.0152435										Zm00001d032291	-5.55566	0.0443136
ENSRNA049459008	1.70547	0.0286239	Zm00001d012808	-6.67861	0.0152873										Zm00001d034562	-4.79938	0.0443535
Zm00001d052242	-1.33837	0.0287841	Zm00001d049094	-6.35617	0.0153757										Zm00001d015060	1.77802	0.0447006
Zm00001d027378	-1.27106	0.0289512	Zm00001d016793	-1.56865	0.0154846										Zm00001d026436	-1.18499	0.0447006
Zm00001d045670	-2.19184	0.0290012	Zm00001d036103	-3.72352	0.0154991										Zm00001d017609	-4.24598	0.0447854
Zm00001d028373	1.32176	0.0290276	Zm00001d045535	-2.20688	0.0156064										Zm00001d003115	-1.05336	0.0448303
Zm00001d033499	-1.11723	0.0290674	Zm00001d041456	-5.47014	0.015632										Zm00001d002876	-5.55756	0.0448417
Zm00001d026453	1.51164	0.0291947	Zm00001d023683	5.19536	0.0156469										Zm00001d020807	2.33815	0.0448667
Zm00001d009465	-1.22295	0.0292684	Zm00001d006044	3.09553	0.0156519										Zm00001d010793	-1.07158	0.0448737
Zm00001d023334	-1.85576	0.0294143	Zm00001d011731	-6.75901	0.0156838										Zm00001d050595	4.55092	0.0449052
Zm00001d015290	-1.15029	0.0294228	Zm00001d016510	-5.01632	0.0157209										Zm00001d025759	5.69919	0.0450693
Zm00001d050558	-1.13561	0.0294312	Zm00001d018076	7.35278	0.0157259										Zm00001d033876	-1.17126	0.0460779
Zm00001d036271	1.13257	0.0295307	Zm00001d047837	4.92412	0.015738										Zm00001d029515	-2.60184	0.0462373
Zm00001d028696	-1.07939	0.0298144	Zm00001d008151	-4.93642	0.0159641										Zm00001d009629	-5.20235	0.0463106
Zm00001d038979	1.25545	0.0298532	Zm00001d003778	-1.75609	0.0160439										Zm00001d003929	-4.65247	0.0465109
Zm00001d038775	-1.58043	0.0301236	Zm00001d045253	1.10237	0.0161006										Zm00001d029554	1.19439	0.046534
Zm00001d007075	1.20754	0.0302953	Zm00001d026071	2.31234	0.0161705										Zm00001d048356	-3.06553	0.0466559
Zm00001d011685	-1.19706	0.0302953	Zm00001d015521	-1.61181	0.0161938										Zm00001d009660	-5.24941	0.0466611
Zm00001d033396	-2.27989	0.0303605	Zm00001d006650	3.56349	0.0162462										Zm00001d006509	-1.04292	0.0466611
Zm00001d004354	-1.02308	0.030565	Zm00001d002596	-6.66547	0.016278										Zm00001d048862	-1.3307	0.0477939
Zm00001d012297	1.02316	0.0305871	Zm00001d039323	5.89013	0.0165956										Zm00001d048020	-1.17206	0.0479328
Zm00001d029934	-3.27499	0.0306987	Zm00001d003895	-1.94703	0.0166641										Zm00001d004553	-2.31655	0.0479995
Zm00001d035095	-1.29418	0.0306987	Zm00001d030208	5.21968	0.0167384										Zm00001d028531	-1.48286	0.0480646
Zm00001d036748	-1.58299	0.030857	Zm00001d047558	1.14126	0.0168366										ENSRNA049476781	1.73701	0.048483
Zm00001d047329	-5.09272	0.0309799	Zm00001d021736	-5.76586	0.0168666										Zm00001d039542	-1.11656	0.0485322
Zm00001d012341	-4.93856	0.0311165	Zm00001d012028	1.02694	0.0168799										Zm00001d039718	1.08312	0.0485663
Zm00001d046875	-6.48867	0.0313271	Zm00001d015837	-5.23171	0.0170117										Zm00001d028331	-4.63488	0.0486649
Zm00001d023427	-4.82351	0.0314645	Zm00001d008022	3.7298	0.0172462										Zm00001d005923	-4.24447	0.0488852
Zm00001d035235	4.47476	0.031503	Zm00001d041147	-6.29406	0.0172507										Zm00001d032664	-1.15366	0.0490101
ENSRNA049479014	-4.80111	0.0316054	Zm00001d007575	-6.01488	0.0172814										Zm00001d000156	1.19866	0.0494482
Zm00001d036270	1.3136	0.0318106	Zm00001d004817	-6.70799	0.0174107										Zm00001d038291	-5.9992	0.0498194
Zm00001d042033	4.31869	0.0318294	Zm00001d037687	-1.18366	0.0176636										Zm00001d047788	1.04814	0.050045
Zm00001d029625	-2.28239	0.0321363	Zm00001d052833	-1.59641	0.0177839										Zm00001d001861	-1.84264	0.0502376
Zm00001d033781	2.60062	0.0321696	Zm00001d031557	3.02238	0.017859										Zm00001d019106	-1.25518	0.0504398
Zm00001d043827	-5.32409	0.0324751	Zm00001d042169	-1.78329	0.0179832										Zm00001d043269	-2.58626	0.0504398
Zm00001d001456	-1.05202	0.0327148	Zm00001d044568	1.39605	0.0182871										Zm00001d006768	-4.72473	0.0508102
ENSRNA049476781	1.77147	0.0331806	Zm00001d007145	4.70798	0.0184734										Zm00001d034620	-1.38297	0.0514697
Zm00001d042793	-1.33427	0.033435	Zm00001d043204	-1.00717	0.0185958										Zm00001d030285	-4.70652	0.0514713
Zm00001d046554	-1.1741	0.0335506	Zm00001d000547	-1.70034	0.0186728										Zm00001d053835	2.96682	0.0517787
Zm00001d029594	-1.89497	0.03356	Zm00001d023222	-1.29252	0.0187762										Zm00001d003778	-1.48364	0.0520443
Zm00001d039435	-3.83243	0.03356	Zm00001d036966	7.44943	0.0187762										Zm00001d051500	-1.16989	0.0523971
Zm00001d023824	-1.2496	0.0336757	Zm00001d022342	1.05937	0.018856										Zm00001d006835	-2.24421	0.0526032
Zm00001d035322	-4.44104	0.0336757	Zm00001d049680	5.22017	0.0192592										Zm00001d039512	-1.11199	0.0528501
Zm00001d025520	-1.28193	0.0337918	Zm00001d007064	5.37319	0.0193381										Zm00001d023007	1.9657	0.0535281
Zm00001d020788	1.11173	0.0339472	Zm00001d017042	2.33109	0.0194395										Zm00001d020107	2.01003	0.0537934
Zm00001d024423	-1.27242	0.0339584	Zm00001d053448	-1.0095	0.0194395										Zm00001d029607	-4.5083	0.0538268
Zm00001d044705	1.80636	0.0339584	Zm00001d008900	-5.56533	0.0194858										Zm00001d018902	-1.24073	0.0540273
Zm00001d018708	2.90322	0.0340341	Zm00001d020896	1.45721	0.0195319										Zm00001d011075	1.97987	0.0540889
Zm00001d035015	-1.24199	0.0340341	Zm00001d015017	4.58011	0.019574										Zm00001d048710	-1.64875	0.0543886
Zm00001d035575	-5.16545	0.034058	Zm00001d018238	1.15694	0.0197891										Zm00001d042948	-5.50742	0.0545269
Zm00001d043920	-2.69653	0.0340687	Zm00001d039677	-6.90596	0.019932										Zm00001d042868	-3.39962	0.0545269
Zm00001d052987	1.02751	0.0341795	Zm00001d006251	-2.45349	0.0200213										Zm00001d046029	-5.9057	0.0545269
Zm00001d014853	-1.29745	0.0343681	Zm00001d020622	4.31337	0.0201631										Zm00001d036710	-5.53288	0.054569
Zm00001d050518	-1.8152	0.0345919	Zm00001d052837	5.84346	0.0203223										Zm00001d049413	-1.0619	0.0545748
Zm00001d053878	3.33602	0.0346931	Zm00001d021898	5.29716	0.0204193										Zm00001d043868	-3.01632	0.0546629
Zm00001d015778	-4.90187	0.0346941	Zm00001d026018	-3.56492	0.0207757										Zm00001d042901	-5.45758	0.0557299
Zm00001d031005	1.17388	0.0348998	Zm00001d049753	-1.05337	0.0207757										Zm00001d051055	-1.18866	0.0564281
Zm00001d010974	-7.5566	0.0351994	Zm00001d035174	4.80893	0.0210018										Zm00001d021770	-1.06124	0.0570087
Zm00001d012769	-4.63488	0.0352769	Zm00001d048696	1.9962	0.0214369										Zm00001d009347	-1.04475	0.0570087
Zm00001d006704	-4.99384	0.0357088	Zm00001d026412	-1.15075	0.0215416										Zm00001d050365	-1.62942	0.0570582
Zm00001d005754	-1.7193	0.035711	Zm00001d026579	1.4572	0.0215416										Zm00001d014021	-3.92063	0.0570862
Zm00001d022599	-7.39874	0.0357518	Zm00001d025375	5.27153	0.021915										Zm00001d047511	-1.19063	0.0570875
Zm00001d013713	-1.24397	0.0358322	Zm00001d019696	-1.57753	0.0222735										Zm00001d021063	-1.03467	0.0572396
Zm00001d045072	-1.57925	0.035863	Zm00001d043231	-3.60946	0.0222735										Zm00001d053358	1.09323	0.0573458
Zm00001d050324	1.12949	0.0359099	Zm00001d025156	6.24382	0.0224141										Zm00001d034346	-5.21879	0.0574997
Zm00001d017818	-2.98533	0.0359701	Zm00001d028761	-6.16925	0.0225468										Zm00001d026540	1.40993	0.0583309
Zm00001d037981	-1.45563	0.036036	Zm00001d033017	1.43861	0.0228606										Zm00001d041577	-3.03779	0.058631
Zm00001d015670	-1.01281	0.0363011	Zm00001d047975	2.46644	0.0231579										Zm00001d034407	-3.91683	0.0591986
Zm00001d003945	-6.21607	0.0363449	Zm00001d007075	1.80637	0.0231586										Zm00001d049659	-1.65875	0.059332
Zm00001d021254	-1.34475	0.0364946	Zm00001d047888	-3.82246	0.0233495										Zm00001d038948	-4.89966	0.0593838
Zm00001d035174	1.85713	0.0365289	Zm00001d043806	-1.30899	0.0234065										Zm00001d038218	-1.08779	0.0594068
Zm00001d036200	-2.21354	0.0370227	Zm00001d010793	-1.21672	0.0234287										Zm00001d005110	-4.15984	0.0594615
Zm00001d002097	2.60399	0.0373199	Zm00001d000976	1.756	0.0234759										Zm00001d019216	1.42087	0.059692
Zm00001d026949	-5.01796	0.0374818	Zm00001d038021	-1.0398	0.0239964										Zm00001d052354	-1.19259	0.059692
Zm00001d042613	1.4595	0.0375797	Zm00001d048256	-1.67245	0.0240409										Zm00001d021414	-3.92649	0.0597863
Zm00001d005343	-1.3158	0.0376274	Zm00001d002103	1.3949	0.0240753										Zm00001d032350	-7.16545	0.0598013
Zm00001d018406	-1.11941	0.0384872	Zm00001d053128	-1.44069	0.0241366										Zm00001d011086	-1.38043	0.0598413
Zm00001d033849	-1.14962	0.0384941	Zm00001d000683	-4.76569	0.0243218										Zm00001d004383	-2.53554	0.0598918
Zm00001d001013	-1.73555	0.0385596	Zm00001d042119	-1.17334	0.0243363										Zm00001d018411	-3.30762	0.0605985
Zm00001d011166	-1.8736	0.0386316	Zm00001d033020	2.77346	0.0248771										Zm00001d027555	-1.47666	0.0608355
Zm00001d040351	2.22202	0.0387073	Zm00001d051664	-1.39933	0.0249103										Zm00001d050328	-1.09463	0.0608759
Zm00001d020931	-1.00248	0.0388822	Zm00001d045090	-1.2039	0.0249755										Zm00001d003048	-1.45822	0.0611322
Zm00001d000424	-1.38994	0.039273	Zm00001d018724	-1.43686	0.0251718										Zm00001d022891	-3.9171	0.0614625
Zm00001d023539	-1.21364	0.039273	Zm00001d008414	-1.31916	0.0252901										Zm00001d001580	-1.25298	0.0615037
Zm00001d031807	-3.28111	0.0393776	Zm00001d020342	2.0125	0.0253112										Zm00001d033333	-3.46583	0.0615283
Zm00001d003660	-1.13315	0.039419	Zm00001d010673	1.0793	0.0254132										Zm00001d051567	-3.23682	0.0615456
Zm00001d021927	3.90602	0.0395623	Zm00001d020345	1.69407	0.0254384										Zm00001d016204	-1.05276	0.0615456
ENSRNA049467197	1.84956	0.0395901	Zm00001d048578	1.15197	0.0256693										Zm00001d021388	20.431	0.0615808
Zm00001d026595	-6.5654	0.0396537	Zm00001d021582	4.69465	0.0259588										Zm00001d010227	2.04115	0.0616281
Zm00001d032225	-7.20993	0.0398034	Zm00001d012779	5.55948	0.0265554										Zm00001d043283	1.73892	0.0617787
Zm00001d042146	-1.29058	0.0399022	Zm00001d039454	4.81826	0.026559										Zm00001d000196	-5.69173	0.0618344
Zm00001d020060	-1.16918	0.0399533	Zm00001d029806	-1.02046	0.026911										Zm00001d009221	-4.68954	0.0618443
Zm00001d036396	-9.07584	0.0399533	Zm00001d031199	1.06396	0.0269975										Zm00001d033295	-1.95992	0.0619322
Zm00001d008007	3.23516	0.0402389	Zm00001d053107	-2.08152	0.0269975										Zm00001d050167	-4.19037	0.0619563
Zm00001d027742	-1.9818	0.0402476	Zm00001d030908	3.32616	0.027019										Zm00001d013211	-1.66826	0.0620807
Zm00001d010602	-1.468	0.0405611	Zm00001d006599	4.68424	0.0270955										Zm00001d050558	-1.03503	0.0621606
Zm00001d003929	-4.69612	0.040657	Zm00001d026746	-5.23282	0.0272585										Zm00001d016766	1.43811	0.0623267
Zm00001d025002	-1.36289	0.0408291	Zm00001d010974	-8.19589	0.0273469										Zm00001d048542	-2.90059	0.062816
Zm00001d004260	-1.83941	0.0410773	Zm00001d015664	-5.68457	0.0273587										Zm00001d003252	-2.2016	0.0628168
Zm00001d043503	2.38908	0.0414259	Zm00001d006344	1.00009	0.0274191										Zm00001d031941	-2.16316	0.0628392
Zm00001d008369	-1.29796	0.0415207	Zm00001d015990	1.15918	0.0274191										Zm00001d026083	-1.48127	0.062945
Zm00001d025441	-1.12534	0.0416054	Zm00001d021506	-1.14102	0.0275095										Zm00001d035700	-1.85166	0.063092
Zm00001d026006	1.3532	0.0423201	Zm00001d016679	1.4741	0.0275927										Zm00001d049224	-1.20471	0.0631116
Zm00001d025874	-1.25101	0.0423571	Zm00001d015151	-1.22857	0.0276034										Zm00001d023338	1.00053	0.0634582
Zm00001d017118	-4.72402	0.0424425	Zm00001d035623	2.96209	0.027821										Zm00001d013468	-3.44	0.0634582
Zm00001d053977	-1.05913	0.0424666	Zm00001d008619	4.81429	0.0278571										Zm00001d053886	-2.1848	0.0635455
Zm00001d036706	-1.15544	0.0424924	Zm00001d045993	-4.94298	0.0279553										Zm00001d042963	2.97433	0.063585
Zm00001d050455	4.56645	0.0425172	Zm00001d025551	-1.26657	0.0279668										Zm00001d013597	-1.02406	0.0639969
Zm00001d052404	-5.93998	0.0425328	Zm00001d045072	2.03729	0.02802										Zm00001d033422	-3.81271	0.0641871
Zm00001d027383	-2.3366	0.0425441	Zm00001d015934	-2.76305	0.0281665										Zm00001d047620	-5.58864	0.0643051
Zm00001d010946	-1.09466	0.0425917	Zm00001d005002	4.93956	0.0282203										Zm00001d047806	-1.42491	0.0650012
Zm00001d013771	-6.49812	0.0426355	Zm00001d038756	5.44913	0.0282521										Zm00001d021057	-2.12724	0.0651759
Zm00001d015421	4.74123	0.0426355	Zm00001d039564	-1.25385	0.0283293										Zm00001d042690	3.86133	0.065309
Zm00001d047595	-2.1085	0.0430474	Zm00001d002133	2.29689	0.0286784										Zm00001d003160	-5.77063	0.065351
Zm00001d034781	-1.04815	0.0431015	Zm00001d032939	-2.01594	0.0286784										Zm00001d027843	-1.5169	0.0654097
Zm00001d029902	-4.175	0.0432114	Zm00001d043513	-5.36873	0.0286784										ENSRNA049459199	-5.02514	0.0654097
Zm00001d030665	-5.2192	0.04326	Zm00001d043728	-6.3345	0.0287264										Zm00001d036876	-1.59112	0.0656392
Zm00001d036708	-2.48866	0.0432655	Zm00001d042686	1.17951	0.028928										Zm00001d028760	1.43828	0.0656601
Zm00001d037837	3.76394	0.0438191	Zm00001d013389	5.33261	0.0289766										Zm00001d035872	1.29742	0.065813
Zm00001d048634	-1.20245	0.0438239	Zm00001d044065	2.72987	0.0292735										Zm00001d013967	1.79902	0.065889
Zm00001d049853	-1.37577	0.0438491	Zm00001d003290	2.66981	0.0293638										Zm00001d007384	-5.02513	0.0660003
Zm00001d031557	2.37717	0.0438853	Zm00001d053938	-1.48929	0.0296553										Zm00001d004875	-2.401	0.0660155
Zm00001d046405	-1.84397	0.0440683	Zm00001d051721	-1.99212	0.0297378										Zm00001d038296	-1.3598	0.0661339
Zm00001d008010	1.25265	0.0443155	Zm00001d000159	1.22536	0.0301503										Zm00001d022407	-1.29176	0.0662103
GRMZM5G845024	-1.00901	0.044348	Zm00001d003012	-5.84971	0.0302996										Zm00001d012748	1.73343	0.0662485
Zm00001d011508	1.125	0.044458	Zm00001d006132	5.45638	0.0306339										Zm00001d050666	-2.11491	0.0662817
Zm00001d028996	1.73753	0.044623	Zm00001d037828	5.2413	0.030718										ENSRNA049459008	1.50466	0.0674306
Zm00001d002530	-1.1483	0.0446574	Zm00001d017141	-2.47866	0.0309163										Zm00001d001948	-1.65935	0.0674533
Zm00001d013156	-1.84113	0.0447808	Zm00001d026012	-1.09151	0.0309163										Zm00001d033044	-3.16186	0.0676739
Zm00001d014876	-6.05035	0.0449151	Zm00001d021153	1.29604	0.0309419										Zm00001d015585	8.42037	0.0678595
Zm00001d024710	1.44662	0.0449639	Zm00001d023478	1.19574	0.03135										Zm00001d009824	-2.54223	0.0678595
Zm00001d047582	-6.00898	0.0455832	Zm00001d026654	-2.69981	0.03135										Zm00001d022518	-1.10488	0.0678595
Zm00001d053998	-4.72444	0.0455832	Zm00001d003894	-1.53962	0.0315805										Zm00001d028731	-4.91684	0.0678905
Zm00001d043943	-4.93369	0.0457945	Zm00001d029627	5.10762	0.0317793										Zm00001d046053	-1.19135	0.068042
Zm00001d013768	2.73872	0.0460189	Zm00001d029563	6.34136	0.0318302										Zm00001d043827	-4.78078	0.0680686
Zm00001d000666	-4.78311	0.0463411	Zm00001d030163	4.94868	0.0318302										Zm00001d033017	1.12044	0.0683006
Zm00001d004875	-1.13918	0.0463411	Zm00001d010227	4.44128	0.0318854										Zm00001d009578	1.14647	0.068446
Zm00001d005912	-2.41335	0.0466472	Zm00001d015759	1.58796	0.0318854										Zm00001d031845	-5.29264	0.068446
Zm00001d013503	4.41652	0.0467443	Zm00001d005711	1.22185	0.0319961										Zm00001d016974	-5.63689	0.0685085
Zm00001d017109	2.99489	0.0468053	Zm00001d041591	4.7024	0.0325169										Zm00001d003958	2.25464	0.0685637
Zm00001d033368	1.61407	0.0470273	Zm00001d038475	6.15617	0.0327432										Zm00001d041594	-1.47506	0.0688179
Zm00001d050611	-2.15647	0.0470277	Zm00001d048825	-2.33716	0.0328335										Zm00001d010721	1.17304	0.0689076
Zm00001d032531	1.35727	0.0473025	Zm00001d016204	-1.20734	0.0329276										Zm00001d046475	-5.10822	0.0690292
Zm00001d050800	-1.12092	0.0473636	Zm00001d049325	2.65073	0.0329479										Zm00001d045025	3.48252	0.0691167
Zm00001d051053	-1.11208	0.0473817	Zm00001d007042	1.02882	0.0331141										Zm00001d008733	-4.30821	0.06915
Zm00001d030063	-1.46095	0.0474234	Zm00001d025183	5.0375	0.0334851										Zm00001d017841	-4.02812	0.069186
Zm00001d007490	-2.82506	0.0474635	Zm00001d042948	-6.14693	0.0336725										Zm00001d009871	-4.32746	0.0693673
Zm00001d045535	-1.80648	0.0476968	Zm00001d045025	5.28213	0.034464										Zm00001d038503	-1.47126	0.069618
Zm00001d002026	-1.9563	0.0477045	Zm00001d011294	4.89693	0.0345537										Zm00001d013302	1.73914	0.0698417
Zm00001d049160	-1.05524	0.0477573	Zm00001d000294	-1.56248	0.0345681										Zm00001d035388	-1.25556	0.0698417
Zm00001d002179	-1.51914	0.0477996	Zm00001d032861	-1.20656	0.0348703										Zm00001d036680	2.22629	0.0700878
Zm00001d035677	-1.56479	0.0477996	Zm00001d053548	2.07286	0.0349783										Zm00001d047309	-1.20531	0.0701503
Zm00001d011204	-1.25413	0.0478669	Zm00001d020629	-2.11265	0.035189										Zm00001d040691	-2.52849	0.0704373
Zm00001d036001	2.79931	0.0479262	Zm00001d048434	2.05355	0.0353988										Zm00001d016083	-1.39891	0.0708247
Zm00001d034858	-5.72186	0.0480459	Zm00001d050272	-5.47961	0.0356964										Zm00001d010905	-3.94044	0.0709949
Zm00001d009629	-4.97284	0.0483645	Zm00001d038642	4.82695	0.0357736										Zm00001d039492	-5.36706	0.0710088
ENSRNA049478756	-2.36807	0.0484178	Zm00001d042016	-5.08117	0.0357736										Zm00001d003430	2.29342	0.0710501
Zm00001d006619	-5.94012	0.0487744	Zm00001d044745	-3.32	0.0360877										Zm00001d041608	-1.24947	0.0712459
Zm00001d050532	-1.89756	0.0487744	Zm00001d011064	-1.08048	0.0361181										Zm00001d022148	-5.22008	0.0712659
Zm00001d002057	-3.22587	0.0490737	Zm00001d022001	-5.09437	0.0362298										Zm00001d028472	-2.89036	0.0712659
Zm00001d031301	-4.99013	0.0490898	Zm00001d029451	-3.31161	0.0364239										Zm00001d017927	-5.431	0.0713273
Zm00001d031709	-1.50657	0.0491629	Zm00001d020944	1.57264	0.0364758										Zm00001d052152	-4.3474	0.0714296
Zm00001d034253	-3.96283	0.0493397	Zm00001d002064	3.05116	0.0364928										Zm00001d044124	-4.74312	0.0714554
Zm00001d048151	-4.75459	0.0496733	Zm00001d010602	-1.54904	0.0365835										Zm00001d021286	1.8019	0.0715342
Zm00001d019589	-1.37701	0.049775	Zm00001d003683	-2.34703	0.036672										Zm00001d032844	-2.09581	0.0716146
Zm00001d032272	-2.00315	0.049832	Zm00001d034404	-1.39612	0.0371743										Zm00001d019423	-1.75431	0.0716441
Zm00001d028395	-4.84947	0.0500311	Zm00001d043750	-1.36443	0.0372844										Zm00001d038857	-1.23261	0.0719387
Zm00001d009054	-3.98922	0.0500895	Zm00001d021519	-4.91871	0.0373086										Zm00001d010022	1.96958	0.0721544
Zm00001d008017	-4.93553	0.0504138	Zm00001d040680	5.83594	0.0373519										Zm00001d013502	-3.10571	0.0721544
Zm00001d048450	-5.25473	0.0511242	Zm00001d034569	5.53175	0.0373606										Zm00001d008421	-5.66821	0.0721872
Zm00001d026662	1.13319	0.0511818	Zm00001d001332	-1.69026	0.0380235										Zm00001d041511	-5.82075	0.0726037
Zm00001d042967	5.1496	0.0511838	Zm00001d001864	4.7319	0.0380245										Zm00001d053979	1.45163	0.0728078
Zm00001d028452	-4.84951	0.0513662	Zm00001d044929	-5.07774	0.0380245										Zm00001d039386	-1.07402	0.0731535
Zm00001d010536	-5.98229	0.0514254	Zm00001d034346	-5.77617	0.0380586										Zm00001d052256	-1.27943	0.0737641
Zm00001d020096	-5.88466	0.0515079	Zm00001d025413	-1.91893	0.0381527										Zm00001d032197	-3.72291	0.073929
Zm00001d027253	5.74816	0.0515201	Zm00001d034939	2.85015	0.0382079										Zm00001d053181	-1.31646	0.0740881
Zm00001d002837	-2.52064	0.0516285	Zm00001d008997	1.4836	0.0382801										Zm00001d039378	-1.60047	0.0741205
Zm00001d027442	-3.32743	0.0516285	Zm00001d027060	-3.13882	0.0393214										Zm00001d042695	-1.52113	0.0741584
Zm00001d033818	-2.06337	0.0516838	Zm00001d021262	1.00662	0.0394109										Zm00001d011573	-2.62724	0.0741706
Zm00001d050981	-1.7813	0.0516838	Zm00001d000121	-1.11612	0.0394636										Zm00001d028470	-2.1426	0.0741706
Zm00001d001285	-2.34437	0.0520404	Zm00001d029972	-5.67412	0.0396186										Zm00001d040348	1.22612	0.074245
Zm00001d052901	-1.21294	0.0520404	Zm00001d024715	-3.43042	0.0396393										Zm00001d012109	-4.74266	0.074245
Zm00001d004198	-1.14502	0.0521011	Zm00001d043335	5.0858	0.0397925										Zm00001d015447	-2.81349	0.0746772
Zm00001d050828	-1.19033	0.0523659	Zm00001d040118	-1.21655	0.0400137										Zm00001d019608	3.8387	0.074725
Zm00001d034590	-1.46958	0.052574	Zm00001d039712	-1.48734	0.0402681										Zm00001d039702	-2.69577	0.0747418
Zm00001d008619	-2.06415	0.0526311	Zm00001d002422	5.18885	0.0408889										Zm00001d025002	-1.70773	0.0750836
Zm00001d018653	-4.70728	0.052928	Zm00001d034915	-1.08107	0.0409044										Zm00001d013329	-3.62352	0.0754524
Zm00001d005680	-1.30389	0.0533162	Zm00001d043105	4.42358	0.0409814										Zm00001d032671	-1.87952	0.075503
Zm00001d039529	-1.93402	0.0533596	Zm00001d002320	-2.83627	0.0411393										Zm00001d034351	1.16224	0.0756041
Zm00001d021203	-1.53375	0.0535069	Zm00001d032777	-2.64812	0.0413665										Zm00001d011757	-1.32119	0.0756742
Zm00001d023889	-2.45594	0.0536573	Zm00001d016505	-3.47671	0.0418724										Zm00001d012914	-1.01048	0.0761617
Zm00001d006450	-1.1438	0.0540832	Zm00001d042367	-1.12612	0.0419815										Zm00001d043162	1.99843	0.0764834
Zm00001d000652	2.4508	0.0541058	Zm00001d006855	-5.57896	0.0423755										Zm00001d022558	-1.48182	0.0764834
Zm00001d031290	4.04201	0.0541058	Zm00001d045476	1.10883	0.042482										Zm00001d003809	-1.16784	0.0768305
Zm00001d038600	-5.83372	0.0542543	Zm00001d053628	1.33359	0.0425539										Zm00001d017669	-5.12525	0.0773885
Zm00001d020107	1.97893	0.0547264	Zm00001d019862	4.69548	0.0426335										Zm00001d048374	-1.27835	0.0775001
Zm00001d014205	-5.20608	0.0548376	Zm00001d015152	-1.68491	0.042648										Zm00001d039866	-2.0114	0.0775597
Zm00001d033320	-2.0345	0.0548795	Zm00001d036987	2.794	0.0427155										Zm00001d001968	-2.08184	0.0776308
Zm00001d050475	-3.94785	0.0549664	Zm00001d045320	-2.28398	0.042731										Zm00001d036108	-4.89862	0.0784149
Zm00001d026306	-1.1088	0.0550602	Zm00001d001333	2.27016	0.0438311										Zm00001d015221	-5.36457	0.0788733
Zm00001d034808	3.32857	0.0550602	Zm00001d005161	-2.23035	0.0438639										Zm00001d011259	6.19485	0.0792071
Zm00001d036437	-5.68471	0.0550602	Zm00001d035459	-5.46783	0.0439023										Zm00001d014876	-5.52037	0.0797458
Zm00001d034191	-1.59381	0.0550681	Zm00001d003393	1.34182	0.0449843										Zm00001d042169	-1.45654	0.0798862
Zm00001d022441	-1.17026	0.0551229	Zm00001d013290	7.01209	0.0451027										Zm00001d028001	-4.13302	0.0799885
Zm00001d009155	-1.16525	0.0551846	Zm00001d012552	-4.93396	0.0453761										Zm00001d002746	-5.12519	0.0799885
Zm00001d003184	-6.16123	0.0552266	Zm00001d002473	2.80385	0.0453885										Zm00001d044045	-3.22185	0.0804752
Zm00001d023429	-3.3035	0.0552607	Zm00001d052087	-1.66205	0.0453885										Zm00001d048841	-1.13596	0.0804752
Zm00001d026584	-5.14573	0.0556737	Zm00001d050281	5.8649	0.045799										Zm00001d035846	-1.49456	0.0805426
Zm00001d024505	-4.39946	0.056062	Zm00001d011661	-6.61385	0.0458465										Zm00001d036159	-6.06503	0.0805441
Zm00001d012718	4.11545	0.0560806	Zm00001d048699	-1.39176	0.046179										Zm00001d033104	-1.86318	0.0805934
Zm00001d001166	3.18503	0.0561568	Zm00001d028760	4.28779	0.0466847										Zm00001d040619	-1.28927	0.0806628
Zm00001d038218	-1.10343	0.0565053	Zm00001d007434	1.83943	0.0471678										Zm00001d044945	1.3436	0.0810741
Zm00001d016000	5.56017	0.0566205	Zm00001d007387	1.22586	0.0479215										Zm00001d034590	-1.34066	0.0811647
Zm00001d039039	1.20675	0.0566708	Zm00001d009362	5.63868	0.0483174										Zm00001d014991	-1.06021	0.0811647
Zm00001d039542	-1.06461	0.0566708	Zm00001d040005	-1.57147	0.0483174										Zm00001d049649	-1.01176	0.0812722
Zm00001d045392	-3.96129	0.056686	Zm00001d008737	-2.49671	0.0486507										Zm00001d008819	-4.50798	0.0813204
Zm00001d043640	1.64685	0.0567566	Zm00001d046601	-1.02516	0.0486708										Zm00001d018786	-5.48104	0.0813204
Zm00001d018422	-6.48845	0.056768	Zm00001d014262	4.92261	0.0492009										Zm00001d031487	-4.41382	0.0819902
Zm00001d051796	-1.25356	0.0571609	Zm00001d030663	4.553	0.0492054										Zm00001d006190	-1.0297	0.0823608
Zm00001d050550	2.98879	0.057174	Zm00001d014199	-3.07714	0.0498187										Zm00001d029611	-1.02782	0.0825943
Zm00001d026558	-1.32668	0.0571815	Zm00001d029256	5.75622	0.0498317										Zm00001d040159	3.86613	0.0827379
Zm00001d018135	1.57043	0.0574714	Zm00001d010887	5.12444	0.0507289										Zm00001d003120	-2.40047	0.0827638
Zm00001d026661	-4.36925	0.0575646	Zm00001d010585	-5.01893	0.0508068										Zm00001d050929	-1.31718	0.0827805
Zm00001d040139	-2.61572	0.0578353	Zm00001d038948	-5.22358	0.051457										Zm00001d045230	-1.57074	0.0828384
Zm00001d049166	1.28183	0.0580595	Zm00001d024677	-2.66849	0.0517702										Zm00001d040455	2.42521	0.0828495
Zm00001d036241	-1.12278	0.0583629	Zm00001d049351	1.7297	0.0517702										Zm00001d010050	-1.3652	0.0828969
Zm00001d003524	-2.30358	0.0585388	Zm00001d001730	-5.75537	0.0521874										Zm00001d036598	-1.78027	0.0829661
Zm00001d035797	-3.99034	0.0585388	Zm00001d013282	4.29535	0.0522856										Zm00001d003847	4.34498	0.0829976
Zm00001d053818	-1.42251	0.0587944	Zm00001d034703	-1.72659	0.0522856										Zm00001d008357	-1.01288	0.0830585
Zm00001d007948	4.12065	0.0589357	Zm00001d001020	-3.31657	0.0523175										Zm00001d024707	-3.41918	0.0831147
Zm00001d041983	1.82689	0.0589462	Zm00001d014992	-1.25777	0.0529921										Zm00001d017391	-2.5986	0.0833112
Zm00001d033057	-1.73979	0.059028	Zm00001d005534	2.33203	0.0531035										Zm00001d026269	-1.91141	0.0834275
Zm00001d008691	-1.61494	0.0590283	Zm00001d010545	-5.09138	0.0537522										Zm00001d012660	-3.36747	0.0836306
Zm00001d016928	1.39989	0.0591078	Zm00001d032026	4.9609	0.0537522										Zm00001d029595	-2.71586	0.0837328
Zm00001d010936	1.21907	0.0596043	Zm00001d049413	-1.11391	0.0537522										Zm00001d022405	-1.86045	0.0846159
Zm00001d047723	-1.76671	0.0596052	Zm00001d023797	4.60743	0.0540425										Zm00001d033057	-1.6069	0.0846512
Zm00001d048578	1.05441	0.059875	Zm00001d048356	4.81791	0.0541715										Zm00001d035994	-3.91813	0.0846512
ENSRNA049455555	3.75962	0.0600256	Zm00001d025353	-4.25603	0.0542003										Zm00001d038999	-1.1964	0.0846803
Zm00001d031391	-1.48945	0.0603111	Zm00001d032476	-1.54481	0.0544349										Zm00001d031443	-1.0876	0.0848079
Zm00001d040937	-1.03072	0.0608322	Zm00001d002426	1.15765	0.0545791										Zm00001d033284	-5.55898	0.0848381
Zm00001d002065	-1.07581	0.0609235	Zm00001d022190	2.36875	0.0545996										Zm00001d019473	-2.77596	0.0850204
Zm00001d043192	1.15781	0.0610567	Zm00001d015462	2.4799	0.0546121										Zm00001d047389	1.08592	0.0850953
Zm00001d038193	-1.05739	0.0610568	Zm00001d051699	-1.55677	0.0546558										Zm00001d052901	-1.06321	0.0854251
Zm00001d001730	-5.31586	0.0612355	Zm00001d001416	2.84495	0.0547925										Zm00001d042126	-5.54179	0.0861134
Zm00001d015574	2.7514	0.0613023	Zm00001d023379	4.19053	0.0549743										Zm00001d048476	-2.00353	0.0861744
Zm00001d017066	-7.62759	0.0613906	Zm00001d028996	1.73854	0.0555065										Zm00001d020575	-2.55081	0.0861793
Zm00001d015361	-1.07258	0.0615605	Zm00001d047882	-6.67727	0.0556883										Zm00001d049399	-3.30222	0.0863656
Zm00001d018917	-3.11033	0.0615732	Zm00001d017284	4.59735	0.0557243										Zm00001d049632	-1.05524	0.0869182
Zm00001d027572	4.75941	0.0617114	Zm00001d018298	2.86965	0.0557396										Zm00001d002694	-3.66164	0.0869212
Zm00001d023317	-4.21901	0.0617746	Zm00001d039530	-8.02225	0.0558961										Zm00001d021392	-1.34508	0.087246
Zm00001d020554	4.65098	0.0619846	Zm00001d003160	-6.16341	0.0561923										Zm00001d007575	-4.55094	0.0876998
Zm00001d048258	-1.34427	0.0620016	Zm00001d011776	5.3739	0.0562172										Zm00001d013476	-6.87635	0.0877354
Zm00001d007650	-4.65422	0.0624794	Zm00001d010376	1.62077	0.0562713										Zm00001d026213	-1.02836	0.087941
Zm00001d018333	-1.5357	0.0627318	Zm00001d046445	4.27087	0.0563485										Zm00001d049126	-3.32457	0.0880912
Zm00001d002278	-1.10825	0.063108	Zm00001d041065	-1.58799	0.0563722										Zm00001d030070	-1.93658	0.0888711
Zm00001d043765	-1.27416	0.0632422	Zm00001d006951	-4.13388	0.0569914										Zm00001d009903	1.91049	0.0889221
Zm00001d028531	-1.3641	0.0641468	Zm00001d051595	-5.94772	0.0572347										Zm00001d012257	-5.68428	0.0891869
Zm00001d014830	-5.76701	0.0647305	Zm00001d032831	4.93706	0.0576365										SNORD96	-1.73592	0.0893652
Zm00001d027627	4.71653	0.0649579	Zm00001d043548	-1.45026	0.0577166										Zm00001d036285	-4.43895	0.089388
Zm00001d027936	-5.41899	0.0651749	Zm00001d047679	5.69538	0.0578931										Zm00001d015428	-7.33657	0.0898255
Zm00001d014766	-1.0495	0.0658247	Zm00001d052389	-3.89356	0.0583181										Zm00001d020786	-1.27414	0.090153
Zm00001d034050	-7.15641	0.0658571	Zm00001d034050	-7.70972	0.0584502										Zm00001d033005	-3.78116	0.090153
Zm00001d002682	1.07878	0.0659754	Zm00001d012514	2.89437	0.0588497										Zm00001d031323	-5.60467	0.0904031
Zm00001d003719	-3.97645	0.0660154	Zm00001d037545	-1.05319	0.059136										Zm00001d042976	-5.14124	0.0904589
Zm00001d047921	1.83007	0.0664608	Zm00001d008290	-5.75795	0.0593467										Zm00001d032686	-4.48631	0.0905632
Zm00001d016974	-5.59558	0.0664824	Zm00001d012297	-1.07998	0.0593686										Zm00001d013229	-1.97864	0.0906578
Zm00001d008262	-5.2144	0.0665124	Zm00001d028096	2.41243	0.0594737										Zm00001d014853	-1.08923	0.090832
Zm00001d002596	-5.1891	0.0669303	Zm00001d023791	-1.12117	0.0601479										Zm00001d031683	-4.77985	0.0910082
Zm00001d009026	1.32045	0.0671997	Zm00001d001623	4.83311	0.0607767										Zm00001d035254	-1.89167	0.0910954
Zm00001d027055	-5.9184	0.0673385	Zm00001d005911	5.63528	0.0608202										Zm00001d012223	-3.00238	0.0917444
Zm00001d045025	3.44586	0.0673385	Zm00001d021187	-5.07671	0.061107										Zm00001d043495	1.3394	0.0918878
Zm00001d033454	-1.25749	0.0673853	Zm00001d053447	-1.09495	0.061119										Zm00001d025428	1.93982	0.0923583
Zm00001d008737	-3.01825	0.0674376	Zm00001d052152	-3.72414	0.0612737										Zm00001d039153	1.1796	0.0924557
snoZ102_R77	1.92578	0.0674443	Zm00001d038510	4.90283	0.0616649										Zm00001d031428	-3.53914	0.0925037
Zm00001d002968	1.88431	0.0674596	Zm00001d035999	-1.3262	0.0622696										Zm00001d042131	-1.5562	0.0932075
Zm00001d027293	-1.51084	0.0677453	Zm00001d004841	-3.62417	0.0623784										Zm00001d010975	-1.22057	0.0933498
Zm00001d007484	3.81561	0.0677985	Zm00001d011162	-5.3442	0.0623784										Zm00001d028654	-1.18088	0.0933498
Zm00001d027492	-1.42033	0.0679054	Zm00001d048232	-5.09889	0.0624577										Zm00001d041601	-2.49925	0.0940301
Zm00001d044575	-2.87943	0.067973	Zm00001d016395	2.35702	0.0626957										Zm00001d027055	5.60793	0.0942891
Zm00001d033751	-4.36798	0.0681405	Zm00001d032202	1.07133	0.0630042										Zm00001d053334	-3.21962	0.0944252
Zm00001d047620	-5.45157	0.0681405	Zm00001d008211	-2.26374	0.0632348										Zm00001d013667	-2.14132	0.0944471
Zm00001d036126	-5.8321	0.0682933	Zm00001d024421	-1.04172	0.0635										Zm00001d050145	1.10421	0.0948088
Zm00001d010507	-5.53677	0.0684781	Zm00001d016908	4.12304	0.0637237										Zm00001d039453	-1.92028	0.0955132
Zm00001d031487	-4.50546	0.0686352	Zm00001d036701	-1.60819	0.0644099										Zm00001d004534	3.09185	0.0955915
Zm00001d033824	-1.95873	0.0686766	Zm00001d049093	-1.5935	0.0647096										Zm00001d015297	-1.16892	0.0955915
Zm00001d028537	-1.90835	0.0687653	Zm00001d013777	-6.34716	0.0651356										Zm00001d019380	1.39264	0.096151
Zm00001d009396	5.60938	0.0687778	Zm00001d019866	4.13513	0.0652661										Zm00001d002352	-4.91646	0.0962895
Zm00001d016766	1.26201	0.0688188	Zm00001d004070	1.96176	0.0653993										Zm00001d024169	-1.01594	0.0964187
Zm00001d053634	-1.67402	0.0690396	Zm00001d015952	-1.05864	0.0653993										Zm00001d017878	1.05481	0.0967132
Zm00001d052677	-2.82499	0.0690418	Zm00001d015137	-1.56033	0.0655271										Zm00001d021050	-3.64619	0.0967711
Zm00001d015310	-1.31451	0.0698301	Zm00001d039340	-4.93773	0.0656764										Zm00001d036169	-1.90196	0.096834
Zm00001d036737	-3.91764	0.0698667	Zm00001d010813	-1.26129	0.0656994										Zm00001d051644	-1.81713	0.0973809
Zm00001d007045	-1.97422	0.0701954	Zm00001d033005	-4.19825	0.0656994										Zm00001d032199	-4.18975	0.0975861
Zm00001d032831	-3.50019	0.0702503	Zm00001d017137	-2.11002	0.0657247										Zm00001d052096	-2.48223	0.0979089
Zm00001d005682	1.12245	0.0702868	Zm00001d022581	-6.09001	0.0657343										Zm00001d017096	-1.31741	0.0979089
Zm00001d027847	-3.05352	0.0704029	Zm00001d033286	-5.86218	0.0658738										Zm00001d002172	-3.66908	0.0979904
Zm00001d028046	1.11529	0.0705857	Zm00001d021981	-1.03866	0.0659666										Zm00001d019670	-1.25345	0.0980268
Zm00001d013958	1.48004	0.0706601	Zm00001d007069	2.26839	0.0663434										Zm00001d028179	-5.30636	0.0983
Zm00001d018408	5.60954	0.0710368	Zm00001d027740	-3.05567	0.0664527										Zm00001d045320	-1.87537	0.0983046
Zm00001d045696	1.24067	0.071057	Zm00001d032522	-1.05839	0.0666957										Zm00001d053998	-4.16633	0.0983386
Zm00001d022518	-1.07518	0.0714369	Zm00001d020088	4.59023	0.0672574										Zm00001d000203	-3.35102	0.0986542
Zm00001d021363	-4.22265	0.0721198	Zm00001d014652	4.71567	0.0681117										Zm00001d047260	-1.4362	0.0988063
Zm00001d010012	-3.48052	0.0722885	Zm00001d048515	-1.66214	0.0685773										Zm00001d046837	-1.34128	0.0988489
Zm00001d038337	-1.49225	0.0723009	Zm00001d004162	-2.85935	0.0692899										Zm00001d013736	-6.82646	0.099196
Zm00001d022199	-1.34208	0.072532	Zm00001d013705	-3.24117	0.0699961										Zm00001d051808	-3.79298	0.099196
Zm00001d031694	-1.08189	0.0725678	Zm00001d003005	-2.92427	0.0701447										Zm00001d014111	-5.77115	0.0994435
Zm00001d050037	-2.22189	0.0725678	Zm00001d040089	-1.22523	0.0701807										Zm00001d033803	-3.97459	0.0995364
Zm00001d029988	1.00038	0.0726131	Zm00001d043243	4.84391	0.070934										Zm00001d018507	-5.0069	0.0995886
ENSRNA049478607	-1.31813	0.072658	Zm00001d000996	1.65949	0.0710355										Zm00001d019579	-1.06392	0.0995886
Zm00001d027411	-1.38084	0.0726642	Zm00001d051806	1.58386	0.0717178										Zm00001d047410	-4.44195	0.099787
Zm00001d002768	-4.18883	0.0729732	Zm00001d017703	-4.5569	0.0718623										Zm00001d018413	-1.57549	0.0999913
Zm00001d033982	-1.73952	0.0731645	Zm00001d001384	4.45873	0.0719151
Zm00001d029303	-2.27412	0.073407	Zm00001d052543	4.55983	0.0723643
Zm00001d039871	1.10478	0.073407	Zm00001d005244	4.44176	0.0725006
Zm00001d003288	-4.52326	0.0734147	Zm00001d043564	-3.05591	0.0726501
Zm00001d003048	-1.31428	0.0734806	Zm00001d048041	-3.40299	0.0729116
Zm00001d051308	-1.15297	0.0734806	Zm00001d032664	-1.08563	0.0735207
Zm00001d027691	-5.0309	0.0736711	Zm00001d020554	-4.75745	0.075254
Zm00001d044219	-3.73918	0.0736933	Zm00001d013886	3.02685	0.0759376
Zm00001d046226	-1.18895	0.0737338	Zm00001d042976	-5.57025	0.0760815
Zm00001d004152	-4.55666	0.073911	Zm00001d007851	-7.50371	0.0762999
Zm00001d047109	2.02039	0.0740895	Zm00001d000318	-6.10096	0.076672
zma-MIR171j	1.08751	0.0741068	Zm00001d020658	5.15655	0.076695
Zm00001d052482	-3.70467	0.0748254	Zm00001d005741	5.0831	0.0771464
Zm00001d010585	5.37073	0.0748952	Zm00001d023347	-1.54197	0.0772564
Zm00001d044373	-1.37427	0.0749187	Zm00001d007715	4.54816	0.0775608
Zm00001d026056	-1.70518	0.0752225	Zm00001d008778	1.35227	0.0781448
Zm00001d032350	-6.74554	0.0755408	Zm00001d045015	-1.53913	0.0781785
Zm00001d002716	-4.47298	0.0757077	Zm00001d046048	-1.18329	0.0782904
Zm00001d000196	-5.39601	0.0758125	Zm00001d041138	4.12459	0.0785639
Zm00001d032794	-1.39678	0.0760096	Zm00001d032980	-1.66456	0.0786784
Zm00001d036132	-3.70845	0.0766412	Zm00001d022242	2.92044	0.0788718
Zm00001d016531	-1.19537	0.0767133	Zm00001d025051	-2.33114	0.0790168
Zm00001d048826	-5.12084	0.0770184	Zm00001d032794	-1.40007	0.0792092
Zm00001d009144	-1.01333	0.0773431	Zm00001d039379	-4.56672	0.0792309
Zm00001d006891	1.35887	0.0775932	Zm00001d008596	-1.84829	0.0795136
Zm00001d024442	-3.57298	0.0775932	Zm00001d008571	-3.05526	0.0800038
Zm00001d019696	1.31662	0.0778978	Zm00001d037864	-5.76321	0.0807056
Zm00001d053163	-2.82248	0.078404	Zm00001d035672	1.9974	0.0807726
Zm00001d003780	-1.2086	0.0786517	Zm00001d013680	1.66541	0.0807872
Zm00001d003496	4.29622	0.0786851	Zm00001d036001	-2.16969	0.0810687
Zm00001d047969	1.21212	0.0792037	Zm00001d037425	-4.77011	0.0810713
Zm00001d052007	-1.02929	0.0793478	Zm00001d018411	-2.21046	0.081111
Zm00001d030806	-1.66366	0.0797335	Zm00001d032007	-1.24276	0.081111
Zm00001d006205	-1.24203	0.0797464	Zm00001d053858	4.94262	0.0811921
Zm00001d050824	-1.11989	0.0798731	Zm00001d021204	4.56495	0.0815011
Zm00001d008923	-2.03923	0.080109	Zm00001d016194	2.1538	0.0817796
Zm00001d020944	-1.20679	0.0806465	Zm00001d048546	-1.42984	0.0817796
Zm00001d024516	-1.99481	0.0810703	Zm00001d019534	-1.91468	0.0817976
Zm00001d033876	-1.05292	0.0810933	Zm00001d020230	-4.71775	0.0819721
Zm00001d023715	-1.83222	0.0813924	Zm00001d018507	-5.45833	0.0821918
Zm00001d036838	-5.29056	0.0814493	Zm00001d020213	1.1142	0.0821918
Zm00001d043831	-1.05258	0.0818899	Zm00001d011952	4.44774	0.0825958
Zm00001d042286	-3.64381	0.0825476	Zm00001d048604	-1.72034	0.0837519
Zm00001d051877	-1.52535	0.082709	Zm00001d030945	6.15113	0.0843988
Zm00001d020178	-1.11451	0.0835256	Zm00001d019501	4.96295	0.0844369
Zm00001d033383	-3.68529	0.0837752	Zm00001d044222	4.94269	0.0846107
ENSRNA049479084	-2.21332	0.0840493	Zm00001d006162	-5.0003	0.0847947
Zm00001d007920	2.54869	0.0840886	Zm00001d005169	-2.16269	0.0848992
Zm00001d014659	-3.32115	0.0845217	Zm00001d011780	5.79917	0.0862766
Zm00001d034351	1.04569	0.0845217	Zm00001d031807	-2.69819	0.0867546
Zm00001d040118	-1.15201	0.0845785	Zm00001d017391	4.16816	0.0874335
Zm00001d013668	-3.95047	0.084999	Zm00001d009932	1.23615	0.0874616
Zm00001d022622	5.61048	0.0850426	Zm00001d033492	-1.37981	0.0879023
Zm00001d046765	-2.33322	0.0852223	Zm00001d001852	-1.04288	0.0883775
Zm00001d003823	-3.26103	0.0862676	snoR126	4.27478	0.0884094
Zm00001d011134	-2.47541	0.0867827	Zm00001d035132	1.39791	0.0884094
Zm00001d020108	5.75837	0.0867827	Zm00001d018542	1.13054	0.0886002
Zm00001d039378	-1.44578	0.0868031	Zm00001d043555	6.15973	0.0886002
Zm00001d044451	-1.38376	0.0869341	Zm00001d032255	7.62725	0.088809
Zm00001d015123	-5.53263	0.0873684	Zm00001d005038	-2.65864	0.0890436
Zm00001d040005	-1.73212	0.0873684	Zm00001d026459	-4.9337	0.0890436
Zm00001d018790	-1.22934	0.0875524	Zm00001d032605	1.46072	0.0895516
Zm00001d012257	-5.61908	0.0876531	Zm00001d041773	4.29892	0.0899856
Zm00001d012761	-2.53689	0.0876531	Zm00001d018146	4.10846	0.0902912
Zm00001d018298	2.21738	0.087695	Zm00001d037245	-1.41074	0.090341
Zm00001d015137	-1.40937	0.0880287	Zm00001d017837	-4.57998	0.0904842
Zm00001d032737	-5.08281	0.0881738	Zm00001d027022	1.18358	0.0906787
Zm00001d014992	1.11179	0.0881987	Zm00001d038296	-1.1873	0.0908223
Zm00001d039576	1.97134	0.0886603	Zm00001d010492	-3.24985	0.0910594
Zm00001d012223	-2.9792	0.0887218	Zm00001d051102	-1.03092	0.0912417
Zm00001d018012	-2.3145	0.089489	Zm00001d021167	-5.5793	0.091321
Zm00001d008762	1.44772	0.0896914	Zm00001d016690	1.67673	0.0917443
Zm00001d037250	-5.48481	0.0898409	Zm00001d033642	2.53915	0.0918219
Zm00001d014796	-1.75758	0.0900088	Zm00001d049565	-2.58049	0.0920135
Zm00001d039177	-2.55693	0.0900328	Zm00001d037613	4.44183	0.0923177
Zm00001d003472	4.76688	0.0904723	ENSRNA049475445	1.34354	0.0927308
Zm00001d042192	-1.23391	0.090735	Zm00001d033104	-1.79598	0.0929127
Zm00001d002299	5.72259	0.0908232	Zm00001d012681	-1.65479	0.0935347
Zm00001d015085	-1.43329	0.0910497	Zm00001d050009	2.75469	0.0947287
Zm00001d041956	-1.84716	0.0910605	Zm00001d037697	4.58838	0.0950034
Zm00001d028964	-1.1332	0.0913099	Zm00001d020595	-5.35772	0.0950337
Zm00001d047191	3.7711	0.0918286	Zm00001d033022	-4.24488	0.0951999
Zm00001d049536	-1.84998	0.0921722	Zm00001d035962	3.70686	0.0963553
Zm00001d002762	-2.37847	0.0934339	Zm00001d039937	4.41094	0.0963553
Zm00001d042713	-5.28902	0.0934339	Zm00001d041236	-3.6842	0.0963553
Zm00001d039153	1.05261	0.0935039	Zm00001d001240	1.66976	0.0967873
Zm00001d019493	-8.29349	0.0937468	Zm00001d035197	5.74332	0.0972628
Zm00001d023908	3.86021	0.0938724	Zm00001d016860	4.45435	0.0979254
Zm00001d033806	-1.89396	0.0938724	Zm00001d004990	1.32129	0.0980849
Zm00001d034175	-1.33596	0.0938724	Zm00001d051140	-2.80486	0.0984227
Zm00001d043280	-2.01071	0.0938724	Zm00001d041013	-5.08385	0.0988069
Zm00001d001004	1.69155	0.0940664	Zm00001d003780	-1.225	0.0997058
Zm00001d027436	-4.90281	0.0941914
Zm00001d004458	-1.54644	0.094215
Zm00001d005642	-1.18163	0.0943745
Zm00001d001788	-4.18942	0.0945251
Zm00001d051546	-1.32487	0.0950303
Zm00001d023308	-1.07157	0.0950543
Zm00001d045318	-6.68755	0.0951713
Zm00001d030529	-4.18943	0.0953435
Zm00001d034346	-4.66334	0.0960269
Zm00001d027843	-1.30609	0.0964591
Zm00001d027416	-2.04185	0.0969891
Zm00001d008932	-5.04988	0.0969942
Zm00001d012766	-1.40504	0.097416
Zm00001d023294	-1.27502	0.0977576
Zm00001d019865	-4.88156	0.0980712
Zm00001d005805	1.09374	0.0986214
Zm00001d044854	-1.04668	0.0988907
Zm00001d016333	3.86487	0.0989065
Zm00001d017703	-4.15154	0.0990351
Zm00001d006002	-4.4852	0.0994379
Zm00001d036169	-1.93003	0.099473
Zm00001d044201	1.06268	0.099473
Zm00001d034878	-4.60911	0.0998153
Zm00001d003895	-1.42442	0.0998228
Zm00001d053960	-2.00742	0.0999211
Zm00001d006251	2.04146	0.0999698
