# Supplementary material for: Global transcriptional profiling between inbred parents and hybrids provides comprehensive insights into ear-length heterosis of maize (Zea mays)
Source: BMC Plant Biol. 2021 Feb 26;21:118. doi: 10.1186/s12870-021-02890-1 (PMC7908659; doi:10.1186/s12870-021-02890-1)
Supplement: Supplementary file 8 — Additional file 8: Table S4. The ASE analysis for the six parent-hybrid triplets [file 12870_2021_2890_MOESM8_ESM.xls]

## Sheet: Sheet1
Table S4 The ASE analysis for the six parent-hybrid triplets
Genes	P1-T121 vs P2-PH4CV				Genes	P1-T121 vs P2-PH6WC				Genes	P1-T121 vs P2-T126				Genes	P1-T126 vs P2-PH4CV				Genes	P1-T126 vs P2-PH6WC				Genes	P1-PH4CV vs P2-PH6WC
	log2FoldChange	Padj	chromosome : position	set1 (T121) / set2 (PH4CV)		log2FoldChange	Padj	chromosome : position	set1 (T121) / set2 (PH6WC)		log2FoldChange	Padj	chromosome : position	set1 (T121) / set2 (T126)		log2FoldChange	Padj	chromosome : position	set1 (T126) / set2 (PH4CV)		log2FoldChange	Padj	chromosome : position	set1 (T126) / set2 (PH6WC)		log2FoldChange	Padj	chromosome : position	set1 (PH4CV) / set2 (PH6WC)
Zm00001d032090	2.88459	2.18022e-144	1:212238776	C/A	Zm00001d000001	-2.10144	8.40202e-13	B73V4_CTG150:48948	G/N	Zm00001d009041	-24.3164	2.03e-19	8:31182143	C/N	Zm00001d021668	2.44703	1.11536e-147	7:159573705	T/C	Zm00001d029608	4.13395	2.72023e-208	1:79095234	T/C	Zm00001d026303	-2.51798	3.54661e-115	10:143232862	G/A
Zm00001d028807	-1.83542	7.39527e-125	1:46964214	C/G	Zm00001d021061	-4.01141	4.37996e-164	7:141851164	T/G	Zm00001d012276	6.46367	1.24979e-09	8:171740059	T/C	Zm00001d017387	-2.44849	1.47454e-127	5:194083964	C/T	Zm00001d034547	-4.1495	9.17262e-156	1:295998655	C/N	Zm00001d025413	-2.84869	5.18113e-114	10:117927794	A/C
Zm00001d028075	1.33032	4.80989e-110	1:22053734	G/A	Zm00001d043850	3.16933	1.18861e-145	3:211982635	G/A	Zm00001d004109	-9.41887	9.79e-09	2:83269117	C/N	Zm00001d012571	1.7141	3.62239e-97	8:176802287	T/C	Zm00001d006760	5.92583	1.36826e-102	2:216127711	G/C	Zm00001d032090	3.17223	1.94003e-95	1:212238872	G/T
Zm00001d043850	2.59176	4.62613e-87	3:211982635	G/A	Zm00001d025381	2.53773	7.4163e-139	10:116550316	T/C	Zm00001d031042	-7.00691	1.79e-07	1:174777582	T/N	Zm00001d022042	-2.52278	1.83068e-91	7:168491878	C/G	Zm00001d026111	1.74912	6.61647e-88	10:138699653	A/T	Zm00001d043484	-1.92638	4.18409e-95	3:201625344	T/G
Zm00001d028709	-4.44413	1.3134e-80	1:43901430	C/G	Zm00001d028075	1.39758	1.18776e-128	1:22053734	G/A	Zm00001d052677	-10.9118	3.9e-07	4:197013845	G/N	Zm00001d048702	-1.89078	2.04365e-91	4:3574599	T/G	Zm00001d029968	-2.93229	3.21537e-82	1:96901245	A/T	Zm00001d046767	1.8434	3.16441e-86	9:104955018	A/N
Zm00001d006907	4.59546	4.17982e-75	2:219180970	G/A	Zm00001d032070	6.04868	2.18499e-105	1:211248036	G/C	Zm00001d010408	-10.2091	5.45e-07	8:113321130	C/N	Zm00001d017391	-2.25365	1.3708e-88	5:194316220	C/G	Zm00001d017387	-1.99528	2.84005e-79	5:194083964	C/T	Zm00001d033301	1.92104	2.66905e-82	1:258066607	A/T
Zm00001d016469	4.22064	5.05215e-73	5:163447224	T/G	Zm00001d022134	1.52591	1.6741e-102	7:170974370	A/G	Zm00001d029476	-5.8146	6.28e-07	1:72410179	A/C	Zm00001d053286	3.13499	1.66722e-85	4:224096298	A/G	Zm00001d049641	-2.01514	3.74129e-78	4:38551667	A/T	Zm00001d047788	4.27002	3.05548e-78	9:141790075	A/G
Zm00001d019219	-1.86108	1.01796e-71	7:22317906	G/A	Zm00001d044035	-1.83789	1.18742e-91	3:217296550	T/A	Zm00001d034479	-11.2068	7.9e-07	1:294119451	T/C	Zm00001d009146	-2.5083	2.71702e-85	8:39525949	C/A	Zm00001d047053	-2.17408	7.57345e-73	9:116755083	C/T	Zm00001d029968	2.59299	1.19687e-69	1:96901245	A/T
Zm00001d025381	2.50069	3.38375e-63	10:116550316	T/C	Zm00001d029036	-3.65475	6.98257e-84	1:55560829	T/C	Zm00001d004885	-10.707	7.9e-07	2:146498175	C/N	Zm00001d026578	2.62821	8.0825e-85	10:148268507	G/A	Zm00001d029611	4.41898	1.59317e-67	1:79333114	G/N	Zm00001d028709	-3.39178	2.17242e-68	1:43901430	G/C
Zm00001d032198	-1.76575	1.50059e-54	1:216773359	C/T	Zm00001d023299	2.5005	3.6795e-81	10:2354159	A/T	Zm00001d042692	-10.1778	7.9e-07	3:177204544	T/N	Zm00001d004099	-2.60913	5.43635e-80	2:82711787	C/T	Zm00001d047054	-3.30263	8.52699e-67	9:116805562	G/A	Zm00001d036959	-1.41268	1.55224e-65	6:107401563	C/T
Zm00001d045478	-3.03724	8.93486e-52	9:23695806	A/G	Zm00001d028398	3.02271	1.90156e-73	1:33452768	T/C	Zm00001d007815	4.82776	8.22848e-07	2:240148085	G/A	Zm00001d052695	1.95032	1.05594e-76	4:197650689	G/A	Zm00001d042954	-2.25571	1.15179e-64	3:184749752	G/A	Zm00001d027904	3.24593	3.3975e-64	1:17189476	C/N
Zm00001d031050	-1.93	4.67064e-51	1:174872669	A/C	Zm00001d034807	-1.78983	1.20656e-72	1:302529153	T/C	Zm00001d013159	5.72522	2.07649e-06	5:5561198	G/C	Zm00001d039914	2.63399	1.58711e-71	3:19238029	A/G	Zm00001d024612	4.06833	2.72491e-59	10:80322032	N/T	Zm00001d031050	-1.69013	2.98966e-61	1:174872669	C/A
Zm00001d048205	-4.70855	1.44655e-49	9:152408891	G/A	Zm00001d043484	2.55658	3.40054e-72	3:201625847	N/G	Zm00001d034043	9.7649	2.07649e-06	1:282045298	G/A	Zm00001d017242	1.81279	4.39821e-71	5:190096159	T/A	Zm00001d052389	-2.85836	2.72491e-59	4:188966209	G/C	Zm00001d024546	-2.27013	1.56661e-59	10:77700196	G/A
Zm00001d002332	-3.03785	6.45927e-49	2:10489418	T/C	Zm00001d021196	-1.83627	9.6107e-71	7:145562833	G/A	Zm00001d037818	9.85314	2.07649e-06	6:138768625	C/T	Zm00001d003261	-2.64053	5.78137e-71	2:38262419	A/G	Zm00001d022475	2.72635	1.30266e-53	7:178358934	G/T	Zm00001d046381	-2.04509	2.72441e-59	9:85601238	C/T
Zm00001d052695	1.84124	6.63533e-48	4:197650681	A/G	Zm00001d035561	2.20462	2.09576e-70	6:33193620	G/A	Zm00001d024669	-9.87292	2.08e-06	10:82923708	G/A	Zm00001d024546	-2.30549	1.94869e-69	10:77700516	C/T	Zm00001d029036	-2.71627	1.45392e-53	1:55560840	G/T	Zm00001d035937	1.8015	3.92604e-58	6:61319599	A/G
Zm00001d021170	-2.07858	4.65668e-45	7:144834594	G/A	Zm00001d028804	-2.6347	2.31482e-68	1:46899116	A/G	Zm00001d020209	-6.06543	2.08e-06	7:100245511	T/C	Zm00001d017830	-4.96	3.35148e-69	5:208017475	C/N	Zm00001d048171	-2.38059	1.14285e-50	9:151310525	C/A	Zm00001d047690	-3.41826	5.91604e-58	9:139372357	C/T
Zm00001d039994	1.28502	7.06622e-44	3:22277459	G/T	Zm00001d038302	-1.64941	1.66562e-65	6:153936427	C/A	Zm00001d005779	-10.9136	3.07e-06	2:188013209	T/C	Zm00001d033128	-5.52055	1.20566e-68	1:251577389	A/C	Zm00001d049619	-2.09677	1.25893e-50	4:37785567	T/C	Zm00001d036337	-2.00149	2.82009e-57	6:84750351	G/A
Zm00001d047788	7.88427	3.96514e-41	9:141790318	C/G	Zm00001d018742	4.10286	3.48963e-65	7:3845714	G/T	Zm00001d026083	-9.84528	3.07e-06	10:138055496	A/N	Zm00001d009702	-1.99588	3.15027e-68	8:76424094	C/G	Zm00001d027612	1.71442	9.02443e-50	1:9009048	A/T	Zm00001d020898	-1.28928	1.48719e-56	7:135843261	C/T
Zm00001d052389	2.91776	1.79796e-40	4:188966209	C/G	Zm00001d021810	-1.28179	1.29022e-63	7:163429245	C/T	Zm00001d019693	-9.68139	3.07e-06	7:51235219	C/N	Zm00001d036959	-1.41478	7.11201e-64	6:107401563	T/C	Zm00001d018742	2.1657	6.63701e-49	7:3849094	G/A	Zm00001d018217	2.76116	2.69419e-55	5:216745768	C/T
Zm00001d002346	-2.21834	3.88678e-40	2:10649444	C/T	Zm00001d042654	1.01853	2.76571e-62	3:175449869	T/G	Zm00001d018445	9.84661	6.30118e-06	5:220941726	T/C	Zm00001d011379	-2.40678	3.12823e-59	8:149086417	T/C	Zm00001d026303	1.83167	1.0642e-47	10:143231725	C/A	Zm00001d033925	1.3592	6.43167e-54	1:278704829	A/G
Zm00001d051544	-3.927	2.34988e-38	4:162017721	T/C	Zm00001d047216	5.26037	1.8193e-60	9:122521086	N/G	Zm00001d009688	-5.40251	6.31e-06	8:75940672	T/N	Zm00001d022475	3.03772	3.28649e-58	7:178358934	G/T	Zm00001d027904	-2.95232	1.9146e-46	1:17186879	A/N	Zm00001d029036	2.92146	9.92594e-54	1:55560840	G/T
Zm00001d016691	-2.1228	1.51551e-37	5:172644130	C/G	Zm00001d002395	-2.09425	5.14163e-59	2:11863853	C/T	Zm00001d033026	-5.66723	6.31e-06	1:247671719	G/T	Zm00001d052393	4.42177	5.5509e-57	4:189029322	C/T	Zm00001d002937	2.61713	8.38187e-46	2:27424624	C/T	Zm00001d018795	1.57933	1.83257e-52	7:5367005	C/T
Zm00001d000228	-5.55267	2.1616e-37	B73V4_CTG98:13006	T/A	Zm00001d030739	-1.72979	2.84168e-58	1:157119054	C/T	Zm00001d014460	-4.4452	9.05e-06	5:48329557	T/N	Zm00001d032072	2.3181	5.63089e-56	1:211385877	C/T	Zm00001d035937	-1.74102	1.16313e-45	6:61319599	A/G	Zm00001d051544	-4.0754	2.1119e-52	4:162017721	C/T
Zm00001d038891	-1.65153	5.65402e-37	6:166502274	A/G	Zm00001d027904	-4.02306	1.54181e-57	1:17186879	C/N	Zm00001d021757	-5.38343	9.25e-06	7:162458879	G/T	Zm00001d018001	-2.67683	1.92166e-55	5:211694933	A/G	Zm00001d027625	1.66955	1.26371e-45	1:9347203	C/T	Zm00001d026483	2.00455	9.72895e-50	10:146797058	C/N
Zm00001d003112	-2.62726	4.15479e-36	2:32663407	T/C	Zm00001d035937	-2.09647	5.41227e-56	6:61319599	A/G	Zm00001d031159	-9.50097	9.64e-06	1:180216615	G/N	Zm00001d027652	-1.44859	6.08851e-55	1:10150982	T/G	Zm00001d003261	-1.86826	2.1341e-43	2:38262419	A/G	Zm00001d038809	-2.70604	1.09754e-49	6:164889583	T/C
Zm00001d038832	-1.69764	8.01177e-36	6:165377444	G/A	Zm00001d017857	1.23059	8.4593e-56	5:208986712	G/A	Zm00001d005476	-5.60698	9.64e-06	2:175467726	T/N	Zm00001d003112	-2.597	1.61189e-54	2:32663407	T/C	Zm00001d004099	-1.73169	3.45831e-43	2:82711355	T/G	Zm00001d041889	1.06662	5.78798e-49	3:142435048	G/T
Zm00001d002029	2.82425	8.81185e-36	2:4666469	C/G	Zm00001d020595	3.31825	2.43393e-55	7:124133379	A/G	Zm00001d043484	9.49196	1.02873e-05	3:201628375	A/G	Zm00001d038192	-2.2361	3.46141e-54	6:151106745	C/G	Zm00001d022463	2.08847	3.58546e-43	7:178165511	A/G	Zm00001d017830	-4.00426	1.22183e-48	5:208017917	N/A
Zm00001d019054	-3.6182	1.66037e-35	7:14303090	T/N	Zm00001d028007	-4.21729	3.13448e-55	1:20106062	C/T	Zm00001d042954	2.35365	1.02873e-05	3:184749752	A/G	Zm00001d012620	1.62643	3.79398e-53	8:177298948	G/C	Zm00001d021170	-1.98297	3.10415e-41	7:144834594	G/A	Zm00001d009146	-1.97403	1.26163e-48	8:39525949	A/C
Zm00001d015504	-1.78158	4.82351e-35	5:94162109	A/G	Zm00001d002029	3.13411	6.11818e-55	2:4666469	C/G	Zm00001d053964	-6.18429	1.03e-05	4:244388010	T/N	Zm00001d019054	-3.10116	5.89706e-53	7:14311419	C/T	Zm00001d048839	-5.26442	5.69617e-41	4:6205503	A/C	Zm00001d011379	-2.41045	1.74934e-48	8:149086417	C/T
Zm00001d035601	-2.33972	5.28694e-33	6:36080491	T/C	Zm00001d044301	1.96172	6.69657e-54	3:224584877	C/T	Zm00001d008845	-4.55475	1.18e-05	8:22489159	T/G	Zm00001d021000	-6.65226	2.11288e-52	7:139890524	G/C	Zm00001d006470	2.39158	9.62847e-41	2:209230679	A/T	Zm00001d026511	1.58542	7.632e-48	10:147370689	A/C
Zm00001d017293	3.28939	8.9202e-33	5:192003608	C/A	Zm00001d006008	1.52044	5.17084e-51	2:195179887	T/A	Zm00001d004162	-9.33614	1.18e-05	2:88161626	A/N	Zm00001d038891	-1.36102	6.10135e-52	6:166502235	C/G	Zm00001d012878	-1.9261	2.9897e-40	5:1532003	G/T	Zm00001d002395	1.39859	7.0885e-47	2:11863853	C/T
Zm00001d008303	-3.19767	2.05046e-32	8:4664892	A/G	Zm00001d050920	2.25724	7.2506e-50	4:131271526	G/A	Zm00001d051911	-9.12452	1.23e-05	4:174429677	G/A	Zm00001d006470	2.65773	1.97805e-51	2:209230679	A/T	Zm00001d018217	-2.24866	5.58839e-40	5:216745768	C/T	Zm00001d002129	2.51502	5.58602e-45	2:6413135	T/A
Zm00001d011379	-2.41412	4.57291e-32	8:149086417	T/C	Zm00001d028807	-1.18096	1.91681e-48	1:46964214	C/G	Zm00001d042064	9.16213	1.23327e-05	3:149399209	C/T	Zm00001d015504	-1.76611	2.16317e-51	5:94162109	A/G	Zm00001d051544	2.75611	6.48076e-40	4:162017721	C/T	Zm00001d015504	-1.81707	2.90923e-44	5:94162109	G/A
Zm00001d010728	3.14524	2.6134e-31	8:126078155	C/G	Zm00001d026343	-6.62485	1.67856e-47	10:143880100	T/C	Zm00001d007802	9.76857	1.32442e-05	2:239888425	G/T	Zm00001d032606	-3.20793	1.93324e-50	1:231874196	C/T	Zm00001d029849	4.53848	1.16078e-39	1:89948263	G/C	Zm00001d044185	-3.07663	6.01637e-42	3:221308700	G/T
Zm00001d019547	-1.25258	3.82196e-31	7:41809180	A/G	Zm00001d008345	-1.16526	4.07189e-47	8:5938791	G/C	Zm00001d036932	-9.06383	1.6e-05	6:106773825	T/N	Zm00001d009631	-1.99744	2.49294e-50	8:73926273	A/G	Zm00001d011652	-1.81855	1.39079e-38	8:157567314	G/T	Zm00001d042954	1.74885	1.40153e-41	3:184749755	G/A
Zm00001d042954	1.87185	1.33128e-30	3:184749755	A/G	Zm00001d005228	-3.0763	2.21151e-46	2:164595542	G/A	Zm00001d039441	-9.67067	1.6e-05	3:4481120	G/N	Zm00001d012837	3.13226	2.49294e-50	5:975520	A/C	Zm00001d012571	1.36386	1.91428e-38	8:176802287	T/C	Zm00001d004564	2.26506	1.45361e-41	2:118176868	C/G
Zm00001d032948	2.2063	1.44834e-30	1:244409999	C/G	Zm00001d025241	4.58945	6.33802e-46	10:110754970	C/A	Zm00001d025953	-2.59659	1.64e-05	10:134614760	G/A	Zm00001d038346	-2.87428	6.85129e-50	6:154923031	A/N	Zm00001d009054	3.03511	2.44091e-38	8:33466745	A/G	Zm00001d002346	-1.71841	4.04335e-41	2:10649444	T/C
Zm00001d045451	2.56555	1.816e-30	9:22645023	C/T	Zm00001d033480	1.73016	9.52754e-46	1:263882458	T/C	Zm00001d012806	-9.50568	1.7e-05	5:383153	G/N	Zm00001d016469	3.51851	3.57272e-49	5:163447224	T/G	Zm00001d031019	2.34551	4.00039e-38	1:173939426	T/C	Zm00001d008620	2.94511	7.81978e-41	8:14952117	G/A
Zm00001d011652	-1.7319	7.91997e-30	8:157567314	G/T	Zm00001d033931	1.9903	5.21884e-44	1:278821468	C/A	Zm00001d047896	-5.91134	1.84e-05	9:144625594	A/N	Zm00001d003632	-1.49626	3.80151e-49	2:51106696	G/A	Zm00001d038343	-2.5668	6.73521e-38	6:154892593	T/C	Zm00001d031956	2.31222	2.23718e-40	1:207955255	C/T
Zm00001d028726	-1.91051	3.21822e-29	1:44374345	C/G	Zm00001d022042	1.26716	6.963e-44	7:168491959	C/A	Zm00001d036871	-9.08829	1.84e-05	6:105227207	C/N	Zm00001d009910	2.88903	3.80151e-49	8:89032151	C/T	Zm00001d011745	-1.47621	2.99504e-37	8:160627086	C/T	Zm00001d016469	2.8479	2.42791e-40	5:163446995	C/A
Zm00001d027731	1.58569	4.93083e-29	1:12354827	T/C	Zm00001d020544	1.70204	4.66466e-43	7:121750717	N/T	Zm00001d037918	-4.76595	1.84e-05	6:141972829	C/T	Zm00001d021170	-1.89238	7.99748e-49	7:144834594	G/A	Zm00001d026097	1.95918	2.99504e-37	10:138394534	T/C	Zm00001d036530	-1.45574	8.23192e-40	6:91282505	C/T
Zm00001d002129	2.35459	6.15184e-29	2:6413135	A/T	Zm00001d038841	-1.1783	2.44632e-42	6:165632631	G/A	Zm00001d044320	-8.87173	2.34e-05	3:225109289	G/N	Zm00001d026111	1.06846	1.24148e-48	10:138699653	A/T	Zm00001d009426	-1.99261	4.72556e-37	8:63980136	G/N	Zm00001d050920	-1.76689	3.37154e-39	4:131271409	T/A
Zm00001d023299	1.8116	9.04615e-29	10:2353084	G/N	Zm00001d053881	-1.23155	7.07511e-42	4:242880922	C/G	Zm00001d011253	-12.419	2.34e-05	8:144623914	A/N	Zm00001d022438	2.09608	2.48282e-47	7:177703052	C/T	Zm00001d017391	-2.11329	6.71133e-37	5:194316220	C/G	Zm00001d019547	-1.22332	6.85484e-39	7:41809180	G/A
Zm00001d005636	-1.36843	2.09003e-28	2:181459967	C/A	Zm00001d006714	-2.85426	1.16604e-40	2:215023461	C/G	Zm00001d042605	-7.1381	2.63e-05	3:173346176	T/N	Zm00001d032183	3.02979	2.95665e-47	1:216038724	C/T	Zm00001d050920	1.73439	7.05689e-37	4:131271357	T/C	Zm00001d045451	2.59868	1.02051e-38	9:22645023	T/C
Zm00001d003939	-4.2442	1.59503e-27	2:70549034	T/N	Zm00001d004109	-4.09145	1.41345e-40	2:83269557	T/N	Zm00001d000041	-4.33979	2.65e-05	B73V4_CTG182:665834	C/T	Zm00001d035041	1.87758	3.09825e-47	6:2930364	T/C	Zm00001d051420	-2.03219	3.72791e-36	4:157872510	G/A	Zm00001d027731	2.19598	6.23514e-38	1:12354827	C/T
Zm00001d003379	2.51875	3.50297e-27	2:42235407	G/C	Zm00001d035562	1.86328	1.6905e-40	6:33368457	C/G	Zm00001d007715	-8.80035	2.79e-05	2:238062964	A/N	Zm00001d012590	3.10502	6.28972e-47	8:176950308	T/C	Zm00001d016691	3.24587	1.16098e-35	5:172644130	G/C	Zm00001d032376	-1.52894	8.44477e-37	1:224515676	T/C
Zm00001d020595	3.08321	4.59178e-27	7:124133223	C/G	Zm00001d018201	-1.18248	1.81979e-40	5:216450455	A/G	Zm00001d033826	-9.13794	2.82e-05	1:275018897	T/N	Zm00001d019045	1.78265	2.04413e-46	7:14093584	T/G	Zm00001d033210	-1.19214	9.14055e-35	1:254194168	A/T	Zm00001d018226	2.0822	9.70051e-37	5:217009822	C/G
Zm00001d025857	1.92508	5.28487e-27	10:131578103	A/G	Zm00001d039865	3.43928	3.2286e-40	3:17166295	N/C	Zm00001d043881	-9.54707	3.56e-05	3:212800546	G/N	Zm00001d012755	-1.74413	8.0118e-46	8:179871807	T/C	Zm00001d019370	2.7262	4.07231e-34	7:30364363	A/G	Zm00001d028804	1.68022	1.46517e-36	1:46899116	A/G
Zm00001d047216	4.53871	8.17013e-27	9:122521086	N/G	Zm00001d014673	-2.28407	3.43701e-40	5:58592579	C/N	Zm00001d051609	-9.33337	4.06e-05	4:164477783	C/T	Zm00001d011159	-2.02157	1.71405e-44	8:141235694	A/C	Zm00001d020602	-2.18196	4.07231e-34	7:124321802	A/G	Zm00001d011705	1.26332	1.58451e-35	8:159249806	T/A
Zm00001d008916	-1.72802	8.25988e-27	8:25186531	G/C	Zm00001d006760	9.9953	2.733e-39	2:216127711	G/C	Zm00001d047087	2.97511	4.70234e-05	9:118042426	C/G	Zm00001d032376	-1.66079	3.88841e-44	1:224515676	C/T	Zm00001d005059	-2.05872	4.5052e-34	2:156642641	A/G	Zm00001d033371	2.03118	3.89217e-35	1:260862009	G/A
Zm00001d029170	1.18206	8.37723e-27	1:60932464	C/T	Zm00001d007784	3.57189	2.94319e-39	2:239550392	C/G	Zm00001d015671	-8.60947	5.37e-05	5:105092494	G/N	Zm00001d011652	-1.97387	2.39069e-43	8:157567314	G/T	Zm00001d031956	-2.21076	7.56814e-34	1:207955255	C/T	Zm00001d023376	3.84255	1.77901e-34	10:4272601	G/T
Zm00001d031019	-1.99981	8.37723e-27	1:173939426	C/T	Zm00001d046381	2.87033	3.93131e-39	9:85603430	T/A	Zm00001d043084	-10.9535	5.37e-05	3:188695749	G/N	Zm00001d021452	-1.81448	3.51535e-43	7:152568095	T/G	Zm00001d038547	-2.09187	1.82272e-33	6:159734571	G/A	Zm00001d037448	-3.01406	3.52657e-34	6:125639840	N/T
Zm00001d019034	-1.00191	1.0609e-26	7:13647415	T/G	Zm00001d010950	-2.66739	4.35117e-39	8:134829745	G/A	Zm00001d033057	-4.39312	5.37e-05	1:248805331	C/G	Zm00001d045104	2.79916	3.70165e-42	9:12697900	C/G	Zm00001d034616	-1.22479	2.05174e-33	1:297863614	G/A	Zm00001d009426	1.93347	3.75191e-34	8:63980136	G/N
Zm00001d032376	-1.67187	2.43773e-26	1:224515676	C/T	Zm00001d007835	-1.93874	2.35928e-38	2:240561414	T/N	Zm00001d042540	8.6359	5.67162e-05	3:171279097	G/T	Zm00001d047087	-2.35463	5.07316e-42	9:118041207	G/T	Zm00001d018001	-2.01642	2.35772e-32	5:211694933	A/N	Zm00001d047087	-2.4806	9.36998e-34	9:118041207	T/G
Zm00001d019724	-2.72237	3.22477e-26	7:53796802	C/T	Zm00001d020140	-2.23424	7.44074e-38	7:95441342	A/N	Zm00001d034434	-9.61294	5.71e-05	1:292938785	T/N	Zm00001d021574	-1.66825	5.20316e-42	7:156489068	T/C	Zm00001d009180	-6.045	4.98306e-32	8:41195306	T/N	Zm00001d007675	-1.77115	1.02616e-33	2:237250815	A/G
Zm00001d038809	-2.36723	4.19257e-26	6:164889583	C/T	Zm00001d035312	1.83717	7.9947e-38	6:20659556	C/T	Zm00001d032081	-6.69246	6.25e-05	1:211944537	T/A	Zm00001d014108	-3.58033	7.17134e-42	5:32771304	G/A	Zm00001d031316	1.02818	9.3011e-32	1:185876717	G/N	Zm00001d005636	-1.35831	1.59797e-33	2:181459967	A/C
Zm00001d009426	2.46518	9.08011e-26	8:63980136	N/G	Zm00001d032948	2.21825	4.17242e-37	1:244409999	C/G	Zm00001d019622	-8.79385	6.94e-05	7:46427922	T/N	Zm00001d042347	-1.50556	1.62493e-41	3:162370097	A/C	Zm00001d007826	1.42889	2.18766e-31	2:240375267	T/A	Zm00001d040059	2.86908	2.22101e-33	3:25412216	G/C
Zm00001d029899	-2.66166	1.16944e-25	1:93193447	A/T	Zm00001d032961	2.02533	6.79142e-37	1:244863387	G/C	Zm00001d037651	9.02527	7.04236e-05	6:133040187	C/T	Zm00001d018473	1.92767	3.76125e-40	5:221417118	A/C	Zm00001d023299	-1.87631	3.1985e-31	10:2353475	C/A	Zm00001d012556	-2.38149	3.52632e-33	8:176577539	C/T
Zm00001d014108	-2.98914	1.73172e-25	5:32771304	G/A	Zm00001d021170	-1.90356	7.30806e-37	7:144834594	G/A	Zm00001d037417	-4.25236	7.08e-05	6:124925564	A/G	Zm00001d021573	2.07247	5.73236e-40	7:156465540	G/A	Zm00001d036337	1.59559	1.45726e-30	6:84750351	G/A	Zm00001d021452	-1.59476	3.52632e-33	7:152568095	G/T
Zm00001d018046	-2.15845	4.5219e-25	5:212799037	A/G	Zm00001d009488	-1.38914	7.69047e-37	8:67043345	A/G	Zm00001d007644	-8.87296	7.64e-05	2:236816737	A/N	Zm00001d037448	-3.08155	1.65301e-39	6:125639840	A/N	Zm00001d029652	1.33299	1.56271e-30	1:81357816	T/G	Zm00001d042543	-1.93018	4.1163e-33	3:171453692	A/G
Zm00001d046596	-3.01742	1.78008e-24	9:97904416	A/C	Zm00001d029174	1.01303	8.64366e-37	1:60997340	A/T	Zm00001d009144	-8.56385	8.45e-05	8:39286220	C/N	Zm00001d050406	-2.37344	1.77661e-39	4:86375029	T/N	Zm00001d053635	2.96386	2.14007e-30	4:237829546	C/T	Zm00001d021196	1.1237	1.40267e-32	7:145562833	G/A
Zm00001d052076	2.87213	1.85074e-24	4:178750773	C/G	Zm00001d007277	-1.31972	2.1277e-36	2:226572265	T/C	Zm00001d007634	-8.51051	8.45e-05	2:236610320	C/N	Zm00001d013667	-1.12841	2.34536e-39	5:16892766	C/T	Zm00001d042543	1.67203	2.2251e-30	3:171453692	A/G	Zm00001d007465	-2.55202	5.24135e-32	2:232275561	C/T
Zm00001d007835	-1.22263	6.24561e-24	2:240561414	T/N	Zm00001d033745	-1.09265	2.53877e-36	1:272677729	A/G	Zm00001d032808	-9.80592	8.45e-05	1:238902840	A/N	Zm00001d040040	-1.45342	6.9052e-38	3:24347440	A/G	Zm00001d053286	2.68883	4.9245e-30	4:224096298	A/G	Zm00001d010724	2.10306	7.95336e-32	8:125953937	A/G
Zm00001d009146	-1.96692	1.06413e-23	8:39525949	C/A	Zm00001d050697	-1.4179	7.18686e-36	4:116465723	C/T	Zm00001d007437	8.46335	9.09307e-05	2:231740580	C/A	Zm00001d013067	1.13053	8.84366e-38	5:4209585	N/A	Zm00001d045451	-1.69133	6.11242e-30	9:22643661	C/T	Zm00001d052695	1.28034	9.09408e-32	4:197650689	A/G
Zm00001d010724	2.10169	1.7439e-23	8:125953937	G/A	Zm00001d046827	1.66216	2.40524e-35	9:107405646	A/G	Zm00001d024291	-3.13206	9.26e-05	10:62308138	G/T	Zm00001d012420	3.71701	1.5301e-37	8:174180660	C/T	Zm00001d013047	1.91189	1.37036e-29	5:3754449	G/A	Zm00001d038805	-2.71629	3.2234e-31	6:164803434	A/G
Zm00001d028214	-2.71648	3.5402e-23	1:26610935	G/A	Zm00001d043682	1.33727	2.83107e-35	3:207218589	C/G	Zm00001d031939	-8.56943	9.65e-05	1:207515656	T/C	Zm00001d053816	-2.13013	1.88204e-37	4:241616075	C/T	Zm00001d039914	2.13597	1.56087e-29	3:19238029	A/G	Zm00001d021633	-1.53009	1.12985e-30	7:158636994	C/T
Zm00001d042344	1.40309	4.30838e-23	3:162247142	G/T	Zm00001d022462	2.59286	4.07735e-35	7:178148637	C/T	Zm00001d032590	-8.39648	9.71e-05	1:231432680	G/N	Zm00001d033301	1.20004	2.52167e-37	1:258066607	T/A	Zm00001d038513	-3.2186	5.03947e-29	6:159017834	T/G	Zm00001d030303	-3.08233	1.29818e-29	1:121005946	C/T
Zm00001d020209	-5.18886	1.38605e-22	7:100245729	A/N	Zm00001d047538	2.05057	4.61431e-35	9:134288468	G/T	Zm00001d027288	-8.50571	9.71e-05	1:1841883	T/C	Zm00001d007835	-1.25056	3.68204e-37	2:240561499	C/G	Zm00001d033635	-2.44174	7.04187e-29	1:269331773	G/T	Zm00001d020910	1.84291	1.72194e-29	7:136265003	T/G
Zm00001d030101	-4.47941	1.54914e-22	1:105700837	C/G	Zm00001d036530	2.09047	5.48707e-35	6:91282505	N/T	Zm00001d053055	8.51846	0.000101107	4:211054991	G/A	Zm00001d046434	1.93512	3.89996e-37	9:89628778	C/T	Zm00001d029527	1.24544	1.02376e-28	1:74787667	T/C	Zm00001d044812	-1.07006	1.73418e-29	9:3291942	A/G
Zm00001d022462	2.34035	2.3396e-22	7:178148637	C/T	Zm00001d006759	-1.65915	1.25164e-34	2:216116266	T/C	Zm00001d024981	-8.98198	0.000119874	10:97873884	C/N	Zm00001d032667	3.29223	4.27995e-37	1:233705865	C/T	Zm00001d039180	1.35473	1.49163e-28	6:171890986	T/G	Zm00001d002693	-1.85021	1.80132e-29	2:19414197	T/C
Zm00001d010662	3.11875	2.49402e-22	8:123263590	G/A	Zm00001d017175	1.38094	1.52301e-34	5:187970133	G/C	Zm00001d047387	-8.5499	0.000127392	9:128438169	A/N	Zm00001d006714	-2.1742	5.28353e-37	2:215023495	A/G	Zm00001d020898	1.05571	1.82894e-28	7:135843261	C/T	Zm00001d031019	-1.92368	1.80132e-29	1:173939426	T/C
Zm00001d031701	-2.49397	3.85534e-22	1:198847757	G/A	Zm00001d034633	1.67551	2.16046e-33	1:298548968	T/G	Zm00001d013078	-2.66411	0.000127392	5:4419510	T/C	Zm00001d011745	-1.55922	9.09494e-37	8:160627086	C/T	Zm00001d002678	-7.01661	5.40685e-28	2:19071943	A/N	Zm00001d031241	1.6904	2.56194e-29	1:183288162	A/G
Zm00001d002543	2.34594	4.53228e-22	2:15068561	G/A	Zm00001d003378	1.03901	2.34056e-33	2:42148769	A/G	Zm00001d025381	2.09689	0.000127392	10:116550316	T/C	Zm00001d033931	1.03856	2.0936e-36	1:278821619	C/T	Zm00001d012620	1.31007	5.454e-28	8:177298948	G/C	Zm00001d023904	3.58992	3.22502e-29	10:27313825	G/A
Zm00001d033931	1.11921	8.16578e-22	1:278821468	C/A	Zm00001d006885	2.26467	1.46402e-32	2:218538310	T/C	Zm00001d029997	-8.32501	0.000171276	1:98383915	T/C	Zm00001d012718	3.04871	6.22141e-36	8:179120712	A/G	Zm00001d021573	2.09963	1.14574e-27	7:156465540	G/A	Zm00001d052389	2.08927	9.23899e-29	4:188966209	G/C
Zm00001d038192	-2.30943	9.21078e-22	6:151106745	C/G	Zm00001d003329	-1.10493	1.89241e-32	2:40263461	C/A	Zm00001d041283	-8.21332	0.000182611	3:110293000	T/N	Zm00001d046596	-2.11684	6.22141e-36	9:97904416	A/C	Zm00001d012718	3.75447	1.18241e-27	8:179120712	A/G	Zm00001d011680	2.31229	1.18943e-28	8:158512379	A/G
Zm00001d011745	-1.3554	2.40646e-21	8:160627086	C/T	Zm00001d004193	-2.36569	2.40679e-32	2:90154979	C/G	Zm00001d026528	-8.62552	0.000186202	10:147618825	C/N	Zm00001d044902	-2.03767	7.16345e-36	9:6763492	A/G	Zm00001d031529	1.39472	1.56809e-27	1:192962090	A/C	Zm00001d025178	-1.6258	2.09218e-28	10:107852016	C/A
Zm00001d044812	-1.23127	2.4856e-21	9:3291942	G/A	Zm00001d002317	-2.00445	2.48618e-32	2:10170493	C/N	Zm00001d031518	-8.78535	0.000193113	1:192621541	G/A	Zm00001d013047	2.06748	8.51167e-36	5:3754449	G/A	Zm00001d008345	-1.03274	1.66309e-27	8:5938427	T/N	Zm00001d039043	1.73755	2.89891e-28	6:169162284	A/T
Zm00001d048702	1.76042	3.07235e-21	4:3574599	T/G	Zm00001d021790	-1.52646	2.86814e-32	7:163074653	A/G	Zm00001d010662	4.28012	0.000193113	8:123263590	G/A	Zm00001d011941	-3.61603	1.83628e-35	8:164860648	C/A	Zm00001d012938	-1.68174	1.07435e-26	5:2230505	A/G	Zm00001d012712	-4.29414	3.70977e-28	8:179086825	T/A
Zm00001d000001	-7.51962	3.48624e-21	B73V4_CTG150:48948	G/C	Zm00001d028579	-1.03288	4.25944e-32	1:39746260	N/C	Zm00001d008649	-8.15732	0.000199519	8:15902755	G/N	Zm00001d038343	-2.01446	2.59312e-35	6:154892558	C/T	Zm00001d031104	-6.13691	2.58049e-26	1:177428110	C/N	Zm00001d011898	1.49758	5.00125e-28	8:164190262	C/T
Zm00001d007156	-2.89362	4.52711e-21	2:223402525	A/C	Zm00001d039165	1.1538	9.09804e-32	6:171555901	G/T	Zm00001d037427	-8.47293	0.000199519	6:125221556	T/C	Zm00001d033158	1.68462	3.99795e-35	1:252438458	T/G	Zm00001d045080	1.59356	9.35202e-26	9:11803678	A/T	Zm00001d004417	-3.32202	2.08269e-27	2:110448442	C/T
Zm00001d021633	-1.68757	4.87331e-21	7:158636994	T/C	Zm00001d038374	-2.54172	1.14687e-31	6:155771718	C/T	Zm00001d015011	-8.17047	0.000204356	5:72065142	C/N	Zm00001d045448	1.18952	5.49054e-35	9:22516297	A/G	Zm00001d031050	1.47451	1.69719e-25	1:174872649	T/G	Zm00001d011601	3.70951	2.79701e-27	8:155558636	A/N
Zm00001d009631	-1.79514	5.44974e-21	8:73926273	A/G	Zm00001d008320	-2.10985	1.48279e-31	8:5088646	T/C	Zm00001d035561	3.51277	0.000212136	6:33194959	T/A	Zm00001d008259	1.06397	8.95511e-35	8:3340978	G/A	Zm00001d046434	1.95704	1.83878e-25	9:89628778	C/T	Zm00001d009522	2.66755	4.47835e-27	8:68814303	C/G
Zm00001d047538	2.06305	6.13386e-21	9:134290915	T/C	Zm00001d026089	1.55886	1.68306e-31	10:138139579	A/C	Zm00001d035337	-10.661	0.000212136	6:22131852	T/N	Zm00001d005636	-1.21248	1.04042e-34	2:181459967	C/A	Zm00001d051525	3.81293	2.50975e-25	4:161345258	G/C	Zm00001d007446	-1.08801	6.27158e-27	2:231918908	T/C
Zm00001d042692	-5.94334	7.25415e-21	3:177204223	C/T	Zm00001d003379	1.83808	2.81087e-31	2:42234906	G/C	Zm00001d012635	-8.35157	0.000212136	8:177549642	A/C	Zm00001d000002	-1.68832	1.06135e-34	B73V4_CTG150:193915	G/T	Zm00001d045076	1.3711	5.30217e-25	9:11781066	G/T	Zm00001d023258	-4.40265	7.86363e-27	10:1498047	T/C
Zm00001d035199	1.68259	7.39294e-21	6:9598911	G/A	Zm00001d006866	1.29004	1.52461e-30	2:218207023	A/C	Zm00001d050344	-8.38187	0.000214129	4:82553499	T/N	Zm00001d039965	1.06532	2.12964e-34	3:20882938	G/A	Zm00001d047697	2.29455	6.50884e-25	9:139474151	C/G	Zm00001d025354	3.11473	1.03692e-26	10:115244196	C/A
Zm00001d007912	-2.44011	1.03726e-20	2:242360164	N/C	Zm00001d037109	1.41117	1.97352e-30	6:112505274	T/G	Zm00001d039471	-2.72544	0.000215149	3:5160310	C/T	Zm00001d007081	1.99777	4.70572e-34	2:221847642	A/T	Zm00001d040059	-1.97536	7.52887e-25	3:25412216	G/C	Zm00001d029654	1.30486	1.58293e-26	1:81613591	C/A
Zm00001d026590	1.33443	1.48401e-20	10:148524073	T/G	Zm00001d047502	2.15137	4.11247e-30	9:132772100	G/A	Zm00001d009910	-2.65611	0.000228146	8:89032151	T/C	Zm00001d002543	1.56527	4.96952e-34	2:15068561	G/A	Zm00001d010431	-1.65633	1.07362e-24	8:114839901	G/A	Zm00001d028726	-1.60174	5.80712e-26	1:44374345	G/C
Zm00001d034532	1.77998	1.93119e-20	1:295771438	T/G	Zm00001d011049	-1.04379	6.01056e-30	8:137407870	A/C	Zm00001d019276	-8.0611	0.000244371	7:25223636	C/N	Zm00001d015212	-1.62072	5.88633e-34	5:79557259	A/G	Zm00001d010724	-2.07138	1.37736e-24	8:125953937	A/G	Zm00001d038192	-2.10135	1.16201e-25	6:151106745	G/C
Zm00001d048178	6.04153	4.7301e-20	9:151711212	G/A	Zm00001d017271	1.11831	6.48996e-30	5:191255285	A/T	Zm00001d032371	-8.37765	0.000244371	1:224164091	C/N	Zm00001d033371	2.06598	6.08512e-34	1:260862009	A/G	Zm00001d032090	-1.26348	2.27771e-24	1:212238872	G/T	Zm00001d007081	1.83544	3.55189e-25	2:221847642	T/A
Zm00001d033371	1.89438	4.74657e-20	1:260862009	A/G	Zm00001d008357	-1.18104	7.0671e-30	8:6174662	A/G	Zm00001d023258	3.01152	0.000244371	10:1497690	T/C	Zm00001d053786	1.63465	7.6397e-34	4:241017637	C/T	Zm00001d047794	2.54256	3.21437e-24	9:141971339	N/G	Zm00001d049163	-1.07562	3.62511e-25	4:18563768	A/G
Zm00001d011562	3.33289	6.33779e-20	8:154552650	N/G	Zm00001d018217	-1.835	7.4269e-30	5:216745768	C/T	Zm00001d008387	-6.30097	0.000249242	8:6916381	A/C	Zm00001d025913	1.46812	1.67999e-33	10:133665498	G/A	Zm00001d010618	-1.65658	3.51662e-24	8:122041675	G/C	Zm00001d031529	-1.50715	5.55252e-25	1:192961378	T/C
Zm00001d013415	-1.46835	7.76968e-20	5:10716408	C/T	Zm00001d020910	-2.53723	1.55199e-29	7:136266022	C/G	Zm00001d037731	-8.03258	0.000265545	6:135525098	G/N	Zm00001d026591	-1.41896	2.96806e-33	10:148626586	T/C	Zm00001d033931	1.12115	2.00388e-23	1:278821619	C/T	Zm00001d011941	-2.94819	6.2052e-25	8:164860648	A/C
Zm00001d031518	-4.01475	1.09096e-19	1:192615846	C/T	Zm00001d032029	-1.83996	2.18897e-29	1:209942833	A/C	Zm00001d043971	-8.27491	0.000279091	3:215393165	C/N	Zm00001d051565	5.61334	7.19475e-33	4:162887483	A/T	Zm00001d031637	1.94599	2.37091e-23	1:197049463	A/G	Zm00001d023494	-2.09711	9.0283e-25	10:7330771	A/G
Zm00001d022445	-1.19247	1.44027e-19	7:177898846	T/A	Zm00001d047054	1.31845	2.60613e-29	9:116805624	G/A	Zm00001d007427	-2.6386	0.000290175	2:231464154	G/A	Zm00001d041246	1.54487	7.79934e-33	3:108034928	C/G	Zm00001d011075	-4.57647	2.65292e-23	8:138108035	C/N	Zm00001d052678	-1.69336	1.21902e-24	4:197048032	A/C
Zm00001d016149	-1.00384	1.81613e-19	5:147042004	A/G	Zm00001d004564	-2.29337	5.02223e-29	2:118175385	T/N	Zm00001d008749	-2.25933	0.000290603	8:18951942	T/C	Zm00001d040448	1.80785	8.61733e-33	3:43804250	T/A	Zm00001d032072	1.99962	2.85018e-23	1:211385861	G/A	Zm00001d026485	1.54226	2.05198e-24	10:146873469	T/G
Zm00001d020898	-2.0609	1.88436e-19	7:135846457	A/G	Zm00001d002543	2.34434	2.01477e-28	2:15068561	G/A	Zm00001d007103	-7.59044	0.000313088	2:222360292	A/N	Zm00001d037120	1.79746	3.05859e-32	6:113001792	A/G	Zm00001d037899	-1.74608	8.39758e-23	6:141471762	C/T	Zm00001d038891	-1.18161	3.22915e-24	6:166502274	G/A
Zm00001d016818	-3.35879	2.41626e-19	5:177141690	C/N	Zm00001d012146	2.48268	3.29778e-28	8:168885179	A/G	Zm00001d029361	-2.85875	0.000350779	1:67436201	G/C	Zm00001d042154	-6.88969	4.67935e-32	3:153987042	C/A	Zm00001d049099	-1.28473	1.09643e-22	4:15974718	A/G	Zm00001d034223	-1.43871	4.36537e-24	1:287065079	C/T
Zm00001d038805	-2.51228	2.4556e-19	6:164803434	G/A	Zm00001d038879	-1.87864	4.60491e-27	6:166305427	G/A	Zm00001d054034	-10.5572	0.000370884	4:245348991	C/G	Zm00001d043274	2.34995	8.29183e-32	3:194032647	T/C	Zm00001d004564	-1.69387	1.31575e-22	2:118175385	T/N	Zm00001d052200	-3.09158	4.55764e-24	4:183163797	G/C
Zm00001d028392	1.7787	2.60645e-19	1:33147968	C/A	Zm00001d004821	-2.16056	5.09694e-27	2:141197598	A/T	Zm00001d013179	-8.20117	0.000399779	5:5988792	G/A	Zm00001d031957	-1.45831	8.42493e-32	1:207955614	C/G	Zm00001d017145	-2.13131	1.35719e-22	5:186842977	G/A	Zm00001d019299	-2.44414	4.63079e-24	7:26626762	G/A
Zm00001d044301	1.44137	3.23218e-19	3:224584877	C/N	Zm00001d020129	-1.68369	5.46247e-27	7:94628274	A/N	Zm00001d025389	-7.97102	0.000403131	10:116720414	C/N	Zm00001d026452	-2.14506	1.04347e-31	10:146101033	C/T	Zm00001d049163	1.12294	2.62827e-22	4:18563768	A/G	Zm00001d041246	1.89416	6.39752e-24	3:108034928	G/C
Zm00001d037289	-1.51658	3.83069e-19	6:119523713	C/N	Zm00001d015464	-2.04362	1.68515e-26	5:91774273	G/C	Zm00001d021004	-8.21036	0.000403131	7:140078002	A/N	Zm00001d009180	-6.84423	1.58254e-31	8:41195306	T/N	Zm00001d003632	-1.34666	4.9932e-22	2:51106696	G/A	Zm00001d022445	-1.24085	7.04263e-24	7:177898846	A/T
Zm00001d048369	3.0641	5.39948e-19	9:155203522	G/A	Zm00001d005323	1.11383	2.08954e-26	2:169611730	G/A	Zm00001d034286	-8.22832	0.000403131	1:288515200	C/N	Zm00001d013265	-1.85091	2.6536e-31	5:7406145	A/G	Zm00001d005228	-1.58726	9.4595e-22	2:164595542	G/A	Zm00001d018059	3.93986	1.19242e-23	5:213450733	N/T
Zm00001d027468	1.2011	6.23477e-19	1:5943906	T/C	Zm00001d008602	-1.76506	2.21228e-26	8:14167685	A/C	Zm00001d023350	-8.74992	0.000414821	10:3915634	T/N	Zm00001d016149	-1.09256	3.60917e-31	5:147042004	A/G	Zm00001d005195	-4.9214	1.15953e-21	2:163096034	T/C	Zm00001d004821	1.42889	1.55723e-23	2:141197598	A/T
Zm00001d032042	-1.36505	1.8018e-18	1:210345675	C/T	Zm00001d031657	3.21695	2.21681e-26	1:197693046	G/T	Zm00001d032509	4.86913	0.000512269	1:228992126	C/T	Zm00001d034223	-1.572	4.2254e-31	1:287065079	T/C	Zm00001d049617	-1.94587	1.24831e-21	4:37707596	G/A	Zm00001d025174	-1.69774	1.85765e-23	10:107649753	C/T
Zm00001d029263	-2.73793	2.36577e-18	1:64043110	G/A	Zm00001d017946	-1.25766	2.80273e-26	5:210558794	C/A	Zm00001d009034	-8.34942	0.000512269	8:30868655	C/A	Zm00001d013927	-1.41905	4.53086e-31	5:25004164	T/A	Zm00001d033158	1.52589	1.49141e-21	1:252438458	T/G	Zm00001d021000	-8.7504	3.05307e-23	7:139890524	C/G
Zm00001d033799	-1.16493	2.40959e-18	1:274079030	T/G	Zm00001d018046	-2.86536	3.43447e-26	5:212801187	T/N	Zm00001d028867	-3.27671	0.000512269	1:49061007	A/G	Zm00001d038805	-2.81479	7.40009e-31	6:164803434	G/A	Zm00001d003249	-3.07984	2.21382e-21	2:37857611	G/A	Zm00001d005228	1.60158	3.23836e-23	2:164595542	G/A
Zm00001d011253	-13.3151	3.48419e-18	8:144623914	A/N	Zm00001d047053	1.2081	4.62122e-26	9:116755083	C/T	Zm00001d052926	-8.00008	0.000512269	4:205104098	C/T	Zm00001d034532	2.33628	1.328e-30	1:295771438	T/G	Zm00001d023494	1.67981	2.82568e-21	10:7330313	C/T	Zm00001d019312	4.50638	4.9467e-23	7:27242041	C/T
Zm00001d036507	1.29627	3.95426e-18	6:90881871	T/G	Zm00001d041246	-3.14045	9.03829e-26	3:108034928	G/C	Zm00001d031469	-7.97378	0.000515179	1:191229733	C/N	Zm00001d053932	1.89194	2.60027e-30	4:243768825	C/G	Zm00001d007819	-1.057	3.19052e-21	2:240253091	G/T	Zm00001d042930	-1.25713	6.28215e-23	3:184418506	T/C
Zm00001d000002	-1.73052	4.38433e-18	B73V4_CTG150:193915	G/T	Zm00001d008387	-7.32038	1.19161e-25	8:6916381	A/C	Zm00001d042799	-7.91177	0.000556715	3:180208510	T/G	Zm00001d003249	-3.67227	3.57067e-30	2:37857611	G/A	Zm00001d008904	3.1298	3.27516e-21	8:24559536	G/N	Zm00001d053786	1.41258	6.78149e-23	4:241017637	T/C
Zm00001d023262	-1.11594	4.73686e-18	10:1565478	T/A	Zm00001d047218	1.8697	1.35393e-25	9:122654534	C/G	Zm00001d043918	-7.8432	0.000583447	3:213827990	A/N	Zm00001d008181	1.55173	8.35396e-30	8:623226	N/C	Zm00001d020618	1.63043	3.9368e-21	7:125223139	G/A	Zm00001d024823	-3.4505	8.0264e-23	10:89629347	T/C
Zm00001d020140	-1.29332	5.63192e-18	7:95441309	C/T	Zm00001d030675	-1.92311	3.08313e-25	1:152400878	C/T	Zm00001d029705	-9.42835	0.00061276	1:83202870	T/N	Zm00001d034479	2.89089	1.298e-29	1:294119451	C/T	Zm00001d003948	-1.01244	4.79078e-21	2:71573400	C/A	Zm00001d052475	-2.27085	8.58718e-23	4:190839321	A/G
Zm00001d028398	2.38663	6.42716e-18	1:33452768	T/C	Zm00001d006837	-1.26993	1.07849e-24	2:217662808	T/C	Zm00001d018125	-2.71496	0.000648496	5:214754208	T/C	Zm00001d011224	-4.52958	2.23423e-29	8:143654060	A/N	Zm00001d017242	1.52022	5.36113e-21	5:190095905	N/T	Zm00001d033128	-5.07238	8.90177e-23	1:251577389	C/A
Zm00001d030303	-3.09673	6.68797e-18	1:121005946	T/C	Zm00001d036296	-1.40188	1.0806e-24	6:82463945	A/C	Zm00001d010339	-7.83353	0.000704396	8:110343525	C/N	Zm00001d018632	1.56199	3.80644e-29	7:1389844	G/C	Zm00001d049605	-1.28799	1.18872e-20	4:37187421	G/A	Zm00001d042344	1.23248	9.00403e-23	3:162247142	T/G
Zm00001d044630	4.2735	8.1447e-18	3:233621642	T/C	Zm00001d038290	-2.04908	1.10268e-24	6:153552861	C/A	Zm00001d002332	-4.12702	0.000730333	2:10489096	C/T	Zm00001d029849	2.83019	7.84342e-29	1:89948263	G/C	Zm00001d004193	-1.56357	1.19944e-20	2:90154979	C/G	Zm00001d046583	-1.06779	1.59628e-22	9:97236540	A/G
Zm00001d050406	-2.28763	9.44262e-18	4:86375295	T/G	Zm00001d022308	2.14818	1.49044e-24	7:174900193	G/C	Zm00001d024775	-7.99937	0.000730333	10:87330263	A/N	Zm00001d027803	-1.0922	1.14061e-28	1:13905434	A/C	Zm00001d040448	1.69062	1.37691e-20	3:43804250	T/A	Zm00001d002835	-2.61663	2.11755e-22	2:24248730	C/T
Zm00001d012712	-3.54528	1.16052e-17	8:179086825	A/T	Zm00001d049723	2.89666	1.80285e-24	4:41535579	A/G	Zm00001d039417	8.20893	0.000827676	3:3835467	T/C	Zm00001d016818	-3.55038	2.09163e-28	5:177141690	C/N	Zm00001d006714	-2.47237	1.48807e-20	2:215023461	C/G	Zm00001d033635	2.07377	2.70968e-22	1:269331949	C/T
Zm00001d003632	-1.13855	1.57955e-17	2:51106696	G/A	Zm00001d021419	-5.42834	1.81004e-24	7:151676992	G/C	Zm00001d050250	-2.9431	0.000836513	4:76349760	G/A	Zm00001d003066	1.44868	2.1301e-28	2:31034036	N/A	Zm00001d033324	-1.92863	3.04643e-20	1:259038151	T/C	Zm00001d008525	-3.58552	3.6643e-22	8:11672522	T/C
Zm00001d041112	1.6072	1.65158e-17	3:98130922	G/C	Zm00001d033651	-1.36805	2.56433e-24	1:269674162	T/G	Zm00001d034940	3.81075	0.000865854	1:306167375	T/C	Zm00001d008916	-1.23994	8.38455e-28	8:25186531	G/C	Zm00001d019299	1.89479	4.2537e-20	7:26619417	T/C	Zm00001d016591	2.11564	6.95013e-22	5:168785324	G/A
Zm00001d046827	1.25953	2.6052e-17	9:107405646	A/G	Zm00001d031042	-5.33798	2.65218e-24	1:174777582	T/C	Zm00001d017089	8.24699	0.000865854	5:184917811	A/G	Zm00001d019565	-2.18666	1.8432e-27	7:43072090	G/A	Zm00001d049100	-1.63449	5.13598e-20	4:16065013	C/G	Zm00001d013927	-5.17435	1.42253e-21	5:25004621	A/G
Zm00001d035312	1.47011	3.08727e-17	6:20659556	C/T	Zm00001d002080	1.42591	2.91658e-24	2:5508685	T/C	Zm00001d039231	7.8275	0.000877144	6:173934205	G/A	Zm00001d016956	-3.83358	2.0716e-27	5:181173638	T/N	Zm00001d020544	1.45494	7.64365e-20	7:121750736	C/T	Zm00001d033324	2.11621	1.48302e-21	1:259038151	T/C
Zm00001d014460	-4.70018	3.70121e-17	5:48329557	T/N	Zm00001d046995	1.53162	3.85411e-24	9:114409473	A/C	Zm00001d042154	5.37938	0.000942034	3:153987503	C/T	Zm00001d014011	-2.85135	8.27441e-27	5:28549433	G/A	Zm00001d053932	1.55815	8.86286e-20	4:243768825	C/G	Zm00001d012667	-1.69605	3.78087e-21	8:178308670	A/G
Zm00001d034015	1.70076	4.91733e-17	1:281228806	A/G	Zm00001d026097	-1.43427	6.42157e-24	10:138394534	T/C	Zm00001d027576	8.11094	0.000992493	1:8336170	A/G	Zm00001d001900	1.48409	9.33751e-27	2:2565307	C/A	Zm00001d021335	-1.87171	1.01928e-19	7:149129973	A/N	Zm00001d035579	-1.73524	3.9514e-21	6:34690832	G/T
Zm00001d002012	3.14201	6.48264e-17	2:4326123	A/C	Zm00001d005675	-2.18208	7.43587e-24	2:183064588	A/G	Zm00001d027738	-7.80375	0.000992493	1:12394111	G/N	Zm00001d016827	1.30315	3.06097e-26	5:177541336	A/T	Zm00001d049598	-1.69638	1.09063e-19	4:36838387	A/G	Zm00001d026536	1.91434	4.50633e-21	10:147843986	C/G
Zm00001d047271	-1.26208	1.05001e-16	9:124914772	C/T	Zm00001d009910	-2.90286	8.62842e-24	8:89032151	T/C	Zm00001d032708	-8.04822	0.000992493	1:235652316	G/N	Zm00001d012667	-1.78636	9.10287e-26	8:178308360	G/N	Zm00001d000328	-1.37165	1.43395e-19	B73V4_CTG74:56528	A/G	Zm00001d049641	1.25512	6.67942e-21	4:38551667	A/T
Zm00001d026295	-9.10499	1.38446e-16	10:143132874	A/N	Zm00001d048491	-2.06547	1.52727e-23	9:157090346	A/G	Zm00001d027625	-3.39334	0.00106357	1:9347203	T/C	Zm00001d013444	1.64013	1.06169e-25	5:11738347	C/T	Zm00001d029525	1.40683	1.66595e-19	1:74653954	G/A	Zm00001d013626	-5.80915	1.12065e-20	5:15739022	T/G
Zm00001d032543	1.16729	1.6248e-16	1:230037978	N/A	Zm00001d012800	-1.32375	1.65581e-23	5:119852	A/G	Zm00001d040613	-3.9614	0.00107201	3:53996774	C/N	Zm00001d008773	3.33317	1.42456e-25	8:19594925	C/N	Zm00001d002190	2.0347	1.88742e-19	2:7650038	T/C	Zm00001d041801	4.95077	1.49576e-20	3:138808664	G/A
Zm00001d007195	-2.139	1.82454e-16	2:224446660	A/G	Zm00001d028392	1.70081	3.35926e-23	1:33147968	C/A	Zm00001d025899	-3.93662	0.00107595	10:133314643	A/G	Zm00001d046827	1.37379	2.01022e-25	9:107405743	T/C	Zm00001d046996	-9.73993	2.00559e-19	9:114522039	T/A	Zm00001d016956	-3.56379	1.71423e-20	5:181173638	N/T
Zm00001d001895	1.22025	1.95019e-16	2:2501285	C/A	Zm00001d026590	1.84311	3.5456e-23	10:148523882	N/C	Zm00001d046779	-7.87088	0.00109592	9:105671283	T/N	Zm00001d045080	1.59547	2.64914e-25	9:11803678	A/T	Zm00001d021196	-1.09764	3.12524e-19	7:145562833	G/A	Zm00001d041776	-2.03727	1.90489e-20	3:137250904	N/C
Zm00001d034223	-1.50515	3.86012e-16	1:287065079	T/C	Zm00001d038644	-1.62677	4.78338e-23	6:161622934	G/C	Zm00001d043649	8.05288	0.00124526	3:205979069	A/G	Zm00001d022240	1.26327	2.89471e-25	7:173410501	T/C	Zm00001d032183	2.11778	3.46984e-19	1:216038644	N/T	Zm00001d013092	2.73093	2.42909e-20	5:4601301	A/G
Zm00001d008268	-2.75839	5.57248e-16	8:3549261	C/T	Zm00001d010733	1.30609	4.85326e-23	8:126285755	A/G	Zm00001d028214	-2.26775	0.00132538	1:26610885	T/C	Zm00001d048487	-4.73855	4.03035e-25	9:157081725	C/T	Zm00001d032831	1.4311	3.87781e-19	1:239610178	T/C	Zm00001d037393	-4.46092	3.77276e-20	6:124237149	T/C
Zm00001d017702	1.98765	7.4986e-16	5:204631499	T/G	Zm00001d028214	-2.38432	6.35326e-23	1:26610935	G/A	Zm00001d039546	-7.91032	0.00132538	3:7808939	C/N	Zm00001d048138	-1.0652	4.10635e-25	9:150683805	T/C	Zm00001d035595	2.00515	6.24763e-19	6:35978099	T/C	Zm00001d045606	-1.56222	4.06104e-20	9:28548541	G/N
Zm00001d037109	1.17716	7.99393e-16	6:112505274	T/G	Zm00001d048004	-1.89209	7.26153e-23	9:147698573	G/C	Zm00001d050673	7.97444	0.00132538	4:114817302	G/A	Zm00001d031701	-2.13003	6.52191e-25	1:198847757	G/A	Zm00001d051055	1.02797	7.56965e-19	4:139228003	T/G	Zm00001d052393	1.4959	4.69911e-20	4:189029322	T/C
Zm00001d024669	-2.07225	8.00374e-16	10:82923909	C/T	Zm00001d039859	-2.95647	7.44741e-23	3:16955476	T/A	Zm00001d028261	-8.02082	0.00134011	1:28231095	G/N	Zm00001d024762	-4.07624	7.06373e-25	10:86732590	G/N	Zm00001d012329	1.01907	9.028e-19	8:172526825	C/G	Zm00001d031701	-2.10664	4.8161e-20	1:198847757	A/G
Zm00001d017153	-1.28693	8.13128e-16	5:187149269	G/C	Zm00001d033925	1.87111	7.74371e-23	1:278704829	A/G	Zm00001d033805	-4.44642	0.00141474	1:274230763	C/G	Zm00001d007949	-1.39076	8.23831e-25	2:243907360	T/C	Zm00001d042347	-1.1572	1.12074e-18	3:162370152	A/G	Zm00001d029899	-1.70459	7.48065e-20	1:93193447	T/A
Zm00001d042930	-1.19215	8.74976e-16	3:184418506	C/T	Zm00001d023452	-1.48808	1.1081e-22	10:6046396	G/A	Zm00001d051974	-4.48349	0.00156151	4:175666740	C/T	Zm00001d025450	-3.23727	1.25832e-24	10:118969065	T/C	Zm00001d012896	-2.58841	1.65064e-18	5:1719795	A/T	Zm00001d003730	-1.24217	7.54984e-20	2:56683354	G/C
Zm00001d028365	-1.53309	1.86323e-15	1:32246089	T/C	Zm00001d038380	-2.19513	1.1081e-22	6:155926870	N/A	Zm00001d021262	-7.6519	0.00158345	7:147157483	A/N	Zm00001d011473	-2.57308	1.73045e-24	8:151507960	G/A	Zm00001d046533	2.17889	1.86018e-18	9:94359624	T/G	Zm00001d048178	2.45062	8.80184e-20	9:151711077	A/C
Zm00001d012556	-1.88463	2.08714e-15	8:176577539	T/C	Zm00001d026254	-1.30644	1.31711e-22	10:142134623	C/T	Zm00001d041993	5.97409	0.00158345	3:146855556	A/C	Zm00001d007819	-1.02548	1.79062e-24	2:240253091	G/T	Zm00001d002836	2.79569	1.96979e-18	2:24259841	N/G	Zm00001d027578	-6.03277	9.40373e-20	1:8363342	G/A
Zm00001d012667	-1.41548	2.40938e-15	8:178302759	T/C	Zm00001d041214	-1.66835	1.7584e-22	3:105721833	A/T	Zm00001d052389	2.39909	0.00164659	4:188966209	C/G	Zm00001d028007	1.79464	2.03444e-24	1:20106062	T/C	Zm00001d035579	1.96735	2.10308e-18	6:34690888	A/T	Zm00001d036765	-1.95329	9.45289e-20	6:100104088	C/T
Zm00001d047502	1.6819	2.97429e-15	9:132772100	G/A	Zm00001d003114	-2.61653	2.41514e-22	2:32677631	A/N	Zm00001d034175	-7.90047	0.00167829	1:285707322	A/C	Zm00001d005323	-1.10803	2.64468e-24	2:169612713	C/A	Zm00001d046827	1.24922	2.67057e-18	9:107405743	T/C	Zm00001d034480	-1.38033	1.16519e-19	1:294122876	T/G
Zm00001d024823	-3.57711	3.16657e-15	10:89629347	C/T	Zm00001d002302	-2.41137	3.34693e-22	2:9797695	G/A	Zm00001d027763	-8.02764	0.00167829	1:13053650	C/T	Zm00001d043418	-1.06193	3.91357e-24	3:199099868	A/N	Zm00001d046952	-1.02869	2.85748e-18	9:112605047	C/T	Zm00001d023299	1.86242	1.67157e-19	10:2353084	N/G
Zm00001d037120	1.65901	4.46792e-15	6:113002223	T/C	Zm00001d010790	1.40055	5.51701e-22	8:127852308	T/C	Zm00001d051157	4.23044	0.00167829	4:146407719	T/C	Zm00001d022393	1.38119	4.89687e-24	7:176666251	G/A	Zm00001d052475	1.27444	4.15044e-18	4:190839141	A/G	Zm00001d012837	2.64098	2.57571e-19	5:975520	C/A
Zm00001d037393	-3.59593	4.5904e-15	6:124237149	C/T	Zm00001d002313	2.4345	5.55304e-22	2:10112048	T/C	Zm00001d045511	-6.57588	0.00171203	9:25059683	T/C	Zm00001d013626	-2.78543	6.03913e-24	5:15739022	G/T	Zm00001d032601	1.93419	7.52237e-18	1:231675037	G/C	Zm00001d052855	-3.0434	2.77494e-19	4:202671816	C/A
Zm00001d021452	-1.27629	1.94486e-14	7:152568095	T/G	Zm00001d029527	-1.89623	7.98118e-22	1:74787667	T/C	Zm00001d044326	-7.41818	0.00172286	3:225289531	T/N	Zm00001d018135	2.49296	8.80399e-24	5:215072079	A/G	Zm00001d034577	-1.24449	1.09969e-17	1:296865512	A/C	Zm00001d030101	-3.21493	3.85205e-19	1:105700625	T/A
Zm00001d050199	1.91286	2.49583e-14	4:73084004	C/T	Zm00001d026295	-8.48409	1.11632e-21	10:143132874	A/N	Zm00001d049286	-9.02177	0.00177494	4:24421048	C/N	Zm00001d006885	1.68209	2.4008e-23	2:218538310	T/C	Zm00001d028726	1.50768	1.24777e-17	1:44374065	A/G	Zm00001d023372	2.02418	5.02584e-19	10:4213003	G/C
Zm00001d031529	-1.39172	2.62354e-14	1:192961378	C/T	Zm00001d008303	-2.50608	1.32652e-21	8:4664892	A/G	Zm00001d019659	7.60738	0.00185672	7:48430459	C/A	Zm00001d009522	2.00841	2.88116e-23	8:68814303	G/C	Zm00001d052855	3.07804	1.28007e-17	4:202671816	C/A	Zm00001d039859	3.19635	5.28164e-19	3:16955476	T/A
Zm00001d027652	-1.28114	3.40112e-14	1:10150982	T/G	Zm00001d039994	1.3843	2.75234e-21	3:22276445	G/T	Zm00001d002784	7.44002	0.00185672	2:22585704	C/T	Zm00001d041801	4.69746	2.99637e-23	3:138810386	T/C	Zm00001d045475	4.86289	1.37553e-17	9:23615175	T/C	Zm00001d006759	1.20342	6.26067e-19	2:216116266	T/C
Zm00001d049723	2.1957	4.45522e-14	4:41535579	A/G	Zm00001d048432	1.25252	3.7206e-21	9:156173446	T/G	Zm00001d041873	5.14926	0.00185672	3:141735472	T/C	Zm00001d008791	1.37761	3.83862e-23	8:20373306	A/G	Zm00001d022445	1.38622	1.47658e-17	7:177898933	C/T	Zm00001d019597	-2.22287	8.10059e-19	7:45693524	A/G
Zm00001d007819	-1.07304	5.42508e-14	2:240253091	G/T	Zm00001d001945	1.13952	3.80779e-21	2:3368983	N/A	Zm00001d007485	-7.87714	0.00205376	2:232774924	G/N	Zm00001d027340	1.28049	5.06897e-23	1:3275496	A/T	Zm00001d038460	2.50086	1.85289e-17	6:157678036	A/G	Zm00001d029361	-2.25772	9.86974e-19	1:67436214	G/A
Zm00001d010650	1.37522	7.97046e-14	8:122947134	A/G	Zm00001d013415	-1.15998	4.37654e-21	5:10715693	A/G	Zm00001d027764	7.43876	0.00206491	1:13059741	C/T	Zm00001d034240	3.2459	5.13093e-23	1:287657899	G/A	Zm00001d039664	-4.84497	2.97733e-17	3:11337227	C/N	Zm00001d043126	1.3658	1.06147e-18	3:189784478	G/A
Zm00001d039043	1.54415	9.41319e-14	6:169162284	T/A	Zm00001d017000	-1.35292	4.70968e-21	5:182400454	G/C	Zm00001d008620	10.9736	0.00210703	8:14952738	G/A	Zm00001d023530	1.16271	5.30628e-23	10:8784933	G/T	Zm00001d023724	-6.15138	4.44461e-17	10:17272851	C/T	Zm00001d039180	-1.30317	1.15169e-18	6:171890741	T/G
Zm00001d040416	1.32126	9.80424e-14	3:42358277	A/C	Zm00001d040416	1.3834	5.2825e-21	3:42358277	A/C	Zm00001d025914	-7.64584	0.00211744	10:133729446	C/N	Zm00001d024594	-2.87828	6.23672e-23	10:79729768	T/C	Zm00001d006759	-1.12229	1.2647e-16	2:216116266	T/C	Zm00001d037663	1.28455	2.33351e-18	6:133420558	T/G
Zm00001d012755	-1.2623	1.01267e-13	8:179871807	T/C	Zm00001d024493	2.10452	5.34745e-21	10:74094507	C/T	Zm00001d031037	-7.41918	0.0021326	1:174659000	C/N	Zm00001d016155	2.75945	7.85929e-23	5:147482728	A/C	Zm00001d012420	2.35364	1.55396e-16	8:174180660	C/T	Zm00001d036878	-1.84795	2.58393e-18	6:105492233	A/G
Zm00001d019483	-1.80597	1.12195e-13	7:36379472	C/T	Zm00001d031995	-2.49506	7.184e-21	1:209024159	G/T	Zm00001d038343	2.05962	0.00216295	6:154892558	T/C	Zm00001d042455	-1.96463	9.33725e-23	3:168346622	G/A	Zm00001d029654	12.6354	1.58752e-16	1:81613591	C/A	Zm00001d011159	-1.67482	3.93089e-18	8:141235694	C/A
Zm00001d013111	-1.48969	1.13677e-13	5:4796424	A/G	Zm00001d048835	-1.11233	8.20635e-21	4:6143091	G/A	Zm00001d031657	3.71453	0.00223248	1:197693376	G/T	Zm00001d032875	-1.02281	2.20446e-22	1:241214212	C/N	Zm00001d027487	2.2168	1.66222e-16	1:6319435	A/G	Zm00001d020544	-1.08186	4.01885e-18	7:121750717	N/T
Zm00001d013927	-1.29092	1.31193e-13	5:25004164	T/A	Zm00001d027468	5.13696	8.41536e-21	1:5947323	A/G	Zm00001d038460	-2.99169	0.00235397	6:157678036	G/A	Zm00001d044812	-1.02324	2.35753e-22	9:3291942	G/A	Zm00001d029361	3.36842	2.46732e-16	1:67436201	C/G	Zm00001d000029	-1.54471	7.57412e-18	B73V4_CTG182:113386	T/C
Zm00001d002313	1.77663	1.38059e-13	2:10112048	T/C	Zm00001d023372	-3.11652	1.24836e-20	10:4213003	G/C	Zm00001d000197	7.71709	0.00236876	B73V4_CTG178:216780	C/G	Zm00001d027359	-1.03591	2.38265e-22	1:3651183	G/A	Zm00001d018111	-1.81125	3.01651e-16	5:214559502	T/G	Zm00001d032531	1.5715	7.58303e-18	1:229759017	C/G
Zm00001d045080	1.74813	1.45361e-13	9:11803556	N/T	Zm00001d034919	1.15439	1.5417e-20	1:305598383	A/G	Zm00001d041951	-7.4819	0.00238547	3:144985497	A/N	Zm00001d012712	-2.86164	3.34523e-22	8:179086841	C/A	Zm00001d010950	-1.6406	4.07559e-16	8:134829745	G/A	Zm00001d034630	1.98842	7.89231e-18	1:298528477	C/N
Zm00001d053786	1.48554	1.92517e-13	4:241017637	C/T	Zm00001d032875	1.21708	2.31634e-20	1:241214497	N/A	Zm00001d000126	-7.58642	0.00242791	B73V4_CTG56:252853	C/G	Zm00001d007401	-5.36851	3.56863e-22	2:230849054	C/N	Zm00001d028450	-2.24241	5.43041e-16	1:35277449	G/N	Zm00001d042504	-3.9011	8.00306e-18	3:169713985	G/N
Zm00001d013439	-4.83006	1.98374e-13	5:11380315	G/A	Zm00001d010016	3.07218	2.70076e-20	8:95242458	N/C	Zm00001d008904	-5.2286	0.00242791	8:24559578	G/A	Zm00001d040051	1.31538	6.36837e-22	3:24858972	G/A	Zm00001d021633	1.27704	8.36157e-16	7:158636994	C/T	Zm00001d021314	-5.77286	9.35384e-18	7:148632390	C/N
Zm00001d005736	3.23359	2.19189e-13	2:185226929	G/T	Zm00001d009850	-1.61477	3.38187e-20	8:85066158	A/C	Zm00001d042363	3.4459	0.00242791	3:163304338	T/C	Zm00001d046377	-3.24447	7.45591e-22	9:85339025	G/A	Zm00001d003939	-1.9157	9.93179e-16	2:70549034	T/N	Zm00001d038892	-1.05653	1.30749e-17	6:166532087	T/C
Zm00001d027340	1.10745	2.99164e-13	1:3275496	A/T	Zm00001d048358	1.18756	3.47742e-20	9:154915671	T/A	Zm00001d048178	6.79567	0.00243515	9:151711200	G/A	Zm00001d046995	1.29846	2.21215e-21	9:114409473	A/C	Zm00001d028804	-1.52647	1.00278e-15	1:46899284	A/G	Zm00001d052803	-2.2155	1.51028e-17	4:201411655	C/G
Zm00001d052859	-1.35406	3.01812e-13	4:202734382	A/G	Zm00001d032280	-2.03866	5.36786e-20	1:220121287	A/G	Zm00001d044541	-7.27716	0.00263401	3:231340639	A/N	Zm00001d047218	1.40373	2.21222e-21	9:122654534	C/G	Zm00001d024770	3.70056	1.00327e-15	10:87265785	A/G	Zm00001d006220	2.24808	2.28835e-17	2:202186322	C/T
Zm00001d013729	-1.70466	6.60118e-13	5:18758877	G/N	Zm00001d040059	-2.0533	5.4454e-20	3:25412216	G/C	Zm00001d008856	-7.68643	0.00267714	8:22781249	A/T	Zm00001d052485	1.03372	2.73709e-21	4:191046722	T/C	Zm00001d008875	-1.63214	1.04127e-15	8:23552152	G/A	Zm00001d022306	-1.52394	3.06753e-17	7:174841701	G/A
Zm00001d042888	-6.25589	6.67411e-13	3:183061061	G/N	Zm00001d028009	1.76249	5.7648e-20	1:20219991	C/T	Zm00001d023277	-2.02224	0.00286661	10:2016395	G/A	Zm00001d010705	1.7181	3.37657e-21	8:125144034	A/C	Zm00001d024281	-2.44446	1.04127e-15	10:61486984	G/N	Zm00001d011224	-3.34226	3.55351e-17	8:143654060	N/A
Zm00001d032070	8.33385	7.43676e-13	1:211248036	G/C	Zm00001d048165	3.94086	6.61341e-20	9:151241507	T/C	Zm00001d003379	1.84657	0.00290088	2:42235407	G/C	Zm00001d034263	2.00896	4.45635e-21	1:288276461	G/A	Zm00001d002346	1.24233	1.20083e-15	2:10649289	T/N	Zm00001d017798	-1.5804	4.7815e-17	5:207066449	T/G
Zm00001d039370	-3.29256	7.43676e-13	3:2696118	C/A	Zm00001d048899	1.29513	7.91159e-20	4:7355032	A/G	Zm00001d031443	-7.62867	0.00294225	1:190264472	T/C	Zm00001d032831	1.56623	5.18919e-21	1:239610178	T/C	Zm00001d005392	-1.75912	1.29761e-15	2:172066045	G/A	Zm00001d048473	-2.43482	4.93467e-17	9:156926762	T/G
Zm00001d051116	-1.9097	7.76689e-13	4:143960780	A/C	Zm00001d052074	1.48743	8.8499e-20	4:178667093	T/C	Zm00001d043341	-6.76545	0.0030404	3:197032994	C/N	Zm00001d052678	-1.46597	6.25423e-21	4:197048032	C/A	Zm00001d008620	1.91319	1.37561e-15	8:14952117	G/A	Zm00001d020696	2.05985	5.58411e-17	7:128927171	C/T
Zm00001d014674	-1.99011	8.14374e-13	5:58597914	C/G	Zm00001d031473	1.0931	1.02512e-19	1:191328058	G/A	Zm00001d005162	-8.25386	0.003084	2:161902592	T/C	Zm00001d043613	-1.19216	9.22238e-21	3:205192696	T/G	Zm00001d050056	-2.29388	1.43314e-15	4:62778481	A/G	Zm00001d034509	3.06722	5.64057e-17	1:294982318	G/T
Zm00001d048899	1.01544	8.65597e-13	4:7355032	A/G	Zm00001d041127	-1.90507	1.23986e-19	3:99309588	C/N	Zm00001d027604	-7.33987	0.003084	1:8820364	G/N	Zm00001d025160	-1.48741	1.09433e-20	10:106964402	C/T	Zm00001d024762	-3.09574	1.63838e-15	10:86732590	G/N	Zm00001d041352	-1.03135	7.39389e-17	3:113916794	A/C
Zm00001d026303	-1.47803	8.68308e-13	10:143231656	C/T	Zm00001d048632	1.64971	2.05756e-19	4:1774829	G/T	Zm00001d029254	-4.9904	0.00313118	1:63859947	G/A	Zm00001d039370	-3.38349	1.35162e-20	3:2696118	C/A	Zm00001d025548	1.32983	1.63838e-15	10:121922119	A/G	Zm00001d010950	1.70358	7.65425e-17	8:134829745	G/A
Zm00001d045320	-1.35718	1.14579e-12	9:18915845	T/C	Zm00001d028989	-1.03343	2.09254e-19	1:53772060	T/C	Zm00001d038519	-7.66887	0.00315488	6:159118932	T/A	Zm00001d044026	-1.31772	1.45075e-20	3:217214841	G/A	Zm00001d005008	-1.94176	1.74241e-15	2:153459000	T/G	Zm00001d025450	-3.44981	8.03145e-17	10:118969093	C/T
Zm00001d048432	1.13386	1.20889e-12	9:156173446	T/G	Zm00001d054031	4.68827	2.66297e-19	4:245316470	A/G	Zm00001d048201	7.67868	0.00315488	9:152369639	T/C	Zm00001d023241	3.76202	1.56666e-20	10:1289347	G/A	Zm00001d042410	-1.94072	1.78785e-15	3:166272120	T/C	Zm00001d025507	-5.51053	9.34756e-17	10:120795771	A/G
Zm00001d005631	-4.71884	1.32907e-12	2:181237564	C/A	Zm00001d045147	1.16254	3.04599e-19	9:14236467	G/A	Zm00001d024671	-7.89233	0.00318191	10:83032450	A/N	Zm00001d006185	1.3223	1.7725e-20	2:200999003	G/T	Zm00001d034555	-1.62401	2.86003e-15	1:296177532	C/T	Zm00001d009910	2.16991	1.20735e-16	8:89032151	T/C
Zm00001d003872	-10.7744	1.52716e-12	2:64316158	T/N	Zm00001d031132	2.21064	3.07417e-19	1:178993541	A/C	Zm00001d037884	-3.19591	0.00318191	6:141022638	A/G	Zm00001d049390	-1.23791	1.83484e-20	4:28761912	A/C	Zm00001d005675	-1.40479	4.98789e-15	2:183064588	A/G	Zm00001d037120	1.42678	1.20809e-16	6:113002223	C/T
Zm00001d044280	-5.8029	1.62801e-12	3:223967186	G/N	Zm00001d048369	4.90417	4.05623e-19	9:155203522	G/A	Zm00001d042888	-3.86134	0.00318191	3:183060714	G/A	Zm00001d018356	-2.04734	2.97379e-20	5:219144679	A/G	Zm00001d032386	-1.39704	8.4611e-15	1:225027229	A/G	Zm00001d035595	-1.7748	1.28799e-16	6:35978099	T/C
Zm00001d007369	1.05616	1.73002e-12	2:229909779	A/N	Zm00001d018001	-1.55869	5.77676e-19	5:211695774	G/A	Zm00001d012709	-5.23277	0.00318191	8:179052000	A/G	Zm00001d034711	3.03412	3.60968e-20	1:300436898	T/C	Zm00001d026130	1.88878	9.08953e-15	10:139299567	G/A	Zm00001d020129	1.32173	1.35207e-16	7:94629132	A/T
Zm00001d053301	-1.66312	1.73002e-12	4:225026699	G/A	Zm00001d037929	1.08436	1.00375e-18	6:142399570	A/G	Zm00001d005146	7.57617	0.00332688	2:161023259	C/A	Zm00001d052394	6.58072	4.17071e-20	4:189053157	G/A	Zm00001d045104	1.27368	1.10392e-14	9:12693115	C/T	Zm00001d025241	-4.52791	1.88964e-16	10:110755985	C/G
Zm00001d052677	-11.0543	2.14415e-12	4:197013845	G/N	Zm00001d045389	1.07293	1.00375e-18	9:20392049	A/G	Zm00001d037247	4.30545	0.00332688	6:117816101	A/G	Zm00001d039824	-5.68832	4.44948e-20	3:15919612	A/G	Zm00001d012916	-1.14882	1.70529e-14	5:1908306	A/C	Zm00001d011562	2.49747	2.19507e-16	8:154552650	G/N
Zm00001d031445	-2.16461	2.27087e-12	1:190276067	G/C	Zm00001d012170	1.78031	1.3004e-18	8:169429070	C/T	Zm00001d027721	-7.54943	0.00332688	1:12140997	G/A	Zm00001d000041	3.28401	4.66006e-20	B73V4_CTG182:665834	T/C	Zm00001d037663	-1.09813	1.79536e-14	6:133420558	T/G	Zm00001d025160	-1.25524	2.40972e-16	10:106964402	T/C
Zm00001d018511	-1.44459	2.80659e-12	5:222127533	A/T	Zm00001d018356	-2.72659	1.4213e-18	5:219144679	A/G	Zm00001d047488	-7.27495	0.00332688	9:132134495	A/N	Zm00001d037899	-2.17184	1.30379e-19	6:141472098	G/N	Zm00001d004821	-1.21541	2.05662e-14	2:141197598	A/T	Zm00001d008602	1.22148	2.66404e-16	8:14167685	A/C
Zm00001d052678	-1.37475	2.87281e-12	4:197047879	G/A	Zm00001d047087	2.92755	1.56272e-18	9:118042426	C/G	Zm00001d011246	-3.05774	0.00332688	8:144409642	G/A	Zm00001d027387	-3.15081	1.41865e-19	1:4133380	G/A	Zm00001d016827	1.3141	2.14504e-14	5:177541336	A/T	Zm00001d041877	-1.61812	2.94369e-16	3:142035443	A/G
Zm00001d025354	2.29498	3.16134e-12	10:115244196	A/C	Zm00001d015747	-2.78602	1.62339e-18	5:115883688	T/C	Zm00001d023345	-7.63044	0.00332688	10:3854831	G/C	Zm00001d051911	5.01997	1.66949e-19	4:174429677	A/G	Zm00001d049390	-11.7624	2.55795e-14	4:28761912	A/N	Zm00001d005972	-1.96067	3.17868e-16	2:194431395	A/G
Zm00001d043084	-10.9856	3.44023e-12	3:188695294	A/C	Zm00001d036322	-1.29953	1.62339e-18	6:84112024	A/T	Zm00001d026427	-7.39287	0.00332688	10:145650599	A/N	Zm00001d031913	-4.37982	2.04457e-19	1:206640390	A/C	Zm00001d022355	-2.53967	3.09036e-14	7:176072070	T/N	Zm00001d017153	-1.05632	5.12775e-16	5:187149269	C/G
Zm00001d034940	4.04577	4.08395e-12	1:306167375	T/C	Zm00001d040026	3.62554	1.62339e-18	3:23369900	A/G	Zm00001d027799	-7.56942	0.00332688	1:13760481	A/G	Zm00001d043625	-1.30323	3.08579e-19	3:205468841	A/T	Zm00001d042363	-4.90293	3.25243e-14	3:163304338	C/T	Zm00001d000247	1.66884	5.12775e-16	B73V4_CTG123:9773	G/A
Zm00001d053724	-10.8763	5.22541e-12	4:239880342	T/N	Zm00001d031459	2.81709	1.70395e-18	1:190965633	N/G	Zm00001d026164	-7.22311	0.00332688	10:140163667	G/N	Zm00001d024669	2.95594	3.20625e-19	10:82923708	A/G	Zm00001d027527	1.78515	3.3397e-14	1:7457658	G/T	Zm00001d020969	4.66507	7.129e-16	7:138204216	A/G
Zm00001d021000	-10.8937	5.28011e-12	7:139890524	G/C	Zm00001d047794	2.54736	1.82001e-18	9:141971339	N/G	Zm00001d006928	-7.41716	0.00339012	2:219595871	T/N	Zm00001d047787	4.11235	3.46087e-19	9:141785992	G/T	Zm00001d007835	-11.7164	3.3865e-14	2:240563825	A/G	Zm00001d045475	-3.33386	7.54526e-16	9:23615175	T/C
Zm00001d047707	1.1875	7.55405e-12	9:139669730	N/A	Zm00001d012938	-1.57391	2.2543e-18	5:2230505	A/G	Zm00001d031204	-7.79464	0.00339012	1:181980774	T/C	Zm00001d020618	1.37311	3.69316e-19	7:125223178	A/G	Zm00001d010322	-1.67613	3.50587e-14	8:109549349	G/A	Zm00001d017539	1.14058	1.11694e-15	5:199059064	A/G
Zm00001d048924	3.31176	8.29389e-12	4:8110783	T/G	Zm00001d026063	1.76794	2.56443e-18	10:137333915	C/T	Zm00001d002012	3.05793	0.00363305	2:4326123	A/C	Zm00001d022469	-2.61282	5.17261e-19	7:178247652	A/G	Zm00001d011732	-2.55141	3.88222e-14	8:160220476	C/T	Zm00001d001959	1.39435	1.97858e-15	2:3544184	T/G
Zm00001d026591	-1.25608	1.19101e-11	10:148626519	T/G	Zm00001d019164	-1.54711	2.63428e-18	7:19771495	G/A	Zm00001d046979	-7.19299	0.00363306	9:113976769	G/A	Zm00001d040416	1.37039	5.82369e-19	3:42358472	T/A	Zm00001d031132	1.03524	4.26147e-14	1:178993587	C/T	Zm00001d011748	2.10356	3.74684e-15	8:160707189	A/T
Zm00001d039677	2.72685	1.49451e-11	3:11688400	G/A	Zm00001d018028	-3.11346	2.86429e-18	5:212374188	A/G	Zm00001d051252	-7.3908	0.00363306	4:150770742	C/N	Zm00001d037393	-4.58774	8.88653e-19	6:124231716	C/N	Zm00001d003894	-1.12701	4.49595e-14	2:65546800	G/T	Zm00001d018742	-1.01703	4.44748e-15	7:3845714	N/T
Zm00001d033210	-1.0979	1.82569e-11	1:254194134	C/T	Zm00001d036135	-3.72676	3.08577e-18	6:73864349	A/G	Zm00001d038017	-7.31436	0.00375944	6:145293872	G/N	Zm00001d014674	-2.08143	1.26075e-18	5:58597914	C/G	Zm00001d010210	-2.54571	4.49595e-14	8:104158223	C/T	Zm00001d036135	3.26655	5.76121e-15	6:73864349	A/G
Zm00001d003996	-1.926	2.48225e-11	2:74408253	G/C	Zm00001d029654	-1.04241	3.13979e-18	1:81613591	C/A	Zm00001d027680	-8.1054	0.00396206	1:11011803	A/N	Zm00001d036530	-1.15658	1.29226e-18	6:91282505	T/C	Zm00001d032562	3.14794	6.06095e-14	1:230562206	C/T	Zm00001d035933	1.00975	6.20376e-15	6:61046625	C/A
Zm00001d039421	-10.5783	2.563e-11	3:3856968	G/N	Zm00001d046441	2.19572	3.73052e-18	9:89992591	T/N	Zm00001d003058	-7.48579	0.00401447	2:30708360	G/C	Zm00001d003257	-1.38711	1.31455e-18	2:38091504	A/G	Zm00001d036568	2.83378	6.83422e-14	6:92898026	A/G	Zm00001d003491	2.37046	9.21041e-15	2:45881838	T/A
Zm00001d025450	-3.51618	3.61437e-11	10:118969065	T/C	Zm00001d031963	-2.07525	3.93143e-18	1:208073872	C/A	Zm00001d009729	-9.3171	0.00408969	8:78101482	C/N	Zm00001d031995	2.06724	1.34067e-18	1:209024159	T/G	Zm00001d046995	-11.5337	9.2194e-14	9:114409473	A/C	Zm00001d018632	1.45717	1.5139e-14	7:1389844	C/G
Zm00001d023682	1.77795	3.67105e-11	10:15279215	T/C	Zm00001d013410	-1.49318	3.9869e-18	5:10551755	A/G	Zm00001d002452	-3.98842	0.0040907	2:13068914	G/C	Zm00001d010235	-1.80979	1.39413e-18	8:105392212	C/G	Zm00001d019483	1.36194	9.31444e-14	7:36379451	A/G	Zm00001d023840	3.65861	1.68225e-14	10:23921013	A/G
Zm00001d006885	1.58966	4.20433e-11	2:218538310	T/C	Zm00001d013092	-3.06232	4.21506e-18	5:4601301	A/G	Zm00001d011059	-7.3494	0.00454455	8:137783477	A/N	Zm00001d034429	2.02314	1.58989e-18	1:292814819	A/T	Zm00001d050923	2.3545	9.39438e-14	4:131648919	C/T	Zm00001d011075	1.27294	1.68266e-14	8:138096108	C/T
Zm00001d036741	-1.22853	4.20433e-11	6:99521843	A/G	Zm00001d051995	1.11869	4.70903e-18	4:176048167	N/T	Zm00001d021218	-7.06303	0.00454455	7:146450094	A/N	Zm00001d003118	5.25903	2.19841e-18	2:32789431	T/C	Zm00001d035041	1.15067	9.70927e-14	6:2930364	T/C	Zm00001d002644	-1.37675	1.77157e-14	2:17992527	G/A
Zm00001d042543	-1.25393	4.85187e-11	3:171453692	G/A	Zm00001d025509	2.71251	7.51775e-18	10:120876165	T/C	Zm00001d027598	7.20893	0.00456942	1:8679207	G/A	Zm00001d013111	-1.66152	2.35445e-18	5:4796424	A/G	Zm00001d049125	-1.84013	9.90493e-14	4:16818034	A/G	Zm00001d031995	1.8048	1.91793e-14	1:209024159	G/T
Zm00001d029722	-4.12357	5.14522e-11	1:84143104	C/N	Zm00001d025449	1.32072	8.82966e-18	10:118888687	C/T	Zm00001d021737	-3.00797	0.0048839	7:161870624	T/G	Zm00001d023299	-1.19775	4.06344e-18	10:2353084	G/N	Zm00001d006621	1.6748	1.16617e-13	2:212770449	G/A	Zm00001d001809	1.68969	2.20608e-14	2:1306843	A/G
Zm00001d009377	-1.81343	5.69956e-11	8:61079034	G/A	Zm00001d011748	-1.59778	8.88311e-18	8:160709988	T/C	Zm00001d041389	7.60205	0.00491259	3:115406714	A/C	Zm00001d005085	-1.2246	5.63571e-18	2:157727511	C/G	Zm00001d028750	3.15287	1.50687e-13	1:45286489	T/C	Zm00001d024928	-1.79164	2.51917e-14	10:95451294	C/T
Zm00001d041504	-1.35618	5.70558e-11	3:124541149	C/T	Zm00001d039446	1.43325	9.53698e-18	3:4590958	G/T	Zm00001d046533	-3.22615	0.00498093	9:94362581	T/C	Zm00001d002326	1.57865	6.93163e-18	2:10331119	A/G	Zm00001d014460	4.74314	1.59066e-13	5:48329816	C/T	Zm00001d005675	1.43813	2.78365e-14	2:183064588	A/G
Zm00001d013265	-1.76184	5.84592e-11	5:7406145	A/G	Zm00001d045475	2.57689	1.07585e-17	9:23615175	T/C	Zm00001d044104	7.37396	0.0050746	3:219359204	C/G	Zm00001d042363	-4.02453	7.60152e-18	3:163304338	C/T	Zm00001d020910	-1.44438	1.73412e-13	7:136266022	C/G	Zm00001d013257	-1.6072	2.85876e-14	5:7187803	A/G
Zm00001d043890	-1.59501	6.12209e-11	3:213161480	G/C	Zm00001d023277	-2.66679	1.22989e-17	10:2016395	G/A	Zm00001d007156	-7.16931	0.0050746	2:223404141	G/N	Zm00001d013066	2.84205	8.57658e-18	5:4147418	C/T	Zm00001d025178	1.17175	1.93423e-13	10:107852016	C/A	Zm00001d020185	-1.39458	2.85876e-14	7:98428755	T/C
Zm00001d040311	-1.2157	6.17869e-11	3:37403353	A/G	Zm00001d017846	1.31862	1.53449e-17	5:208634985	G/A	Zm00001d052619	-7.17288	0.00508143	4:195023867	A/N	Zm00001d021737	3.53492	8.57658e-18	7:161870624	G/T	Zm00001d023908	-3.86567	2.70176e-13	10:27502351	T/G	Zm00001d047992	2.19197	2.94822e-14	9:147411812	G/A
Zm00001d017863	-2.36854	6.67154e-11	5:209099028	A/G	Zm00001d048824	2.52981	1.89331e-17	4:6025372	N/A	Zm00001d006939	-7.37549	0.00542786	2:219893518	T/N	Zm00001d014065	-1.70381	9.11135e-18	5:31254425	A/G	Zm00001d038562	-1.61253	2.74275e-13	6:159894897	T/C	Zm00001d019724	-1.80752	4.15083e-14	7:53796802	T/C
Zm00001d045379	1.19172	7.99295e-11	9:20172992	A/C	Zm00001d047992	-2.66462	2.33087e-17	9:147411812	G/A	Zm00001d021588	-4.45341	0.00542786	7:157335453	A/G	Zm00001d023258	-4.27815	1.35998e-17	10:1497690	C/T	Zm00001d032667	3.62845	2.93982e-13	1:233708438	C/T	Zm00001d013439	-3.74771	4.42098e-14	5:11380315	A/G
Zm00001d018125	-3.5993	9.00159e-11	5:214754208	T/C	Zm00001d022393	-1.39065	2.37217e-17	7:176666554	T/C	Zm00001d020717	-7.20115	0.00542786	7:129919625	T/C	Zm00001d026536	1.31533	1.49833e-17	10:147844150	C/A	Zm00001d044280	-5.6756	3.02922e-13	3:223967217	C/N	Zm00001d039824	-5.18007	4.49873e-14	3:15919597	N/T
Zm00001d022111	-2.35353	1.00709e-10	7:170580802	T/N	Zm00001d041877	1.17517	2.48894e-17	3:142035443	A/G	Zm00001d034537	-7.06558	0.00544837	1:295856273	A/N	Zm00001d026612	1.11207	1.54686e-17	10:148926060	C/A	Zm00001d034429	2.12327	3.07918e-13	1:292814819	A/T	Zm00001d021529	2.48197	4.75372e-14	7:155184815	G/T
Zm00001d020068	-6.4912	1.01458e-10	7:89722352	A/G	Zm00001d039182	1.38621	2.73202e-17	6:172040871	N/C	Zm00001d051544	-2.94011	0.0056929	4:162017721	T/C	Zm00001d026312	-1.74364	1.75246e-17	10:143370152	T/C	Zm00001d041672	-2.11891	3.48113e-13	3:132881567	C/G	Zm00001d027991	3.1827	6.32591e-14	1:19586303	A/G
Zm00001d002190	-2.02702	1.0452e-10	2:7653483	G/A	Zm00001d011981	-1.45764	2.9616e-17	8:165741496	C/G	Zm00001d003267	-7.19878	0.00573957	2:38401675	C/N	Zm00001d046533	1.65752	2.00338e-17	9:94359624	T/G	Zm00001d028086	-1.672	3.72123e-13	1:22485632	C/G	Zm00001d049590	-11.5682	6.37162e-14	4:36538350	N/T
Zm00001d021419	-10.3189	1.09356e-10	7:151676992	G/C	Zm00001d047697	1.39967	3.10659e-17	9:139474151	C/G	Zm00001d029901	-5.69418	0.00597287	1:93282694	G/N	Zm00001d011732	-2.1582	2.1313e-17	8:160220476	C/T	Zm00001d002572	3.60815	3.76054e-13	2:15666055	G/A	Zm00001d004193	1.70216	8.11729e-14	2:90154979	C/G
Zm00001d031042	-10.3283	1.09356e-10	1:174777582	T/C	Zm00001d045080	2.29548	4.04157e-17	9:11803556	N/T	Zm00001d016855	-2.32336	0.00610347	5:178405980	C/T	Zm00001d032604	-1.44744	2.17642e-17	1:231816723	T/G	Zm00001d006210	-4.20179	3.94844e-13	2:201907489	A/G	Zm00001d053724	-8.2188	9.68353e-14	4:239880342	N/T
Zm00001d038861	-1.85078	1.09356e-10	6:166020762	G/A	Zm00001d029476	-5.88851	4.06649e-17	1:72410179	A/N	Zm00001d037146	-8.52481	0.00610347	6:113934691	C/N	Zm00001d008679	-1.02238	2.47149e-17	8:16965982	G/A	Zm00001d050406	-4.34695	4.11336e-13	4:86375090	G/A	Zm00001d031132	-1.81242	1.06151e-13	1:178993569	G/A
Zm00001d019577	-1.81111	1.15484e-10	7:44053912	G/C	Zm00001d013699	2.80349	4.13584e-17	5:17860611	N/T	Zm00001d032490	8.1881	0.00643318	1:228307832	G/A	Zm00001d049360	-1.93307	2.62245e-17	4:27878984	G/A	Zm00001d046381	4.29623	4.47275e-13	9:85601256	T/C	Zm00001d002836	-2.2515	1.20301e-13	2:24259841	A/G
Zm00001d022475	3.49575	1.29996e-10	7:178359115	N/G	Zm00001d045897	1.24603	4.3139e-17	9:46367019	G/T	Zm00001d003359	-7.19643	0.00643318	2:41555342	T/N	Zm00001d025548	1.50057	2.63622e-17	10:121922119	A/G	Zm00001d023904	-2.74971	4.6545e-13	10:27313825	G/A	Zm00001d032029	1.16141	1.28162e-13	1:209942833	A/C
Zm00001d039446	1.39068	1.52059e-10	3:4591015	G/A	Zm00001d018056	-2.31879	5.06745e-17	5:213279901	G/A	Zm00001d013176	-2.21772	0.0065128	5:5961932	T/A	Zm00001d008602	1.7283	3.36951e-17	8:14167599	N/A	Zm00001d011055	-1.99922	4.92375e-13	8:137530839	A/G	Zm00001d044667	-1.53706	1.40768e-13	3:234430422	T/G
Zm00001d048372	-10.2262	1.67109e-10	9:155230859	C/N	Zm00001d024941	-3.00254	5.6043e-17	10:96018483	C/T	Zm00001d013435	-7.4233	0.00654	5:11330186	T/C	Zm00001d011055	-2.22468	3.58058e-17	8:137530839	A/G	Zm00001d016756	2.8417	5.36239e-13	5:175027138	A/N	Zm00001d037777	-2.2816	1.72336e-13	6:137318604	C/T
Zm00001d046441	1.8649	1.67551e-10	9:89992591	T/C	Zm00001d052859	-1.55483	6.2688e-17	4:202734502	C/A	Zm00001d052945	-7.02801	0.00670203	4:205818948	A/N	Zm00001d010958	-1.52836	3.65378e-17	8:135048750	T/C	Zm00001d051565	1.48206	5.76679e-13	4:162887485	C/A	Zm00001d029418	-1.36786	1.74862e-13	1:69732391	N/C
Zm00001d008737	-2.67394	1.84709e-10	8:18472748	G/A	Zm00001d042582	-2.08131	7.30666e-17	3:172735030	C/T	Zm00001d047411	-8.59801	0.00674796	9:129378110	A/N	Zm00001d000328	-1.32774	3.86278e-17	B73V4_CTG74:56528	A/G	Zm00001d036206	5.50819	5.87342e-13	6:77082725	G/A	Zm00001d049787	-4.40568	1.84559e-13	4:44680898	N/T
Zm00001d035308	1.45518	1.87711e-10	6:20483386	G/N	Zm00001d039505	-1.19232	7.72647e-17	3:6095034	G/T	Zm00001d042455	2.33201	0.00674796	3:168346383	G/T	Zm00001d024941	1.77738	4.10364e-17	10:96016526	T/C	Zm00001d002649	-2.85119	6.85425e-13	2:18092612	A/G	Zm00001d035922	1.625	1.8832e-13	6:60326931	C/G
Zm00001d034385	-4.81262	2.10887e-10	1:291512286	C/T	Zm00001d023258	4.48481	1.04037e-16	10:1498005	C/G	Zm00001d004236	-6.9061	0.00692145	2:94300358	G/N	Zm00001d024602	2.5062	4.88542e-17	10:80085101	T/C	Zm00001d034516	-1.8461	8.62481e-13	1:295472957	A/G	Zm00001d007067	-1.61391	2.02928e-13	2:221307402	G/A
Zm00001d004898	1.25654	2.17275e-10	2:147703238	C/T	Zm00001d026296	-1.70797	1.22099e-16	10:143159159	G/C	Zm00001d047502	1.8122	0.00703669	9:132772100	G/A	Zm00001d013107	2.56039	7.14465e-17	5:4768125	T/C	Zm00001d016238	-2.45855	1.16024e-12	5:151921279	A/G	Zm00001d025763	-1.84296	2.4215e-13	10:128651819	G/A
Zm00001d052393	1.37219	2.50615e-10	4:189029322	C/T	Zm00001d035321	2.24457	1.23381e-16	6:21257141	T/G	Zm00001d020595	3.38727	0.00707188	7:124133379	A/G	Zm00001d011426	-1.24043	7.68157e-17	8:150205749	G/A	Zm00001d037006	-4.61424	1.69363e-12	6:108818531	A/G	Zm00001d021708	-2.8393	2.9041e-13	7:160901536	G/A
Zm00001d016855	-3.24767	2.66698e-10	5:178401989	T/N	Zm00001d010662	2.74595	1.24962e-16	8:123263590	G/A	Zm00001d002678	6.50753	0.0071027	2:19071873	A/G	Zm00001d039537	1.4797	8.69889e-17	3:7497229	T/N	Zm00001d026026	1.64306	1.80566e-12	10:136307187	G/C	Zm00001d025397	-3.0957	3.13023e-13	10:116910706	T/G
Zm00001d007446	-1.02435	2.78099e-10	2:231918908	C/T	Zm00001d042541	4.11279	1.38488e-16	3:171421934	N/G	Zm00001d028530	-6.94136	0.00713133	1:38322769	T/N	Zm00001d053923	1.21854	9.58813e-17	4:243656325	A/G	Zm00001d018356	-7.88444	1.95549e-12	5:219144679	A/G	Zm00001d052918	1.21619	3.13023e-13	4:204769942	C/A
Zm00001d018356	-1.95044	3.55981e-10	5:219144679	A/G	Zm00001d001809	-2.71277	1.49012e-16	2:1306843	A/G	Zm00001d015398	-6.59805	0.00717855	5:88328927	C/N	Zm00001d032245	2.01306	1.16827e-16	1:218620957	A/C	Zm00001d029846	10.9071	2.63792e-12	1:89860409	G/A	Zm00001d034555	1.4324	3.89094e-13	1:296177532	C/T
Zm00001d031956	5.3398	3.87626e-10	1:207955442	G/C	Zm00001d026402	-1.30837	1.49071e-16	10:145304118	T/C	Zm00001d053049	-5.17765	0.00717855	4:210622389	A/T	Zm00001d039348	-1.33252	1.2439e-16	3:2278013	C/G	Zm00001d051671	1.65556	2.7092e-12	4:166250935	C/A	Zm00001d027527	-1.18985	4.24392e-13	1:7457475	C/T
Zm00001d010408	-6.28891	3.89721e-10	8:113321130	C/N	Zm00001d034108	-1.36485	1.51539e-16	1:284169323	A/G	Zm00001d035468	-4.9143	0.00737742	6:28124533	A/G	Zm00001d037918	2.81893	1.24538e-16	6:141972673	T/G	Zm00001d039632	3.64025	3.32565e-12	3:9613573	T/N	Zm00001d009850	1.13915	4.49913e-13	8:85066158	A/C
Zm00001d010322	-1.49753	4.67931e-10	8:109549349	G/A	Zm00001d019180	-1.45775	1.56111e-16	7:20498963	C/T	Zm00001d028709	-1.66396	0.00754104	1:43901427	G/C	Zm00001d013257	-1.53431	1.38483e-16	5:7187803	G/A	Zm00001d052699	-3.70924	3.37997e-12	4:198047926	A/C	Zm00001d002572	-3.74224	4.58646e-13	2:15666055	G/A
Zm00001d054008	-1.23985	5.21217e-10	4:245047754	T/C	Zm00001d032042	-1.18386	1.57243e-16	1:210345675	C/T	Zm00001d023384	-4.11887	0.00786631	10:4335192	T/A	Zm00001d041829	1.16191	1.39302e-16	3:139490190	G/A	Zm00001d031061	1.05528	3.73011e-12	1:175170621	T/C	Zm00001d002080	-1.88171	4.6303e-13	2:5508685	T/C
Zm00001d018884	1.06954	5.49369e-10	7:8344771	C/G	Zm00001d005812	1.11208	2.5611e-16	2:189451060	C/T	Zm00001d043855	2.17473	0.00790279	3:212185997	C/G	Zm00001d022111	-2.56976	1.5105e-16	7:170580802	T/N	Zm00001d035637	1.90226	4.03588e-12	6:38040885	T/C	Zm00001d041983	1.4778	5.10459e-13	3:146581675	C/T
Zm00001d033324	1.6967	5.68414e-10	1:259038151	C/T	Zm00001d048385	2.75627	2.57398e-16	9:155329403	A/G	Zm00001d004637	-6.96901	0.00793334	2:124454645	T/N	Zm00001d052878	-4.35329	1.56026e-16	4:203192981	T/C	Zm00001d037818	-2.24412	4.81863e-12	6:138768371	G/A	Zm00001d019577	-1.58998	5.4542e-13	7:44053912	C/G
Zm00001d008725	-1.08063	5.85697e-10	8:17921639	T/C	Zm00001d007422	1.25157	2.68085e-16	2:231389578	T/C	Zm00001d031753	-3.48141	0.00795909	1:200737907	C/G	Zm00001d003207	1.3703	1.76206e-16	2:35907591	G/A	Zm00001d023901	10.8072	5.10908e-12	10:27252471	T/G	Zm00001d011473	-1.96136	5.60203e-13	8:151507960	A/G
Zm00001d031444	-1.70538	5.85697e-10	1:190267054	G/A	Zm00001d026222	-2.78556	3.0507e-16	10:141446841	A/T	Zm00001d038342	2.86868	0.00834359	6:154873025	G/A	Zm00001d046441	1.8615	1.95094e-16	9:89992591	T/C	Zm00001d001935	-1.90671	6.48667e-12	2:3107362	G/N	Zm00001d026321	3.12297	6.18519e-13	10:143571157	C/T
Zm00001d002317	-1.28004	5.91041e-10	2:10170493	C/N	Zm00001d008428	-1.5557	3.34929e-16	8:8438001	T/G	Zm00001d009558	-6.18628	0.00841651	8:70098257	G/N	Zm00001d034074	1.07865	2.38075e-16	1:283221238	C/G	Zm00001d051008	-3.28332	6.64695e-12	4:136479017	G/N	Zm00001d035637	-1.81482	6.30179e-13	6:38040885	T/C
Zm00001d050851	2.60507	6.06089e-10	4:126961498	C/G	Zm00001d019108	-1.2198	3.5912e-16	7:17221610	G/A	Zm00001d013066	-2.41739	0.00844235	5:4147418	T/C	Zm00001d019335	3.49259	2.46125e-16	7:28404272	A/G	Zm00001d034337	-1.03684	6.73435e-12	1:290197312	G/A	Zm00001d052442	1.35131	6.82329e-13	4:190119269	C/T
Zm00001d037229	2.11997	6.29109e-10	6:116923284	C/T	Zm00001d053927	1.48957	3.59825e-16	4:243694874	T/C	Zm00001d037273	-6.80698	0.00844235	6:119047616	C/N	Zm00001d032670	2.20229	3.49155e-16	1:233739032	T/C	Zm00001d026334	-1.85106	6.79224e-12	10:143652669	G/A	Zm00001d011392	-1.61078	7.20319e-13	8:149388294	T/C
Zm00001d035954	1.44801	6.33119e-10	6:61885437	A/G	Zm00001d039673	2.17332	4.53227e-16	3:11572826	C/T	Zm00001d006727	-8.32105	0.00844235	2:215380087	A/G	Zm00001d052803	-2.47502	3.5289e-16	4:201411655	G/C	Zm00001d052113	-1.97615	8.09036e-12	4:180168185	T/N	Zm00001d047426	-1.08031	7.20319e-13	9:129702974	G/T
Zm00001d020584	-2.41314	6.52579e-10	7:123704133	A/C	Zm00001d010744	2.21352	5.12042e-16	8:126505877	C/A	Zm00001d042357	3.1263	0.00844235	3:163190220	T/A	Zm00001d043588	-5.5922	3.81319e-16	3:204482850	G/A	Zm00001d048143	-2.39413	8.25413e-12	9:150812762	A/C	Zm00001d006625	-1.55692	7.43518e-13	2:212795416	C/T
Zm00001d031657	2.17066	6.52579e-10	1:197692913	C/G	Zm00001d045076	1.03657	5.8825e-16	9:11781066	G/T	Zm00001d010965	-5.51619	0.00857127	8:135160704	G/N	Zm00001d019312	4.13396	3.83993e-16	7:27242237	G/A	Zm00001d036651	10.6963	8.53952e-12	6:96423811	G/T	Zm00001d042410	2.03219	7.94046e-13	3:166272120	T/C
Zm00001d038147	-1.02025	6.90611e-10	6:149398646	T/C	Zm00001d003509	-1.35593	5.95554e-16	2:46245681	G/A	Zm00001d026057	-7.29065	0.0086331	10:137267282	T/N	Zm00001d012156	-2.32758	4.91613e-16	8:169074315	T/C	Zm00001d026312	-1.6004	8.7809e-12	10:143370152	T/C	Zm00001d008376	1.7179	8.17521e-13	8:6705208	A/T
Zm00001d042410	1.99572	7.07401e-10	3:166272120	C/T	Zm00001d042468	2.61265	6.24957e-16	3:168632171	T/C	Zm00001d003796	-3.27468	0.00873117	2:59685174	T/N	Zm00001d013729	-1.39443	5.02529e-16	5:18758877	G/N	Zm00001d054034	4.522	8.7809e-12	4:245348991	G/C	Zm00001d034206	-1.37756	8.57208e-13	1:286756878	A/C
Zm00001d029418	-1.4533	7.95349e-10	1:69732686	G/A	Zm00001d039471	-1.67178	6.89407e-16	3:5160364	T/G	Zm00001d021681	-7.12711	0.00905883	7:159846936	C/T	Zm00001d007069	-1.88427	5.66611e-16	2:221364941	C/T	Zm00001d030603	-10.663	9.50951e-12	1:147913806	A/N	Zm00001d052113	2.12261	8.77214e-13	4:180168185	T/N
Zm00001d007807	-1.39148	8.08091e-10	2:240011607	A/T	Zm00001d038343	-1.63804	7.36116e-16	6:154892558	T/C	Zm00001d030198	-6.66872	0.00948899	1:112883091	G/N	Zm00001d038809	-2.53675	5.66611e-16	6:164889386	C/N	Zm00001d044219	-10.638	1.08526e-11	3:222120923	A/N	Zm00001d007245	-11.0718	9.11127e-13	2:225571161	N/C
Zm00001d024493	1.65563	8.21744e-10	10:74094507	C/T	Zm00001d036337	1.20469	8.027e-16	6:84750351	G/A	Zm00001d007162	7.08257	0.0100476	2:223607216	A/G	Zm00001d018112	1.54607	6.78995e-16	5:214564342	A/T	Zm00001d018445	-4.43637	1.18125e-11	5:220941825	A/T	Zm00001d012832	1.40999	9.28467e-13	5:956990	C/G
Zm00001d010958	-1.37234	8.42249e-10	8:135048750	T/C	Zm00001d021287	-1.086	8.19334e-16	7:147960334	C/T	Zm00001d051525	-3.37803	0.010142	4:161345258	C/G	Zm00001d042279	-1.36651	6.78995e-16	3:158647733	T/C	Zm00001d046066	-10.6245	1.18702e-11	9:60867979	T/N	Zm00001d002485	-1.79351	9.95252e-13	2:13754489	C/T
Zm00001d044175	-2.54147	8.45751e-10	3:221170849	T/N	Zm00001d002726	-1.67811	9.04587e-16	2:20520240	C/G	Zm00001d006595	6.92119	0.0103701	2:211793670	A/G	Zm00001d048171	-1.14294	7.54512e-16	9:151310497	G/A	Zm00001d007949	-1.13056	1.28983e-11	2:243904916	T/C	Zm00001d049333	-1.63867	1.09078e-12	4:26910871	T/C
Zm00001d030166	-1.03417	8.53446e-10	1:110003580	G/A	Zm00001d033876	-1.12012	1.00758e-15	1:277134454	C/T	Zm00001d051163	3.23636	0.0105243	4:146794148	C/T	Zm00001d013419	1.69658	7.60332e-16	5:10874355	G/N	Zm00001d034028	-1.64997	1.31469e-11	1:281461892	A/G	Zm00001d008271	1.79142	1.40321e-12	8:3626929	A/G
Zm00001d013176	-1.63818	9.71303e-10	5:5959870	T/C	Zm00001d038658	-2.57026	1.06452e-15	6:161950956	C/G	Zm00001d042386	6.91766	0.0106368	3:164111768	A/G	Zm00001d042357	-2.85444	9.83394e-16	3:163188897	C/N	Zm00001d047074	-10.5923	1.34198e-11	9:117397313	C/T	Zm00001d019483	-1.29237	1.40899e-12	7:36379472	T/C
Zm00001d029361	-2.30421	1.06653e-09	1:67436214	A/G	Zm00001d008376	-2.02439	1.12046e-15	8:6705208	A/T	Zm00001d031019	-2.61416	0.0109646	1:173939426	C/T	Zm00001d033651	1.58773	1.34021e-15	1:269674029	A/G	Zm00001d022111	-2.15992	1.65463e-11	7:170580802	T/N	Zm00001d005302	-1.17876	1.41983e-12	2:168641774	T/C
Zm00001d025953	-2.27277	1.17934e-09	10:134614760	G/A	Zm00001d005736	3.09016	1.22826e-15	2:185226929	G/T	Zm00001d039133	-4.65056	0.0109646	6:170770266	A/G	Zm00001d045975	-2.69032	1.6038e-15	9:51158573	T/C	Zm00001d051968	-7.56516	2.14034e-11	4:175622113	C/N	Zm00001d003112	-1.97645	1.5251e-12	2:32668436	N/C
Zm00001d035595	-1.64586	1.28323e-09	6:35978099	C/T	Zm00001d029010	1.94357	1.41815e-15	1:54753936	A/C	Zm00001d047301	-6.73636	0.011538	9:126056388	G/N	Zm00001d025354	2.83104	1.72901e-15	10:115245189	A/T	Zm00001d010049	-1.26038	2.22909e-11	8:96929833	A/G	Zm00001d037453	-1.09471	2.00996e-12	6:125871617	T/C
Zm00001d012693	-3.04705	1.33826e-09	8:178730681	C/G	Zm00001d029646	5.16622	1.57852e-15	1:80964092	A/N	Zm00001d021653	6.41671	0.0116369	7:159155741	G/C	Zm00001d038005	-2.25031	1.75052e-15	6:144874251	G/A	Zm00001d042154	-10.4742	2.48294e-11	3:153989208	C/N	Zm00001d032245	1.35347	2.06076e-12	1:218620957	C/A
Zm00001d048119	-9.80359	1.37032e-09	9:150476273	C/N	Zm00001d018125	-3.09952	1.84461e-15	5:214754277	T/C	Zm00001d002726	-2.07677	0.0120012	2:20520240	C/G	Zm00001d046066	-6.39856	1.93957e-15	9:60867979	T/N	Zm00001d019164	-1.06092	2.63223e-11	7:19771610	A/G	Zm00001d017274	3.06	2.19641e-12	5:191418931	A/G
Zm00001d012213	1.91553	1.49835e-09	8:170145107	G/C	Zm00001d038248	-1.19816	2.00659e-15	6:152313610	G/A	Zm00001d021279	-7.0359	0.0121279	7:147726641	A/G	Zm00001d003718	2.38286	1.95184e-15	2:56318754	C/T	Zm00001d036331	-10.4317	3.0989e-11	6:84658100	G/N	Zm00001d047563	1.04525	2.67118e-12	9:135613805	T/G
Zm00001d027455	1.78513	1.53307e-09	1:5610446	G/A	Zm00001d011652	-1.32335	2.67882e-15	8:157567314	G/T	Zm00001d019534	2.92421	0.0122859	7:40694607	G/A	Zm00001d038057	-1.28795	2.10812e-15	6:146563627	T/C	Zm00001d015521	-1.53875	3.90645e-11	5:95622109	C/T	Zm00001d010958	-1.25512	2.8902e-12	8:135048750	C/T
Zm00001d032692	-2.00549	1.68907e-09	1:234745234	T/C	Zm00001d005573	-1.45818	2.70716e-15	2:178919860	A/G	Zm00001d052907	-6.74426	0.0123892	4:204344235	A/N	Zm00001d028010	-1.46605	2.25976e-15	1:20263928	G/C	Zm00001d047729	-10.3745	4.16228e-11	9:140072670	C/N	Zm00001d026532	-1.50543	2.93799e-12	10:147798262	N/A
Zm00001d012932	-1.61917	1.75148e-09	5:2184015	A/G	Zm00001d015279	-1.09926	3.00143e-15	5:82561276	A/G	Zm00001d022438	-1.67057	0.0125828	7:177703052	T/C	Zm00001d010322	-1.40726	2.48297e-15	8:109549349	G/A	Zm00001d043494	3.86523	4.26264e-11	3:201763667	G/A	Zm00001d025670	-1.73459	3.28428e-12	10:125787829	C/T
Zm00001d054046	1.34724	1.75148e-09	4:245531868	G/C	Zm00001d047979	-1.44789	3.01129e-15	9:146948322	G/T	Zm00001d034390	-6.70053	0.0126096	1:291769710	G/N	Zm00001d008749	1.77932	2.7145e-15	8:18951942	C/T	Zm00001d046742	1.10759	5.09225e-11	9:104063388	N/T	Zm00001d026458	1.09482	3.46603e-12	10:146242148	A/G
Zm00001d021241	1.48461	1.84813e-09	7:146745724	A/T	Zm00001d040340	-2.45638	3.1943e-15	3:38782564	A/N	Zm00001d015393	-6.6704	0.0127299	5:88010342	T/N	Zm00001d012765	-1.19324	3.64354e-15	8:180340162	G/C	Zm00001d000443	1.02849	5.11769e-11	B73V4_CTG88:31181	G/A	Zm00001d046592	-1.10181	3.47984e-12	9:97669991	A/C
Zm00001d006220	2.06712	1.84897e-09	2:202186322	T/C	Zm00001d047539	1.00662	3.41546e-15	9:134368162	C/G	Zm00001d017354	-6.84619	0.0127299	5:193519595	A/N	Zm00001d006682	2.13263	3.66471e-15	2:214232307	G/N	Zm00001d044644	3.83033	5.65255e-11	3:233864666	G/A	Zm00001d018124	2.64116	4.6134e-12	5:214730432	C/G
Zm00001d000029	-1.55249	2.11443e-09	B73V4_CTG182:113386	C/T	Zm00001d033535	1.7782	3.55898e-15	1:266249492	N/C	Zm00001d008209	2.77778	0.0127299	8:1238297	C/G	Zm00001d010368	-1.28606	5.57571e-15	8:111482031	T/G	Zm00001d016873	-2.5526	6.22436e-11	5:178968461	G/C	Zm00001d007972	1.07699	4.97442e-12	2:244351833	T/C
Zm00001d033635	-1.01257	2.17064e-09	1:269331949	T/C	Zm00001d012213	2.13871	3.70633e-15	8:170145107	G/C	Zm00001d003986	-4.57823	0.0128736	2:73813518	C/T	Zm00001d023323	-2.82512	6.88314e-15	10:3287575	N/T	Zm00001d020402	-3.10035	6.22436e-11	7:111548633	N/A	Zm00001d046742	-1.2498	5.4082e-12	9:104063388	N/T
Zm00001d007802	9.74137	2.20641e-09	2:239888425	G/T	Zm00001d041201	-2.6917	3.98511e-15	3:105180083	C/G	Zm00001d023241	-2.22561	0.0128744	10:1289347	A/G	Zm00001d047788	1.20797	7.15443e-15	9:141790318	C/G	Zm00001d025241	4.14443	6.43155e-11	10:110754982	C/G	Zm00001d023908	3.01371	5.4082e-12	10:27502351	T/G
Zm00001d027834	-9.69448	2.35911e-09	1:14666047	G/N	Zm00001d008893	-1.28367	6.82614e-15	8:24168445	C/G	Zm00001d025980	6.95978	0.0129855	10:135238758	C/G	Zm00001d020353	2.06654	7.46742e-15	7:108630008	G/A	Zm00001d049628	-2.34971	6.77304e-11	4:38074661	C/T	Zm00001d002190	-1.79769	6.81548e-12	2:7653483	A/G
Zm00001d005476	-9.70718	2.38896e-09	2:175467726	T/N	Zm00001d050199	2.04062	7.01544e-15	4:73084004	C/T	Zm00001d006553	7.65525	0.0129855	2:210884857	A/T	Zm00001d008875	-1.88428	8.51583e-15	8:23551974	T/C	Zm00001d039848	-1.22318	7.17193e-11	3:16535655	T/G	Zm00001d039677	1.54083	7.1413e-12	3:11689129	G/A
Zm00001d029476	-9.69026	2.47901e-09	1:72410179	A/C	Zm00001d013417	-2.23918	7.24226e-15	5:10818880	G/A	Zm00001d037092	-6.84768	0.0129855	6:111878377	A/N	Zm00001d044608	-2.86912	8.95297e-15	3:233328769	A/G	Zm00001d032683	-1.58299	7.35122e-11	1:234267298	C/T	Zm00001d037163	-1.402	7.21469e-12	6:114526945	C/T
Zm00001d009041	-9.3183	2.5737e-09	8:31182143	C/N	Zm00001d015611	2.39555	7.57859e-15	5:101017897	G/N	Zm00001d033901	-6.70701	0.0136884	1:278090120	A/N	Zm00001d024544	1.118	9.25588e-15	10:77541855	C/G	Zm00001d024505	-4.26445	7.8662e-11	10:74758642	C/N	Zm00001d026020	1.30669	7.86094e-12	10:136228354	G/A
Zm00001d028217	-2.16088	2.77185e-09	1:26874632	G/N	Zm00001d042692	-6.42789	8.1579e-15	3:177204544	T/N	Zm00001d029923	-2.94958	0.0138702	1:94574817	T/C	Zm00001d043500	-2.2193	1.0176e-14	3:201984697	G/A	Zm00001d036547	-10.2519	8.05421e-11	6:91590961	T/C	Zm00001d003016	-3.13132	9.19979e-12	2:29541189	G/A
Zm00001d026083	-9.66409	2.78241e-09	10:138055496	A/N	Zm00001d017193	-1.12246	8.66461e-15	5:188495205	G/A	Zm00001d006730	-7.12465	0.0139609	2:215403915	T/N	Zm00001d040804	1.17533	1.13573e-14	3:66959999	A/G	Zm00001d021675	1.05125	9.2835e-11	7:159778711	T/A	Zm00001d028867	1.22431	1.09734e-11	1:49061007	G/A
Zm00001d012170	1.30356	3.10087e-09	8:169429116	G/A	Zm00001d027966	-3.1275	9.26102e-15	1:18514556	G/C	Zm00001d034710	2.27077	0.0139998	1:300426079	C/T	Zm00001d017487	1.64919	1.15879e-14	5:197362786	G/A	Zm00001d044217	2.85549	1.02497e-10	3:222101712	T/A	Zm00001d041474	-4.13257	1.13234e-11	3:122399187	G/C
Zm00001d047218	1.18858	3.39203e-09	9:122654534	C/G	Zm00001d052619	-3.54867	9.91268e-15	4:195018058	G/A	Zm00001d033850	-4.88623	0.0142354	1:275843417	C/G	Zm00001d038660	2.71784	1.16287e-14	6:161968150	G/A	Zm00001d052881	1.84332	1.03147e-10	4:203236958	T/C	Zm00001d034432	-1.89903	1.18712e-11	1:292893286	A/G
Zm00001d042166	2.29951	3.68041e-09	3:154391375	T/C	Zm00001d034940	4.01689	1.09566e-14	1:306167375	T/C	Zm00001d024704	1.95114	0.0145135	10:84199945	A/C	Zm00001d001809	1.41853	1.21059e-14	2:1306843	G/A	Zm00001d006158	-2.96848	1.05281e-10	2:200053728	A/C	Zm00001d024941	1.85006	1.19007e-11	10:96016526	C/T
Zm00001d019312	4.3061	3.69466e-09	7:27242063	A/G	Zm00001d007767	2.22972	1.25661e-14	2:239276128	T/A	Zm00001d009054	-4.096	0.0148274	8:33466745	G/A	Zm00001d021335	-1.31752	1.24792e-14	7:149129973	A/N	Zm00001d034532	1.83529	1.11719e-10	1:295771438	T/G	Zm00001d040040	-7.67663	1.32704e-11	3:24347440	G/A
Zm00001d043274	1.58501	3.89143e-09	3:194032315	A/G	Zm00001d038671	-2.04442	1.48441e-14	6:162281096	G/C	Zm00001d029991	-7.17167	0.0151779	1:97888335	C/T	Zm00001d011642	-1.38938	1.30706e-14	8:157266475	T/C	Zm00001d028639	5.10599	1.24981e-10	1:41569719	G/C	Zm00001d038658	2.0051	1.49946e-11	6:161950956	C/G
Zm00001d051016	-1.0626	3.89889e-09	4:137043426	T/C	Zm00001d044280	-4.25287	1.74318e-14	3:223967186	G/N	Zm00001d041776	-6.53862	0.0152743	3:137252565	A/N	Zm00001d007067	-1.39537	1.31482e-14	2:221307402	A/G	Zm00001d037918	2.94097	1.25697e-10	6:141973580	A/G	Zm00001d036206	-2.25079	1.51983e-11	6:77082328	C/T
Zm00001d037899	-9.58733	3.97433e-09	6:141472098	A/N	Zm00001d037731	-4.13555	1.93681e-14	6:135525098	G/N	Zm00001d038229	2.76062	0.0154302	6:152048281	A/G	Zm00001d047366	-2.24718	1.38397e-14	9:127833266	T/C	Zm00001d019793	-3.91883	1.38147e-10	7:62169927	A/G	Zm00001d043588	-6.36387	2.12484e-11	3:204482850	A/G
Zm00001d041474	-3.58475	4.12296e-09	3:122399187	C/G	Zm00001d022046	1.55166	2.23324e-14	7:168708089	N/C	Zm00001d042828	6.75344	0.0156088	3:181361636	G/C	Zm00001d044280	-5.03896	1.84465e-14	3:223967217	C/N	Zm00001d028837	-2.32618	1.42273e-10	1:48282758	C/A	Zm00001d024418	1.84075	2.21767e-11	10:70186327	G/T
Zm00001d011294	-1.72615	4.31175e-09	8:146062345	G/N	Zm00001d052660	1.45875	2.29049e-14	4:196211092	T/C	Zm00001d029285	-3.41427	0.0156088	1:64843201	C/T	Zm00001d024004	-1.85695	2.38964e-14	10:35858908	C/G	Zm00001d018226	-1.21622	1.44331e-10	5:217009822	C/G	Zm00001d036724	4.93564	2.27226e-11	6:99056672	T/C
Zm00001d015212	-1.20615	4.41626e-09	5:79557259	A/G	Zm00001d028603	-1.15853	2.37751e-14	1:40512351	T/C	Zm00001d009145	-6.63118	0.0163001	8:39288308	C/N	Zm00001d029899	-1.83254	2.6806e-14	1:93193447	A/T	Zm00001d028868	-2.50024	1.62506e-10	1:49088025	T/G	Zm00001d045520	-4.30629	2.45003e-11	9:25265670	A/C
Zm00001d052113	1.87351	4.84406e-09	4:180168185	C/T	Zm00001d011294	-2.25462	2.41109e-14	8:146062345	G/N	Zm00001d039744	-7.01766	0.01635	3:13618485	G/N	Zm00001d016756	5.10776	2.91771e-14	5:175027138	A/N	Zm00001d010705	1.32566	1.83101e-10	8:125144034	A/C	Zm00001d030675	1.13174	2.58646e-11	1:152400878	C/T
Zm00001d014065	-1.73849	4.91176e-09	5:31254425	A/G	Zm00001d012878	-1.30827	2.63701e-14	5:1532003	G/T	Zm00001d027487	-2.22346	0.0166539	1:6319435	G/A	Zm00001d007245	-11.6626	3.31673e-14	2:225571161	C/N	Zm00001d006682	1.43741	1.89824e-10	2:214232307	G/N	Zm00001d043049	1.65981	2.9238e-11	3:187420424	A/G
Zm00001d012146	1.66395	5.77828e-09	8:168885179	A/G	Zm00001d037278	2.06871	3.30201e-14	6:119172873	C/A	Zm00001d012145	3.63132	0.0166901	8:168875059	C/G	Zm00001d003962	-1.60674	3.90313e-14	2:72420234	C/T	Zm00001d010510	-10.0754	1.91746e-10	8:118575698	C/G	Zm00001d044698	-1.29645	4.14323e-11	3:235210907	A/N
Zm00001d023277	-1.75536	6.36992e-09	10:2016026	C/A	Zm00001d022041	1.57236	3.31015e-14	7:168430300	A/C	Zm00001d027812	-6.66043	0.0166901	1:14320215	G/A	Zm00001d047869	-1.00202	4.00215e-14	9:143863280	C/T	Zm00001d006080	1.65029	1.99349e-10	2:197575336	C/T	Zm00001d014674	-2.59922	4.17825e-11	5:58597914	G/C
Zm00001d021529	2.15053	7.79489e-09	7:155184815	T/G	Zm00001d024704	2.27175	3.42747e-14	10:84199945	A/C	Zm00001d044702	-7.53014	0.0173438	3:235285384	T/N	Zm00001d048346	-1.03804	4.67772e-14	9:154821207	C/G	Zm00001d043981	-2.05374	2.14529e-10	3:215530762	G/C	Zm00001d033457	2.40704	4.36251e-11	1:263191206	G/A
Zm00001d038519	-9.46141	8.28043e-09	6:159118932	T/A	Zm00001d042605	-4.60532	3.42747e-14	3:173346176	T/C	Zm00001d003268	-2.08839	0.0174872	2:38418776	T/A	Zm00001d011392	-1.65443	4.99017e-14	8:149388294	C/T	Zm00001d028606	-1.69459	2.26367e-10	1:40594917	T/C	Zm00001d029126	2.6369	4.47008e-11	1:59133372	T/N
Zm00001d053964	-9.4304	8.49451e-09	4:244388010	T/N	Zm00001d001834	3.62228	3.83351e-14	2:1632346	T/G	Zm00001d029100	-2.22576	0.0175798	1:58018856	T/C	Zm00001d040213	-1.1422	5.51087e-14	3:32148675	G/A	Zm00001d041649	-10.0335	2.26979e-10	3:131635435	G/N	Zm00001d041346	-1.23998	4.71554e-11	3:113860877	T/C
Zm00001d047787	5.41004	8.73157e-09	9:141785992	G/T	Zm00001d011253	-11.8032	3.89071e-14	8:144623914	A/N	Zm00001d016873	2.36515	0.0175798	5:178968337	A/G	Zm00001d038342	-3.0567	6.22974e-14	6:154873025	A/G	Zm00001d038530	-4.16888	2.36928e-10	6:159363419	A/G	Zm00001d038879	1.02603	4.89446e-11	6:166305427	G/A
Zm00001d044555	3.9931	9.10307e-09	3:231674583	C/G	Zm00001d038122	-7.0411	4.13599e-14	6:148671159	T/N	Zm00001d033537	3.02506	0.0175798	1:266336444	C/G	Zm00001d021529	2.58536	8.11082e-14	7:155184815	T/G	Zm00001d029811	10.0091	2.6464e-10	1:88025151	C/T	Zm00001d025914	-3.04775	5.11851e-11	10:133729304	G/A
Zm00001d038819	-6.02569	9.50867e-09	6:165192446	A/G	Zm00001d010408	-2.75959	4.96402e-14	8:113319643	C/N	Zm00001d026544	-6.37434	0.0176096	10:147965044	G/N	Zm00001d013086	-1.37943	8.96401e-14	5:4530235	T/A	Zm00001d011642	-1.00834	2.98356e-10	8:157266475	T/C	Zm00001d023919	1.31838	5.72193e-11	10:28240604	C/T
Zm00001d040334	-1.21307	9.66066e-09	3:38519425	G/N	Zm00001d025252	1.21793	5.35387e-14	10:111157201	T/G	Zm00001d009115	-6.41142	0.0178107	8:37496128	G/N	Zm00001d047732	-1.67304	9.2101e-14	9:140182135	N/T	Zm00001d039294	1.00961	3.01525e-10	3:1171998	G/C	Zm00001d006714	1.72304	5.95657e-11	2:215023461	C/G
Zm00001d024787	3.44778	1.18722e-08	10:88366788	A/C	Zm00001d001895	2.96646	5.63102e-14	2:2501285	C/N	Zm00001d028151	4.93815	0.0180249	1:24296733	G/C	Zm00001d032509	-11.4503	9.75662e-14	1:228992126	T/C	Zm00001d012381	2.40092	3.41778e-10	8:173257847	A/C	Zm00001d014065	-1.59385	6.22981e-11	5:31254425	G/A
Zm00001d033826	-4.97851	1.39978e-08	1:275018897	T/C	Zm00001d045894	1.91191	5.63102e-14	9:46156072	T/G	Zm00001d047418	-5.37184	0.0183402	9:129484138	T/G	Zm00001d021789	-4.53059	9.82141e-14	7:163021030	G/N	Zm00001d018603	-1.84011	4.30686e-10	7:559613	T/N	Zm00001d031816	3.56354	6.28303e-11	1:202752118	C/T
Zm00001d019597	-2.34526	1.4966e-08	7:45693524	G/A	Zm00001d006907	4.5821	5.93546e-14	2:219180970	G/A	Zm00001d003948	1.70494	0.0189747	2:71574297	C/G	Zm00001d029750	11.1337	9.95889e-14	1:85465595	G/A	Zm00001d041877	1.54155	4.42068e-10	3:142035443	A/G	Zm00001d038342	-4.21051	6.94503e-11	6:154875494	T/C
Zm00001d022308	1.43929	1.52216e-08	7:174900193	G/C	Zm00001d027788	-1.75913	6.17769e-14	1:13477026	C/N	Zm00001d002026	-7.33241	0.0196202	2:4644060	C/A	Zm00001d043726	-1.00416	1.01115e-13	3:208446047	C/T	Zm00001d047732	-1.81271	4.46918e-10	9:140182135	N/T	Zm00001d013176	-1.70686	6.99148e-11	5:5961880	T/G
Zm00001d003875	-9.31504	1.59838e-08	2:64368935	T/N	Zm00001d052376	2.13888	6.88615e-14	4:188525485	T/C	Zm00001d006749	-6.67382	0.0196328	2:215838916	C/T	Zm00001d045320	1.10964	1.12335e-13	9:18915845	T/C	Zm00001d049094	-1.36394	4.77425e-10	4:15847236	G/T	Zm00001d002694	1.8847	7.01559e-11	2:19421231	C/T
Zm00001d019299	-1.70243	1.63764e-08	7:26626762	A/G	Zm00001d021815	1.03198	6.94302e-14	7:163559112	A/G	Zm00001d024035	-8.42388	0.0202108	10:38788478	C/N	Zm00001d024510	-1.61686	1.32864e-13	10:74930244	C/T	Zm00001d005030	-4.13029	5.53894e-10	2:154832916	T/C	Zm00001d033657	-10.2251	7.26921e-11	1:269827576	G/A
Zm00001d034434	-9.32135	1.64319e-08	1:292938785	T/N	Zm00001d024275	-1.24149	6.99815e-14	10:61181782	N/T	Zm00001d039940	-6.54394	0.02064	3:20009386	T/N	Zm00001d004417	-2.05269	1.53927e-13	2:110448442	T/C	Zm00001d051394	-9.85506	5.54744e-10	4:157047441	A/N	Zm00001d025651	-1.07646	7.31889e-11	10:125013325	A/G
Zm00001d016963	9.35724	1.70139e-08	5:181498353	G/A	Zm00001d021902	3.04396	7.52545e-14	7:165702557	N/A	Zm00001d045775	-3.91031	0.0210165	9:38477638	T/C	Zm00001d010462	-2.43176	1.81341e-13	8:116428943	G/T	Zm00001d019215	1.29338	5.72986e-10	7:22121672	T/C	Zm00001d040952	-10.226	7.5239e-11	3:82337578	N/G
Zm00001d019693	-9.28953	1.74968e-08	7:51235219	C/N	Zm00001d034510	1.01961	8.81184e-14	1:294991578	G/A	Zm00001d021067	-6.88304	0.0210521	7:142012590	G/T	Zm00001d017046	-1.35147	1.89409e-13	5:183596321	G/N	Zm00001d007767	9.85141	5.75251e-10	2:239277672	A/G	Zm00001d031239	-4.54989	7.55513e-11	1:183230932	N/G
Zm00001d031939	-9.30881	1.74968e-08	1:207515656	T/C	Zm00001d039899	2.11415	8.89404e-14	3:18636734	C/T	Zm00001d010196	-6.49922	0.0211244	8:103513946	C/N	Zm00001d029803	6.11886	1.89409e-13	1:87586999	G/C	Zm00001d028867	2.10245	5.80858e-10	1:49061007	G/A	Zm00001d026623	-10.2057	7.72117e-11	10:149114728	N/G
Zm00001d049882	6.85103	1.79633e-08	4:50212329	T/C	Zm00001d017654	1.10051	9.09162e-14	5:203245398	T/C	Zm00001d032090	1.97374	0.0211949	1:212238776	C/A	Zm00001d033303	-5.63988	1.92601e-13	1:258174918	T/C	Zm00001d053609	-2.34237	6.81283e-10	4:236283111	C/N	Zm00001d007966	1.01201	8.20755e-11	2:244312779	A/C
Zm00001d015095	-3.1381	1.93836e-08	5:75275374	C/A	Zm00001d045665	1.28222	9.568e-14	9:32284655	G/C	Zm00001d034001	6.67546	0.0212273	1:280774917	A/G	Zm00001d019087	-1.7036	2.02391e-13	7:15812734	A/G	Zm00001d002080	1.6791	6.94743e-10	2:5508685	T/C	Zm00001d007069	-1.75646	8.75801e-11	2:221364941	T/C
Zm00001d019036	-9.33109	1.98994e-08	7:13736931	C/A	Zm00001d028606	-2.11891	1.02499e-13	1:40594917	T/C	Zm00001d050851	2.6182	0.0213599	4:126961498	C/G	Zm00001d017798	-1.44737	2.11376e-13	5:207066449	G/T	Zm00001d041829	1.03107	6.98485e-10	3:139490190	G/A	Zm00001d028550	6.23438	9.18201e-11	1:38977916	C/T
Zm00001d021522	-1.21008	2.01557e-08	7:155092670	A/G	Zm00001d041112	1.60097	1.47319e-13	3:98130922	G/C	Zm00001d027756	-3.88888	0.0213599	1:12709306	C/G	Zm00001d033457	2.36825	2.50919e-13	1:263191261	T/C	Zm00001d051911	5.47132	6.99761e-10	4:174429677	A/G	Zm00001d040795	-1.69005	9.61099e-11	3:66300982	T/C
Zm00001d012460	1.56111	2.01836e-08	8:174881462	A/G	Zm00001d033210	-1.09582	1.52942e-13	1:254194134	C/T	Zm00001d006179	-3.25386	0.0213926	2:200783033	T/G	Zm00001d021864	-2.88063	2.91873e-13	7:164880508	A/G	Zm00001d022193	2.30035	7.05707e-10	7:172484988	T/C	Zm00001d025509	-2.6528	1.0328e-10	10:120876165	T/C
Zm00001d013086	-1.36352	2.01836e-08	5:4530235	T/A	Zm00001d003118	-4.77768	1.84746e-13	2:32790068	A/G	Zm00001d052939	5.14152	0.0214298	4:205517193	C/G	Zm00001d041760	-6.02048	2.92858e-13	3:136289522	C/T	Zm00001d032325	-9.83015	7.05707e-10	1:222560610	G/N	Zm00001d039848	1.9613	1.26163e-10	3:16535587	C/T
Zm00001d041993	9.30285	2.01836e-08	3:146855556	A/C	Zm00001d050411	2.56257	1.9578e-13	4:86645930	T/C	Zm00001d019577	-1.73413	0.0214298	7:44053912	G/C	Zm00001d012381	2.52351	3.4441e-13	8:173257847	A/C	Zm00001d000029	1.22145	7.0844e-10	B73V4_CTG182:113386	T/C	Zm00001d043494	-3.42974	1.29825e-10	3:201768013	C/T
Zm00001d004162	-9.233	2.312e-08	2:88161626	A/N	Zm00001d005535	1.72635	1.99157e-13	2:177655939	G/C	Zm00001d022244	-6.54213	0.0216481	7:173501533	G/C	Zm00001d011758	-1.12594	3.79159e-13	8:160886886	T/N	Zm00001d003962	-1.62166	7.12673e-10	2:72420234	C/T	Zm00001d001935	4.14333	1.29825e-10	2:3107362	G/N
Zm00001d009688	-9.23535	2.34637e-08	8:75940672	T/N	Zm00001d049286	-6.91564	2.22673e-13	4:24421048	C/N	Zm00001d035370	-5.0072	0.0216481	6:23533404	G/N	Zm00001d020669	-5.99733	3.88864e-13	7:127431378	C/N	Zm00001d052393	3.59436	7.8723e-10	4:189031662	T/C	Zm00001d028975	2.04063	1.31769e-10	1:53393623	A/G
Zm00001d009802	4.30719	2.45643e-08	8:82152713	G/A	Zm00001d003878	1.10881	2.62813e-13	2:64526687	C/T	Zm00001d037209	-6.49735	0.0216481	6:115848311	T/N	Zm00001d002797	-1.33276	3.93478e-13	2:22936425	A/G	Zm00001d052929	1.8697	8.00591e-10	4:205240855	G/A	Zm00001d020209	-10.1613	1.39149e-10	7:100245779	C/T
Zm00001d047426	-1.18211	2.46689e-08	9:129702974	T/G	Zm00001d004898	1.36629	2.74023e-13	2:147703238	C/T	Zm00001d044630	3.0911	0.021895	3:233621642	T/C	Zm00001d006080	1.7822	4.31679e-13	2:197575336	C/T	Zm00001d046912	-9.77322	8.25413e-10	9:110203279	C/N	Zm00001d044026	-1.20649	1.4061e-10	3:217214841	A/G
Zm00001d005085	-1.26397	2.57606e-08	2:157727511	C/G	Zm00001d008323	-1.42829	2.92392e-13	8:5211640	G/A	Zm00001d052378	3.8232	0.0221676	4:188624541	A/T	Zm00001d053609	-1.77667	4.89373e-13	4:236282048	G/A	Zm00001d029603	9.57897	9.67832e-10	1:78753101	T/N	Zm00001d001900	1.61328	1.4984e-10	2:2565307	A/C
Zm00001d027918	5.31561	2.65211e-08	1:17612375	T/G	Zm00001d037006	-2.27073	3.51964e-13	6:108818150	T/N	Zm00001d003118	-3.21702	0.0221676	2:32789431	C/T	Zm00001d021731	-2.04873	5.43819e-13	7:161608145	C/T	Zm00001d038776	-2.39867	9.69793e-10	6:164208181	C/A	Zm00001d025726	-1.7106	1.51307e-10	10:127610951	C/G
Zm00001d012110	5.34715	2.70116e-08	8:168384960	G/A	Zm00001d037925	1.19246	4.41142e-13	6:142153484	A/T	Zm00001d047410	-6.60143	0.0221929	9:129361705	A/N	Zm00001d034620	1.96421	5.59207e-13	1:298050142	A/T	Zm00001d018669	-1.30967	9.81272e-10	7:2252085	A/G	Zm00001d023304	-1.39079	1.64822e-10	10:2562033	G/A
Zm00001d030235	2.4911	2.79561e-08	1:115181271	T/C	Zm00001d023265	-2.51061	4.63137e-13	10:1608199	C/A	Zm00001d052385	2.99902	0.0222574	4:188826976	G/C	Zm00001d042962	-1.35887	6.05822e-13	3:184999454	A/N	Zm00001d013492	-1.47489	9.95037e-10	5:12694701	N/C	Zm00001d023939	3.4508	1.64822e-10	10:30316460	G/T
Zm00001d048089	-6.78133	2.94721e-08	9:149896796	A/N	Zm00001d019555	3.40297	4.85397e-13	7:42145326	N/A	Zm00001d040911	-6.50478	0.0228523	3:78500895	A/G	Zm00001d037712	-1.6215	7.5951e-13	6:134848923	C/T	Zm00001d010343	-9.73198	1.0259e-09	8:110628600	A/C	Zm00001d034510	-2.46904	1.76696e-10	1:294992131	N/T
Zm00001d018454	-1.30061	2.95809e-08	5:221145072	C/T	Zm00001d009182	-1.56156	5.01657e-13	8:41433247	A/G	Zm00001d019645	-4.65767	0.0231358	7:47876982	A/C	Zm00001d017769	1.82644	7.89047e-13	5:206296251	T/G	Zm00001d003254	-1.09658	1.05318e-09	2:38064094	C/T	Zm00001d025171	-1.15817	2.39411e-10	10:107516287	G/T
Zm00001d007949	-1.18902	2.99634e-08	2:243907360	T/C	Zm00001d023874	-1.10304	5.76652e-13	10:25936605	C/T	Zm00001d030832	-3.52861	0.0232943	1:162233465	C/T	Zm00001d049276	1.74692	8.51726e-13	4:24152901	A/G	Zm00001d018131	2.58846	1.12245e-09	5:214945439	C/A	Zm00001d039664	3.76942	2.48297e-10	3:11337261	G/A
Zm00001d015611	9.22893	3.03355e-08	5:101017897	G/A	Zm00001d007369	1.07422	5.93291e-13	2:229909779	A/N	Zm00001d052989	-3.24571	0.0234675	4:207785713	A/G	Zm00001d045520	-4.0172	1.17567e-12	9:25265670	C/A	Zm00001d038555	-3.19883	1.16469e-09	6:159792883	G/A	Zm00001d019311	-1.16941	2.54174e-10	7:26991887	N/G
Zm00001d025449	1.09691	3.10913e-08	10:118888687	C/T	Zm00001d005925	-1.15216	6.77978e-13	2:192991797	A/G	Zm00001d018485	3.80372	0.0236226	5:221681456	G/C	Zm00001d037728	1.35086	1.1989e-12	6:135411664	T/A	Zm00001d002758	-4.4318	1.16475e-09	2:21813899	N/T	Zm00001d012672	-2.09169	2.75717e-10	8:178363003	C/A
Zm00001d040040	-9.14523	3.90674e-08	3:24347440	A/G	Zm00001d026477	-2.43041	6.94722e-13	10:146708216	A/N	Zm00001d053301	-2.11929	0.0237719	4:225027009	G/C	Zm00001d046317	1.0687	1.20328e-12	9:80084013	C/T	Zm00001d017702	-9.71232	1.17558e-09	5:204631622	N/C	Zm00001d042137	-2.76591	2.75937e-10	3:153104833	N/C
Zm00001d032831	1.59426	3.93855e-08	1:239611033	G/A	Zm00001d034805	1.00184	7.49883e-13	1:302475630	G/A	Zm00001d021689	-6.50106	0.0237719	7:160134746	C/G	Zm00001d053724	-10.977	1.32086e-12	4:239880382	C/N	Zm00001d008511	3.04103	1.18481e-09	8:11011336	T/C	Zm00001d008428	1.04835	3.6155e-10	8:8438001	T/G
Zm00001d002115	-1.77089	4.0004e-08	2:6097542	A/C	Zm00001d043918	-3.05159	7.60258e-13	3:213827990	A/N	Zm00001d009600	-6.8341	0.0240688	8:72498587	G/A	Zm00001d037417	4.20902	1.49622e-12	6:124925085	C/T	Zm00001d045784	2.98973	1.19615e-09	9:38917385	G/A	Zm00001d038346	-1.45817	3.68158e-10	6:154923171	A/N
Zm00001d039848	2.05053	4.02842e-08	3:16535587	T/C	Zm00001d044394	1.05279	8.0172e-13	3:227051869	A/C	Zm00001d047859	4.55239	0.0242922	9:143635783	T/G	Zm00001d039871	-1.55675	1.73805e-12	3:17288301	C/T	Zm00001d037983	-9.77886	1.20943e-09	6:144371524	A/N	Zm00001d009688	-9.87303	3.83717e-10	8:75939341	N/T
Zm00001d024704	1.62097	4.14939e-08	10:84199945	A/C	Zm00001d035094	1.14807	8.64383e-13	6:4938013	A/G	Zm00001d024064	-6.46452	0.0243173	10:40878867	G/N	Zm00001d038262	1.01146	1.79137e-12	6:152608758	G/A	Zm00001d024126	-1.67466	1.22912e-09	10:48090078	T/C	Zm00001d029511	9.89733	3.83717e-10	1:73862007	G/A
Zm00001d029646	4.22855	4.30718e-08	1:80964092	A/G	Zm00001d002835	3.08251	8.67193e-13	2:24248720	T/C	Zm00001d006417	-6.46643	0.0244349	2:207298755	T/N	Zm00001d053808	-6.55455	1.80586e-12	4:241457703	G/A	Zm00001d003491	-2.02443	1.27328e-09	2:45881838	T/A	Zm00001d028837	2.08983	4.09531e-10	1:48282758	C/A
Zm00001d033128	-5.21437	4.63888e-08	1:251577389	A/C	Zm00001d026351	1.36798	8.70709e-13	10:144099414	G/A	Zm00001d028392	1.42563	0.0246146	1:33147968	C/A	Zm00001d021708	-2.13715	1.89854e-12	7:160901536	A/G	Zm00001d000042	-9.66813	1.30536e-09	B73V4_CTG182:729715	G/A	Zm00001d003572	1.98591	4.37027e-10	2:48477750	T/G
Zm00001d012794	9.1256	5.04144e-08	5:33012	A/T	Zm00001d020969	-3.24545	8.86731e-13	7:138204216	A/G	Zm00001d012087	6.86499	0.0253631	8:167980116	G/C	Zm00001d022513	7.98834	1.94463e-12	7:179170320	A/T	Zm00001d049008	-9.64897	1.40765e-09	4:12384074	G/N	Zm00001d038057	-1.15204	4.40781e-10	6:146563627	C/T
Zm00001d031927	-9.0938	5.07312e-08	1:207076159	A/G	Zm00001d025034	1.25232	1.12957e-12	10:100649248	T/G	Zm00001d005160	2.02221	0.0253631	2:161883797	T/C	Zm00001d003948	-1.74027	2.09106e-12	2:71574297	G/C	Zm00001d009953	-9.66258	1.41817e-09	8:92126397	C/N	Zm00001d029507	3.11882	4.41069e-10	1:73754276	G/A
Zm00001d015527	-2.67667	5.36544e-08	5:96005514	T/C	Zm00001d042888	-6.7467	1.2803e-12	3:183061061	G/N	Zm00001d020058	-6.54937	0.026118	7:89293947	T/N	Zm00001d005535	1.29926	2.16078e-12	2:177655939	G/C	Zm00001d034043	-5.55375	1.41817e-09	1:282043176	C/N	Zm00001d008585	-9.84055	4.59526e-10	8:13621551	N/T
Zm00001d013609	-4.05912	5.46389e-08	5:15315385	T/N	Zm00001d035601	-2.19951	1.29285e-12	6:36080552	T/C	Zm00001d003159	6.50794	0.0264527	2:33999497	G/T	Zm00001d044261	-3.4937	2.25536e-12	3:223243435	T/G	Zm00001d037393	1.41145	1.43668e-09	6:124231716	C/T	Zm00001d054011	-1.02597	4.70663e-10	4:245090329	G/T
Zm00001d044219	-9.05379	5.53084e-08	3:222120957	C/N	Zm00001d029664	-1.18175	1.64345e-12	1:81804744	C/T	Zm00001d028621	-8.88662	0.0264527	1:41091231	G/N	Zm00001d044219	-10.8567	2.36699e-12	3:222120923	A/N	Zm00001d020046	-1.49605	1.51966e-09	7:88533598	C/A	Zm00001d026222	1.63475	4.73714e-10	10:141446841	A/T
Zm00001d010300	-9.05326	5.53891e-08	8:108442702	A/N	Zm00001d035774	1.91765	1.76018e-12	6:47429691	T/C	Zm00001d048292	2.17008	0.0265064	9:154002478	A/G	Zm00001d043540	-1.28138	2.37941e-12	3:203321261	G/N	Zm00001d029650	9.61057	1.63581e-09	1:81321844	T/N	Zm00001d036547	9.8133	5.73662e-10	6:91590961	T/C
Zm00001d040561	-1.89306	5.85472e-08	3:49806604	A/G	Zm00001d042064	5.22902	1.80096e-12	3:149399048	N/T	Zm00001d048784	-6.47217	0.0266306	4:5510274	C/N	Zm00001d041979	1.27871	2.40194e-12	3:146473559	G/C	Zm00001d031913	-1.59577	1.67543e-09	1:206640390	A/C	Zm00001d032509	-9.67461	5.81011e-10	1:228992795	N/C
Zm00001d011392	-1.40136	6.56821e-08	8:149388294	C/T	Zm00001d013424	-1.90232	1.91327e-12	5:11125938	C/T	Zm00001d040780	4.51225	0.0270072	3:65425300	A/G	Zm00001d031127	2.57804	2.41186e-12	1:178717072	G/A	Zm00001d025953	2.34572	1.86887e-09	10:134614760	A/G	Zm00001d010243	1.20079	6.16552e-10	8:105772542	G/A
Zm00001d031969	-1.56384	7.03447e-08	1:208242817	A/G	Zm00001d002027	2.02591	2.01054e-12	2:4657020	C/T	Zm00001d042834	-6.37235	0.0270072	3:181542267	C/N	Zm00001d040463	1.75721	2.68982e-12	3:44744515	T/C	Zm00001d025795	-9.58396	2.11738e-09	10:129834053	T/N	Zm00001d024770	-2.44285	6.38411e-10	10:87265785	A/G
Zm00001d045894	1.64671	7.12639e-08	9:46156072	T/G	Zm00001d038273	-1.94372	2.19122e-12	6:152959519	T/A	Zm00001d005884	-2.45039	0.0270852	2:191755619	T/G	Zm00001d033315	1.66076	2.83414e-12	1:258758958	C/T	Zm00001d025670	1.58842	2.23075e-09	10:125787829	C/T	Zm00001d034263	1.27402	6.53385e-10	1:288276601	G/A
Zm00001d035019	-1.39873	7.34956e-08	6:1974689	C/A	Zm00001d015737	-1.01604	2.26691e-12	5:114787646	G/C	Zm00001d037316	-5.65281	0.0273455	6:120703410	G/N	Zm00001d005631	-3.31635	2.87045e-12	2:181237564	C/A	Zm00001d034633	1.3651	2.23855e-09	1:298548968	T/G	Zm00001d046729	-1.92352	6.83594e-10	9:103763033	C/G
Zm00001d008209	3.64788	7.47605e-08	8:1238297	C/G	Zm00001d034532	1.23658	2.53649e-12	1:295771438	T/G	Zm00001d018131	-2.10561	0.0274076	5:214945439	A/C	Zm00001d040334	-1.6365	3.31232e-12	3:38519425	G/N	Zm00001d044575	9.54042	2.39925e-09	3:232175518	A/G	Zm00001d033867	-9.82388	6.8425e-10	1:276776053	N/T
Zm00001d014632	-8.99336	7.96126e-08	5:56754383	T/C	Zm00001d020541	-3.4781	2.65364e-12	7:121686387	T/C	Zm00001d012786	-6.46261	0.0275721	8:180930803	C/N	Zm00001d020696	1.7874	3.46265e-12	7:128927171	T/C	Zm00001d034479	2.28	2.46402e-09	1:294119451	C/T	Zm00001d030328	-1.41536	6.8425e-10	1:122696384	A/C
Zm00001d033214	-3.64032	7.96435e-08	1:254402563	A/C	Zm00001d034618	-2.3772	3.16761e-12	1:297932904	A/G	Zm00001d032064	-6.32397	0.0279988	1:211140871	G/N	Zm00001d024291	2.43288	3.59828e-12	10:62305919	A/G	Zm00001d021737	2.94557	2.56497e-09	7:161870624	G/T	Zm00001d009912	1.66635	6.96165e-10	8:89306380	T/A
Zm00001d027527	-1.06401	8.18396e-08	1:7457475	T/C	Zm00001d023376	-10.8238	3.26615e-12	10:4272736	G/C	Zm00001d039848	1.91342	0.0281418	3:16535655	G/T	Zm00001d014632	-3.92029	3.62734e-12	5:56754383	T/C	Zm00001d011581	-1.50856	2.58085e-09	8:154934779	G/A	Zm00001d044261	-5.39281	7.18398e-10	3:223245743	T/C
Zm00001d032375	-3.16628	8.58683e-08	1:224464967	A/G	Zm00001d012467	-1.38103	3.4403e-12	8:175046414	G/T	Zm00001d004950	-6.3683	0.0281867	2:150218944	G/N	Zm00001d034772	-1.34909	3.67062e-12	1:301741026	C/N	Zm00001d014256	-9.51759	2.63666e-09	5:38434855	C/N	Zm00001d009883	9.76194	7.34347e-10	8:87301489	C/T
Zm00001d039899	1.89107	8.88119e-08	3:18636734	C/T	Zm00001d006623	2.4202	3.56161e-12	2:212787450	A/G	Zm00001d032633	1.7488	0.028492	1:232604590	T/A	Zm00001d012146	1.37691	4.12292e-12	8:168885179	A/G	Zm00001d024053	-9.47119	3.34798e-09	10:40250692	A/G	Zm00001d047823	-3.67131	7.63663e-10	9:142604144	G/A
Zm00001d002334	-1.26697	8.97967e-08	2:10510424	T/C	Zm00001d047534	1.23901	3.62746e-12	9:134030773	G/A	Zm00001d028868	2.21181	0.0300282	1:49088033	A/G	Zm00001d013098	3.17593	4.80168e-12	5:4694982	N/A	Zm00001d005535	1.08065	3.43861e-09	2:177655939	G/C	Zm00001d028010	-1.34136	7.79533e-10	1:20263928	C/G
Zm00001d048082	-8.95107	8.97967e-08	9:149620836	T/N	Zm00001d030166	-1.00599	3.971e-12	1:110002237	A/G	Zm00001d003736	-4.30745	0.0301501	2:56947303	C/A	Zm00001d040260	2.80639	5.16306e-12	3:34385286	G/T	Zm00001d037684	-9.48105	3.47393e-09	6:133964834	G/C	Zm00001d031445	-1.973	8.57964e-10	1:190276067	C/G
Zm00001d029390	-8.97207	9.34235e-08	1:68593031	G/C	Zm00001d002332	-2.59976	4.13723e-12	2:10489812	A/N	Zm00001d040159	-6.97761	0.0302632	3:29654847	A/N	Zm00001d023329	3.8745	5.22064e-12	10:3506725	G/A	Zm00001d032633	-1.57585	3.61895e-09	1:232604485	A/G	Zm00001d006172	-9.69337	9.15448e-10	2:200515488	N/A
Zm00001d008620	1.83459	9.47094e-08	8:14952738	G/A	Zm00001d020088	-10.8173	4.17857e-12	7:91066066	N/T	Zm00001d053307	6.91203	0.0306706	4:225274403	G/A	Zm00001d029782	10.3842	5.99555e-12	1:86636449	T/C	Zm00001d049771	-9.43594	3.95747e-09	4:44029630	A/N	Zm00001d008614	2.18155	9.70231e-10	8:14481912	C/A
Zm00001d009729	-8.94337	9.47094e-08	8:78101482	C/N	Zm00001d028086	-1.60853	4.8194e-12	1:22485632	N/G	Zm00001d005487	-6.43299	0.0323582	2:175631624	G/N	Zm00001d044517	1.849	6.75941e-12	3:230723990	T/N	Zm00001d002313	-9.41179	4.50079e-09	2:10130615	G/N	Zm00001d015127	-2.96266	1.00159e-09	5:76604965	C/A
Zm00001d052666	-1.577	9.86378e-08	4:196474546	T/C	Zm00001d010818	1.49956	6.06543e-12	8:128726473	T/C	Zm00001d029091	-4.39986	0.0324634	1:57488053	G/A	Zm00001d016920	-1.10236	8.59508e-12	5:180060541	G/A	Zm00001d046200	9.43583	4.50079e-09	9:71541079	T/C	Zm00001d028639	-9.66974	1.02342e-09	1:41569509	N/C
Zm00001d017103	2.23159	1.02251e-07	5:185447082	C/T	Zm00001d035514	1.16887	6.71225e-12	6:30750323	G/A	Zm00001d041244	-7.7603	0.0328789	3:107893261	T/N	Zm00001d012451	-1.96983	8.78283e-12	8:174782094	T/C	Zm00001d045320	1.17825	4.67708e-09	9:18915845	T/C	Zm00001d040193	-1.00764	1.22939e-09	3:31631938	N/A
Zm00001d022469	1.13101	1.03593e-07	7:178250611	C/T	Zm00001d033211	1.15846	6.86921e-12	1:254293459	G/A	Zm00001d011842	-3.23736	0.0328789	8:162541562	T/C	Zm00001d045421	1.82823	9.23134e-12	9:21566341	A/G	Zm00001d033623	-2.26924	4.71645e-09	1:269050835	A/N	Zm00001d050775	-9.63423	1.22958e-09	4:122099441	N/G
Zm00001d045511	-8.90491	1.04896e-07	9:25059683	T/C	Zm00001d027425	1.04338	7.42579e-12	1:4979520	G/A	Zm00001d048522	3.04646	0.0328789	9:157738356	G/A	Zm00001d041873	-5.26478	9.66133e-12	3:141735275	A/N	Zm00001d032670	-3.72742	5.37831e-09	1:233739032	T/C	Zm00001d019370	-1.50313	1.27895e-09	7:30364363	A/G
Zm00001d023350	-8.88221	1.09284e-07	10:3915634	T/N	Zm00001d052076	2.36564	7.59585e-12	4:178750695	G/A	Zm00001d047143	-8.57229	0.0328852	9:120016898	N/C	Zm00001d034385	-3.80795	1.02866e-11	1:291512286	C/T	Zm00001d007630	-1.59632	5.40365e-09	2:236502426	G/A	Zm00001d036609	2.64945	1.28498e-09	6:94237530	G/C
Zm00001d015986	-9.05444	1.11122e-07	5:136928446	T/C	Zm00001d003632	-1.04637	8.06675e-12	2:51106696	G/A	Zm00001d007389	7.25936	0.0328852	2:230475395	C/T	Zm00001d021522	-1.02286	1.0394e-11	7:155092670	A/G	Zm00001d046476	9.36931	5.59279e-09	9:91660786	C/T	Zm00001d021522	-1.07558	1.29966e-09	7:155092670	G/A
Zm00001d031460	8.96677	1.23601e-07	1:191032851	T/G	Zm00001d002853	-3.01947	8.72465e-12	2:24769162	C/T	Zm00001d030843	6.10937	0.0328852	1:162767934	G/A	Zm00001d047729	-10.8599	1.05514e-11	9:140072670	C/N	Zm00001d002366	-1.65502	5.65219e-09	2:10962861	C/N	Zm00001d020402	2.77141	1.35926e-09	7:111548693	T/C
Zm00001d029285	-2.3661	1.27356e-07	1:64843201	C/T	Zm00001d018755	3.39183	8.83169e-12	7:4285459	G/A	Zm00001d042868	6.32108	0.0328852	3:182506273	C/T	Zm00001d049357	1.01365	1.07794e-11	4:27754936	A/G	Zm00001d012902	-10.1044	5.68511e-09	5:1778028	G/A	Zm00001d027966	2.50788	1.47204e-09	1:18514556	G/C
Zm00001d051244	8.9107	1.31343e-07	4:150198334	A/G	Zm00001d029899	-1.84701	9.529e-12	1:93193720	T/C	Zm00001d049879	-6.10781	0.0332539	4:49997785	G/N	Zm00001d007029	-1.26989	1.18528e-11	2:220383402	A/T	Zm00001d003068	2.92625	5.84007e-09	2:31085061	G/N	Zm00001d052434	1.86368	1.55848e-09	4:189873883	C/G
Zm00001d011776	-1.77273	1.31548e-07	8:161313432	A/G	Zm00001d004960	-1.14383	1.04721e-11	2:150751765	T/C	Zm00001d010705	-1.59618	0.033665	8:125144034	C/A	Zm00001d024248	-1.94593	1.3986e-11	10:59442299	T/C	Zm00001d052893	2.14064	6.11486e-09	4:203854231	A/G	Zm00001d038005	-2.00113	1.5628e-09	6:144874251	A/G
Zm00001d039824	-4.03861	1.42931e-07	3:15919597	T/N	Zm00001d038865	6.61925	1.0724e-11	6:166071891	T/C	Zm00001d052803	2.90286	0.0343895	4:201411655	C/G	Zm00001d027648	1.21772	1.50939e-11	1:10061706	A/G	Zm00001d006249	-3.167	6.28724e-09	2:202840228	A/G	Zm00001d038306	1.8351	1.61486e-09	6:154117004	G/C
Zm00001d049716	2.63123	1.4521e-07	4:41318409	C/T	Zm00001d003904	-2.02794	1.23976e-11	2:66531248	A/G	Zm00001d027404	2.62324	0.035039	1:4533154	C/T	Zm00001d028398	2.67913	1.51786e-11	1:33454362	C/G	Zm00001d044516	1.11973	6.92089e-09	3:230686358	G/C	Zm00001d019036	-9.58094	1.65415e-09	7:13736931	A/C
Zm00001d039348	-1.24132	1.49609e-07	3:2278013	C/G	Zm00001d008342	-1.83502	1.26438e-11	8:5859856	G/C	Zm00001d042255	-8.46974	0.035039	3:157471889	C/N	Zm00001d034665	-1.48537	1.72903e-11	1:299210675	C/G	Zm00001d053301	2.5802	7.17605e-09	4:225027225	A/C	Zm00001d044575	-10.1187	1.91936e-09	3:232175518	A/G
Zm00001d020185	-1.19483	1.51688e-07	7:98428755	C/T	Zm00001d009840	-1.70466	1.29357e-11	8:84656079	G/A	Zm00001d035179	-6.47226	0.0362739	6:8226190	T/N	Zm00001d011562	4.44712	1.74186e-11	8:154552650	N/G	Zm00001d050548	-9.37049	7.28485e-09	4:99408068	A/N	Zm00001d024560	9.55521	1.99842e-09	10:78251694	T/C
Zm00001d026353	-1.97732	1.68009e-07	10:144152350	C/N	Zm00001d039640	10.6539	1.31193e-11	3:9896922	A/T	Zm00001d001935	2.44158	0.0366953	2:3111966	T/C	Zm00001d046200	10.5205	1.8856e-11	9:71541079	T/C	Zm00001d033516	1.65546	8.02086e-09	1:265277530	A/C	Zm00001d030114	-9.52848	2.09823e-09	1:106840321	N/G
Zm00001d029664	-1.28358	1.68407e-07	1:81804983	G/A	Zm00001d002937	1.06013	1.32889e-11	2:27421548	A/G	Zm00001d025932	-4.26078	0.0366953	10:134081983	G/C	Zm00001d039677	2.1773	1.97849e-11	3:11688400	G/A	Zm00001d016818	-9.28714	8.07128e-09	5:177141690	C/N	Zm00001d008725	-9.51753	2.09823e-09	8:17922308	N/C
Zm00001d025651	-1.09157	1.70485e-07	10:125013269	T/N	Zm00001d048839	-10.5493	1.40738e-11	4:6205503	A/C	Zm00001d034412	-6.22652	0.0366953	1:292185644	C/N	Zm00001d019724	-1.74428	2.1429e-11	7:53796802	C/T	Zm00001d000041	-9.27039	8.57072e-09	B73V4_CTG182:665834	T/C	Zm00001d037899	-9.49746	2.25456e-09	6:141471762	N/T
Zm00001d013745	-1.91678	1.77431e-07	5:19099566	A/G	Zm00001d028401	-1.57012	1.49451e-11	1:33647623	C/T	Zm00001d035087	-6.37439	0.0366953	6:4640829	A/G	Zm00001d007632	-10.0962	2.42897e-11	2:236537952	G/C	Zm00001d040563	-9.26214	8.8452e-09	3:50101669	C/N	Zm00001d003445	9.52768	2.25992e-09	2:44609759	A/G
Zm00001d004510	-8.7942	1.79056e-07	2:115887793	C/A	Zm00001d036331	-10.5241	1.54705e-11	6:84658100	G/N	Zm00001d052538	3.51543	0.0372796	4:192572423	N/A	Zm00001d034043	-5.74653	2.43019e-11	1:282043739	C/N	Zm00001d006220	-1.74112	8.9419e-09	2:202186322	C/T	Zm00001d025021	-1.13454	2.52059e-09	10:100003034	C/T
Zm00001d007644	-8.81931	1.84961e-07	2:236816737	A/N	Zm00001d047912	10.6115	1.59107e-11	9:145087376	C/A	Zm00001d044437	-6.43108	0.0372796	3:228073477	A/N	Zm00001d033099	1.31983	2.44162e-11	1:250181978	T/C	Zm00001d020694	-1.13521	1.01739e-08	7:128792723	G/A	Zm00001d012932	-1.60423	3.05221e-09	5:2184015	G/A
Zm00001d023923	-3.08692	1.84961e-07	10:28421549	T/C	Zm00001d038625	-1.24387	1.70255e-11	6:161164266	G/T	Zm00001d027897	-6.63997	0.0372796	1:17000597	G/N	Zm00001d023534	-2.48053	2.44384e-11	10:9079434	N/C	Zm00001d033057	3.54358	1.0305e-08	1:248805331	G/C	Zm00001d033805	-4.81028	3.09934e-09	1:274230446	T/C
Zm00001d028495	2.81782	1.84961e-07	1:37168422	N/G	Zm00001d048501	1.33888	1.71248e-11	9:157422874	C/T	Zm00001d009641	-7.05511	0.0372796	8:74062804	G/N	Zm00001d007758	1.10734	2.48785e-11	2:239003612	T/G	Zm00001d042455	-1.09028	1.154e-08	3:168346383	T/G	Zm00001d053964	-9.41849	3.41034e-09	4:244388010	N/T
Zm00001d033867	-8.77899	1.91998e-07	1:276776066	A/N	Zm00001d017798	1.42539	1.7175e-11	5:207066449	T/G	Zm00001d012859	-6.71375	0.0374773	5:1222698	C/T	Zm00001d039702	-2.89072	2.80885e-11	3:12561148	T/C	Zm00001d049662	9.17177	1.37955e-08	4:39072250	A/G	Zm00001d009843	-6.80359	3.49362e-09	8:84728799	N/T
Zm00001d035321	2.02449	1.93305e-07	6:21257141	T/G	Zm00001d027874	1.2999	1.74256e-11	1:16038938	T/C	Zm00001d029886	-4.5734	0.038438	1:92222262	C/N	Zm00001d026335	1.38709	3.1266e-11	10:143747678	A/G	Zm00001d029841	-9.16206	1.477e-08	1:89617860	G/N	Zm00001d027652	1.89411	4.02126e-09	1:10150982	G/T
Zm00001d016155	1.94161	2.11741e-07	5:147482728	A/C	Zm00001d021127	1.35107	1.74982e-11	7:143331228	C/T	Zm00001d040294	-6.32397	0.038438	3:36199256	G/A	Zm00001d022440	-1.07714	3.22478e-11	7:177717202	A/N	Zm00001d020312	-1.2767	1.64612e-08	7:105596765	A/T	Zm00001d044481	1.62163	4.46657e-09	3:229390041	T/A
Zm00001d002239	-8.31907	2.20203e-07	2:8607734	T/N	Zm00001d034679	-1.70749	1.7961e-11	1:299641081	A/G	Zm00001d050923	-2.96983	0.038438	4:131648919	T/C	Zm00001d023272	1.1826	3.38352e-11	10:1805115	C/T	Zm00001d022110	1.69724	1.65205e-08	7:170572232	C/T	Zm00001d039348	-1.05215	4.56576e-09	3:2278013	G/C
Zm00001d024053	-5.07514	2.4217e-07	10:40250692	A/G	Zm00001d023544	-1.07149	1.87524e-11	10:9593146	C/T	Zm00001d046188	6.37393	0.0395776	9:70766290	G/T	Zm00001d028550	7.42716	3.67602e-11	1:38977916	T/C	Zm00001d039640	4.18564	1.73914e-08	3:9896922	A/T	Zm00001d031315	2.54568	4.7965e-09	1:185871535	T/C
Zm00001d034537	-8.75302	2.45008e-07	1:295856273	A/N	Zm00001d006192	1.67871	1.94284e-11	2:201121392	C/G	Zm00001d008549	-6.47423	0.0397887	8:12683617	C/G	Zm00001d049120	1.28578	4.84152e-11	4:16707792	T/G	Zm00001d005231	-6.64812	1.75206e-08	2:164761721	T/C	Zm00001d004168	-9.34654	4.81739e-09	2:88587406	N/T
Zm00001d011997	1.12744	2.47866e-07	8:166101742	T/A	Zm00001d025798	1.9608	1.96536e-11	10:129879203	A/C	Zm00001d037038	-6.1729	0.0413424	6:110015817	A/G	Zm00001d010970	1.98321	4.88542e-11	8:135476074	C/A	Zm00001d006586	-9.11854	1.79337e-08	2:211672610	A/N	Zm00001d017293	1.43786	4.84411e-09	5:192003583	C/T
Zm00001d032114	-1.75635	2.47866e-07	1:213512844	C/T	Zm00001d051394	-10.4524	2.19714e-11	4:157047441	A/N	Zm00001d020834	-8.34227	0.0415554	7:134252468	T/C	Zm00001d034710	-2.24395	4.88753e-11	1:300426079	T/C	Zm00001d005813	-1.33393	1.82303e-08	2:189506230	A/T	Zm00001d052796	-1.47094	4.91884e-09	4:201215094	A/G
Zm00001d025670	-1.68226	2.52848e-07	10:125787829	T/C	Zm00001d047494	3.84254	2.44672e-11	9:132493397	N/C	Zm00001d021188	-1.59361	0.0415554	7:145413756	T/A	Zm00001d052452	1.0063	5.05936e-11	4:190313719	C/T	Zm00001d026532	2.14591	1.8674e-08	10:147798262	T/A	Zm00001d020595	-1.00952	5.36009e-09	7:124133223	G/C
Zm00001d019469	2.42385	2.67343e-07	7:35279762	N/C	Zm00001d025980	4.1027	2.84288e-11	10:135233712	N/G	Zm00001d018145	-8.4498	0.0415554	5:215500278	G/N	Zm00001d037229	1.92611	5.23106e-11	6:116923284	C/T	Zm00001d049313	-1.61855	1.88598e-08	4:25972921	A/G	Zm00001d030285	5.259	5.59043e-09	1:119482286	G/T
Zm00001d006928	-8.69431	2.69641e-07	2:219595871	T/C	Zm00001d026612	3.52249	3.35659e-11	10:148926060	C/A	Zm00001d048138	3.14143	0.0419864	9:150683805	C/T	Zm00001d035954	1.20688	5.53323e-11	6:61885437	A/G	Zm00001d026578	-9.094	1.95398e-08	10:148268507	G/A	Zm00001d028606	1.65243	5.59942e-09	1:40594917	T/C
Zm00001d026391	-1.11576	2.70343e-07	10:144994003	G/C	Zm00001d004190	-2.06228	3.43985e-11	2:90080708	A/G	Zm00001d048492	1.66335	0.0422495	9:157093319	T/G	Zm00001d009954	1.14225	5.87686e-11	8:92226717	A/C	Zm00001d044553	2.74346	2.10234e-08	3:231614117	A/C	Zm00001d053613	1.18103	5.71346e-09	4:236483270	G/C
Zm00001d013257	-1.55761	2.81887e-07	5:7187803	G/A	Zm00001d043084	-10.3565	3.5172e-11	3:188695749	G/N	Zm00001d007396	3.26522	0.0424656	2:230693458	G/A	Zm00001d025031	-1.55783	5.96112e-11	10:100543982	C/G	Zm00001d035883	-9.08495	2.10373e-08	6:58368462	T/N	Zm00001d039632	-9.30038	5.95518e-09	3:9616743	N/A
Zm00001d022109	1.08825	2.84118e-07	7:170560372	T/C	Zm00001d033906	1.52344	3.61187e-11	1:278181587	A/T	Zm00001d002444	1.89954	0.0426191	2:12839441	T/C	Zm00001d002678	-9.90686	6.14329e-11	2:19071943	A/N	Zm00001d049627	-1.40791	2.10458e-08	4:38068613	C/G	Zm00001d031530	-1.41478	6.17649e-09	1:192976685	A/G
Zm00001d034263	1.65946	2.92458e-07	1:288276461	G/A	Zm00001d042505	-1.00603	4.13778e-11	3:170029703	C/G	Zm00001d028947	6.27166	0.043821	1:52517093	T/C	Zm00001d002184	1.58461	6.4833e-11	2:7538713	A/G	Zm00001d022141	-3.15408	2.25053e-08	7:171058981	G/T	Zm00001d002704	2.10341	6.67837e-09	2:19809874	G/A
Zm00001d048632	1.18024	2.9534e-07	4:1774829	G/T	Zm00001d012806	-2.09266	4.16345e-11	5:383153	G/N	Zm00001d015817	-3.42914	0.0439801	5:123620984	T/C	Zm00001d007725	-10.1916	7.2196e-11	2:238219650	A/C	Zm00001d018056	-1.56926	2.27352e-08	5:213279901	G/A	Zm00001d035019	-1.17699	6.70045e-09	6:1974689	A/C
Zm00001d011473	-1.79072	3.09892e-07	8:151507960	G/A	Zm00001d048702	3.17202	4.45438e-11	4:3576448	A/G	Zm00001d047216	-3.08284	0.0464886	9:122522484	G/A	Zm00001d052938	1.80976	7.2196e-11	4:205507672	T/C	Zm00001d049629	-2.30464	2.2779e-08	4:38133983	G/A	Zm00001d013595	-4.0822	6.76933e-09	5:15090608	G/C
Zm00001d048165	8.78417	3.10197e-07	9:151241507	T/C	Zm00001d011246	-5.01832	4.93077e-11	8:144409642	G/A	Zm00001d036440	4.11026	0.0464886	6:88671017	A/G	Zm00001d039471	1.3332	7.45651e-11	3:5160310	T/C	Zm00001d047167	-9.05702	2.29953e-08	9:120749682	C/N	Zm00001d016572	2.0792	6.9792e-09	5:167862033	A/C
Zm00001d011732	-1.85454	3.19556e-07	8:160220476	C/T	Zm00001d021085	-2.16541	5.256e-11	7:142438131	G/A	Zm00001d045387	-2.00271	0.0477252	9:20381391	A/G	Zm00001d008387	7.81347	7.54217e-11	8:6916381	C/A	Zm00001d000046	-9.09288	2.44873e-08	B73V4_CTG182:1051667	C/G	Zm00001d014460	-9.25182	7.30894e-09	5:48329816	N/T
Zm00001d035316	-8.70795	3.22227e-07	6:20922531	T/G	Zm00001d009041	-10.2592	5.85667e-11	8:31182143	C/N	Zm00001d039757	-6.1196	0.0477252	3:14091526	C/N	Zm00001d034077	3.10278	7.75199e-11	1:283422534	T/C	Zm00001d009034	-4.69844	2.45594e-08	8:30868655	A/C	Zm00001d051244	5.81738	7.3181e-09	4:150198334	G/A
Zm00001d042064	8.76526	3.40741e-07	3:149399209	C/T	Zm00001d010243	-1.44089	5.91525e-11	8:105772542	G/A	Zm00001d052075	2.71147	0.0477252	4:178746599	G/T	Zm00001d002871	1.29166	8.10467e-11	2:25171310	C/N	Zm00001d002693	1.46595	2.54946e-08	2:19414229	C/T	Zm00001d029719	3.73355	7.43198e-09	1:84026373	G/A
Zm00001d021653	3.94237	3.48243e-07	7:159155741	G/C	Zm00001d008856	-2.13458	5.92129e-11	8:22781429	C/N	Zm00001d035647	-5.35224	0.0482569	6:38173891	T/N	Zm00001d006158	1.78271	8.10467e-11	2:200053881	C/T	Zm00001d017487	1.31522	2.61047e-08	5:197362786	G/A	Zm00001d033579	-1.8348	8.31046e-09	1:267653745	G/A
Zm00001d032245	1.27167	3.49866e-07	1:218620957	A/C	Zm00001d047449	1.91017	6.04133e-11	9:130536461	N/C	Zm00001d026160	2.3771	0.0484314	10:140066678	C/G	Zm00001d022306	-1.16766	8.52982e-11	7:174841701	A/G	Zm00001d044527	1.83435	2.7103e-08	3:230891670	A/C	Zm00001d008349	-9.21647	9.13484e-09	8:6124588	N/C
Zm00001d019768	-2.76703	3.5201e-07	7:58258376	T/C	Zm00001d023908	-6.59287	6.51434e-11	10:27502351	T/G	Zm00001d036077	-6.17289	0.0488702	6:70919245	G/N	Zm00001d019172	2.27779	8.79153e-11	7:20293819	N/A	Zm00001d047067	-9.01259	2.93003e-08	9:117137563	G/A	Zm00001d006483	-9.18997	9.63678e-09	2:209675268	N/C
Zm00001d043484	6.37461	3.57811e-07	3:201627142	G/A	Zm00001d024291	-5.68655	6.95683e-11	10:62308138	G/T	Zm00001d044863	-6.42719	0.0494441	9:5751478	A/N	Zm00001d045894	1.03205	8.9144e-11	9:46155179	C/N	Zm00001d020297	-1.61395	3.08707e-08	7:104760682	G/C	Zm00001d011168	-1.81797	9.74024e-09	8:141588971	T/G
Zm00001d024035	-8.63215	3.70924e-07	10:38788478	C/N	Zm00001d039541	2.45446	6.97151e-11	3:7733412	A/G	Zm00001d047078	-3.00173	0.0495726	9:117546282	G/A	Zm00001d037983	-10.1328	9.29184e-11	6:144371524	A/N	Zm00001d027484	8.98941	3.18604e-08	1:6299623	G/C	Zm00001d038368	1.4306	9.74024e-09	6:155639177	T/C
Zm00001d008666	-1.77325	3.74488e-07	8:16426363	G/N	Zm00001d045520	3.39568	7.88566e-11	9:25265670	A/C	Zm00001d023580	-5.58822	0.049852	10:10656322	C/T	Zm00001d051116	-1.42544	9.35712e-11	4:143960780	A/C	Zm00001d041746	-8.98769	3.19042e-08	3:135773207	T/N	Zm00001d041634	-1.76991	1.06587e-08	3:130575849	A/T
Zm00001d037275	-1.0652	3.97643e-07	6:119096988	C/T	Zm00001d007802	10.3226	7.89257e-11	2:239888425	G/T	Zm00001d037652	-2.81502	0.049852	6:133049531	N/T	Zm00001d007783	10.1375	9.62406e-11	2:239500437	C/T	Zm00001d037417	3.35542	3.21848e-08	6:124925564	G/A	Zm00001d021253	3.52672	1.18569e-08	7:146958486	G/N
Zm00001d053808	-3.24629	4.09941e-07	4:241457551	A/G	Zm00001d032472	1.85853	8.42907e-11	1:227854336	A/T	Zm00001d036449	-3.33636	0.049852	6:88959299	G/A	Zm00001d008737	-2.16846	9.98358e-11	8:18472748	G/A	Zm00001d013066	2.22057	3.48083e-08	5:4147422	C/T	Zm00001d033004	1.33041	1.21983e-08	1:246674340	T/C
Zm00001d007789	-3.80984	4.24648e-07	2:239778229	N/A	Zm00001d052075	2.73395	8.62007e-11	4:178746599	G/T	Zm00001d018112	-1.56266	0.049852	5:214564342	T/A	Zm00001d053649	1.96099	1.04066e-10	4:238183091	C/T	Zm00001d053395	2.33918	3.71763e-08	4:229171848	N/A	Zm00001d013419	1.25701	1.23849e-08	5:10874355	N/G
Zm00001d005089	2.25276	4.2556e-07	2:157768478	A/G	Zm00001d006361	-1.52097	8.83155e-11	2:205704894	C/T	Zm00001d037483	-1.43717	0.0506874	6:126834559	A/T	Zm00001d023578	-1.18599	1.1525e-10	10:10642005	G/A	Zm00001d038128	3.61483	3.78147e-08	6:148807041	T/C	Zm00001d016744	2.64821	1.26497e-08	5:174761113	G/T
Zm00001d007715	-8.63805	4.25626e-07	2:238062964	A/N	Zm00001d043249	2.57831	8.91874e-11	3:193233343	A/C	Zm00001d008467	-4.78257	0.0506915	8:9619549	G/C	Zm00001d008585	-10.0993	1.17689e-10	8:13621551	T/N	Zm00001d008412	-1.28165	3.79006e-08	8:8060953	C/T	Zm00001d008583	-9.132	1.29479e-08	8:13592316	N/G
Zm00001d009034	-8.63415	4.32867e-07	8:30866212	A/G	Zm00001d034206	1.32248	1.01261e-10	1:286756630	G/A	Zm00001d034085	-5.78752	0.0513411	1:283652414	C/G	Zm00001d033657	-10.0849	1.26218e-10	1:269827576	A/G	Zm00001d047062	-8.91291	4.46355e-08	9:117036447	G/N	Zm00001d043274	2.56146	1.31115e-08	3:194032315	G/A
Zm00001d011246	-3.87463	4.3808e-07	8:144409556	C/T	Zm00001d035199	1.43901	1.08077e-10	6:9598840	G/A	Zm00001d022355	2.72118	0.052249	7:176073246	G/A	Zm00001d037297	-1.32194	1.2955e-10	6:119869682	G/T	Zm00001d017926	1.14065	4.62675e-08	5:210206757	T/G	Zm00001d010235	-1.214	1.35936e-08	8:105392212	G/C
Zm00001d036973	-3.92819	4.64876e-07	6:108032054	A/G	Zm00001d046476	7.54658	1.10169e-10	9:91659614	N/T	Zm00001d007793	-6.12921	0.053037	2:239810391	T/N	Zm00001d014868	-3.40144	1.43473e-10	5:66348491	G/C	Zm00001d040056	1.27475	4.62675e-08	3:25354518	A/G	Zm00001d045759	-9.09883	1.50579e-08	9:37431238	N/G
Zm00001d041593	1.16697	4.71868e-07	3:129044868	G/C	Zm00001d009522	-2.96133	1.12098e-10	8:68814303	C/G	Zm00001d044043	2.8538	0.053037	3:217616193	C/T	Zm00001d018363	2.43353	1.49365e-10	5:219212414	C/T	Zm00001d000053	-8.89561	4.82128e-08	B73V4_CTG182:1234403	A/T	Zm00001d047794	-1.26607	1.50579e-08	9:141971339	N/G
Zm00001d007427	-8.6116	4.95512e-07	2:231464553	T/C	Zm00001d038304	-1.44316	1.12228e-10	6:154053725	T/A	Zm00001d020951	5.49024	0.053037	7:137494127	G/A	Zm00001d026097	2.30642	1.5803e-10	10:138396419	G/A	Zm00001d013092	-1.58834	5.12416e-08	5:4601301	A/G	Zm00001d013012	-2.89855	1.55152e-08	5:3198282	T/C
Zm00001d023534	-2.08074	5.06614e-07	10:9079434	N/C	Zm00001d034555	-1.53775	1.19195e-10	1:296177410	G/N	Zm00001d011688	6.10634	0.0531349	8:158793972	G/A	Zm00001d040309	-1.52963	1.59792e-10	3:37111087	N/G	Zm00001d006274	-1.56731	5.25741e-08	2:203395810	C/N	Zm00001d000222	-3.16295	1.61337e-08	B73V4_CTG26:144430	C/G
Zm00001d025106	4.44257	5.09323e-07	10:104541753	C/A	Zm00001d010300	-3.91553	1.20002e-10	8:108442702	A/N	Zm00001d049440	-6.1729	0.0541895	4:30361275	T/C	Zm00001d021202	3.10174	1.66799e-10	7:145873174	C/T	Zm00001d034432	1.60979	5.41706e-08	1:292893342	A/G	Zm00001d024291	2.59459	1.63124e-08	10:62305919	G/A
Zm00001d003736	-8.59475	5.33949e-07	2:56946879	C/N	Zm00001d035579	1.3562	1.28359e-10	6:34690843	A/C	Zm00001d048507	1.7524	0.0555894	9:157494045	G/A	Zm00001d009953	-10.0048	1.77194e-10	8:92126397	C/N	Zm00001d008581	1.68429	5.53513e-08	8:13548962	C/T	Zm00001d010725	2.07162	1.71448e-08	8:125964549	A/G
Zm00001d012301	-2.41833	5.34484e-07	8:172073234	T/N	Zm00001d044390	2.264	1.28563e-10	3:226837756	N/T	Zm00001d050199	1.97655	0.0568987	4:73084004	C/T	Zm00001d036250	-1.70607	1.81149e-10	6:79854127	T/C	Zm00001d029646	4.08437	5.69641e-08	1:80964114	G/N	Zm00001d020669	-9.05813	1.81836e-08	7:127431378	N/C
Zm00001d014079	-8.6271	5.40072e-07	5:31724112	A/G	Zm00001d037728	1.32644	1.36308e-10	6:135411664	T/A	Zm00001d007709	-2.33998	0.0568987	2:237903682	A/C	Zm00001d002346	-1.56093	1.91369e-10	2:10649289	T/N	Zm00001d012675	1.66899	5.82134e-08	8:178413922	C/A	Zm00001d011700	1.65044	1.81836e-08	8:159172845	A/G
Zm00001d035544	-8.5552	5.42e-07	6:32007612	C/N	Zm00001d007427	-2.5741	1.3836e-10	2:231464154	G/A	Zm00001d019243	-4.53192	0.0580148	7:23656844	C/N	Zm00001d036784	-3.18921	1.9858e-10	6:100806596	A/N	Zm00001d032239	1.77104	5.82488e-08	1:218501389	T/G	Zm00001d046476	-9.07218	1.82318e-08	9:91660786	C/T
Zm00001d026305	-3.05008	5.4829e-07	10:143267598	A/G	Zm00001d038368	-2.21401	1.47867e-10	6:155638322	A/N	Zm00001d034532	-1.60946	0.058176	1:295771500	G/A	Zm00001d006036	1.03979	2.00797e-10	2:195893286	N/G	Zm00001d025482	-8.88249	5.91224e-08	10:120132188	A/N	Zm00001d006621	-1.19207	1.84184e-08	2:212770449	G/A
Zm00001d009144	-8.52384	5.61729e-07	8:39286220	C/N	Zm00001d034768	1.15486	1.49071e-10	1:301676550	T/C	Zm00001d003143	6.38685	0.0582225	2:33544002	A/T	Zm00001d048505	-1.18659	2.12524e-10	9:157486121	A/T	Zm00001d038819	-8.85515	5.99122e-08	6:165192333	T/N	Zm00001d032375	-9.06558	1.90451e-08	1:224464967	G/A
Zm00001d042154	-4.1138	5.61729e-07	3:153987503	C/N	Zm00001d017601	1.94055	1.50614e-10	5:201314022	N/C	Zm00001d007274	2.92853	0.0582225	2:226466023	G/A	Zm00001d041389	-9.96535	2.20167e-10	3:115403999	G/N	Zm00001d019409	-8.86483	6.28362e-08	7:32630871	C/N	Zm00001d010368	-1.12768	1.94879e-08	8:111482031	G/T
Zm00001d019317	-1.42443	5.92413e-07	7:27568065	A/G	Zm00001d054046	1.68714	1.50871e-10	4:245531868	G/C	Zm00001d017335	-6.89655	0.0582225	5:193228809	A/G	Zm00001d043890	-1.19037	2.26447e-10	3:213161480	G/C	Zm00001d051609	8.84368	6.39479e-08	4:164477783	T/C	Zm00001d037813	-9.03769	2.02558e-08	6:138599384	N/G
Zm00001d010733	1.1872	6.23713e-07	8:126285755	A/G	Zm00001d030935	-1.22498	1.51969e-10	1:168023885	C/T	Zm00001d035125	-6.39891	0.0592835	6:6267651	C/N	Zm00001d011913	-1.05489	2.3077e-10	8:164363022	T/C	Zm00001d034630	-1.01508	6.44515e-08	1:298528075	T/C	Zm00001d002511	2.21874	2.02558e-08	2:14412597	T/G
Zm00001d028550	8.09142	6.39996e-07	1:38977916	T/C	Zm00001d018059	-3.391	1.60442e-10	5:213450733	C/T	Zm00001d000178	1.73788	0.0600073	B73V4_CTG181:132698	N/A	Zm00001d015521	-1.22418	2.4653e-10	5:95622109	C/T	Zm00001d013045	2.21928	6.48901e-08	5:3683321	A/N	Zm00001d037562	4.18496	2.02558e-08	6:129546268	C/T
Zm00001d003502	8.58895	6.48116e-07	2:46156493	T/C	Zm00001d006680	-2.43642	1.65889e-10	2:214128066	T/N	Zm00001d016239	6.04883	0.0601948	5:152161548	N/C	Zm00001d027288	2.87481	2.91294e-10	1:1841883	C/T	Zm00001d029102	-1.55249	7.11018e-08	1:58055380	T/A	Zm00001d008720	1.8395	2.03793e-08	8:17728881	A/G
Zm00001d025482	-8.56178	6.71335e-07	10:120132188	A/N	Zm00001d028981	-1.37279	1.70297e-10	1:53456352	G/A	Zm00001d052318	3.17644	0.060608	4:187011882	G/C	Zm00001d016238	-9.89875	3.04515e-10	5:151921279	A/G	Zm00001d009123	-1.74625	7.1774e-08	8:37791957	G/N	Zm00001d037794	1.2457	2.03954e-08	6:137924268	C/T
Zm00001d013360	-1.56826	6.84981e-07	5:9539976	C/T	Zm00001d032114	-1.21324	1.72601e-10	1:213511679	N/C	Zm00001d019760	-5.99375	0.0606976	7:57493348	A/N	Zm00001d011168	-1.95418	3.16879e-10	8:141588971	G/T	Zm00001d024978	-8.80654	7.1774e-08	10:97753237	A/N	Zm00001d002326	1.03503	2.07378e-08	2:10330940	C/G
Zm00001d010235	-1.45679	7.03393e-07	8:105392212	C/G	Zm00001d020399	1.42971	1.74126e-10	7:111337045	C/T	Zm00001d023573	-5.99375	0.0606976	10:10565022	T/N	Zm00001d042453	-1.87789	3.40735e-10	3:168342963	T/G	Zm00001d027271	-8.81543	7.45483e-08	1:1069042	G/A	Zm00001d005231	9.06876	2.15533e-08	2:164761721	T/C
Zm00001d025115	-8.52161	7.0513e-07	10:105046431	A/N	Zm00001d048703	1.83318	1.84793e-10	4:3614910	G/A	Zm00001d010066	-4.30072	0.0610283	8:98054462	C/T	Zm00001d013609	-3.27344	3.50457e-10	5:15316171	C/T	Zm00001d024723	-1.18807	8.90876e-08	10:85129090	T/C	Zm00001d038348	-1.42566	2.32526e-08	6:154954457	T/C
Zm00001d028011	-4.12629	7.22748e-07	1:20292217	C/G	Zm00001d040301	-1.28485	1.88328e-10	3:36558515	T/C	Zm00001d029150	4.58755	0.0610939	1:60631473	T/C	Zm00001d047292	-1.00855	3.60931e-10	9:125675673	A/G	Zm00001d034423	1.24705	9.50459e-08	1:292612753	T/G	Zm00001d019180	3.16508	2.3991e-08	7:20498963	C/T
Zm00001d039534	-1.0271	7.37161e-07	3:7452872	G/A	Zm00001d025644	2.32344	2.09959e-10	10:124861800	A/G	Zm00001d049112	-4.28249	0.0617014	4:16445612	G/A	Zm00001d013319	-1.87834	3.66936e-10	5:8617301	T/G	Zm00001d036401	-8.76167	9.5193e-08	6:86908066	C/G	Zm00001d033396	1.03759	2.40831e-08	1:261791582	C/A
Zm00001d030091	-1.22637	7.45506e-07	1:105035374	G/C	Zm00001d007151	1.31969	2.10047e-10	2:223366029	A/G	Zm00001d013130	-4.52326	0.0621616	5:5228824	C/N	Zm00001d003836	1.53847	3.73816e-10	2:61532122	T/A	Zm00001d040625	2.19417	9.56264e-08	3:54769708	G/A	Zm00001d054065	-1.19731	2.56871e-08	4:245794705	C/T
Zm00001d040193	-1.09966	7.5851e-07	3:31632825	G/C	Zm00001d049718	1.43134	2.10047e-10	4:41325501	A/T	Zm00001d031173	-6.06678	0.0625945	1:180742933	A/N	Zm00001d014256	-9.84527	3.79403e-10	5:38434855	C/N	Zm00001d021054	2.33711	9.71078e-08	7:141615937	C/T	Zm00001d040026	-9.00052	2.57111e-08	3:23369900	A/G
Zm00001d041678	-8.48471	7.62655e-07	3:132996887	A/N	Zm00001d018441	-1.0209	2.11648e-10	5:220904165	T/A	Zm00001d023830	-5.63502	0.0627481	10:23732151	T/N	Zm00001d038128	2.04597	3.9374e-10	6:148807041	T/C	Zm00001d020695	-1.27012	9.71137e-08	7:128802936	T/N	Zm00001d022423	-8.97958	2.57183e-08	7:177355142	N/A
Zm00001d042605	-3.08458	8.44603e-07	3:173346229	A/C	Zm00001d023919	-1.68955	2.20865e-10	10:28240604	C/T	Zm00001d026578	-2.1495	0.0627481	10:148268507	A/G	Zm00001d013960	-1.70653	4.17761e-10	5:26332743	C/T	Zm00001d052200	2.21287	9.76125e-08	4:183163797	G/C	Zm00001d013346	-1.96187	2.59501e-08	5:9052065	C/G
Zm00001d037146	-8.45206	9.03146e-07	6:113934691	C/N	Zm00001d009908	-1.50969	2.23019e-10	8:88820481	T/G	Zm00001d011294	-6.19325	0.0629831	8:146062345	G/N	Zm00001d047938	1.46181	4.44093e-10	9:145761475	A/C	Zm00001d016469	-1.06629	9.76924e-08	5:163446995	C/A	Zm00001d018363	2.23329	2.68399e-08	5:219212414	T/C
Zm00001d017676	8.59949	9.1059e-07	5:203884497	A/T	Zm00001d049120	1.79888	2.24824e-10	4:16707792	T/G	Zm00001d018443	3.53963	0.0648492	5:220934973	T/G	Zm00001d012991	1.52454	6.03446e-10	5:2858015	C/A	Zm00001d008614	-1.93494	1.13923e-07	8:14481912	C/A	Zm00001d007715	-8.95798	2.87706e-08	2:238062964	N/A
Zm00001d037663	1.53938	9.26757e-07	6:133424160	G/A	Zm00001d023724	-10.0025	2.271e-10	10:17273396	C/N	Zm00001d028807	-1.68295	0.064872	1:46964214	C/G	Zm00001d044445	-1.21229	6.15084e-10	3:228254075	T/G	Zm00001d036079	-8.74841	1.14906e-07	6:70992714	G/N	Zm00001d005195	9.00202	2.87706e-08	2:163096034	T/C
Zm00001d019131	8.4693	9.42436e-07	7:18408284	C/T	Zm00001d025866	1.88527	2.271e-10	10:132009420	A/G	Zm00001d027248	4.19842	0.064872	1:328574	N/T	Zm00001d030114	-9.73548	6.46907e-10	1:106840280	C/N	Zm00001d037652	-1.33325	1.14906e-07	6:133048508	G/A	Zm00001d027788	8.98765	2.90644e-08	1:13478828	C/T
Zm00001d012323	-8.45942	9.92852e-07	8:172423979	G/A	Zm00001d033345	-3.69525	2.271e-10	1:259763720	T/G	Zm00001d048832	-7.07367	0.0654273	4:6126593	T/C	Zm00001d013745	-1.97331	6.50266e-10	5:19099566	A/G	Zm00001d036531	-2.66468	1.16356e-07	6:91291463	G/A	Zm00001d008742	4.06021	2.9405e-08	8:18839784	G/A
Zm00001d024560	7.9857	1.01552e-06	10:78246873	G/C	Zm00001d050406	-2.60719	2.39823e-10	4:86376399	G/A	Zm00001d017361	-3.1119	0.065906	5:193663314	G/A	Zm00001d008858	1.80361	6.79461e-10	8:22868979	T/C	Zm00001d036353	-8.69621	1.17522e-07	6:85345178	G/N	Zm00001d028368	-1.28613	3.33666e-08	1:32325194	N/G
Zm00001d046779	-7.96346	1.01871e-06	9:105671283	T/C	Zm00001d001913	-1.14421	2.49005e-10	2:2800010	T/C	Zm00001d018235	-6.76238	0.0661246	5:217143828	T/C	Zm00001d024281	-2.05106	7.07595e-10	10:61486984	G/N	Zm00001d001841	-8.71348	1.17688e-07	2:1704519	C/T	Zm00001d009054	-8.98308	3.92946e-08	8:33468822	N/C
Zm00001d040159	-8.42395	1.0818e-06	3:29654847	A/N	Zm00001d003491	-2.05272	2.81384e-10	2:45881838	T/A	Zm00001d051467	-5.93328	0.0673946	4:159711115	C/N	Zm00001d011764	-2.46932	8.27047e-10	8:161072148	T/C	Zm00001d025253	8.71621	1.21619e-07	10:111402360	A/G	Zm00001d036827	1.44508	3.9762e-08	6:102935017	T/C
Zm00001d036679	1.33743	1.17099e-06	6:97446432	A/G	Zm00001d024343	2.09589	3.11998e-10	10:65885101	T/G	Zm00001d044857	4.27928	0.0674455	9:5518278	C/T	Zm00001d026222	1.57529	8.68661e-10	10:141445592	T/C	Zm00001d000045	-8.70091	1.22072e-07	B73V4_CTG182:953825	G/T	Zm00001d034452	-2.04188	4.39818e-08	1:293403357	A/G
Zm00001d047143	-8.41081	1.1904e-06	9:120017885	C/N	Zm00001d052756	3.22076	3.11998e-10	4:199895296	C/T	Zm00001d031899	-1.90667	0.0676138	1:205992404	G/A	Zm00001d011321	-1.16091	9.1318e-10	8:146619657	C/G	Zm00001d008716	-2.22936	1.34953e-07	8:17624121	C/T	Zm00001d011776	1.30453	4.55204e-08	8:161313432	G/A
Zm00001d007437	8.45132	1.2052e-06	2:231740580	C/A	Zm00001d043126	-1.07681	3.22111e-10	3:189783127	G/N	Zm00001d027324	-2.59137	0.0682062	1:2961417	C/N	Zm00001d050548	-1.86779	9.1318e-10	4:99408068	A/G	Zm00001d038348	1.07923	1.38769e-07	6:154954474	G/A	Zm00001d023267	-4.56055	4.56563e-08	10:1680903	N/T
Zm00001d042255	-8.37363	1.26658e-06	3:157471889	C/N	Zm00001d034630	-1.33167	3.2988e-10	1:298528075	T/C	Zm00001d019768	-6.79723	0.0684782	7:58242392	N/G	Zm00001d034173	-3.6381	9.5931e-10	1:285698235	G/C	Zm00001d007270	-1.30891	1.44485e-07	2:226301027	G/A	Zm00001d031963	1.22871	4.7562e-08	1:208073872	C/A
Zm00001d005535	1.20353	1.27478e-06	2:177655939	G/C	Zm00001d040260	-3.18399	3.32809e-10	3:34385286	T/G	Zm00001d007789	-3.83336	0.0688308	2:239778229	N/A	Zm00001d020046	-1.18036	9.6781e-10	7:88533598	C/A	Zm00001d009840	-1.31874	1.46192e-07	8:84656079	G/A	Zm00001d039822	-5.50934	4.81801e-08	3:15912262	N/G
Zm00001d034511	-1.58714	1.30643e-06	1:295100743	A/C	Zm00001d009888	-2.64487	3.33055e-10	8:87464220	A/T	Zm00001d028873	-6.94277	0.068864	1:49279516	T/C	Zm00001d025171	-1.27061	1.00223e-09	10:107516287	T/G	Zm00001d031042	-4.88034	1.46192e-07	1:174777582	N/C	Zm00001d051861	-1.28756	4.99857e-08	4:172533264	T/C
Zm00001d043856	-8.36562	1.31596e-06	3:212193989	A/N	Zm00001d044185	2.25984	3.50906e-10	3:221308804	G/A	Zm00001d014527	-6.17053	0.0694087	5:51681728	T/N	Zm00001d054034	9.64686	1.07629e-09	4:245349032	T/G	Zm00001d036609	-2.35251	1.56863e-07	6:94237530	G/C	Zm00001d001880	8.84963	5.12497e-08	2:2262626	C/G
Zm00001d041098	2.2527	1.34635e-06	3:97280610	G/A	Zm00001d044877	2.2406	3.50906e-10	9:6282047	G/C	Zm00001d003280	-5.73806	0.0699012	2:38636910	G/N	Zm00001d014122	-1.02358	1.11284e-09	5:33167606	T/C	Zm00001d033840	1.57587	1.7914e-07	1:275467101	C/A	Zm00001d039871	-1.42157	5.20922e-08	3:17288301	T/C
Zm00001d014523	-3.70302	1.37827e-06	5:51497562	T/N	Zm00001d039664	-4.51062	3.53022e-10	3:11337227	C/N	Zm00001d000066	-2.38439	0.0699012	B73V4_CTG10:656303	G/A	Zm00001d034023	1.99838	1.20326e-09	1:281352788	T/G	Zm00001d034388	2.49737	1.8216e-07	1:291663372	A/G	Zm00001d037006	2.4677	5.3714e-08	6:108818919	T/A
Zm00001d003031	2.12244	1.3938e-06	2:29818064	A/G	Zm00001d006382	-1.90835	3.54214e-10	2:206177346	C/T	Zm00001d013439	-6.00153	0.0706675	5:11391654	C/G	Zm00001d014795	-1.23637	1.20716e-09	5:63483595	G/A	Zm00001d032188	-3.65706	1.83503e-07	1:216280776	C/N	Zm00001d012323	-8.88615	5.52582e-08	8:172423858	C/A
Zm00001d031159	-8.35554	1.4008e-06	1:180216615	G/N	Zm00001d048292	1.37732	3.58876e-10	9:154002139	N/T	Zm00001d052699	4.08442	0.0706675	4:198047926	N/A	Zm00001d019394	-1.72541	1.21073e-09	7:31625980	T/C	Zm00001d034421	-8.59184	1.88066e-07	1:292489951	G/N	Zm00001d046596	-1.95075	5.65653e-08	9:97904416	C/A
Zm00001d017274	1.58665	1.40499e-06	5:191418931	G/A	Zm00001d011159	1.19695	3.68995e-10	8:141235512	A/T	Zm00001d005030	4.41468	0.0707637	2:154831435	G/T	Zm00001d047046	1.84142	1.23893e-09	9:116597276	C/T	Zm00001d047367	8.3528	1.95824e-07	9:127877930	G/A	Zm00001d035659	-8.83214	5.65653e-08	6:39829518	G/C
Zm00001d044629	3.59005	1.40777e-06	3:233610953	A/G	Zm00001d046468	1.98632	4.67708e-10	9:91365541	G/A	Zm00001d006608	-6.72791	0.0714048	2:212464221	C/G	Zm00001d048077	-4.84709	1.2902e-09	9:149409450	N/G	Zm00001d023534	-1.93086	1.99392e-07	10:9079434	N/C	Zm00001d048101	-1.35384	5.78149e-08	9:150201940	A/C
Zm00001d007067	-1.347	1.4213e-06	2:221307402	A/G	Zm00001d029511	-4.05181	4.81635e-10	1:73862007	N/A	Zm00001d046940	-5.95216	0.0714078	9:111958036	C/T	Zm00001d036827	1.96154	1.3427e-09	6:102935017	C/T	Zm00001d020088	-1.72262	2.08365e-07	7:91062749	C/T	Zm00001d036835	-8.80026	5.81632e-08	6:103313007	N/T
Zm00001d047387	-8.34101	1.47567e-06	9:128438169	A/N	Zm00001d016818	-9.83105	5.0907e-10	5:177141690	C/N	Zm00001d019322	-6.37234	0.07204	7:27771446	A/N	Zm00001d013492	-1.73216	1.52557e-09	5:12694833	G/N	Zm00001d006179	6.24485	2.11943e-07	2:200783033	G/T	Zm00001d029009	-3.11465	6.14496e-08	1:54626826	T/C
Zm00001d043971	-8.33457	1.47794e-06	3:215393165	C/N	Zm00001d033840	1.75946	5.28227e-10	1:275467101	C/A	Zm00001d006570	-5.10125	0.07204	2:211208587	A/N	Zm00001d041474	-9.56562	1.5404e-09	3:122399187	C/G	Zm00001d019659	-8.55925	2.16359e-07	7:48430265	C/N	Zm00001d051974	-4.4229	6.44121e-08	4:175666741	G/A
Zm00001d026458	1.22509	1.49405e-06	10:146242050	G/A	Zm00001d012969	-2.26064	5.36926e-10	5:2469090	C/T	Zm00001d019394	2.40004	0.0720474	7:31626112	G/A	Zm00001d019659	-9.56603	1.64527e-09	7:48430265	C/N	Zm00001d024004	-1.84827	2.18185e-07	10:35858908	C/G	Zm00001d014897	-8.8015	6.47318e-08	5:67135166	T/A
Zm00001d042979	3.36181	1.52057e-06	3:185650150	T/C	Zm00001d020543	1.53106	5.37746e-10	7:121726563	C/T	Zm00001d018363	-2.62543	0.0722032	5:219212414	T/C	Zm00001d039541	2.33904	1.68547e-09	3:7733412	A/G	Zm00001d018233	-1.12367	2.1987e-07	5:217111808	N/G	Zm00001d017067	-1.02162	6.85373e-08	5:184308428	A/G
Zm00001d047998	-1.46166	1.58072e-06	9:147612849	C/A	Zm00001d036318	3.31541	5.48875e-10	6:83999084	N/A	Zm00001d046559	-6.22654	0.0723318	9:95956607	T/N	Zm00001d047013	1.5149	1.70321e-09	9:115242551	A/G	Zm00001d036724	-8.58023	2.1987e-07	6:99056672	T/C	Zm00001d015986	-2.4157	6.99873e-08	5:136928446	C/T
Zm00001d018669	1.2797	1.59746e-06	7:2254127	C/T	Zm00001d046952	2.57242	5.55823e-10	9:112605377	N/C	Zm00001d040614	4.99687	0.0728205	3:54003114	C/G	Zm00001d041136	-9.5259	1.77986e-09	3:99760006	C/N	Zm00001d012709	8.55194	2.33014e-07	8:179052000	G/A	Zm00001d039189	-1.09326	7.00676e-08	6:172200898	G/T
Zm00001d049276	1.18864	1.73961e-06	4:24151772	C/A	Zm00001d026083	-9.82157	5.97646e-10	10:138055496	A/N	Zm00001d011947	-6.06681	0.0735996	8:164908709	G/N	Zm00001d053901	-1.64908	1.7899e-09	4:243354114	A/G	Zm00001d016972	-1.43657	2.37195e-07	5:181704982	A/T	Zm00001d004162	-8.75826	7.00713e-08	2:88162113	N/C
Zm00001d012672	-2.01145	1.75349e-06	8:178362482	C/N	Zm00001d042746	2.47666	6.22529e-10	3:178831755	T/C	Zm00001d029606	-6.34107	0.0735996	1:78909912	A/N	Zm00001d035774	1.61282	1.80922e-09	6:47429691	T/C	Zm00001d029733	8.54122	2.41173e-07	1:84357848	T/C	Zm00001d002317	1.15317	7.06313e-08	2:10172094	C/A
Zm00001d010818	1.34759	1.88997e-06	8:128726473	T/C	Zm00001d023587	9.99705	6.53625e-10	10:10862327	T/G	Zm00001d051890	2.30193	0.0735996	4:173809947	G/A	Zm00001d023356	-2.7341	1.9477e-09	10:4054231	G/N	Zm00001d035715	-8.54173	2.43762e-07	6:42373147	G/N	Zm00001d039576	1.72096	7.17975e-08	3:8207402	A/G
Zm00001d023901	2.51769	2.01309e-06	10:27251843	T/C	Zm00001d039120	2.35596	6.84865e-10	6:170412305	N/A	Zm00001d049716	1.89154	0.0750395	4:41318409	C/T	Zm00001d051671	1.53456	2.00171e-09	4:166250935	C/A	Zm00001d003659	-1.1008	2.43937e-07	2:52839444	T/C	Zm00001d026296	1.06777	7.7043e-08	10:143159159	G/C
Zm00001d032371	-8.26076	2.14113e-06	1:224164091	C/N	Zm00001d023914	-1.06913	7.28837e-10	10:27984051	G/A	Zm00001d021005	-6.23794	0.0750395	7:140104256	G/N	Zm00001d026295	-9.51541	2.02622e-09	10:143134146	T/C	Zm00001d005298	-1.5829	2.44073e-07	2:168387544	G/T	Zm00001d032689	-8.7329	7.91331e-08	1:234497707	N/C
Zm00001d025866	1.4611	2.21206e-06	10:132009420	A/G	Zm00001d052677	-9.58052	7.65172e-10	4:197013845	G/N	Zm00001d019387	-5.94138	0.0750395	7:31269761	A/G	Zm00001d017067	-1.05768	2.06379e-09	5:184308428	G/A	Zm00001d003257	-1.1211	2.63938e-07	2:38091675	G/A	Zm00001d045340	-2.48617	8.70566e-08	9:19217331	A/G
Zm00001d047303	8.27618	2.31446e-06	9:126074866	A/G	Zm00001d016465	-1.80422	7.73665e-10	5:163308191	T/G	Zm00001d002465	-5.87578	0.0750395	2:13315979	C/T	Zm00001d024509	-3.18463	2.07942e-09	10:74929562	A/T	Zm00001d033051	-8.50623	2.65483e-07	1:248677068	G/N	Zm00001d007776	1.14745	8.78096e-08	2:239403824	T/C
Zm00001d033303	-7.8085	2.34576e-06	1:258170261	G/N	Zm00001d028417	-1.17991	8.28155e-10	1:34216533	A/G	Zm00001d041425	-5.23171	0.0750395	3:118828586	T/G	Zm00001d006586	-9.49578	2.08065e-09	2:211672610	A/N	Zm00001d003935	-1.48504	2.70872e-07	2:70122535	C/A	Zm00001d043855	-2.24474	9.19856e-08	3:212185997	C/G
Zm00001d012635	-8.2744	2.59125e-06	8:177549642	A/C	Zm00001d034772	-9.68914	1.03097e-09	1:301741929	A/N	Zm00001d044608	1.7778	0.0752909	3:233328769	G/A	Zm00001d012891	-1.60369	2.15748e-09	5:1625108	T/A	Zm00001d027288	2.37397	2.71276e-07	1:1841883	C/T	Zm00001d038894	-1.1841	9.30734e-08	6:166585458	G/A
Zm00001d042137	-2.46341	2.61943e-06	3:153104833	C/N	Zm00001d038529	-2.60503	1.03707e-09	6:159353535	T/A	Zm00001d034028	1.57868	0.0759745	1:281462221	C/T	Zm00001d039971	1.09089	2.2908e-09	3:21174777	G/A	Zm00001d004448	-1.19116	2.72145e-07	2:112706738	T/C	Zm00001d021789	-4.63034	9.48326e-08	7:163021030	N/G
Zm00001d048634	-1.67602	2.68306e-06	4:1847519	G/A	Zm00001d006861	4.00442	1.05796e-09	2:218046412	G/T	Zm00001d024248	1.84441	0.0759745	10:59442799	C/T	Zm00001d007389	-9.53162	2.31415e-09	2:230475442	A/N	Zm00001d029762	1.14759	3.02735e-07	1:86130511	C/T	Zm00001d012754	-8.78844	9.48326e-08	8:179865513	N/G
Zm00001d007630	1.90572	2.72141e-06	2:236502426	A/G	Zm00001d044527	1.57397	1.07433e-09	3:230891728	A/G	Zm00001d016651	-2.7543	0.0759745	5:171268325	G/T	Zm00001d034516	-1.6311	2.31415e-09	1:295472957	A/G	Zm00001d021653	-4.00014	3.10588e-07	7:159155741	C/G	Zm00001d024867	8.56391	9.5991e-08	10:91365147	A/C
Zm00001d024981	-8.20662	2.73952e-06	10:97873884	C/N	Zm00001d024281	-1.97155	1.08042e-09	10:61486984	T/N	Zm00001d034309	-6.00675	0.0761766	1:288957282	T/N	Zm00001d020686	-1.85446	2.3586e-09	7:128315606	G/T	Zm00001d007437	-4.91021	3.11014e-07	2:231740457	A/N	Zm00001d003742	1.64511	9.61349e-08	2:56996605	T/G
Zm00001d045784	3.32967	2.74057e-06	9:38917398	T/C	Zm00001d030266	-2.02378	1.08131e-09	1:117688784	T/N	Zm00001d011604	-6.18233	0.0773935	8:155677417	A/N	Zm00001d034341	1.14412	2.44617e-09	1:290244649	G/T	Zm00001d035481	8.49101	3.12458e-07	6:28893019	G/T	Zm00001d013301	1.23531	1.07647e-07	5:8066240	A/T
Zm00001d023329	5.37539	2.78351e-06	10:3506871	G/T	Zm00001d043655	1.46031	1.08131e-09	3:206110013	C/T	Zm00001d031993	-6.06936	0.0786321	1:208983508	C/T	Zm00001d041127	1.05136	2.48032e-09	3:99309730	A/C	Zm00001d007825	1.81644	3.18712e-07	2:240364521	G/A	Zm00001d037092	-8.66937	1.0774e-07	6:111878377	N/A
Zm00001d047986	1.80263	3.1601e-06	9:147262628	C/T	Zm00001d040563	-9.70282	1.09422e-09	3:50101759	C/N	Zm00001d018843	-7.66891	0.0786632	7:7095743	N/A	Zm00001d010044	1.2864	2.5093e-09	8:96676309	T/G	Zm00001d028597	-1.91285	3.6171e-07	1:40256443	C/T	Zm00001d019481	1.24086	1.09767e-07	7:36306909	A/C
Zm00001d053649	2.12673	3.35483e-06	4:238183091	C/T	Zm00001d011923	-1.22622	1.10165e-09	8:164679769	G/A	Zm00001d047456	-5.94138	0.0813748	9:130789620	C/T	Zm00001d008725	-9.44452	2.55648e-09	8:17922308	C/N	Zm00001d040026	2.90128	3.65474e-07	3:23369868	G/T	Zm00001d009377	-1.05816	1.12163e-07	8:61079034	A/G
Zm00001d026293	1.21136	3.46286e-06	10:143077643	G/N	Zm00001d023801	1.84987	1.16795e-09	10:22188899	C/A	Zm00001d002046	-2.71251	0.0813748	2:4937656	A/T	Zm00001d040684	2.16989	2.60939e-09	3:58041254	G/T	Zm00001d023552	-8.43842	3.74069e-07	10:9848977	T/N	Zm00001d020112	-8.65213	1.12309e-07	7:92833084	N/G
Zm00001d032670	1.53104	3.56409e-06	1:233740650	G/A	Zm00001d044667	1.18156	1.22633e-09	3:234428188	N/A	Zm00001d012160	2.84219	0.0815993	8:169176401	T/G	Zm00001d000222	-3.21024	2.79018e-09	B73V4_CTG26:144430	G/C	Zm00001d006885	1.08528	3.92258e-07	2:218538310	T/C	Zm00001d011328	-8.66285	1.16458e-07	8:146856074	N/G
Zm00001d015914	-8.19295	3.61347e-06	5:130950579	C/T	Zm00001d051178	-2.31625	1.35923e-09	4:147346306	G/T	Zm00001d038163	-2.92949	0.0817401	6:150031341	G/A	Zm00001d032261	-2.56641	2.82703e-09	1:219338523	C/N	Zm00001d015327	-3.85689	3.97909e-07	5:84631253	G/A	Zm00001d015328	2.71125	1.16458e-07	5:84703685	A/G
Zm00001d013301	1.05558	3.62241e-06	5:8066240	T/A	Zm00001d017204	1.25349	1.45778e-09	5:188800207	C/G	Zm00001d012675	-2.08141	0.0824941	8:178413922	A/C	Zm00001d017853	1.90975	2.86441e-09	5:208842284	G/A	Zm00001d003990	3.70927	3.98889e-07	2:74067107	G/A	Zm00001d036825	-8.64403	1.17878e-07	6:102825082	T/G
Zm00001d023343	-8.1785	3.63651e-06	10:3825053	T/A	Zm00001d007366	-2.19635	1.54872e-09	2:229771546	A/N	Zm00001d028410	5.92302	0.0824941	1:33850612	C/G	Zm00001d050673	-9.42245	3.06718e-09	4:114814549	C/N	Zm00001d043522	8.40035	4.06431e-07	3:202709521	C/A	Zm00001d008839	-1.26349	1.23656e-07	8:22128314	A/G
Zm00001d044748	4.23144	3.64989e-06	9:1120726	N/G	Zm00001d026321	-2.52164	1.59136e-09	10:143571157	C/T	Zm00001d034460	-5.8701	0.0831107	1:293621027	T/N	Zm00001d039029	-1.11485	3.25304e-09	6:168918424	G/A	Zm00001d017189	-8.46538	4.13164e-07	5:188349620	N/C	Zm00001d013609	-2.42363	1.27934e-07	5:15315385	N/T
Zm00001d030328	-1.64435	3.67956e-06	1:122696384	C/A	Zm00001d036206	3.35726	1.64422e-09	6:77082328	N/T	Zm00001d048143	1.79361	0.0832673	9:150812762	C/A	Zm00001d002132	-5.83181	3.40803e-09	2:6436844	A/N	Zm00001d025763	1.71381	4.13164e-07	10:128651819	G/A	Zm00001d032386	1.52555	1.28523e-07	1:225027946	G/A
Zm00001d047688	-8.24098	3.67956e-06	9:139361865	C/N	Zm00001d034341	1.45361	1.67405e-09	1:290244695	A/G	Zm00001d041392	2.45772	0.0832673	3:115690230	A/T	Zm00001d023630	1.46264	3.50424e-09	10:12788488	A/G	Zm00001d038481	-3.51263	4.60183e-07	6:158358359	A/G	Zm00001d034077	4.17751	1.39633e-07	1:283422534	C/T
Zm00001d010936	-2.13172	3.84172e-06	8:134115092	T/N	Zm00001d009445	-1.20599	1.90975e-09	8:64739716	A/C	Zm00001d023311	-4.59809	0.0835078	10:2746698	T/N	Zm00001d010275	1.3731	3.59587e-09	8:107054065	G/A	Zm00001d024509	-3.14198	4.69194e-07	10:74929562	A/T	Zm00001d050673	-8.61612	1.39978e-07	4:114814549	N/C
Zm00001d017831	-5.96603	3.90666e-06	5:208058162	C/N	Zm00001d005238	-1.11262	1.97977e-09	2:165156742	T/A	Zm00001d054013	-4.31235	0.0862489	4:245162321	A/G	Zm00001d015527	-2.20237	3.85142e-09	5:96005514	T/C	Zm00001d038122	-8.13651	4.76149e-07	6:148671159	T/N	Zm00001d050567	1.7351	1.51941e-07	4:101327158	G/A
Zm00001d036449	-3.20573	3.90666e-06	6:88959299	G/A	Zm00001d012098	2.67199	2.06766e-09	8:168223784	C/T	Zm00001d026300	3.61973	0.0892129	10:143197965	G/A	Zm00001d032239	-5.7704	3.87893e-09	1:218501389	T/N	Zm00001d032724	3.45764	4.86038e-07	1:236120176	C/T	Zm00001d041136	-3.88226	1.54409e-07	3:99757840	G/C
Zm00001d041672	-1.81307	3.90666e-06	3:132881567	C/G	Zm00001d045379	1.29203	2.06766e-09	9:20172992	A/C	Zm00001d034901	2.12168	0.0892129	1:305156082	C/T	Zm00001d006419	-1.96676	3.88923e-09	2:207348593	A/G	Zm00001d039029	-1.00435	4.89884e-07	6:168918424	G/A	Zm00001d007610	-1.60077	1.54409e-07	2:236215260	C/T
Zm00001d032590	-8.12816	3.96057e-06	1:231432680	G/N	Zm00001d000222	3.08394	2.19869e-09	B73V4_CTG26:147669	G/C	Zm00001d037899	1.57638	0.0892129	6:141472098	A/G	Zm00001d043160	1.26216	4.13981e-09	3:190374576	G/N	Zm00001d008376	-1.22664	5.16113e-07	8:6705177	T/A	Zm00001d043522	-8.57699	1.57836e-07	3:202709521	N/A
Zm00001d048077	-8.12881	4.14324e-06	9:149411675	T/C	Zm00001d007183	-1.19661	2.30994e-09	2:224007237	T/G	Zm00001d045958	-6.01202	0.0892129	9:49772294	G/N	Zm00001d006455	1.17233	4.15855e-09	2:208748750	G/A	Zm00001d020033	-3.77036	5.42907e-07	7:87293741	G/C	Zm00001d010894	-1.1323	1.60717e-07	8:132436038	N/C
Zm00001d018603	2.0474	4.14952e-06	7:560104	G/T	Zm00001d025174	1.28561	2.42791e-09	10:107649753	N/T	Zm00001d041343	-1.9649	0.0892129	3:113593655	T/C	Zm00001d018969	-1.72873	4.27713e-09	7:11060533	G/A	Zm00001d045044	2.42413	5.45362e-07	9:10944659	G/C	Zm00001d039330	-1.49089	1.61344e-07	3:1992954	G/A
Zm00001d033468	-1.54862	4.1596e-06	1:263524113	A/G	Zm00001d001966	3.12031	2.43594e-09	2:3610186	N/T	Zm00001d037070	-5.81	0.0914606	6:111357165	C/N	Zm00001d009418	-1.2405	4.38127e-09	8:63656641	A/G	Zm00001d051674	1.09807	5.4651e-07	4:166297537	A/C	Zm00001d022340	-8.57761	1.61847e-07	7:175738751	N/C
Zm00001d009707	-3.00483	4.43055e-06	8:77013220	T/C	Zm00001d008752	-1.2498	2.43594e-09	8:18999873	C/N	Zm00001d023511	-6.36815	0.0920105	10:8209446	C/T	Zm00001d019062	-1.15467	4.41968e-09	7:14880658	G/N	Zm00001d035468	4.81497	5.56288e-07	6:28113879	N/A	Zm00001d040260	2.36235	1.67653e-07	3:34385286	T/G
Zm00001d019062	-1.50249	4.44295e-06	7:14880658	A/N	Zm00001d012145	3.02393	2.43594e-09	8:168874995	N/T	Zm00001d038849	-2.41326	0.0921555	6:165832465	G/T	Zm00001d030995	-1.73879	4.42757e-09	1:172452834	G/T	Zm00001d042541	2.46089	5.67186e-07	3:171421934	A/G	Zm00001d008342	1.15926	1.67727e-07	8:5859856	G/C
Zm00001d034208	-8.07111	4.47892e-06	1:286841927	G/N	Zm00001d016972	-1.89717	2.69677e-09	5:181704982	A/T	Zm00001d038003	3.98715	0.0921555	6:144814108	T/C	Zm00001d048492	-2.09979	4.42757e-09	9:157093319	G/T	Zm00001d041678	-8.34837	6.00519e-07	3:132996887	A/N	Zm00001d019054	-3.08594	1.682e-07	7:14303090	N/T
Zm00001d034903	8.09847	4.55444e-06	1:305188852	T/C	Zm00001d018511	-1.37703	2.77594e-09	5:222127533	A/T	Zm00001d027811	-2.17608	0.0922551	1:14313345	A/G	Zm00001d044555	6.78092	4.43845e-09	3:231674552	T/C	Zm00001d004966	-4.13752	6.29998e-07	2:150963005	N/T	Zm00001d034385	-3.47805	1.70321e-07	1:291512989	A/G
Zm00001d013079	-1.78379	4.56634e-06	5:4422472	A/G	Zm00001d039993	3.29682	3.21771e-09	3:22154520	T/C	Zm00001d000029	-1.47581	0.0938954	B73V4_CTG182:113386	C/T	Zm00001d054046	1.48061	4.61759e-09	4:245531868	G/C	Zm00001d005779	-8.33507	6.71859e-07	2:188011858	N/A	Zm00001d048512	1.03003	1.71597e-07	9:157597474	A/G
Zm00001d050344	-8.1376	4.61208e-06	4:82553499	T/C	Zm00001d009912	-1.84288	3.29768e-09	8:89305912	G/N	Zm00001d043683	-5.13104	0.0949132	3:207237162	C/T	Zm00001d045759	-9.31473	4.6575e-09	9:37431238	G/N	Zm00001d023376	-8.30308	6.74167e-07	10:4273342	G/N	Zm00001d041873	-4.80987	1.78614e-07	3:141735275	N/A
Zm00001d028232	1.47611	4.7254e-06	1:27413950	C/T	Zm00001d052893	2.16176	3.29771e-09	4:203854183	T/C	Zm00001d039871	1.61196	0.0952782	3:17288351	A/G	Zm00001d009941	1.23861	4.79204e-09	8:91082202	T/C	Zm00001d032605	-1.74319	7.20538e-07	1:231856611	T/N	Zm00001d019733	-1.96827	1.79973e-07	7:54457025	C/A
Zm00001d024343	1.75214	4.78116e-06	10:65885101	T/N	Zm00001d024053	-6.91691	3.48164e-09	10:40250692	A/G	Zm00001d029215	3.11126	0.0952782	1:62729924	G/A	Zm00001d008430	1.08553	4.894e-09	8:8611011	A/N	Zm00001d027248	-8.02139	7.36735e-07	1:328574	T/N	Zm00001d011009	-8.53709	1.86798e-07	8:136547659	N/C
Zm00001d037163	-1.27903	4.81275e-06	6:114526945	T/C	Zm00001d039683	1.62955	3.48164e-09	3:11818029	A/T	Zm00001d033530	7.53379	0.0952782	1:265934336	N/G	Zm00001d045534	-1.089	5.20091e-09	9:25743641	C/N	Zm00001d009597	1.23067	7.65928e-07	8:72396369	C/A	Zm00001d009840	1.31603	1.9132e-07	8:84656079	G/A
Zm00001d047640	-2.75305	5.56119e-06	9:137873052	G/C	Zm00001d038773	-1.37654	3.71957e-09	6:164182959	C/T	Zm00001d027719	-5.87861	0.0952782	1:12104611	T/C	Zm00001d044527	1.52438	5.48727e-09	3:230891670	A/C	Zm00001d038982	-2.06881	7.72455e-07	6:168197962	A/G	Zm00001d043540	-2.29448	1.93623e-07	3:203327513	N/T
Zm00001d010339	-8.05128	5.67374e-06	8:110343525	C/N	Zm00001d041267	-1.6149	3.72016e-09	3:109160477	A/T	Zm00001d021668	-2.41272	0.0954595	7:159573705	C/T	Zm00001d016941	1.42614	5.6805e-09	5:180625354	T/C	Zm00001d051650	1.37262	7.74876e-07	4:165706010	T/C	Zm00001d020033	6.2459	1.97624e-07	7:87293741	G/C
Zm00001d015011	-8.04342	5.68932e-06	5:72065142	C/N	Zm00001d044517	2.17133	3.85619e-09	3:230724212	C/A	Zm00001d031940	2.15134	0.0963556	1:207529114	C/G	Zm00001d048481	-1.83063	6.01709e-09	9:157032977	G/C	Zm00001d040449	1.06903	7.89317e-07	3:43825414	C/T	Zm00001d049507	-1.06323	1.98297e-07	4:32695183	T/C
Zm00001d008649	-8.04556	5.69225e-06	8:15902755	G/N	Zm00001d034388	4.22532	3.92245e-09	1:291663716	G/A	Zm00001d004220	5.85754	0.0965998	2:92825058	T/A	Zm00001d010599	-2.11917	6.06431e-09	8:121491872	T/G	Zm00001d049453	-8.26163	8.08613e-07	4:30720049	A/N	Zm00001d008749	1.57203	2.00381e-07	8:18951942	T/C
Zm00001d039670	1.00695	5.71111e-06	3:11502517	G/T	Zm00001d044441	2.55826	4.01267e-09	3:228213552	G/A	Zm00001d009503	5.22198	0.0971553	8:67747526	G/T	Zm00001d026334	-1.42891	6.20788e-09	10:143652669	G/A	Zm00001d017117	1.81778	8.19586e-07	5:185973965	A/C	Zm00001d017387	-8.57015	2.22486e-07	5:194094564	N/T
Zm00001d021789	-7.53241	5.95987e-06	7:163021030	G/N	Zm00001d020225	-1.89406	4.14554e-09	7:100916453	A/G	Zm00001d030133	-1.82999	0.0974597	1:108283709	C/T	Zm00001d044553	3.79402	6.4162e-09	3:231614117	A/C	Zm00001d048539	-1.13312	8.24793e-07	9:158102671	G/C	Zm00001d049251	1.03815	2.28392e-07	4:22918642	G/A
Zm00001d014868	-8.14554	5.96597e-06	5:66348491	G/C	Zm00001d011966	2.91879	4.20211e-09	8:165296807	C/A	Zm00001d029719	3.9288	0.0974597	1:84035669	C/T	Zm00001d051609	9.28568	6.78924e-09	4:164477783	T/C	Zm00001d006419	-2.09158	8.74853e-07	2:207348815	N/T	Zm00001d052929	-1.55018	2.32958e-07	4:205240855	G/A
Zm00001d053881	-8.03259	6.06654e-06	4:242881200	A/N	Zm00001d041556	-1.44989	4.23255e-09	3:127114005	A/G	Zm00001d031835	-3.23801	0.0976269	1:203191959	G/A	Zm00001d013360	-1.42623	6.89174e-09	5:9539976	C/T	Zm00001d024510	-1.209	8.93105e-07	10:74930396	A/G	Zm00001d034633	-1.48871	2.40635e-07	1:298548968	T/G
Zm00001d028205	-1.5642	6.13095e-06	1:26182324	C/T	Zm00001d043601	2.85209	4.86541e-09	3:204885683	G/C	Zm00001d045386	-5.738	0.0976269	9:20256024	C/N	Zm00001d035649	-1.22468	7.06886e-09	6:38355281	C/T	Zm00001d039483	-2.12092	9.13782e-07	3:5499790	A/N	Zm00001d008907	-2.2881	2.43561e-07	8:24732021	C/N
Zm00001d023243	-1.32891	6.24018e-06	10:1295466	T/G	Zm00001d010275	1.33562	5.20945e-09	8:107054065	G/A	Zm00001d025539	-2.42247	0.0976269	10:121728163	T/C	Zm00001d013531	-3.14465	7.08849e-09	5:13746567	G/C	Zm00001d042582	-1.31103	9.35542e-07	3:172735030	C/T	Zm00001d053649	1.86196	2.46315e-07	4:238183091	T/C
Zm00001d020312	-2.23519	6.31248e-06	7:105597283	T/A	Zm00001d011732	-1.77726	5.25363e-09	8:160220476	C/T	Zm00001d030936	5.38447	0.097851	1:168183038	C/T	Zm00001d040695	1.19548	7.16593e-09	3:58718095	T/G	Zm00001d019794	-8.29437	9.39927e-07	7:62171306	G/N	Zm00001d012168	-1.00009	2.50614e-07	8:169391696	C/T
Zm00001d031733	5.18872	6.34237e-06	1:200068737	C/A	Zm00001d003502	9.50144	5.86699e-09	2:46156493	T/C	Zm00001d024482	-5.66225	0.098834	10:73562920	G/N	Zm00001d038268	-9.21697	7.33805e-09	6:152782095	T/N	Zm00001d033805	7.94759	9.7135e-07	1:274230763	G/C	Zm00001d008577	-8.46628	2.55099e-07	8:13397317	N/G
Zm00001d016892	1.03437	6.52747e-06	5:179466732	G/A	Zm00001d039914	1.24108	5.94103e-09	3:19238102	G/A	Zm00001d029850	-6.10726	0.098834	1:89959374	G/A	Zm00001d033640	2.64247	7.3418e-09	1:269342915	G/T	Zm00001d023323	-2.10528	9.80962e-07	10:3287629	N/T	Zm00001d002797	-1.24092	2.59026e-07	2:22936425	G/A
Zm00001d042746	1.92771	6.83966e-06	3:178831755	T/C	Zm00001d013031	-2.87583	6.03951e-09	5:3486326	T/A	Zm00001d045529	-2.46394	0.098834	9:25602312	A/G	Zm00001d048101	-1.41895	8.00953e-09	9:150201940	C/A	Zm00001d020720	-3.88898	9.96329e-07	7:130092218	G/N	Zm00001d022440	-1.68245	2.59026e-07	7:177716987	C/T
Zm00001d027233	8.02779	7.10966e-06	1:112382	A/G	Zm00001d011992	1.07335	6.10754e-09	8:166019173	G/A	Zm00001d023531	-2.45396	0.098834	10:8869623	A/G	Zm00001d023582	1.60737	8.08851e-09	10:10762669	G/A	Zm00001d034998	1.60859	9.99435e-07	6:1387159	C/T	Zm00001d011478	1.77067	3.02689e-07	8:151705798	A/G
Zm00001d041979	1.20213	7.17743e-06	3:146473559	G/C	Zm00001d036547	-9.34529	6.12105e-09	6:91590961	T/C	Zm00001d037977	-4.76576	0.098834	6:143976335	T/N	Zm00001d017601	-1.87385	8.52748e-09	5:201316585	A/G	Zm00001d011680	-1.09494	1.03747e-06	8:158512379	A/G	Zm00001d008537	-8.44332	3.07548e-07	8:12065050	N/A
Zm00001d018127	-1.83787	7.37167e-06	5:214791900	T/G	Zm00001d047477	1.18726	6.24885e-09	9:131427944	G/A	Zm00001d033402	6.40718	0.098834	1:261930458	G/A	Zm00001d023384	5.73336	8.93929e-09	10:4335192	A/T	Zm00001d034241	-1.71734	1.05553e-06	1:287664081	C/T	Zm00001d013319	-1.95579	3.09521e-07	5:8617301	G/T
Zm00001d027576	8.05046	7.45063e-06	1:8336170	A/G	Zm00001d050884	2.24819	6.71763e-09	4:128323638	C/T	Zm00001d024602	-2.2287	0.0992274	10:80085101	C/T	Zm00001d038620	-1.50596	9.03168e-09	6:161061329	G/T	Zm00001d004591	-8.21997	1.11301e-06	2:120681805	A/T	Zm00001d009743	1.1202	3.09521e-07	8:79020962	C/T
Zm00001d017986	-2.92201	7.47646e-06	5:211406656	G/A	Zm00001d052992	1.3233	7.9676e-09	4:207905746	C/T						Zm00001d043997	-1.7896	9.39793e-09	3:216109636	A/C	Zm00001d002600	-8.19245	1.11541e-06	2:16448239	A/N	Zm00001d029740	1.59811	3.09521e-07	1:84849196	A/G
Zm00001d032472	1.40034	7.665e-06	1:227854336	A/T	Zm00001d024770	2.43463	8.01836e-09	10:87265785	A/G						Zm00001d003016	-2.65177	9.65558e-09	2:29541189	N/G	Zm00001d034263	1.0727	1.12286e-06	1:288276461	G/A	Zm00001d038546	1.01644	3.16605e-07	6:159662091	A/C
Zm00001d016838	-1.0846	7.77469e-06	5:177880210	A/C	Zm00001d012794	2.63152	8.12827e-09	5:33012	A/T						Zm00001d034206	-1.03626	9.78554e-09	1:286756878	C/A	Zm00001d018194	-1.81991	1.16517e-06	5:216143842	G/T	Zm00001d020117	-8.42192	3.37412e-07	7:93689018	N/T
Zm00001d047971	-1.98431	7.78904e-06	9:146694154	C/T	Zm00001d052385	1.123	8.74987e-09	4:188826920	N/C						Zm00001d033107	-9.14158	1.03103e-08	1:250328848	A/N	Zm00001d013367	3.84134	1.18962e-06	5:9837214	G/A	Zm00001d039546	-8.42174	3.40017e-07	3:7808479	G/A
Zm00001d046970	1.35707	7.83406e-06	9:113511536	C/T	Zm00001d037818	5.57496	8.94305e-09	6:138768263	N/C						Zm00001d018318	-1.44068	1.0392e-08	5:218386525	A/G	Zm00001d020019	-1.08666	1.26378e-06	7:86098610	T/C	Zm00001d005631	-3.69456	3.57909e-07	2:181237564	A/C
Zm00001d048034	-8.00381	8.2202e-06	9:148453563	T/N	Zm00001d012763	-2.48648	9.39768e-09	8:180231777	T/N						Zm00001d006797	-1.17893	1.08964e-08	2:216892842	A/G	Zm00001d034618	-1.44617	1.28947e-06	1:297932904	A/G	Zm00001d036062	-4.69592	3.73714e-07	6:69646614	N/C
Zm00001d020234	-1.43381	8.35171e-06	7:101502354	G/A	Zm00001d007103	-9.22877	9.64655e-09	2:222360292	A/N						Zm00001d041672	-1.29144	1.1077e-08	3:132881567	C/G	Zm00001d049636	-1.56057	1.28947e-06	4:38207004	T/C	Zm00001d022544	-1.72562	4.12382e-07	7:179770896	T/A
Zm00001d013531	-3.24832	8.64989e-06	5:13746567	G/C	Zm00001d041746	-9.22014	9.86532e-09	3:135773207	T/N						Zm00001d031254	-2.09119	1.11085e-08	1:183896754	G/N	Zm00001d042507	1.12096	1.3337e-06	3:170104657	C/T	Zm00001d011827	2.2158	4.22837e-07	8:162221491	G/N
Zm00001d029908	-7.98199	8.69501e-06	1:93679118	G/N	Zm00001d029722	-3.32903	9.96288e-09	1:84143104	C/N						Zm00001d034452	-1.37784	1.19325e-08	1:293403357	G/A	Zm00001d024787	8.17625	1.34947e-06	10:88366788	A/C	Zm00001d042279	-1.31557	4.48915e-07	3:158647733	C/T
Zm00001d014011	-1.8287	8.73597e-06	5:28549433	G/A	Zm00001d010614	7.32862	1.16453e-08	8:121856139	G/A						Zm00001d035757	-9.11042	1.19497e-08	6:45718229	G/N	Zm00001d046313	1.43576	1.44207e-06	9:79858421	T/A	Zm00001d034208	-8.34747	4.48915e-07	1:286842500	C/T
Zm00001d052096	-7.98018	9.00357e-06	4:179490605	C/T	Zm00001d002239	-2.14752	1.18746e-08	2:8607734	T/C						Zm00001d014191	1.94922	1.2e-08	5:35767450	C/G	Zm00001d049148	-1.04851	1.44736e-06	4:17756622	T/C	Zm00001d046755	1.51532	4.53612e-07	9:104439726	A/G
Zm00001d001988	-7.97968	9.25529e-06	2:4005027	A/G	Zm00001d027834	-8.96046	1.24093e-08	1:14666047	G/N						Zm00001d028129	-1.24233	1.22866e-08	1:23627150	G/C	Zm00001d047218	1.06078	1.47279e-06	9:122654534	C/G	Zm00001d037818	-6.05552	4.69433e-07	6:138768371	N/A
Zm00001d002444	-5.10173	9.35643e-06	2:12839116	T/C	Zm00001d047057	1.80863	1.24762e-08	9:116821159	C/T						Zm00001d024560	9.09878	1.31463e-08	10:78250522	T/N	Zm00001d008737	-8.15543	1.48051e-06	8:18473322	A/G	Zm00001d040357	-1.60483	4.92151e-07	3:39649242	N/G
Zm00001d025644	1.88588	9.40876e-06	10:124861800	A/G	Zm00001d033767	-9.15896	1.34926e-08	1:273087346	A/N						Zm00001d019180	1.85009	1.33723e-08	7:20498998	T/G	Zm00001d007093	3.07335	1.50139e-06	2:222139287	T/A	Zm00001d021979	1.28934	4.96995e-07	7:167513250	A/G
Zm00001d026063	1.28778	9.46607e-06	10:137333915	C/T	Zm00001d048089	1.47031	1.35898e-08	9:149896796	A/N						Zm00001d020117	-9.10593	1.39015e-08	7:93689018	T/N	Zm00001d047043	-8.12205	1.5058e-06	9:116434154	C/T	Zm00001d001831	-1.13786	4.98858e-07	2:1618732	N/A
Zm00001d027996	-4.1762	9.49164e-06	1:19699959	C/N	Zm00001d048507	1.87103	1.41402e-08	9:157494045	G/A						Zm00001d020112	-9.02912	1.7718e-08	7:92833084	G/N	Zm00001d052097	-8.12713	1.52227e-06	4:179493389	G/N	Zm00001d031637	-1.14182	5.23297e-07	1:197049463	A/G
Zm00001d021004	-7.93371	9.59367e-06	7:140078002	A/N	Zm00001d012314	2.68887	1.54644e-08	8:172329204	N/A						Zm00001d042137	-2.54083	1.82231e-08	3:153104833	C/N	Zm00001d027576	-8.12546	1.65391e-06	1:8335986	G/T	Zm00001d012597	-1.78881	5.37483e-07	8:177035963	C/A
Zm00001d042955	-7.93371	9.59367e-06	3:184754576	A/N	Zm00001d011138	-1.02683	1.55308e-08	8:140114541	G/A						Zm00001d029462	1.28173	2.02882e-08	1:71833953	G/T	Zm00001d044213	-2.7313	1.6617e-06	3:221965517	A/C	Zm00001d031643	-1.55854	5.49652e-07	1:197134731	A/G
Zm00001d005460	-1.80202	9.84696e-06	2:174982078	T/C	Zm00001d010811	-1.03019	1.57671e-08	8:128600741	G/C						Zm00001d027918	1.2768	2.15208e-08	1:17609970	G/A	Zm00001d004166	-8.11917	1.68907e-06	2:88507053	G/N	Zm00001d018634	2.07313	5.66088e-07	7:1391374	A/G
Zm00001d044551	2.21421	9.98633e-06	3:231492311	C/G	Zm00001d025208	-1.32323	1.62417e-08	10:109171897	G/N						Zm00001d023640	1.00364	2.15453e-08	10:13318013	T/C	Zm00001d047234	-8.09487	1.80411e-06	9:123498360	N/A	Zm00001d017043	-1.62064	6.00675e-07	5:183519646	G/C
Zm00001d031236	-7.39704	1.02366e-05	1:183194767	C/N	Zm00001d039425	1.07611	1.64844e-08	3:3945688	G/A						Zm00001d025482	-8.98477	2.15843e-08	10:120132188	A/N	Zm00001d029126	-1.86942	1.82816e-06	1:59132807	A/N	Zm00001d015444	-8.30988	6.09804e-07	5:90490683	C/T
Zm00001d034452	-1.60672	1.03413e-05	1:293403357	G/A	Zm00001d008620	-9.14444	1.65837e-08	8:14952117	G/A						Zm00001d007204	-1.05983	2.16687e-08	2:224654598	C/T	Zm00001d033767	-8.0642	1.88109e-06	1:273087346	A/N	Zm00001d045021	1.3407	6.09804e-07	9:10450018	T/C
Zm00001d013012	-1.26118	1.03942e-05	5:3198282	C/T	Zm00001d011597	-2.24674	1.69527e-08	8:155440282	G/A						Zm00001d029852	2.52727	2.16687e-08	1:90295729	G/A	Zm00001d027480	1.82446	1.9135e-06	1:6270662	G/T	Zm00001d017189	8.38181	6.17812e-07	5:188349620	T/C
Zm00001d022272	-5.25847	1.05089e-05	7:174091481	C/G	Zm00001d023552	-9.11687	1.70662e-08	10:9848977	T/N						Zm00001d025855	-8.99855	2.20958e-08	10:131547388	A/N	Zm00001d005897	-2.24448	1.99132e-06	2:192118765	G/C	Zm00001d026319	-1.92762	6.19961e-07	10:143559012	N/C
Zm00001d039189	-1.19006	1.05136e-05	6:172200898	T/G	Zm00001d038655	-3.82938	1.70662e-08	6:161933061	T/N						Zm00001d012932	-1.31782	2.23497e-08	5:2184015	A/G	Zm00001d018916	-8.04804	2.06675e-06	7:9215966	T/N	Zm00001d003904	1.19094	6.20951e-07	2:66528948	G/N
Zm00001d051960	7.98328	1.05136e-05	4:175363791	T/C	Zm00001d031460	9.29015	1.79191e-08	1:191032851	T/N						Zm00001d035883	-8.96328	2.35385e-08	6:58368462	T/N	Zm00001d023542	1.92204	2.09575e-06	10:9508286	A/G	Zm00001d010614	-1.3753	6.22831e-07	8:121856139	N/A
Zm00001d018755	2.98809	1.06775e-05	7:4285459	G/A	Zm00001d034871	1.22513	1.83032e-08	1:304368232	A/G						Zm00001d020720	-8.96533	2.39572e-08	7:130092218	G/N	Zm00001d051656	8.04804	2.09575e-06	4:165902514	G/A	Zm00001d033345	2.20961	6.757e-07	1:259763720	N/G
Zm00001d014191	1.63095	1.07053e-05	5:35767450	C/G	Zm00001d029281	-1.28522	1.8657e-08	1:64728749	A/G						Zm00001d013317	-1.47481	2.60458e-08	5:8500225	T/A	Zm00001d015676	-8.04684	2.11312e-06	5:105122473	T/N	Zm00001d008454	-1.59668	6.92592e-07	8:9156074	C/T
Zm00001d006677	-7.92789	1.08421e-05	2:214086939	A/T	Zm00001d017258	-1.66596	1.91818e-08	5:190746817	A/N						Zm00001d048028	-1.67675	2.76314e-08	9:148355117	T/G	Zm00001d003983	-8.0666	2.15362e-06	2:73526453	A/G	Zm00001d012681	-1.21171	7.09555e-07	8:178523802	A/T
Zm00001d022180	1.29711	1.09342e-05	7:171992424	C/T	Zm00001d037273	3.02552	2.12739e-08	6:119046836	N/T						Zm00001d019243	3.09008	2.81597e-08	7:23656681	N/G	Zm00001d044481	-1.22261	2.18143e-06	3:229390041	T/A	Zm00001d049629	2.01328	7.30656e-07	4:38133983	G/A
Zm00001d036866	7.92933	1.09613e-05	6:104862457	G/A	Zm00001d034733	1.66011	2.14937e-08	1:300954390	T/C						Zm00001d010120	1.94627	2.84842e-08	8:100001533	A/G	Zm00001d034298	1.15416	2.18688e-06	1:288722734	T/C	Zm00001d018230	1.60155	7.33019e-07	5:217045806	T/C
Zm00001d019760	-4.10721	1.10048e-05	7:57493348	A/N	Zm00001d025115	-5.69175	2.21316e-08	10:105046431	A/N						Zm00001d041549	1.60694	2.95235e-08	3:126665651	C/A	Zm00001d041346	1.17683	2.24373e-06	3:113860877	T/C	Zm00001d043856	-8.23843	7.4687e-07	3:212193989	N/A
Zm00001d024005	-7.86791	1.20283e-05	10:35922700	C/N	Zm00001d029840	2.39013	2.33025e-08	1:89588173	G/A						Zm00001d024698	-1.2525	3.06716e-08	10:83962036	C/T	Zm00001d012699	1.12391	2.2904e-06	8:178819853	T/C	Zm00001d042794	-1.14828	7.68353e-07	3:179902245	T/C
Zm00001d038039	-2.32127	1.21268e-05	6:145938818	G/C	Zm00001d016382	-1.12263	2.35091e-08	5:160268108	C/T						Zm00001d048315	-1.29269	3.09703e-08	9:154451263	A/T	Zm00001d024231	-3.12673	2.2904e-06	10:58452082	T/C	Zm00001d024248	-2.06174	7.93192e-07	10:59442299	C/N
Zm00001d002026	-3.98693	1.25095e-05	2:4639549	G/C	Zm00001d041672	-1.3818	2.37332e-08	3:132881567	C/G						Zm00001d002316	-1.12942	3.34296e-08	2:10157705	C/A	Zm00001d007795	-8.01515	2.33815e-06	2:239821999	A/N	Zm00001d018969	-1.86697	8.36692e-07	7:11060533	A/G
Zm00001d010431	-1.09616	1.25095e-05	8:114839924	G/A	Zm00001d045993	1.60737	2.37332e-08	9:53061533	C/T						Zm00001d044043	-5.05096	3.40303e-08	3:217616193	T/C	Zm00001d034406	-1.28981	2.38644e-06	1:292051432	A/G	Zm00001d049105	-8.17787	8.77263e-07	4:16148723	G/A
Zm00001d032386	1.55345	1.28489e-05	1:225027946	A/G	Zm00001d032175	-1.51332	2.40292e-08	1:215599006	A/G						Zm00001d048701	-3.30465	3.42066e-08	4:3510674	A/T	Zm00001d006881	1.65807	2.44143e-06	2:218469016	A/G	Zm00001d047681	1.22939	8.90617e-07	9:139149416	A/G
Zm00001d047401	2.14881	1.31654e-05	9:128893663	T/G	Zm00001d020821	-1.33092	2.43995e-08	7:133912294	G/A						Zm00001d037031	4.44106	3.55158e-08	6:109715104	G/A	Zm00001d025252	1.07614	2.45161e-06	10:111157201	T/G	Zm00001d013098	2.04697	8.94973e-07	5:4694982	A/N
Zm00001d027385	-2.5922	1.32345e-05	1:4118768	G/A	Zm00001d019693	-9.02942	2.48285e-08	7:51235219	C/N						Zm00001d036353	-8.88545	3.65132e-08	6:85345178	G/N	Zm00001d046697	-1.74741	2.45161e-06	9:102857616	C/T	Zm00001d023542	-1.2759	9.26703e-07	10:9508286	A/G
Zm00001d032742	-7.86538	1.35657e-05	1:237018997	T/G	Zm00001d005195	-6.79054	2.54778e-08	2:163096034	T/C						Zm00001d013179	5.55507	3.8196e-08	5:5988792	A/G	Zm00001d048997	1.26252	2.54442e-06	4:12005396	C/G	Zm00001d006249	2.32473	9.26703e-07	2:202839720	A/N
Zm00001d051861	-1.21794	1.39018e-05	4:172533264	C/T	Zm00001d027939	1.62614	2.56735e-08	1:18004925	G/A						Zm00001d043856	-8.8533	3.97191e-08	3:212193989	A/N	Zm00001d053808	-2.0643	2.60941e-06	4:241457703	G/N	Zm00001d048201	1.8448	9.79656e-07	9:152369639	C/T
Zm00001d010946	-1.14091	1.44502e-05	8:134633723	A/G	Zm00001d008749	-2.36065	2.60109e-08	8:18951942	T/C						Zm00001d051502	-1.18834	4.20164e-08	4:160498867	C/G	Zm00001d011966	7.98911	2.68821e-06	8:165296807	C/A	Zm00001d037055	-1.4412	9.91587e-07	6:110698899	A/G
Zm00001d021215	-7.80582	1.44565e-05	7:146372429	A/N	Zm00001d011658	-1.64878	2.70812e-08	8:157723168	C/T						Zm00001d024867	8.8688	4.24202e-08	10:91365978	A/G	Zm00001d033579	1.38282	2.75164e-06	1:267653745	G/A	Zm00001d014868	-3.43941	1.01079e-06	5:66348491	C/G
Zm00001d051650	-1.62972	1.45722e-05	4:165706010	C/T	Zm00001d023853	-1.87261	3.01459e-08	10:25082022	G/N						Zm00001d003502	1.03567	4.31352e-08	2:46161777	C/T	Zm00001d038084	8.01326	2.89855e-06	6:147216182	N/G	Zm00001d019430	-1.29018	1.0523e-06	7:33323156	G/A
Zm00001d051180	1.71194	1.46566e-05	4:147444170	A/T	Zm00001d009729	-8.99627	3.02965e-08	8:78101482	C/N						Zm00001d039043	1.55321	4.3996e-08	6:169162284	T/A	Zm00001d037902	-1.56431	2.96693e-06	6:141549683	T/C	Zm00001d040309	-1.19769	1.06254e-06	3:37111087	G/N
Zm00001d040162	7.92547	1.46679e-05	3:29759964	C/T	Zm00001d040697	-3.68696	3.18244e-08	3:58920274	G/A						Zm00001d022098	-8.82408	4.46252e-08	7:170234782	T/N	Zm00001d004586	-1.10283	3.0393e-06	2:120066097	G/A	Zm00001d013265	-2.07125	1.15626e-06	5:7406145	G/A
Zm00001d037031	3.44356	1.47142e-05	6:109715104	G/A	Zm00001d040952	9.13922	3.35122e-08	3:82337578	A/G						Zm00001d027248	4.63025	4.46543e-08	1:328486	C/T	Zm00001d047272	1.08103	3.05459e-06	9:124978571	A/G	Zm00001d012635	-4.65343	1.1792e-06	8:177549642	C/A
Zm00001d034839	-2.03819	1.47713e-05	1:303574155	A/N	Zm00001d028709	-2.91778	3.35817e-08	1:43902346	G/A						Zm00001d038222	-1.3136	4.51072e-08	6:151951861	A/G	Zm00001d039267	2.7878	3.08053e-06	3:838719	C/T	Zm00001d034013	1.3113	1.1792e-06	1:281170677	C/A
Zm00001d034756	-7.86525	1.58517e-05	1:301479398	A/G	Zm00001d015400	-1.82352	3.37016e-08	5:88444268	T/C						Zm00001d010859	-3.48871	4.79221e-08	8:130759652	T/G	Zm00001d019577	1.11476	3.09889e-06	7:44053912	C/G	Zm00001d036679	1.05284	1.1792e-06	6:97446432	G/A
Zm00001d020717	-2.66425	1.6269e-05	7:129917037	A/C	Zm00001d038928	1.38824	3.66466e-08	6:167160105	A/G						Zm00001d051525	1.70751	4.93198e-08	4:161345258	G/C	Zm00001d044185	3.7988	3.22023e-06	3:221308804	G/A	Zm00001d017089	4.70217	1.1882e-06	5:184917811	G/A
Zm00001d008856	-5.09737	1.67395e-05	8:22781249	A/T	Zm00001d031315	-2.22865	3.74227e-08	1:185871535	T/C						Zm00001d012504	-2.13087	5.19339e-08	8:175572814	C/T	Zm00001d037427	8.01141	3.25862e-06	6:125221556	C/T	Zm00001d018178	2.30579	1.19033e-06	5:215861910	T/C
Zm00001d025798	1.46293	1.72728e-05	10:129879203	A/C	Zm00001d008488	-8.92472	3.7651e-08	8:9999974	T/N						Zm00001d008720	1.82149	5.20527e-08	8:17728881	G/A	Zm00001d012064	-7.93463	3.45492e-06	8:167546465	A/N	Zm00001d051419	-2.16951	1.26987e-06	4:157823265	N/A
Zm00001d010462	-1.78607	1.75884e-05	8:116428943	G/T	Zm00001d046454	1.02106	4.04537e-08	9:90618340	A/C						Zm00001d018603	-1.20984	5.23157e-08	7:559613	T/N	Zm00001d002726	-7.97772	3.54316e-06	2:20522017	C/N	Zm00001d027576	8.14203	1.29343e-06	1:8335986	G/T
Zm00001d002302	-1.0095	1.76333e-05	2:9797695	G/A	Zm00001d033859	-6.70436	4.15765e-08	1:276073876	A/G						Zm00001d025115	-8.79845	5.29796e-08	10:105046431	A/N	Zm00001d024806	-7.93331	3.62757e-06	10:88825037	G/N	Zm00001d017046	-1.12931	1.30375e-06	5:183596470	C/T
Zm00001d049964	-5.08179	1.76334e-05	4:56143417	G/N	Zm00001d053016	1.27124	4.20305e-08	4:209194151	T/G						Zm00001d047992	1.52155	5.31042e-08	9:147411812	A/G	Zm00001d033448	1.39018	3.62757e-06	1:262998473	A/G	Zm00001d002369	-8.12807	1.31048e-06	2:11162620	C/A
Zm00001d037712	-1.33836	1.78505e-05	6:134848923	C/T	Zm00001d047105	1.5819	4.22439e-08	9:118776332	A/T						Zm00001d038003	-8.79448	5.3948e-08	6:144814108	C/T	Zm00001d016149	-1.06306	3.70793e-06	5:147042379	C/G	Zm00001d017954	2.25032	1.32485e-06	5:210808347	G/C
Zm00001d017539	1.00231	1.78938e-05	5:199059159	C/T	Zm00001d005072	-3.42383	4.54754e-08	2:157224824	G/A						Zm00001d012709	4.08491	5.55522e-08	8:179052003	A/G	Zm00001d020595	2.74791	3.76534e-06	7:124133165	T/C	Zm00001d034028	1.21625	1.34683e-06	1:281461991	C/T
Zm00001d018345	-2.5079	1.78938e-05	5:218953429	C/T	Zm00001d028621	-8.88949	4.69788e-08	1:41091231	G/N						Zm00001d018282	1.52013	5.55522e-08	5:217871680	A/G	Zm00001d050989	-7.90561	3.77634e-06	4:135644869	A/N	Zm00001d033339	2.50626	1.38245e-06	1:259580382	T/C
Zm00001d034023	2.6921	1.78938e-05	1:281352788	T/G	Zm00001d007274	2.66486	4.88982e-08	2:226466023	G/A						Zm00001d036437	1.82868	5.55522e-08	6:88371298	G/A	Zm00001d018189	-7.90364	3.78487e-06	5:216093850	T/N	Zm00001d042818	-8.07216	1.40108e-06	3:181096380	N/T
Zm00001d027578	-6.61784	1.84216e-05	1:8363342	A/G	Zm00001d005856	-1.40369	4.95751e-08	2:190962438	G/T						Zm00001d002175	1.20806	5.66454e-08	2:7265516	G/C	Zm00001d019394	-1.32468	3.88242e-06	7:31626112	A/G	Zm00001d010210	2.08552	1.41413e-06	8:104158223	C/T
Zm00001d024418	1.49527	1.86156e-05	10:70186222	C/T	Zm00001d028511	-1.74493	4.97758e-08	1:37580704	C/T						Zm00001d042504	-3.49709	5.69768e-08	3:169713985	C/G	Zm00001d021668	2.48666	3.90516e-06	7:159573705	T/C	Zm00001d033824	-8.18594	1.41995e-06	1:274821477	N/G
Zm00001d016920	-1.07212	1.87652e-05	5:180060541	G/A	Zm00001d016149	-1.708	5.10364e-08	5:147042379	C/G						Zm00001d036895	-1.88912	5.80263e-08	6:105846529	G/T	Zm00001d007578	-3.5573	3.91041e-06	2:235103723	C/N	Zm00001d021004	-8.06992	1.5497e-06	7:140078002	N/A
Zm00001d018490	3.96697	1.90171e-05	5:221709487	T/C	Zm00001d025160	1.0025	5.17938e-08	10:106964402	T/C						Zm00001d022180	1.23642	5.82243e-08	7:171992424	C/T	Zm00001d027429	-7.92284	3.97007e-06	1:5108443	C/T	Zm00001d031705	4.65392	1.63854e-06	1:199016853	C/T
Zm00001d048385	1.60351	1.90479e-05	9:155329403	A/G	Zm00001d019768	-4.07639	5.52262e-08	7:58258376	T/N						Zm00001d041362	1.18441	6.45202e-08	3:114246087	T/C	Zm00001d035774	1.32116	3.97007e-06	6:47429691	T/C	Zm00001d003635	-8.07353	1.65597e-06	2:51166096	N/A
Zm00001d052442	1.19507	1.91621e-05	4:190119269	T/C	Zm00001d026067	1.91187	5.57649e-08	10:137485603	C/G						Zm00001d045784	2.6261	6.57747e-08	9:38917398	T/C	Zm00001d048522	-7.97781	3.97007e-06	9:157738356	A/G	Zm00001d028261	-8.03001	1.67094e-06	1:28231095	N/G
Zm00001d021681	-7.79602	1.92401e-05	7:159846936	C/T	Zm00001d015228	-1.00002	5.64161e-08	5:80075308	T/G						Zm00001d044127	-1.0493	6.66988e-08	3:219913965	A/G	Zm00001d049049	-1.43546	3.97007e-06	4:13885284	G/A	Zm00001d023265	-8.0307	1.696e-06	10:1608199	N/A
Zm00001d026335	1.26886	2.17977e-05	10:143747678	A/G	Zm00001d002644	1.25429	5.6839e-08	2:17992527	G/A						Zm00001d001988	-8.74571	6.79907e-08	2:4005027	A/G	Zm00001d048201	-7.9235	4.00709e-06	9:152369639	C/T	Zm00001d020543	-1.52393	1.77159e-06	7:121726652	T/C
Zm00001d047896	-7.20247	2.18233e-05	9:144625594	A/N	Zm00001d023901	9.06048	5.69474e-08	10:27252471	T/G						Zm00001d023331	2.77053	7.27989e-08	10:3596897	C/T	Zm00001d006483	7.88189	4.2262e-06	2:209677403	C/T	Zm00001d004525	-8.01637	1.79718e-06	2:116607632	N/G
Zm00001d010965	-7.74028	2.19923e-05	8:135160704	G/N	Zm00001d044555	3.61969	5.71145e-08	3:231676995	G/C						Zm00001d043484	-8.73658	7.28461e-08	3:201625344	G/T	Zm00001d005002	-3.95499	4.49492e-06	2:153241515	T/N	Zm00001d033826	-8.00074	1.91702e-06	1:275018931	T/N
Zm00001d041136	-7.75813	2.19923e-05	3:99757840	C/G	Zm00001d029628	9.30512	6.06075e-08	1:80601150	C/G						Zm00001d023499	5.44657	7.3535e-08	10:7375078	T/C	Zm00001d031705	-7.88757	4.572e-06	1:199019282	G/A	Zm00001d044271	-1.13756	1.93912e-06	3:223462743	T/C
Zm00001d047766	-2.09651	2.19923e-05	9:141347308	A/G	Zm00001d007912	-1.62108	6.32656e-08	2:242359871	A/G						Zm00001d029511	4.90231	7.43761e-08	1:73861800	G/A	Zm00001d047046	-7.83405	4.81817e-06	9:116597276	C/T	Zm00001d023320	-2.50167	1.95245e-06	10:3024315	N/C
Zm00001d002307	-7.76808	2.2299e-05	2:10000692	A/G	Zm00001d044219	-8.83136	6.41204e-08	3:222120957	C/N						Zm00001d004726	-8.74481	7.5857e-08	2:134103799	T/N	Zm00001d029628	7.84946	4.89107e-06	1:80601150	C/G	Zm00001d005059	-7.74075	1.97496e-06	2:156642641	N/G
Zm00001d052074	1.00803	2.23853e-05	4:178667093	T/C	Zm00001d022475	2.56382	6.43201e-08	7:178360415	N/T						Zm00001d009054	-8.70863	7.5857e-08	8:33466745	A/N	Zm00001d029137	-7.8313	4.91519e-06	1:60115278	C/N	Zm00001d025520	-5.8695	1.98002e-06	10:121082476	C/A
Zm00001d019622	-8.01318	2.32204e-05	7:46427922	T/N	Zm00001d006061	1.18023	6.45399e-08	2:196887042	A/T						Zm00001d053738	1.8394	7.70517e-08	4:240115129	C/T	Zm00001d005193	2.00473	4.98003e-06	2:163079895	C/A	Zm00001d032261	-2.25562	2.06775e-06	1:219338523	N/C
Zm00001d051055	-1.11402	2.32204e-05	4:139227971	A/G	Zm00001d006249	-3.70432	7.1767e-08	2:202839720	A/N						Zm00001d024418	1.23069	7.8098e-08	10:70186222	C/T	Zm00001d040122	-7.83473	4.98003e-06	3:28343129	A/N	Zm00001d051116	-1.10531	2.08871e-06	4:143960780	C/A
Zm00001d027738	-7.68474	2.33819e-05	1:12394111	G/N	Zm00001d041105	2.22736	7.1767e-08	3:97492196	G/C						Zm00001d000001	-8.37112	7.81091e-08	B73V4_CTG150:48948	N/C	Zm00001d045975	-1.66944	5.13106e-06	9:51158573	T/C	Zm00001d010859	-8.00099	2.08878e-06	8:130759652	G/T
Zm00001d014903	-4.70633	2.35608e-05	5:67440119	T/C	Zm00001d035370	-8.80693	7.20772e-08	6:23533404	G/N						Zm00001d041678	-8.69847	7.85463e-08	3:132996887	A/N	Zm00001d045015	-7.8761	5.13385e-06	9:10275545	C/N	Zm00001d031734	-7.98824	2.11736e-06	1:200079799	N/A
Zm00001d032279	2.0267	2.41543e-05	1:220036866	A/T	Zm00001d052926	-2.72608	7.29406e-08	4:205104098	C/N						Zm00001d031635	2.10865	7.95028e-08	1:196944524	G/C	Zm00001d017043	1.77368	5.16834e-06	5:183519646	G/C	Zm00001d033767	8.02163	2.14286e-06	1:273087460	C/T
Zm00001d015037	-1.22388	2.44169e-05	5:72934892	G/T	Zm00001d006645	1.35749	7.47764e-08	2:213339085	T/C						Zm00001d006066	1.29308	7.9622e-08	2:197195564	A/G	Zm00001d038533	-1.12953	5.16834e-06	6:159382145	N/G	Zm00001d038351	-3.45842	2.16034e-06	6:155010128	A/G
Zm00001d007634	-7.70123	2.44189e-05	2:236610320	C/N	Zm00001d011983	-1.04227	7.52725e-08	8:165873133	A/C						Zm00001d052656	-8.69006	8.18347e-08	4:196029576	A/N	Zm00001d029852	2.21458	5.35392e-06	1:90295729	G/A	Zm00001d011966	-7.98636	2.2258e-06	8:165296807	C/A
Zm00001d022544	-1.83351	2.44189e-05	7:179770896	A/T	Zm00001d017042	-1.22752	7.65364e-08	5:183470146	N/T						Zm00001d024053	-8.68096	8.31312e-08	10:40250692	A/G	Zm00001d030399	-7.81716	5.46285e-06	1:129316757	C/N	Zm00001d014011	-2.4706	2.23545e-06	5:28551297	A/G
Zm00001d049120	1.37147	2.45967e-05	4:16707792	T/G	Zm00001d003445	-8.84488	7.65748e-08	2:44609759	N/G						Zm00001d006570	5.39457	8.63376e-08	2:211208918	A/G	Zm00001d016489	-7.85903	5.47465e-06	5:164520491	G/N	Zm00001d013317	-1.60375	2.25818e-06	5:8500225	A/T
Zm00001d015127	-2.05217	2.51524e-05	5:76604965	A/C	Zm00001d047896	-8.78559	7.73946e-08	9:144625594	A/N						Zm00001d015014	-1.60472	8.64e-08	5:72145802	T/C	Zm00001d029626	7.81628	5.61954e-06	1:80235048	G/C	Zm00001d038122	7.78198	2.25818e-06	6:148671302	T/C
Zm00001d024775	-7.70079	2.55689e-05	10:87330263	A/N	Zm00001d027359	9.07649	7.85448e-08	1:3651246	G/T						Zm00001d031104	-1.15013	9.4287e-08	1:177428145	A/G	Zm00001d046441	1.23014	5.66333e-06	9:89992591	T/N	Zm00001d002758	3.78409	2.30521e-06	2:21813899	N/T
Zm00001d021708	-2.27151	2.65501e-05	7:160898707	A/N	Zm00001d042504	2.00212	8.14961e-08	3:169713985	G/N						Zm00001d046561	-1.08726	9.87784e-08	9:95968213	T/A	Zm00001d025509	7.83796	5.71967e-06	10:120876666	G/A	Zm00001d001988	-7.97255	2.3447e-06	2:4005027	G/A
Zm00001d035922	1.23681	2.70277e-05	6:60326931	G/C	Zm00001d048796	1.55069	8.86539e-08	4:5653833	C/G						Zm00001d024571	-8.63536	1.03998e-07	10:78696711	G/N	Zm00001d047688	-7.86233	5.71967e-06	9:139360243	T/N	Zm00001d002680	-1.06942	2.3447e-06	2:19117655	A/C
Zm00001d047723	-2.1728	2.70331e-05	9:140000418	A/N	Zm00001d035954	1.30119	8.92934e-08	6:61886009	G/A						Zm00001d012921	-1.12328	1.05118e-07	5:1960296	C/G	Zm00001d037794	-1.11547	5.95176e-06	6:137924268	C/T	Zm00001d015327	5.85296	2.45981e-06	5:84631253	G/A
Zm00001d035879	-7.71434	2.72155e-05	6:58287587	G/A	Zm00001d006409	-1.84338	9.46719e-08	2:206934188	G/T						Zm00001d010618	-8.64291	1.08869e-07	8:122041763	A/G	Zm00001d024977	-7.79653	6.03022e-06	10:97747095	C/N	Zm00001d006286	1.10273	2.50938e-06	2:203634982	T/C
Zm00001d030300	-3.09275	2.72961e-05	1:120740479	C/T	Zm00001d038776	-1.90956	9.53692e-08	6:164208181	C/A						Zm00001d008515	-8.62197	1.09934e-07	8:11263231	C/N	Zm00001d039541	1.91778	6.03022e-06	3:7733412	A/G	Zm00001d004190	1.29794	2.52228e-06	2:90080708	A/G
Zm00001d004506	-7.7341	2.75434e-05	2:115648936	G/N	Zm00001d035544	-8.73469	9.67607e-08	6:32007612	C/N						Zm00001d034582	1.03225	1.11856e-07	1:297050238	A/T	Zm00001d017389	-7.8015	6.06578e-06	5:194200747	A/N	Zm00001d035503	-1.20504	2.52859e-06	6:29660076	C/G
Zm00001d007815	2.86325	2.81471e-05	2:240148085	G/A	Zm00001d005173	1.25529	1.04618e-07	2:162271504	A/G						Zm00001d002835	-1.78326	1.28221e-07	2:24248906	N/G	Zm00001d042357	-1.60086	6.10536e-06	3:163188897	C/N	Zm00001d042386	3.76727	2.55954e-06	3:164111578	A/G
Zm00001d007081	1.3397	2.82961e-05	2:221851670	A/G	Zm00001d003736	-8.73022	1.05333e-07	2:56946879	C/N						Zm00001d025932	3.55781	1.29925e-07	10:134081983	C/G	Zm00001d052697	2.33737	6.17372e-06	4:197840552	G/T	Zm00001d018345	-2.37138	2.61132e-06	5:218953429	T/C
Zm00001d024509	-4.65433	2.85689e-05	10:74929562	A/T	Zm00001d031159	-8.73284	1.0638e-07	1:180216615	G/N						Zm00001d008666	-1.54272	1.30296e-07	8:16426391	C/N	Zm00001d052689	1.03387	6.25607e-06	4:197452543	C/N	Zm00001d009597	-1.05995	2.63342e-06	8:72396369	C/A
Zm00001d018413	-1.00224	2.86598e-05	5:220253383	T/C	Zm00001d001935	-8.74726	1.07694e-07	2:3107362	G/N						Zm00001d047062	-8.57779	1.3079e-07	9:117038162	T/N	Zm00001d033537	-2.79945	6.35102e-06	1:266336444	G/C	Zm00001d019020	7.96969	2.75909e-06	7:12944240	T/C
Zm00001d040702	3.46323	2.91355e-05	3:59071359	G/C	Zm00001d016702	-1.29191	1.08621e-07	5:173117171	G/A						Zm00001d021188	1.44466	1.31768e-07	7:145413756	A/T	Zm00001d045339	2.1357	6.45704e-06	9:19197591	A/G	Zm00001d047272	-7.92709	2.83334e-06	9:124979622	G/C
Zm00001d019276	-7.64074	3.01199e-05	7:25223636	C/N	Zm00001d052200	1.81846	1.09363e-07	4:183163797	G/C						Zm00001d045951	-1.77075	1.33778e-07	9:49190633	T/G	Zm00001d049255	-7.76527	6.52572e-06	4:23001968	A/N	Zm00001d053398	-7.89637	2.9248e-06	4:229319592	N/C
Zm00001d024894	-5.64325	3.06324e-05	10:93458844	N/G	Zm00001d028232	1.55006	1.21026e-07	1:27413950	C/T						Zm00001d028750	3.64218	1.36562e-07	1:45286489	T/C	Zm00001d024594	-1.83055	6.59871e-06	10:79729768	T/C	Zm00001d037427	-7.9978	2.9351e-06	6:125221556	C/T
Zm00001d034286	-7.65072	3.07476e-05	1:288515200	C/N	Zm00001d039421	1.07012	1.21322e-07	3:3856968	G/A						Zm00001d029733	8.63971	1.39621e-07	1:84357848	T/C	Zm00001d027648	1.09554	6.70788e-06	1:10061706	A/N	Zm00001d021653	5.82516	2.94168e-06	7:159155741	C/G
Zm00001d031463	-1.17021	3.14805e-05	1:191081878	A/C	Zm00001d004885	-3.96402	1.23101e-07	2:146498950	G/N						Zm00001d024975	-8.63053	1.40051e-07	10:97688622	A/N	Zm00001d031807	-4.16358	6.70788e-06	1:202456856	A/N	Zm00001d005140	1.19746	2.96696e-06	2:160694867	C/G
Zm00001d012922	1.40976	3.15891e-05	5:1979049	A/N	Zm00001d012203	1.57617	1.29747e-07	8:170036267	T/C						Zm00001d047823	-2.58092	1.56378e-07	9:142604144	A/G	Zm00001d034679	-1.42818	6.70788e-06	1:299641304	A/G	Zm00001d034839	-1.68534	3.12227e-06	1:303574155	N/A
Zm00001d034733	1.04973	3.15891e-05	1:300954327	C/T	Zm00001d033830	-1.7294	1.38258e-07	1:275160194	G/A						Zm00001d052699	-8.5399	1.57747e-07	4:198046909	T/N	Zm00001d039818	-7.76238	6.83343e-06	3:15812084	C/N	Zm00001d053775	-2.41359	3.22765e-06	4:240850112	N/A
Zm00001d023316	-7.72424	3.17718e-05	10:2854466	C/G	Zm00001d012160	2.92755	1.41967e-07	8:169176401	T/G						Zm00001d050947	1.46719	1.60541e-07	4:133092292	T/G	Zm00001d035054	1.37449	6.97101e-06	6:3285808	C/N	Zm00001d017416	-7.64434	3.25955e-06	5:195355240	N/G
Zm00001d016651	-7.67136	3.22536e-05	5:171268325	G/T	Zm00001d025893	1.56827	1.50957e-07	10:133219956	A/G						Zm00001d033057	3.34758	1.60965e-07	1:248805331	G/C	Zm00001d034446	3.7005	7.21344e-06	1:293288421	A/G	Zm00001d013960	-1.11743	3.39452e-06	5:26332743	T/C
Zm00001d023331	2.08959	3.24638e-05	10:3596543	A/G	Zm00001d041678	-8.65808	1.6179e-07	3:132996887	A/N						Zm00001d016963	8.57508	1.6141e-07	5:181498353	G/A	Zm00001d010275	1.00055	7.23863e-06	8:107054065	G/A	Zm00001d010039	-1.72948	3.40474e-06	8:96547967	A/C
Zm00001d035647	-7.63077	3.24638e-05	6:38173891	T/N	Zm00001d028367	-1.35184	1.65646e-07	1:32294909	T/G						Zm00001d015914	-8.54334	1.65311e-07	5:130950579	C/T	Zm00001d022310	7.75105	7.77757e-06	7:174912606	A/G	Zm00001d047592	-7.93901	3.71126e-06	9:136574659	G/A
Zm00001d037833	4.59823	3.28264e-05	6:139172248	N/A	Zm00001d005168	-1.04032	1.68995e-07	2:162099020	G/C						Zm00001d025023	1.90795	1.73188e-07	10:100055539	C/T	Zm00001d003785	-5.00155	7.88002e-06	2:59311834	T/N	Zm00001d047361	-1.58641	3.82459e-06	9:127688414	G/A
Zm00001d035468	-4.41227	3.37256e-05	6:28124533	A/G	Zm00001d039576	-1.8636	1.73514e-07	3:8207402	A/G						Zm00001d027403	-1.0982	1.73666e-07	1:4495202	T/C	Zm00001d022098	-7.38223	8.04843e-06	7:170234782	T/N	Zm00001d026026	-1.01577	3.92209e-06	10:136307187	G/C
Zm00001d043249	1.72326	3.38915e-05	3:193232988	A/G	Zm00001d036422	-1.2706	1.7366e-07	6:87793917	A/G						Zm00001d025241	2.73008	1.81868e-07	10:110754982	C/G	Zm00001d039000	-2.73264	8.05876e-06	6:168516351	G/A	Zm00001d038223	1.01923	3.9469e-06	6:151960593	G/A
Zm00001d001987	-7.65122	3.50378e-05	2:3960133	G/A	Zm00001d023923	-2.74905	1.96266e-07	10:28421549	T/C						Zm00001d009480	-2.02172	1.86043e-07	8:66826739	T/C	Zm00001d048492	-1.7549	8.13982e-06	9:157093319	G/T	Zm00001d014903	-7.92373	4.07771e-06	5:67440119	C/T
Zm00001d050250	-2.58078	3.56003e-05	4:76349545	G/A	Zm00001d002004	2.23823	1.99664e-07	2:4178907	G/A						Zm00001d004415	2.48212	1.86903e-07	2:110346030	T/G	Zm00001d047662	2.43814	8.1405e-06	9:138451501	A/G	Zm00001d043682	-1.42027	4.15703e-06	3:207218583	T/G
Zm00001d019733	-1.95855	3.57249e-05	7:54457025	A/C	Zm00001d007424	1.10105	2.05873e-07	2:231425698	A/G						Zm00001d041923	1.51921	1.87475e-07	3:143813035	A/G	Zm00001d052383	-7.72218	8.1405e-06	4:188785771	T/N	Zm00001d007595	-7.83347	4.23723e-06	2:235881064	C/T
Zm00001d007352	-1.36306	3.58101e-05	2:229467476	A/C	Zm00001d007644	-8.56835	2.11642e-07	2:236816737	A/N						Zm00001d036678	-1.40081	1.87867e-07	6:97425447	G/A	Zm00001d027450	7.74328	8.25082e-06	1:5529155	T/A	Zm00001d037114	-7.83347	4.23723e-06	6:112856999	A/G
Zm00001d007366	-1.51721	3.60035e-05	2:229771489	G/A	Zm00001d008209	2.79041	2.15786e-07	8:1238297	C/G						Zm00001d017208	-3.46683	1.89809e-07	5:188984987	G/C	Zm00001d024928	1.29615	8.48696e-06	10:95451716	T/C	Zm00001d042340	7.88792	4.39664e-06	3:162110595	C/A
Zm00001d033099	1.36435	3.62891e-05	1:250181834	T/G	Zm00001d034023	2.01562	2.35446e-07	1:281352733	N/T						Zm00001d021314	-1.29402	1.91432e-07	7:148631536	A/T	Zm00001d045387	-2.02325	8.83874e-06	9:20378372	T/N	Zm00001d011821	1.51965	4.41139e-06	8:162134649	C/A
Zm00001d000400	-2.24697	3.64426e-05	B73V4_CTG4:42245	A/N	Zm00001d020858	-1.2137	2.37809e-07	7:134901592	C/T						Zm00001d030727	-1.54095	2.01605e-07	1:156209345	T/G	Zm00001d035861	-7.68772	8.87806e-06	6:57251856	A/N	Zm00001d008869	1.12825	4.44746e-06	8:23362995	N/A
Zm00001d013960	-1.50602	3.81719e-05	5:26332743	C/T	Zm00001d043341	-8.53879	2.42306e-07	3:197032994	C/T						Zm00001d021063	-8.47368	2.06455e-07	7:141944263	G/N	Zm00001d036657	-1.27985	9.04477e-06	6:96583228	C/T	Zm00001d008752	1.09492	4.44746e-06	8:18999873	C/N
Zm00001d038460	-1.37664	3.97051e-05	6:157678062	C/T	Zm00001d024981	-8.53898	2.42496e-07	10:97873884	C/N						Zm00001d002426	1.33648	2.11904e-07	2:12406572	G/A	Zm00001d047592	4.87968	9.88018e-06	9:136575145	G/A	Zm00001d008904	-7.81515	4.48013e-06	8:24561973	N/A
Zm00001d051043	2.21056	4.29512e-05	4:138317184	C/G	Zm00001d047062	-1.51623	2.47598e-07	9:117036351	C/T						Zm00001d039189	-1.09552	2.12984e-07	6:172200898	T/G	Zm00001d025932	4.94332	1.00205e-05	10:134081983	C/G	Zm00001d021748	-1.04329	4.69866e-06	7:162167693	T/C
Zm00001d011478	1.55685	4.31546e-05	8:151705798	G/A	Zm00001d036629	-1.03842	2.52819e-07	6:95623030	T/G						Zm00001d010393	1.66905	2.18103e-07	8:112614964	C/T	Zm00001d033530	-7.70317	1.00402e-05	1:265934336	G/N	Zm00001d040213	-1.0565	4.74846e-06	3:32148675	A/G
Zm00001d020019	-1.21217	4.48269e-05	7:86098610	T/C	Zm00001d036494	1.24228	2.576e-07	6:90506658	T/G						Zm00001d003114	1.21962	2.24084e-07	2:32677631	G/A	Zm00001d002457	-7.82378	1.02024e-05	2:13211779	T/G	Zm00001d033516	-1.18579	4.89006e-06	1:265277512	N/A
Zm00001d005393	-7.55366	4.59724e-05	2:172156028	G/N	Zm00001d010304	-4.68357	2.62892e-07	8:108570987	C/G						Zm00001d002444	-2.84007	2.24775e-07	2:12839116	T/C	Zm00001d012100	9.40631	1.0456e-05	8:168244451	C/T	Zm00001d009908	1.02444	4.89648e-06	8:88820481	T/G
Zm00001d021748	-1.15648	4.60454e-05	7:162167693	C/T	Zm00001d015676	-8.51598	2.6838e-07	5:105122437	A/N						Zm00001d031643	-1.39312	2.35933e-07	1:197134731	N/A	Zm00001d053985	7.67312	1.05727e-05	4:244597519	T/C	Zm00001d048077	-7.76766	5.14002e-06	9:149409504	N/G
Zm00001d016822	1.54468	4.60573e-05	5:177260275	T/C	Zm00001d030892	-1.18135	2.71188e-07	1:166129027	G/A						Zm00001d040311	-5.30899	2.47124e-07	3:37403353	A/G	Zm00001d049964	1.72783	1.08161e-05	4:56143417	G/A	Zm00001d013179	7.83369	5.33844e-06	5:5988210	G/C
Zm00001d038780	-3.52918	4.72543e-05	6:164298375	A/T	Zm00001d046200	8.7741	2.72616e-07	9:71541085	G/A						Zm00001d038776	-1.52001	2.70722e-07	6:164208181	C/A	Zm00001d027314	-1.47661	1.12153e-05	1:2810058	A/G	Zm00001d020234	-1.08661	5.41276e-06	7:101502354	A/G
Zm00001d030285	7.61335	4.74308e-05	1:119482286	T/G	Zm00001d018148	-1.7795	2.75972e-07	5:215523137	T/G						Zm00001d048841	2.36217	2.87677e-07	4:6224847	T/G	Zm00001d040952	7.67087	1.14552e-05	3:82338452	C/T	Zm00001d023521	1.09343	5.52087e-06	10:8655424	A/G
Zm00001d006730	-7.53845	4.81895e-05	2:215403915	T/N	Zm00001d047938	-1.48829	2.81816e-07	9:145761475	C/A						Zm00001d036429	-1.65359	3.01303e-07	6:88157704	G/A	Zm00001d002163	1.66334	1.15591e-05	2:6959994	N/A	Zm00001d018399	4.13757	5.6449e-06	5:219982780	T/G
Zm00001d049715	-3.51936	4.87933e-05	4:41272555	C/N	Zm00001d024713	2.81152	2.88669e-07	10:84565645	N/A						Zm00001d008581	2.15754	3.01665e-07	8:13549037	C/T	Zm00001d025115	-7.30529	1.17573e-05	10:105046431	A/N	Zm00001d042799	7.77655	5.69269e-06	3:180208510	T/G
Zm00001d030253	2.21259	4.94399e-05	1:116931359	C/G	Zm00001d012957	-2.98845	2.91208e-07	5:2357778	A/N						Zm00001d032742	-4.77363	3.03678e-07	1:237018997	T/G	Zm00001d031941	-1.25692	1.19245e-05	1:207591152	A/G	Zm00001d035879	-7.83676	5.73242e-06	6:58287587	A/G
Zm00001d027548	-7.5992	4.98646e-05	1:8047026	G/A	Zm00001d036724	-8.54056	3.03421e-07	6:99056672	T/C						Zm00001d011152	8.43011	3.09022e-07	8:140853482	N/A	Zm00001d023423	-1.1446	1.19458e-05	10:5174042	C/G	Zm00001d028086	1.07962	5.90112e-06	1:22485632	N/G
Zm00001d012896	-1.09347	5.08784e-05	5:1719795	A/T	Zm00001d032198	-2.24311	3.04732e-07	1:216773359	C/T						Zm00001d029840	8.42808	3.09348e-07	1:89588173	G/A	Zm00001d000052	-7.64141	1.19613e-05	B73V4_CTG182:1211726	T/C	Zm00001d008382	-7.73389	5.95412e-06	8:6834017	N/T
Zm00001d043601	1.89418	5.12693e-05	3:204885683	G/N	Zm00001d042876	-8.48531	3.07555e-07	3:182606210	C/N						Zm00001d047766	-1.47159	3.18076e-07	9:141347308	A/G	Zm00001d019534	-3.04656	1.22323e-05	7:40694607	A/G	Zm00001d016941	1.20885	6.252e-06	5:180625354	C/T
Zm00001d008642	7.60841	5.14447e-05	8:15549225	A/G	Zm00001d047411	-8.75963	3.10992e-07	9:129378110	A/N						Zm00001d046767	-6.74037	3.18554e-07	9:104956004	C/A	Zm00001d017089	-5.58636	1.24465e-05	5:184917811	G/A	Zm00001d013147	7.79675	6.25278e-06	5:5417463	G/T
Zm00001d042685	-1.2834	5.22492e-05	3:176828117	T/G	Zm00001d022111	-1.85256	3.11685e-07	7:170580802	T/N						Zm00001d023897	-1.17427	3.37493e-07	10:26987758	G/A	Zm00001d009600	3.12555	1.2578e-05	8:72500500	C/T	Zm00001d000452	-7.76489	6.27332e-06	B73V4_CTG205:24182	C/T
Zm00001d031641	-1.88497	5.30225e-05	1:197112926	T/C	Zm00001d036932	-1.83257	3.20306e-07	6:106773825	T/N						Zm00001d049964	-8.35225	3.61808e-07	4:56143417	G/N	Zm00001d040351	5.54462	1.25802e-05	3:39393554	T/C	Zm00001d051178	1.02186	6.39613e-06	4:147346306	G/T
Zm00001d028992	-1.15637	5.39463e-05	1:53883485	T/C	Zm00001d004510	-6.18074	3.27012e-07	2:115887627	T/C						Zm00001d033948	-8.34633	3.70661e-07	1:279371934	T/N	Zm00001d036318	1.8398	1.25816e-05	6:83999084	T/A	Zm00001d000066	7.79751	6.6577e-06	B73V4_CTG10:656254	A/T
Zm00001d041283	-6.95462	5.52992e-05	3:110293000	T/N	Zm00001d017676	8.71356	3.29975e-07	5:203884497	A/T						Zm00001d037104	-1.2503	3.77294e-07	6:112382427	T/C	Zm00001d037313	1.99056	1.27173e-05	6:120390339	T/C	Zm00001d044748	3.26547	6.74107e-06	9:1120726	G/N
Zm00001d037427	-7.5421	5.62663e-05	6:125221556	T/C	Zm00001d029482	1.49833	3.30715e-07	1:72598389	A/T						Zm00001d024823	-3.47971	3.91707e-07	10:89629347	C/T	Zm00001d039499	-1.61276	1.27694e-05	3:6010487	T/C	Zm00001d018127	-2.1209	6.80483e-06	5:214791900	G/T
Zm00001d005146	7.58894	5.62777e-05	2:161023259	C/A	Zm00001d052407	-1.24463	3.31968e-07	4:189217739	C/G						Zm00001d037777	-2.28045	4.29277e-07	6:137318940	T/C	Zm00001d023331	7.61912	1.30003e-05	10:3596543	G/A	Zm00001d018148	1.3517	7.30958e-06	5:215523137	T/G
Zm00001d013626	-4.03152	5.62777e-05	5:15739022	G/T	Zm00001d053932	1.06907	3.38819e-07	4:243768825	C/G						Zm00001d041222	-8.30866	4.2991e-07	3:106275433	G/N	Zm00001d006823	-1.06172	1.40438e-05	2:217340132	C/T	Zm00001d019094	-7.68039	7.37912e-06	7:16037047	N/T
Zm00001d003649	1.30449	5.65289e-05	2:51953217	G/A	Zm00001d003939	-1.83146	3.41648e-07	2:70550466	A/G						Zm00001d032279	1.61251	4.36993e-07	1:220038575	A/G	Zm00001d003502	1.25462	1.42788e-05	2:46161777	C/T	Zm00001d005146	7.73658	7.41295e-06	2:161023259	A/C
Zm00001d035444	-7.49393	5.74061e-05	6:25701776	N/A	Zm00001d007153	8.71082	3.50056e-07	2:223379556	G/C						Zm00001d028180	-1.74092	4.4556e-07	1:25633995	C/T	Zm00001d024347	-7.60173	1.50129e-05	10:65970398	A/T	Zm00001d029628	-7.69789	7.47563e-06	1:80601150	C/G
Zm00001d023376	-1.16958	5.79772e-05	10:4272601	T/G	Zm00001d036898	2.88102	3.59907e-07	6:105899583	G/T						Zm00001d010936	-1.92499	4.83559e-07	8:134115173	C/T	Zm00001d008666	-1.96882	1.52918e-05	8:16426391	C/N	Zm00001d034618	1.64067	7.47563e-06	1:297932904	A/G
Zm00001d018201	-1.58055	6.04957e-05	5:216450455	A/G	Zm00001d029525	1.10286	3.63378e-07	1:74654261	T/C						Zm00001d029646	6.02563	4.84887e-07	1:80964092	N/G	Zm00001d005146	-7.60419	1.55919e-05	2:161023259	A/C	Zm00001d019534	2.54391	7.54691e-06	7:40694607	A/G
Zm00001d029901	-7.48928	6.20472e-05	1:93282694	G/N	Zm00001d030048	-1.25879	3.74149e-07	1:102060493	A/G						Zm00001d033051	-8.29141	4.87072e-07	1:248677068	G/N	Zm00001d039580	-7.60502	1.56856e-05	3:8286216	C/G	Zm00001d011193	-1.6044	7.60493e-06	8:142604669	G/C
Zm00001d030368	-7.4674	6.45401e-05	1:126765743	N/A	Zm00001d030832	-2.78922	3.82914e-07	1:162233465	C/T						Zm00001d042908	-1.19035	4.98897e-07	3:183669008	C/T	Zm00001d022550	1.14044	1.57571e-05	7:179804329	G/N	Zm00001d009888	1.91996	7.60493e-06	8:87464220	A/T
Zm00001d020563	-7.52708	6.60396e-05	7:122393156	G/N	Zm00001d008734	-3.53524	4.1115e-07	8:18248068	G/A						Zm00001d040365	2.23369	5.06891e-07	3:40180788	C/T	Zm00001d052939	-2.14215	1.59809e-05	4:205517193	G/C	Zm00001d014079	-7.69614	7.74094e-06	5:31724135	C/T
Zm00001d044437	-2.13397	6.67098e-05	3:228073477	A/G	Zm00001d002784	8.71792	4.21326e-07	2:22585704	C/T						Zm00001d024978	-8.30489	5.17035e-07	10:97753237	A/N	Zm00001d048837	-7.54303	1.73884e-05	4:6173339	T/N	Zm00001d036176	-2.40124	7.74094e-06	6:75716794	C/T
Zm00001d031637	-1.3051	6.70278e-05	1:197049463	G/A	Zm00001d000066	-3.6148	4.27683e-07	B73V4_CTG10:655509	N/G						Zm00001d042935	3.31263	5.1934e-07	3:184486865	G/A	Zm00001d003790	-7.54133	1.81496e-05	2:59389153	T/N	Zm00001d008773	-7.66181	7.75653e-06	8:19595929	N/C
Zm00001d021335	-1.099	6.78865e-05	7:149130406	T/C	Zm00001d005231	-8.45483	4.29332e-07	2:164761721	T/C						Zm00001d016489	-8.26614	5.21944e-07	5:164520491	G/N	Zm00001d016674	2.25604	1.87599e-05	5:172180643	C/A	Zm00001d012100	-7.69907	7.93441e-06	8:168244921	T/C
Zm00001d038513	-2.62965	6.83149e-05	6:159020980	G/C	Zm00001d011827	-2.70735	4.37328e-07	8:162221491	G/N						Zm00001d003268	1.64622	5.64076e-07	2:38418776	A/T	Zm00001d041669	-7.55495	1.92363e-05	3:132744035	C/N	Zm00001d012301	-1.73816	7.93441e-06	8:172073328	T/A
Zm00001d016941	1.28793	6.99759e-05	5:180625354	T/C	Zm00001d047986	1.52466	4.40647e-07	9:147262628	C/T						Zm00001d029726	8.28617	5.66259e-07	1:84229558	C/G	Zm00001d020996	-7.5163	1.98089e-05	7:139825117	C/N	Zm00001d048082	-1.40011	7.95932e-06	9:149620836	N/T
Zm00001d033457	2.15911	7.1433e-05	1:263191370	C/T	Zm00001d021253	-2.16976	4.48579e-07	7:146958712	A/N						Zm00001d017702	1.38899	5.89464e-07	5:204635195	G/T	Zm00001d044555	2.66716	2.0982e-05	3:231674552	T/C	Zm00001d008264	-7.67953	7.96638e-06	8:3417255	G/A
Zm00001d048292	1.52852	7.1433e-05	9:154004261	C/T	Zm00001d042030	-2.10677	4.61863e-07	3:147851145	C/T						Zm00001d051008	-7.85335	6.02524e-07	4:136479017	G/N	Zm00001d000293	-7.52152	2.11155e-05	B73V4_CTG40:30633	C/N	Zm00001d012032	-7.67983	7.98015e-06	8:166827343	T/C
Zm00001d010744	1.3039	7.50141e-05	8:126505877	C/A	Zm00001d028515	-1.13103	4.63285e-07	1:37916933	C/T						Zm00001d049255	-8.27839	6.0309e-07	4:23001968	A/N	Zm00001d017986	1.48816	2.12898e-05	5:211406480	C/T	Zm00001d045556	-1.1658	8.44662e-06	9:26650031	T/A
Zm00001d048190	-1.04013	7.52102e-05	9:152140501	C/T	Zm00001d023431	-1.10872	4.64894e-07	10:5420008	N/T						Zm00001d028189	-1.04131	6.03866e-07	1:25770414	T/C	Zm00001d010452	-2.50226	2.17343e-05	8:115783505	A/G	Zm00001d038080	7.59297	8.67235e-06	6:147037707	N/G
Zm00001d033906	1.01078	7.61088e-05	1:278181587	A/T	Zm00001d007815	3.00307	4.69808e-07	2:240148085	G/A						Zm00001d007795	-8.24907	6.14348e-07	2:239821999	A/N	Zm00001d018287	-1.539	2.17343e-05	5:217949305	G/N	Zm00001d046890	-1.14124	8.75046e-06	9:109049827	C/T
Zm00001d019061	-1.35304	8.0421e-05	7:14734933	C/T	Zm00001d040202	-8.42854	4.74028e-07	3:31828000	G/A						Zm00001d023830	8.33436	6.21283e-07	10:23733822	T/A	Zm00001d039959	-7.49436	2.17343e-05	3:20751491	C/N	Zm00001d050253	-1.02415	9.03044e-06	4:76522734	T/C
Zm00001d028482	1.51784	8.0421e-05	1:36509116	G/T	Zm00001d024938	-1.83738	4.87257e-07	10:95863385	C/N						Zm00001d003680	1.21656	6.2932e-07	2:53963010	A/G	Zm00001d005092	-1.82189	2.20484e-05	2:157946340	C/A	Zm00001d039047	1.10157	9.2462e-06	6:169236083	A/G
Zm00001d031854	-7.49809	8.44923e-05	1:204236971	T/C	Zm00001d031662	-1.25648	4.89808e-07	1:197918042	T/C						Zm00001d009888	1.77309	6.39653e-07	8:87464220	T/A	Zm00001d020563	-7.47739	2.22895e-05	7:122393156	G/N	Zm00001d034777	2.07772	9.28086e-06	1:302050229	N/A
Zm00001d024546	-2.52864	8.75751e-05	10:77701177	C/T	Zm00001d036742	-1.09415	4.96073e-07	6:99718806	A/T						Zm00001d000042	1.59514	6.61839e-07	B73V4_CTG182:729715	G/A	Zm00001d049638	-1.82608	2.2901e-05	4:38432249	A/G	Zm00001d028400	-7.6427	9.31226e-06	1:33597984	N/A
Zm00001d018969	-1.48546	9.45265e-05	7:11060533	G/A	Zm00001d032454	-2.41743	5.08906e-07	1:227220112	C/T						Zm00001d020297	-1.0024	6.79325e-07	7:104760817	A/C	Zm00001d031091	1.6585	2.384e-05	1:176786922	G/T	Zm00001d044132	-2.86269	9.33194e-06	3:220048394	A/C
Zm00001d035621	-7.42374	9.82875e-05	6:37469110	A/N	Zm00001d046438	1.03294	5.19126e-07	9:89734916	G/C						Zm00001d039047	1.12235	7.27842e-07	6:169236083	G/A	Zm00001d011328	7.43419	2.51645e-05	8:146856657	G/A	Zm00001d019087	-1.37666	9.6394e-06	7:15812734	G/A
Zm00001d026086	-7.35553	0.000103899	10:138089074	C/N	Zm00001d005085	-1.1189	5.48949e-07	2:157727511	C/G						Zm00001d014462	-1.82237	7.44731e-07	5:48441117	C/A	Zm00001d044902	-1.09095	2.57527e-05	9:6763757	A/G	Zm00001d010327	-7.6049	9.77906e-06	8:109904062	N/A
Zm00001d002680	-1.11913	0.000107834	2:19117655	C/A	Zm00001d026288	8.6202	5.5268e-07	10:142887642	G/A						Zm00001d022075	4.698	7.44731e-07	7:169513547	G/T	Zm00001d036704	1.62769	2.5849e-05	6:98143322	A/G	Zm00001d030725	-2.08539	9.79265e-06	1:155962956	C/G
Zm00001d052193	-1.48584	0.000108841	4:182760836	T/C	Zm00001d018429	-1.82402	5.62274e-07	5:220588508	A/G						Zm00001d049295	4.11102	7.66953e-07	4:24983110	T/C	Zm00001d021085	-1.34586	2.59986e-05	7:142438131	G/A	Zm00001d007630	1.22431	9.84926e-06	2:236502426	G/A
Zm00001d025893	1.22864	0.000110592	10:133219956	A/G	Zm00001d039417	8.60382	5.63412e-07	3:3835467	T/C						Zm00001d011945	-1.94987	7.81837e-07	8:164894710	G/A	Zm00001d042340	-7.5234	2.61138e-05	3:162110595	C/A	Zm00001d051103	-7.64484	1.01218e-05	4:142663406	T/C
Zm00001d047167	4.87253	0.000110905	9:120749674	T/C	Zm00001d037146	-8.34659	5.76433e-07	6:113934691	C/N						Zm00001d001841	-8.26752	7.9182e-07	2:1704519	C/T	Zm00001d047216	1.80873	2.6427e-05	9:122521086	A/G	Zm00001d045626	-7.58625	1.02023e-05	9:29241591	N/G
Zm00001d002163	-1.49995	0.000113953	2:6959958	G/A	Zm00001d000311	-2.16994	5.77997e-07	B73V4_CTG51:18792	G/A						Zm00001d029841	-7.78753	8.30191e-07	1:89617860	G/N	Zm00001d034799	-7.45034	2.64557e-05	1:302432194	A/N	Zm00001d017863	-1.55253	1.04207e-05	5:209099028	G/A
Zm00001d032175	-1.33522	0.000114605	1:215599006	A/G	Zm00001d041186	-1.83121	5.88659e-07	3:103863397	A/G						Zm00001d000122	-1.02137	8.53594e-07	B73V4_CTG56:93923	T/C	Zm00001d012351	-5.40838	2.72605e-05	8:172912807	C/T	Zm00001d028428	-3.17258	1.0453e-05	1:34690619	N/T
Zm00001d005856	-1.5799	0.000116462	2:190962438	G/N	Zm00001d017141	3.29978	6.02267e-07	5:186720996	T/C						Zm00001d017953	-8.16377	8.97434e-07	5:210787180	T/C	Zm00001d037651	-7.48987	2.82112e-05	6:133041138	T/C	Zm00001d047938	1.24543	1.07413e-05	9:145761475	C/A
Zm00001d007632	-7.32986	0.000116949	2:236541073	T/N	Zm00001d035090	1.51691	6.03161e-07	6:4849472	C/A						Zm00001d002600	1.2585	8.98359e-07	2:16448239	A/G	Zm00001d037114	7.43508	2.91058e-05	6:112856999	A/G	Zm00001d010452	2.20157	1.07844e-05	8:115783328	T/A
Zm00001d024729	1.03972	0.000116949	10:85508759	T/C	Zm00001d002054	3.89473	6.12057e-07	2:5037580	G/A						Zm00001d041775	-1.13827	9.07967e-07	3:137091891	G/A	Zm00001d053835	-7.42459	2.9436e-05	4:242115997	A/N	Zm00001d041345	-1.18813	1.09506e-05	3:113726192	G/T
Zm00001d041244	-7.33098	0.000117521	3:107893261	T/N	Zm00001d032606	4.56651	6.23836e-07	1:231875953	N/C						Zm00001d043771	1.76825	9.40418e-07	3:209626469	T/C	Zm00001d033753	-1.01393	3.09188e-05	1:272916183	T/A	Zm00001d007267	7.65512	1.09506e-05	2:226141794	A/G
Zm00001d006175	2.14858	0.00011771	2:200677180	A/G	Zm00001d031705	-8.3729	6.24453e-07	1:199019282	G/A						Zm00001d047688	-8.22809	9.46016e-07	9:139361865	C/N	Zm00001d018733	-3.39681	3.18775e-05	7:3350474	N/C	Zm00001d043890	-1.01721	1.13482e-05	3:213161480	C/G
Zm00001d017354	-7.33813	0.000118148	5:193519595	A/N	Zm00001d026301	-1.21299	6.42438e-07	10:143204156	G/A						Zm00001d026353	-1.55982	9.52212e-07	10:144152441	C/T	Zm00001d013346	1.61497	3.2386e-05	5:9051703	C/T	Zm00001d048315	-1.11316	1.15358e-05	9:154451263	T/A
Zm00001d010275	1.04835	0.000124954	8:107054065	G/A	Zm00001d019622	-8.34328	6.48118e-07	7:46427922	T/N						Zm00001d012593	-1.11808	9.66676e-07	8:177011534	G/T	Zm00001d021063	-7.43018	3.24644e-05	7:141944263	G/N	Zm00001d053259	-3.13152	1.15844e-05	4:222861074	N/A
Zm00001d048703	1.51486	0.000128854	4:3614910	G/A	Zm00001d025389	-8.31116	6.48118e-07	10:116720414	C/N						Zm00001d019215	1.14713	9.66676e-07	7:22121672	T/C	Zm00001d006306	-7.26933	3.34024e-05	2:204114673	G/A	Zm00001d043613	-7.58563	1.19048e-05	3:205192912	T/G
Zm00001d035664	-1.44006	0.000129144	6:39874686	A/G	Zm00001d042475	2.75372	6.57659e-07	3:168871902	N/T						Zm00001d026280	-1.44229	1.0068e-06	10:142742389	T/N	Zm00001d037795	7.36567	3.39922e-05	6:138043232	T/A	Zm00001d018318	-1.42825	1.19048e-05	5:218386525	G/A
Zm00001d036641	-1.75414	0.000129209	6:95982719	G/A	Zm00001d007634	-8.30177	6.988e-07	2:236610320	C/N						Zm00001d019793	-8.13556	1.04437e-06	7:62169927	A/N	Zm00001d008859	-1.50864	3.52083e-05	8:22870352	T/N	Zm00001d053738	1.62999	1.19378e-05	4:240115129	T/C
Zm00001d019645	-7.3674	0.000130593	7:47876982	A/C	Zm00001d002026	-5.36168	7.00547e-07	2:4644154	C/N						Zm00001d049251	1.05901	1.05806e-06	4:22918642	A/G	Zm00001d002630	-7.42929	3.55695e-05	2:17339594	A/G	Zm00001d022141	2.40847	1.20145e-05	7:171058981	G/T
Zm00001d034665	-1.34993	0.000135214	1:299210675	C/G	Zm00001d009511	-1.11943	7.06227e-07	8:68418451	C/T						Zm00001d015611	8.14122	1.1081e-06	5:101018355	C/T	Zm00001d005884	4.7304	3.61424e-05	2:191755619	G/T	Zm00001d032742	-7.56863	1.20719e-05	1:237018997	G/T
Zm00001d012064	-6.71974	0.000135225	8:167546465	A/G	Zm00001d026429	1.75304	7.06227e-07	10:145714434	G/T						Zm00001d025397	-3.01523	1.11904e-06	10:116911430	G/A	Zm00001d011531	2.34502	3.70823e-05	8:153647910	T/C	Zm00001d029510	-7.60774	1.21904e-05	1:73770614	C/G
Zm00001d017084	-1.08341	0.000137301	5:184855396	G/T	Zm00001d042907	-2.1398	7.32571e-07	3:183642451	G/A						Zm00001d011857	-8.08434	1.15341e-06	8:163125520	C/N	Zm00001d050274	-7.39451	3.86046e-05	4:77866837	G/A	Zm00001d035447	-1.39864	1.22556e-05	6:25990594	G/A
Zm00001d049686	3.77015	0.000140321	4:40042496	N/A	Zm00001d039038	1.15318	7.42791e-07	6:169021153	T/C						Zm00001d009915	-4.54776	1.21506e-06	8:89359218	C/N	Zm00001d053911	1.3993	3.86046e-05	4:243524980	T/C	Zm00001d031573	-7.52751	1.25489e-05	1:194911592	G/A
Zm00001d029950	-7.32619	0.000142627	1:96147304	A/G	Zm00001d001814	-1.81594	7.51169e-07	2:1416099	G/A						Zm00001d013412	1.43183	1.22461e-06	5:10600919	A/G	Zm00001d006340	3.22713	4.02033e-05	2:205016162	C/T	Zm00001d006409	1.21065	1.25489e-05	2:206934188	G/T
Zm00001d022493	2.15671	0.000143476	7:178734890	A/T	Zm00001d043971	-8.28555	7.51728e-07	3:215393165	C/N						Zm00001d051528	1.52145	1.27852e-06	4:161587513	C/T	Zm00001d035037	2.99567	4.0339e-05	6:2752255	A/G	Zm00001d038166	-3.12837	1.26853e-05	6:150257039	A/C
Zm00001d017435	-1.85209	0.000143904	5:195864443	N/A	Zm00001d025507	3.38376	7.82672e-07	10:120797759	N/G						Zm00001d010066	8.09434	1.32384e-06	8:98054462	T/C	Zm00001d002369	1.40476	4.04618e-05	2:11162597	C/T	Zm00001d005429	-2.1848	1.28995e-05	2:173716695	C/T
Zm00001d014462	-1.90161	0.000146416	5:48441117	C/A	Zm00001d017110	-2.12608	8.06672e-07	5:185764471	T/C						Zm00001d013078	1.62958	1.32405e-06	5:4419472	T/C	Zm00001d027455	7.14067	4.21708e-05	1:5610446	A/G	Zm00001d041498	-7.58338	1.29142e-05	3:124369177	N/G
Zm00001d015521	-1.15582	0.000147116	5:95622109	C/T	Zm00001d047387	-8.29094	8.10102e-07	9:128438169	A/N						Zm00001d033650	1.77866	1.32946e-06	1:269669285	C/T	Zm00001d023853	-1.13655	4.21945e-05	10:25081660	N/A	Zm00001d052378	-5.52945	1.29142e-05	4:188624541	A/T
Zm00001d037448	-5.61257	0.000148331	6:125639840	A/N	Zm00001d042255	-8.26498	8.26244e-07	3:157471889	C/N						Zm00001d006778	2.84383	1.33687e-06	2:216443789	N/G	Zm00001d011716	-1.59952	4.2244e-05	8:159801042	T/C	Zm00001d017318	-7.52719	1.30157e-05	5:192529608	A/G
Zm00001d037993	-2.23258	0.000149459	6:144581209	T/C	Zm00001d041136	-2.06801	8.44772e-07	3:99760252	A/C						Zm00001d038460	1.58995	1.34546e-06	6:157678036	A/G	Zm00001d008599	-4.32948	4.33415e-05	8:14053391	N/C	Zm00001d007455	1.03148	1.33144e-05	2:232064512	G/A
Zm00001d020262	-4.71298	0.000150538	7:102848979	C/N	Zm00001d011360	2.40963	8.46761e-07	8:148435746	N/A						Zm00001d010343	-4.56025	1.3546e-06	8:110628650	T/N	Zm00001d020737	-7.3745	4.39444e-05	7:130746214	C/A	Zm00001d042152	-1.17952	1.33852e-05	3:153901429	C/T
Zm00001d028753	-7.30439	0.000152081	1:45574326	G/C	Zm00001d046779	-8.34124	8.50597e-07	9:105671283	T/N						Zm00001d031530	-1.25431	1.36917e-06	1:192976642	G/A	Zm00001d053365	7.34113	4.5308e-05	4:227749329	A/N	Zm00001d006133	1.16834	1.34083e-05	2:199509875	G/C
Zm00001d008264	-7.33478	0.000152844	8:3417255	A/G	Zm00001d006670	1.74548	8.59319e-07	2:213904997	G/A						Zm00001d049453	-8.04046	1.39649e-06	4:30720049	A/N	Zm00001d021731	-1.2827	4.68943e-05	7:161608145	C/T	Zm00001d036672	-3.2208	1.36186e-05	6:97225386	C/T
Zm00001d016305	-4.79849	0.00015669	5:156483742	A/T	Zm00001d008649	-8.25645	8.59319e-07	8:15902755	G/N						Zm00001d005532	-8.07216	1.40826e-06	2:177523821	T/A	Zm00001d028567	2.3615	4.7185e-05	1:39386835	G/A	Zm00001d006181	1.66478	1.40351e-05	2:200886276	G/A
Zm00001d010910	-1.14974	0.000156728	8:133192139	G/A	Zm00001d012100	8.51722	8.59319e-07	8:168244921	T/C						Zm00001d035023	1.57161	1.41531e-06	6:2029093	A/G	Zm00001d032270	1.21743	4.75983e-05	1:219864265	A/T	Zm00001d020312	-2.48684	1.43568e-05	7:105599622	N/G
Zm00001d048143	2.10201	0.00015709	9:150813426	C/N	Zm00001d032590	-8.29689	8.66484e-07	1:231432680	G/N						Zm00001d015676	-8.05207	1.50604e-06	5:105122212	N/A	Zm00001d051349	2.2952	4.76471e-05	4:155452983	A/G	Zm00001d033115	-7.50717	1.44141e-05	1:250573143	N/C
Zm00001d047057	1.43354	0.000157248	9:116821159	C/T	Zm00001d046602	3.37157	9.37896e-07	9:98270450	N/C						Zm00001d012351	-8.02802	1.57193e-06	8:172912807	C/N	Zm00001d041700	-1.97957	4.88892e-05	3:133867972	C/N	Zm00001d011713	7.57229	1.45718e-05	8:159526862	C/T
Zm00001d032828	-7.21149	0.000157777	1:239455437	C/N	Zm00001d048034	-8.22109	9.4694e-07	9:148453563	T/N						Zm00001d046722	-1.06426	1.58454e-06	9:103540349	G/A	Zm00001d048215	-7.48525	4.9759e-05	9:152595365	T/C	Zm00001d010936	-2.02281	1.46656e-05	8:134115173	T/C
Zm00001d046729	-1.51343	0.000157777	9:103763033	G/C	Zm00001d041626	-1.17291	9.47422e-07	3:129953237	T/A						Zm00001d021873	-2.33064	1.63303e-06	7:165218397	A/G	Zm00001d020543	1.67801	5.13217e-05	7:121726839	G/A	Zm00001d036250	-1.70246	1.46856e-05	6:79854127	C/T
Zm00001d052453	-3.31587	0.000162291	4:190347027	C/A	Zm00001d048233	2.7314	9.59383e-07	9:152885140	C/G						Zm00001d039959	-3.60987	1.64094e-06	3:20751387	G/A	Zm00001d008488	-1.7577	5.17465e-05	8:9999792	T/G	Zm00001d021385	-1.31877	1.47404e-05	7:150624958	C/T
Zm00001d017089	5.47507	0.000164983	5:184917811	A/G	Zm00001d023331	3.13445	9.96269e-07	10:3596975	T/C						Zm00001d045015	-8.00372	1.6883e-06	9:10275545	C/N	Zm00001d019550	1.85039	5.19853e-05	7:41862018	G/A	Zm00001d051500	2.40665	1.49433e-05	4:160470907	A/G
Zm00001d038683	-5.38906	0.000171203	6:162529893	A/N	Zm00001d008700	1.77038	1.0664e-06	8:17394941	C/T						Zm00001d026647	1.29545	1.69179e-06	10:149345939	A/T	Zm00001d017208	-4.2721	5.23675e-05	5:188984987	G/C	Zm00001d027667	-3.63691	1.52183e-05	1:10617730	N/G
Zm00001d004392	-1.65183	0.000172374	2:108518526	G/A	Zm00001d026514	1.73821	1.07441e-06	10:147437508	C/T						Zm00001d004088	-8.01378	1.7122e-06	2:81500621	A/C	Zm00001d035636	-7.30768	5.50109e-05	6:37917199	T/N	Zm00001d042955	-7.61002	1.52234e-05	3:184754576	N/A
Zm00001d003895	-3.79533	0.000173008	2:65738735	T/G	Zm00001d046449	-5.25521	1.09067e-06	9:90424793	G/T						Zm00001d016758	1.97693	1.75189e-06	5:175095518	A/G	Zm00001d024072	-7.27506	5.61968e-05	10:41643542	T/N	Zm00001d029102	1.3712	1.59652e-05	1:58055380	T/A
Zm00001d044441	1.86272	0.000173008	3:228213552	G/A	Zm00001d038342	4.46231	1.09448e-06	6:154875494	T/C						Zm00001d043682	-1.35594	1.75707e-06	3:207218583	G/T	Zm00001d010970	1.38042	5.67065e-05	8:135476074	C/A	Zm00001d048119	-10.6535	1.60064e-05	9:150477346	N/A
Zm00001d038166	-2.8337	0.000175345	6:150257039	C/A	Zm00001d006552	-1.37772	1.14419e-06	2:210871979	A/C						Zm00001d027991	2.12935	1.79597e-06	1:19586403	T/A	Zm00001d004885	7.25161	5.74588e-05	2:146499612	A/T	Zm00001d030899	-7.5095	1.60637e-05	1:166439922	N/C
Zm00001d040628	-7.22034	0.000176595	3:55025417	A/N	Zm00001d011222	1.32403	1.14419e-06	8:143431186	C/N						Zm00001d014903	-8.01448	1.8148e-06	5:67440119	T/C	Zm00001d049026	2.29215	5.79527e-05	4:12965956	G/T	Zm00001d048522	5.51169	1.66869e-05	9:157738356	A/G
Zm00001d010172	-7.25184	0.000185424	8:102869874	C/T	Zm00001d031941	-1.86482	1.15934e-06	1:207591676	A/T						Zm00001d013426	-1.02182	1.93151e-06	5:11127320	G/A	Zm00001d038080	-7.30159	5.86603e-05	6:147040338	A/G	Zm00001d052619	-5.43643	1.68306e-05	4:195017980	N/G
Zm00001d008716	-2.06691	0.00018997	8:17624674	A/C	Zm00001d009883	-8.22088	1.20298e-06	8:87301489	C/T						Zm00001d012064	-8.03914	1.98432e-06	8:167546465	A/G	Zm00001d006252	-7.2543	5.97644e-05	2:202860490	T/N	Zm00001d006580	1.42322	1.69119e-05	2:211462128	C/T
Zm00001d015671	-3.0049	0.000190493	5:105092494	G/T	Zm00001d038084	8.474	1.20298e-06	6:147216182	N/G						Zm00001d006028	1.85282	2.11298e-06	2:195579900	A/N	Zm00001d017863	1.47201	5.97806e-05	5:209099028	G/A	Zm00001d031244	-7.46662	1.70743e-05	1:183455558	N/G
Zm00001d013346	-1.71536	0.000191985	5:9052065	G/C	Zm00001d019225	-1.3165	1.23937e-06	7:22609755	C/A						Zm00001d030031	4.36687	2.13507e-06	1:100836311	C/T	Zm00001d040496	7.24367	6.06739e-05	3:46772965	G/A	Zm00001d024535	-7.4889	1.71873e-05	10:76867737	N/T
Zm00001d041634	-2.77412	0.000195844	3:130575849	T/A	Zm00001d024867	-8.17337	1.2405e-06	10:91365147	N/C						Zm00001d028542	-1.2978	2.15008e-06	1:38685658	C/N	Zm00001d003210	-7.24698	6.47176e-05	2:36095418	C/N	Zm00001d036735	-3.25317	1.75667e-05	6:99390495	C/T
Zm00001d041778	-2.70098	0.000198341	3:137466728	T/C	Zm00001d003643	-2.43337	1.24092e-06	2:51510690	C/G						Zm00001d020821	1.03191	2.15265e-06	7:133912294	A/G	Zm00001d020594	-7.24487	6.53705e-05	7:124091936	C/N	Zm00001d010149	7.48299	1.77762e-05	8:101501002	A/G
Zm00001d050704	5.36746	0.000202492	4:116745818	G/A	Zm00001d008666	-1.13963	1.24092e-06	8:16426363	G/N						Zm00001d020118	-7.96075	2.15995e-06	7:93718279	A/N	Zm00001d030989	7.25067	6.60954e-05	1:172183783	C/A	Zm00001d006675	-7.51089	1.87244e-05	2:214029763	N/C
Zm00001d021218	-7.18364	0.000211643	7:146450094	A/N	Zm00001d024466	-1.04927	1.28808e-06	10:72129487	G/A						Zm00001d013296	-7.93433	2.20453e-06	5:7998035	G/N	Zm00001d038531	-1.94645	6.75986e-05	6:159372582	C/T	Zm00001d017708	1.24988	1.87244e-05	5:204751876	C/T
Zm00001d016674	-2.24692	0.000211731	5:172180643	A/C	Zm00001d025354	-2.60377	1.2915e-06	10:115244283	C/A						Zm00001d025798	1.15733	2.20475e-06	10:129879257	C/T	Zm00001d050947	1.67079	6.83289e-05	4:133092292	T/G	Zm00001d030995	-1.89126	1.90995e-05	1:172452834	T/G
Zm00001d020491	-7.19218	0.0002133	7:118700184	N/A	Zm00001d042128	1.02836	1.2915e-06	3:152235366	G/C						Zm00001d031641	-1.70063	2.22339e-06	1:197112056	G/N	Zm00001d047661	1.51731	6.91934e-05	9:138406932	A/G	Zm00001d019804	-7.55193	1.90995e-05	7:63163501	N/C
Zm00001d004236	-7.17384	0.000213685	2:94300358	G/N	Zm00001d034152	-1.47709	1.32641e-06	1:285204767	A/G						Zm00001d032188	-2.99748	2.22573e-06	1:216280776	C/N	Zm00001d025798	1.2405	7.0631e-05	10:129879257	C/T	Zm00001d015362	-7.4663	1.91025e-05	5:86309437	G/T
Zm00001d034533	1.40009	0.000214508	1:295779937	C/G	Zm00001d046697	-2.81297	1.33334e-06	9:102857616	C/T						Zm00001d004586	-1.00709	2.30413e-06	2:120066097	G/A	Zm00001d030105	-7.22049	7.17685e-05	1:105945925	T/N	Zm00001d028181	-2.18145	1.99942e-05	1:25715338	T/C
Zm00001d012597	-1.75625	0.000215227	8:177035963	A/C	Zm00001d040162	3.69958	1.33882e-06	3:29759964	C/T						Zm00001d000040	7.97734	2.31483e-06	B73V4_CTG182:632178	G/T	Zm00001d045511	4.24769	7.27704e-05	9:25059683	C/T	Zm00001d018038	-7.09455	2.02622e-05	5:212632927	C/T
Zm00001d033160	-2.68883	0.000216307	1:252546141	T/C	Zm00001d042055	1.00657	1.34341e-06	3:148889234	G/C						Zm00001d044547	2.073	2.35416e-06	3:231402569	C/T	Zm00001d044355	1.0567	7.27874e-05	3:225698719	T/C	Zm00001d018028	1.48425	2.07111e-05	5:212374188	A/G
Zm00001d036827	1.27897	0.000223784	6:102935017	C/T	Zm00001d008642	8.42367	1.34377e-06	8:15549225	A/G						Zm00001d024231	-1.73526	2.36308e-06	10:58450048	T/G	Zm00001d025722	1.36265	7.28875e-05	10:127557182	A/G	Zm00001d039441	-1.58537	2.10312e-05	3:4481120	G/A
Zm00001d043860	1.02727	0.00022397	3:212350423	T/A	Zm00001d038057	1.0105	1.37954e-06	6:146563627	C/T						Zm00001d034446	3.77076	2.38766e-06	1:293288421	A/G	Zm00001d021244	-7.26768	7.3851e-05	7:146790410	G/N	Zm00001d045511	-7.44437	2.10644e-05	9:25059683	C/T
Zm00001d030995	-1.65653	0.000225412	1:172452834	G/T	Zm00001d005059	8.374	1.37964e-06	2:156645086	C/A						Zm00001d037338	2.75016	2.41364e-06	6:122054470	N/G	Zm00001d052660	1.08228	7.3851e-05	4:196212285	C/T	Zm00001d013745	-7.44402	2.13688e-05	5:19099566	G/A
Zm00001d015362	-2.75616	0.000225696	5:86309155	G/A	Zm00001d023350	-8.14366	1.39549e-06	10:3915634	T/N						Zm00001d041471	1.21254	2.5144e-06	3:122357200	A/C	Zm00001d037026	-2.43588	7.59139e-05	6:109475575	C/A	Zm00001d011691	2.44801	2.14304e-05	8:158904627	A/T
Zm00001d031688	-7.20185	0.000226095	1:198652963	A/G	Zm00001d031037	-8.17586	1.41605e-06	1:174659000	C/N						Zm00001d008245	1.4171	2.57629e-06	8:2492678	A/T	Zm00001d008577	3.2661	7.62963e-05	8:13397317	C/G	Zm00001d006210	2.01122	2.14496e-05	2:201907187	G/T
Zm00001d047663	-1.44441	0.000227735	9:138531840	A/N	Zm00001d043649	8.42078	1.46887e-06	3:205979069	A/G						Zm00001d031899	1.9924	2.58902e-06	1:205992404	A/G	Zm00001d025265	-7.19677	7.86593e-05	10:111805662	T/N	Zm00001d029100	-1.76138	2.21284e-05	1:58018856	C/T
Zm00001d004726	-7.14534	0.000238482	2:134103799	T/N	Zm00001d010339	-8.12427	1.53818e-06	8:110343525	C/N						Zm00001d051968	-6.54052	2.59646e-06	4:175622113	C/N	Zm00001d045098	7.28288	7.94861e-05	9:12439317	G/A	Zm00001d017703	1.39455	2.23474e-05	5:204683473	C/G
Zm00001d030080	-7.17851	0.000249763	1:104120315	G/C	Zm00001d029126	-2.06047	1.55868e-06	1:59132807	A/N						Zm00001d008527	-7.91644	2.62345e-06	8:11792596	A/G	Zm00001d029840	7.23028	8.4404e-05	1:89588173	G/A	Zm00001d033468	-1.29704	2.24788e-05	1:263524113	G/A
Zm00001d035519	1.12434	0.000249763	6:30807774	A/T	Zm00001d007900	3.94845	1.57283e-06	2:242047928	N/G						Zm00001d034387	1.91447	2.62553e-06	1:291607276	C/T	Zm00001d029461	3.51372	8.61372e-05	1:71832247	A/G	Zm00001d049399	-7.42316	2.28628e-05	4:29279306	C/G
Zm00001d023292	1.19178	0.000250009	10:2238606	A/G	Zm00001d028205	-1.71297	1.57283e-06	1:26182324	C/T						Zm00001d047078	3.45278	2.65334e-06	9:117546282	A/G	Zm00001d007877	2.3817	8.64258e-05	2:241567677	G/A	Zm00001d028332	-7.4002	2.3628e-05	1:31058169	N/C
Zm00001d031530	-1.14371	0.000252483	1:192976685	G/A	Zm00001d033447	8.41981	1.5757e-06	1:262993211	A/N						Zm00001d027598	-7.94616	2.65715e-06	1:8679207	A/G	Zm00001d012533	-7.16711	8.82316e-05	8:176250258	C/N	Zm00001d036318	-1.80052	2.44302e-05	6:83999084	T/A
Zm00001d047062	-1.48429	0.000255297	9:117036351	C/T	Zm00001d011805	-1.27688	1.60981e-06	8:161834687	T/C						Zm00001d047681	1.09263	2.68157e-06	9:139149416	G/A	Zm00001d029390	7.20327	8.82316e-05	1:68596909	A/G	Zm00001d051674	-1.02823	2.44863e-05	4:166297886	G/A
Zm00001d027991	2.45479	0.000257429	1:19586403	T/A	Zm00001d048957	3.11901	1.61603e-06	4:10672256	G/A						Zm00001d037453	-1.03865	2.8367e-06	6:125871617	C/T	Zm00001d050771	-7.16711	8.82316e-05	4:121903092	G/N	Zm00001d017601	-1.59721	2.45111e-05	5:201316585	G/A
Zm00001d001880	-1.34913	0.000261495	2:2262409	A/T	Zm00001d053365	4.03182	1.61603e-06	4:227749329	A/N						Zm00001d019094	-7.9012	2.85128e-06	7:16037047	T/N	Zm00001d040311	-2.83147	9.16466e-05	3:37403353	A/G	Zm00001d052727	-7.40449	2.45111e-05	4:199135633	N/C
Zm00001d005162	-7.12104	0.000262018	2:161902889	T/N	Zm00001d050567	-1.78969	1.6269e-06	4:101327158	G/A						Zm00001d032270	1.29599	2.92584e-06	1:219864265	A/T	Zm00001d040463	1.42308	9.19137e-05	3:44744515	T/C	Zm00001d008527	-7.40164	2.49611e-05	8:11792596	G/A
Zm00001d049928	1.17857	0.000266635	4:53483242	T/C	Zm00001d035647	-8.10358	1.6656e-06	6:38173891	T/N						Zm00001d034998	1.54972	2.93241e-06	6:1387159	C/T	Zm00001d045775	7.11587	9.83417e-05	9:38477638	C/T	Zm00001d053675	-7.35795	2.64303e-05	4:238807236	N/A
Zm00001d010725	3.39798	0.000269856	8:125966864	T/A	Zm00001d053928	1.25913	1.68778e-06	4:243712785	C/T						Zm00001d002441	1.07797	2.95203e-06	2:12745438	A/C	Zm00001d024138	-7.07903	0.000100024	10:49020418	C/N	Zm00001d038819	3.37205	2.71526e-05	6:165192291	T/N
Zm00001d048522	4.25061	0.000273396	9:157738356	G/A	Zm00001d031853	-2.99818	1.72864e-06	1:204148326	T/C						Zm00001d020532	-1.85753	3.12535e-06	7:121215376	G/A	Zm00001d006670	1.42946	0.000100589	2:213907627	G/T	Zm00001d018669	1.16932	2.78634e-05	7:2252901	C/T
Zm00001d040188	4.71781	0.000281778	3:31151308	T/A	Zm00001d053985	8.376	1.73557e-06	4:244597519	T/C						Zm00001d020563	-7.8446	3.22972e-06	7:122393156	G/N	Zm00001d026647	4.63091	0.000101105	10:149345821	N/A	Zm00001d020118	-7.38271	2.84818e-05	7:93718279	N/A
Zm00001d010859	-3.51395	0.000286735	8:130759652	T/G	Zm00001d028837	-2.65952	1.74036e-06	1:48282758	C/A						Zm00001d047853	7.88185	3.27273e-06	9:143470212	T/C	Zm00001d053626	3.20027	0.000101105	4:237109357	A/G	Zm00001d002163	-1.33701	2.92923e-05	2:6959958	A/G
Zm00001d027604	-7.10116	0.000286735	1:8820364	G/N	Zm00001d004506	-8.09221	1.7681e-06	2:115648936	G/N						Zm00001d015037	-1.03806	3.27665e-06	5:72934892	G/T	Zm00001d012452	2.56592	0.000102738	8:174785226	C/T	Zm00001d012964	1.27736	2.9502e-05	5:2432491	C/T
Zm00001d013090	-1.11654	0.000287562	5:4574812	C/T	Zm00001d042357	2.05783	1.79767e-06	3:163188897	C/N						Zm00001d019406	-7.86859	3.36001e-06	7:32456821	A/N	Zm00001d040365	2.19514	0.000102887	3:40180788	C/T	Zm00001d015634	-7.31328	2.95318e-05	5:102222075	N/G
Zm00001d023994	-7.07683	0.00029344	10:35177768	A/N	Zm00001d009967	1.91662	1.81537e-06	8:92806628	T/C						Zm00001d035879	-7.86503	3.36001e-06	6:58287587	G/A	Zm00001d049507	1.03986	0.000103672	4:32694993	C/A	Zm00001d016599	1.22915	2.98074e-05	5:169221558	G/A
Zm00001d023530	7.18081	0.000293464	10:8784933	G/T	Zm00001d021342	-1.31088	1.85747e-06	7:149413594	A/G						Zm00001d035444	-7.82831	3.40167e-06	6:25702228	G/N	Zm00001d049935	-7.28775	0.000104435	4:53912177	T/N	Zm00001d053365	-4.20186	3.10134e-05	4:227749448	A/G
Zm00001d037977	-3.04112	0.000297989	6:143976335	T/A	Zm00001d036437	-1.84112	1.85747e-06	6:88371298	A/G						Zm00001d028926	-1.37926	3.54378e-06	1:51755423	T/C	Zm00001d020532	-2.4281	0.000104651	7:121218394	T/C	Zm00001d020454	-7.31103	3.13399e-05	7:115409038	N/A
Zm00001d042935	2.36835	0.000299319	3:184486865	G/A	Zm00001d037775	-1.44037	1.992e-06	6:137243562	G/N						Zm00001d026514	-2.37465	3.55797e-06	10:147440744	A/T	Zm00001d045316	1.30437	0.000105154	9:18810537	C/T	Zm00001d041775	-1.05315	3.19815e-05	3:137091891	A/G
Zm00001d031239	-2.18106	0.000302791	1:183231238	G/A	Zm00001d052855	1.89866	1.99648e-06	4:202671816	C/A						Zm00001d031837	1.28459	3.62305e-06	1:203222470	G/C	Zm00001d009824	1.27178	0.00010549	8:83964267	G/A	Zm00001d038084	-4.25835	3.23387e-05	6:147216182	N/G
Zm00001d043286	-7.12538	0.000304025	3:194383361	T/N	Zm00001d034659	-2.02608	2.00297e-06	1:299111475	G/C						Zm00001d029785	7.41799	3.67966e-06	1:86770665	C/N	Zm00001d019335	1.96238	0.000105727	7:28402974	G/A	Zm00001d004008	7.40634	3.24092e-05	2:75124298	N/A
Zm00001d013239	-7.13544	0.000304454	5:6862314	G/A	Zm00001d012204	1.07012	2.0094e-06	8:170043147	A/G						Zm00001d021871	-1.02242	3.68045e-06	7:165007151	A/N	Zm00001d045392	3.84013	0.000105862	9:20480782	A/C	Zm00001d003713	-1.2173	3.30183e-05	2:56094083	N/G
Zm00001d026351	1.10348	0.000304768	10:144099229	C/A	Zm00001d042935	2.23669	2.12171e-06	3:184486865	G/A						Zm00001d039284	7.88614	3.74522e-06	3:1014081	C/T	Zm00001d018227	-5.15591	0.000106825	5:217019151	A/G	Zm00001d026335	1.24343	3.32975e-05	10:143747678	G/A
Zm00001d007900	-1.38793	0.000313238	2:242049852	G/A	Zm00001d012110	8.39991	2.12279e-06	8:168384960	G/N						Zm00001d019825	7.84584	3.77218e-06	7:66472671	T/A	Zm00001d036165	-7.07787	0.000107237	6:75435611	T/N	Zm00001d021343	2.13112	3.33832e-05	7:149428896	G/A
Zm00001d053775	-2.23306	0.000324121	4:240850112	A/N	Zm00001d002649	-2.72707	2.12336e-06	2:18092500	G/C						Zm00001d022062	7.8519	3.77218e-06	7:169197567	G/C	Zm00001d004726	-4.577	0.000110263	2:134106351	G/N	Zm00001d049879	-7.42862	3.35035e-05	4:50001246	N/T
Zm00001d003491	2.18365	0.000328394	2:45881489	N/C	Zm00001d017445	1.32497	2.12336e-06	5:196086122	N/G						Zm00001d020834	2.52154	3.78967e-06	7:134252160	G/N	Zm00001d006902	-7.10937	0.000111761	2:219054231	A/N	Zm00001d048070	-1.11706	3.38281e-05	9:149344144	C/T
Zm00001d013055	1.70135	0.000333541	5:3900363	A/G	Zm00001d046831	1.00241	2.15934e-06	9:107713714	C/T						Zm00001d052434	1.17026	3.80226e-06	4:189874354	G/A	Zm00001d008731	1.02247	0.000112482	8:17976806	T/C	Zm00001d030368	-7.31407	3.47606e-05	1:126765743	A/N
Zm00001d006568	-3.52515	0.000343227	2:211141344	T/C	Zm00001d007401	3.36538	2.23079e-06	2:230852831	G/A						Zm00001d026677	2.41118	3.81534e-06	10:149751616	C/T	Zm00001d010725	-1.39405	0.000113749	8:125964549	A/G	Zm00001d015921	-2.25051	3.54771e-05	5:131470071	C/T
Zm00001d006797	-1.15407	0.000351146	2:216892842	A/G	Zm00001d044260	-1.48196	2.24797e-06	3:223157244	T/A						Zm00001d005478	-1.18936	3.88254e-06	2:175507067	A/T	Zm00001d011519	1.62882	0.000113749	8:153385548	C/T	Zm00001d018988	1.0204	3.60185e-05	7:12176951	A/G
Zm00001d044806	-2.44556	0.000356834	9:2940909	G/C	Zm00001d002504	1.12919	2.28142e-06	2:14173838	N/C						Zm00001d020524	1.61892	3.88254e-06	7:120896866	N/T	Zm00001d012969	-1.20185	0.000114812	5:2469090	C/T	Zm00001d041222	-7.26487	3.71969e-05	3:106275433	N/G
Zm00001d026026	-1.16254	0.000356985	10:136307187	C/G	Zm00001d020687	-2.01596	2.29701e-06	7:128425275	N/A						Zm00001d000066	2.59288	3.9099e-06	B73V4_CTG10:655509	A/G	Zm00001d027874	1.35691	0.000114812	1:16041123	C/T	Zm00001d027455	2.00426	3.89776e-05	1:5610446	A/G
Zm00001d012393	-7.08657	0.000357144	8:173519924	C/A	Zm00001d038646	-8.06264	2.41885e-06	6:161644306	A/T						Zm00001d023303	-2.26513	3.99221e-06	10:2435884	A/N	Zm00001d047020	-7.13221	0.000115549	9:115524013	C/T	Zm00001d018718	1.65245	3.91061e-05	7:3073861	T/G
Zm00001d039454	1.08496	0.000359419	3:4761089	A/G	Zm00001d016732	-1.37686	2.46287e-06	5:174497129	G/A						Zm00001d020595	1.86363	4.04149e-06	7:124133165	T/C	Zm00001d018096	4.165	0.000116967	5:214119886	A/G	Zm00001d010447	-7.26565	3.97935e-05	8:115546030	N/T
Zm00001d048832	-6.97617	0.000359419	4:6126593	T/N	Zm00001d006102	-1.05925	2.47829e-06	2:198166369	A/G						Zm00001d037684	-1.71844	4.16346e-06	6:133964834	G/C	Zm00001d010321	-7.13566	0.000120996	8:109467721	T/C	Zm00001d013358	-1.01669	3.99433e-05	5:9523603	G/C
Zm00001d047411	-8.7459	0.000373076	9:129378110	A/N	Zm00001d038389	-2.56485	2.48502e-06	6:156205630	C/T						Zm00001d012168	-1.08093	4.26412e-06	8:169391696	T/C	Zm00001d010599	-1.38753	0.000122063	8:121491872	T/N	Zm00001d018603	1.65879	4.04428e-05	7:559720	T/N
Zm00001d031469	-7.11072	0.000374254	1:191229733	C/N	Zm00001d015328	-3.35254	2.50246e-06	5:84703685	A/G						Zm00001d048129	-1.87263	4.28879e-06	9:150532383	T/C	Zm00001d033948	-6.65844	0.000122453	1:279371934	T/N	Zm00001d013664	-2.31362	4.14678e-05	5:16767278	G/A
Zm00001d025989	5.2617	0.000378759	10:135488917	A/G	Zm00001d027271	-8.06049	2.53501e-06	1:1069042	G/A						Zm00001d039133	7.82747	4.3396e-06	6:170770266	G/A	Zm00001d021188	1.02089	0.000123916	7:145413756	A/T	Zm00001d045504	4.17125	4.23838e-05	9:24832074	G/N
Zm00001d037092	-5.10924	0.00038126	6:111878377	A/N	Zm00001d047272	8.28936	2.56119e-06	9:124979622	G/C						Zm00001d004392	-1.26975	4.36203e-06	2:108518526	G/A	Zm00001d031753	2.50862	0.000123919	1:200737907	G/C	Zm00001d002115	-1.16758	4.33411e-05	2:6097542	C/A
Zm00001d017853	1.71533	0.000383415	5:208842284	G/A	Zm00001d047688	-8.07804	2.61342e-06	9:139360243	T/N						Zm00001d015362	-2.50088	4.39893e-06	5:86309155	G/A	Zm00001d012891	-1.5875	0.000124225	5:1624815	N/C	Zm00001d029901	-3.95187	4.51302e-05	1:93282694	N/G
Zm00001d040235	1.25909	0.000394083	3:33204431	T/A	Zm00001d038375	-2.20041	2.6291e-06	6:155835996	C/T						Zm00001d031939	-7.78768	4.53556e-06	1:207517376	T/C	Zm00001d013845	3.08748	0.000125107	5:22395949	C/T	Zm00001d041201	1.88945	4.51302e-05	3:105180083	C/G
Zm00001d048233	2.2349	0.000394083	9:152885140	C/G	Zm00001d025131	1.72021	2.6875e-06	10:105801088	N/C						Zm00001d016891	-1.01858	4.68547e-06	5:179458253	A/G	Zm00001d038866	1.70465	0.000131222	6:166088679	A/T	Zm00001d046330	-3.09931	4.62175e-05	9:80615303	A/G
Zm00001d021385	-1.35398	0.000396554	7:150624958	T/C	Zm00001d019131	6.11415	2.68969e-06	7:18408284	C/N						Zm00001d048203	1.20913	4.73621e-06	9:152377818	A/G	Zm00001d031979	1.02843	0.000135006	1:208400677	A/G	Zm00001d047143	-7.21516	4.71681e-05	9:120018514	N/C
Zm00001d039546	-7.01952	0.000396554	3:7808939	C/N	Zm00001d018870	3.4085	2.80591e-06	7:7866180	N/A						Zm00001d033448	1.23263	4.76836e-06	1:262998473	A/G	Zm00001d026127	-2.65961	0.000137054	10:139138615	C/G	Zm00001d010387	-7.21638	4.7725e-05	8:112571176	N/G
Zm00001d006881	-1.3413	0.000401656	2:218473476	T/C	Zm00001d031204	-4.4032	2.80591e-06	1:181980774	T/C						Zm00001d002694	1.03234	4.7806e-06	2:19421231	T/C	Zm00001d004190	-1.24123	0.000138673	2:90080708	A/G	Zm00001d012591	-1.58045	4.92052e-05	8:176955487	T/A
Zm00001d043588	-5.63714	0.000404058	3:204482850	G/A	Zm00001d002426	-1.3451	2.85971e-06	2:12406572	A/G						Zm00001d047272	-1.20153	4.80598e-06	9:124978571	A/G	Zm00001d023272	-1.20876	0.000139424	10:1805069	A/G	Zm00001d004818	1.62113	4.9289e-05	2:141025056	T/C
Zm00001d020629	-1.04699	0.00041052	7:125598619	A/C	Zm00001d043855	2.34434	2.87042e-06	3:212185997	C/G						Zm00001d033623	-1.5492	4.85558e-06	1:269050835	A/N	Zm00001d049325	-1.69624	0.000139592	4:26394019	A/C	Zm00001d029991	7.30635	4.94912e-05	1:97888642	A/C
Zm00001d013319	-1.63603	0.000420699	5:8617301	T/G	Zm00001d023840	-8.0512	2.878e-06	10:23921013	A/G						Zm00001d053640	1.01932	4.88645e-06	4:238064465	A/G	Zm00001d048028	-1.42149	0.000154755	9:148355117	T/N	Zm00001d009913	-7.31651	4.98715e-05	8:89342816	N/G
Zm00001d012767	-7.08623	0.000425157	8:180437198	G/A	Zm00001d031939	-8.01966	2.89719e-06	1:207515656	T/C						Zm00001d046729	-1.51936	4.90942e-06	9:103763033	G/C	Zm00001d002511	-1.27837	0.000155269	2:14412597	T/G	Zm00001d031694	-2.34096	5.02451e-05	1:198713265	G/A
Zm00001d027847	-2.03441	0.000437384	1:15066614	A/N	Zm00001d028410	8.27406	2.96514e-06	1:33850612	C/G						Zm00001d005776	-7.72853	5.01413e-06	2:187834206	C/N	Zm00001d021588	5.1159	0.000157322	7:157335453	G/A	Zm00001d019045	1.5422	5.22632e-05	7:14093584	G/T
Zm00001d015014	-1.67	0.000437752	5:72145802	T/C	Zm00001d048831	1.50166	3.00507e-06	4:6085939	A/G						Zm00001d028695	-1.35719	5.25998e-06	1:43358133	T/C	Zm00001d029740	-1.4931	0.000157778	1:84849196	A/G	Zm00001d020687	1.39655	5.24734e-05	7:128425275	N/A
Zm00001d020863	2.32371	0.000442903	7:134965342	A/G	Zm00001d006185	-1.18125	3.03055e-06	2:200996688	C/T						Zm00001d037941	-3.48835	5.29345e-06	6:142910093	C/G	Zm00001d003995	-6.92723	0.000163718	2:74396591	G/N	Zm00001d011531	-2.47344	5.25416e-05	8:153647910	T/C
Zm00001d042099	2.33072	0.000450139	3:150690841	A/C	Zm00001d017954	-2.24153	3.07789e-06	5:210808347	G/C						Zm00001d030693	-3.62848	5.39297e-06	1:153700395	A/N	Zm00001d011152	3.57531	0.000164714	8:140854361	T/C	Zm00001d012407	-2.30202	5.29152e-05	8:173979044	G/T
Zm00001d002784	7.11787	0.000453015	2:22585704	C/T	Zm00001d035136	1.21708	3.20248e-06	6:6620346	T/A						Zm00001d053313	1.12994	5.45416e-06	4:225615718	C/T	Zm00001d009503	-7.02128	0.000164872	8:67747526	T/G	Zm00001d043981	-7.16702	5.29152e-05	3:215531725	N/G
Zm00001d019087	-1.2424	0.000454185	7:15812734	A/G	Zm00001d031268	1.02027	3.34649e-06	1:184423527	A/G						Zm00001d052880	-7.71082	5.5299e-06	4:203205730	A/N	Zm00001d013109	-4.4793	0.000165376	5:4781695	C/G	Zm00001d051656	-3.03598	5.39696e-05	4:165902514	G/A
Zm00001d042794	-6.93284	0.000455457	3:179905642	T/N	Zm00001d008525	2.63745	3.39333e-06	8:11672522	T/C						Zm00001d031793	1.92028	5.59338e-06	1:202076647	C/G	Zm00001d020686	-1.45559	0.000167529	7:128315087	N/T	Zm00001d042357	-2.02891	5.5101e-05	3:163192033	A/T
Zm00001d009700	-1.53944	0.000474021	8:76355246	A/G	Zm00001d040159	-7.94237	3.45717e-06	3:29654847	A/N						Zm00001d052584	1.33652	5.68634e-06	4:193546873	C/T	Zm00001d032085	-7.02252	0.000168625	1:212122043	A/N	Zm00001d052697	-1.2584	5.62181e-05	4:197826035	G/T
Zm00001d029923	-7.12103	0.000486022	1:94574817	T/C	Zm00001d034620	-7.97679	3.55295e-06	1:298050142	T/A						Zm00001d016100	-1.03373	5.87168e-06	5:144540985	G/A	Zm00001d016599	1.29314	0.000175858	5:169221503	C/T	Zm00001d005816	2.72984	5.62181e-05	2:189575936	A/T
Zm00001d032601	-1.00574	0.000497015	1:231674535	C/T	Zm00001d025239	1.45856	3.59338e-06	10:110580101	T/C						Zm00001d005008	-1.07147	5.89612e-06	2:153459000	T/G	Zm00001d006008	2.77773	0.00017607	2:195182502	T/C	Zm00001d014758	7.3047	5.82617e-05	5:61808888	G/A
Zm00001d036206	5.15557	0.000503649	6:77084022	N/A	Zm00001d003176	-1.12711	3.83336e-06	2:34606762	N/A						Zm00001d046121	-7.73209	5.99333e-06	9:64749325	T/N	Zm00001d049140	-1.0783	0.000176425	4:17526919	G/T	Zm00001d017986	-2.14898	5.82838e-05	5:211406656	A/G
Zm00001d051323	-7.03483	0.00051051	4:154126202	G/N	Zm00001d021338	-1.17371	3.89352e-06	7:149250370	G/T						Zm00001d035861	-7.68032	5.99905e-06	6:57251856	A/N	Zm00001d045169	-2.59362	0.000177986	9:14894898	C/A	Zm00001d005884	-1.00684	5.82838e-05	2:191755629	T/C
Zm00001d024036	7.03895	0.000518015	10:38821577	A/G	Zm00001d038487	-1.61716	3.89628e-06	6:158506737	G/T						Zm00001d019206	1.31658	6.05808e-06	7:21888755	A/C	Zm00001d022062	7.00242	0.000182529	7:169197567	G/C	Zm00001d017117	-1.1991	5.82838e-05	5:185973965	A/C
Zm00001d052989	-6.33416	0.000524127	4:207785701	C/T	Zm00001d010315	-1.02705	3.90812e-06	8:109278228	T/A						Zm00001d053398	-7.25512	6.15564e-06	4:229319592	C/N	Zm00001d012859	7.04161	0.000182546	5:1222698	T/C	Zm00001d006328	1.24094	5.83074e-05	2:204816471	C/A
Zm00001d015676	-6.4614	0.000529875	5:105122212	N/A	Zm00001d012754	8.20334	4.02896e-06	8:179865540	G/T						Zm00001d002119	-1.11244	6.17331e-06	2:6127971	C/N	Zm00001d050267	-1.16366	0.000182739	4:77405207	T/G	Zm00001d022418	9.86652	5.91891e-05	7:177229158	G/A
Zm00001d015921	-1.81989	0.000529875	5:131470071	T/C	Zm00001d003990	3.28451	4.11874e-06	2:74067375	N/A						Zm00001d002540	3.82492	6.32735e-06	2:14996087	T/A	Zm00001d033105	1.48656	0.000183762	1:250320805	C/G	Zm00001d041778	-2.16993	6.02152e-05	3:137466728	C/T
Zm00001d033448	1.2592	0.000531151	1:262998473	A/G	Zm00001d037921	-5.84491	4.13238e-06	6:142003682	G/N						Zm00001d021236	-1.47737	6.36144e-06	7:146658533	T/C	Zm00001d040419	-6.98646	0.000183762	3:42564252	C/N	Zm00001d005608	-7.1932	6.17214e-05	2:180563164	N/C
Zm00001d047823	-2.34375	0.000533448	9:142604144	A/G	Zm00001d007301	-1.31303	4.19257e-06	2:227280868	A/G						Zm00001d011716	-1.57489	6.49085e-06	8:159801042	T/C	Zm00001d035131	-6.95211	0.000184514	6:6510625	G/N	Zm00001d046706	7.20227	6.32141e-05	9:103023527	G/A
Zm00001d008779	-1.21552	0.000538184	8:19717283	C/G	Zm00001d041647	1.22656	4.22596e-06	3:131547844	C/T						Zm00001d025866	1.04462	6.52962e-06	10:132009420	A/G	Zm00001d046706	-4.40027	0.000184514	9:103023527	G/A	Zm00001d020694	1.72539	6.36499e-05	7:128792723	G/A
Zm00001d036898	2.81192	0.000538184	6:105899583	G/T	Zm00001d028450	-1.34927	4.23801e-06	1:35277861	N/C						Zm00001d049879	-7.66453	6.57592e-06	4:50001246	T/N	Zm00001d048178	-5.47557	0.000186395	9:151711077	A/C	Zm00001d018189	6.79855	6.36499e-05	5:216093850	T/N
Zm00001d002193	-1.82155	0.000540214	2:7734713	G/A	Zm00001d002334	-1.03796	4.24921e-06	2:10510424	T/C						Zm00001d052881	3.13926	6.60352e-06	4:203237120	G/T	Zm00001d001864	7.13101	0.000187961	2:2076511	A/C	Zm00001d005154	-7.13959	6.45417e-05	2:161426620	N/A
Zm00001d015412	-1.47552	0.00054767	5:89090961	A/G	Zm00001d018843	-7.88427	4.31892e-06	7:7097682	A/N						Zm00001d013290	1.20715	6.62796e-06	5:7923284	A/C	Zm00001d020882	1.49014	0.000189791	7:135398758	G/A	Zm00001d054032	-2.29882	6.63173e-05	4:245344764	A/G
Zm00001d010039	-1.50778	0.000555623	8:96547967	C/A	Zm00001d026130	1.31569	4.33123e-06	10:139299567	N/A						Zm00001d004818	1.5462	6.68411e-06	2:141025056	C/T	Zm00001d050567	-1.09614	0.000189837	4:101327158	G/A	Zm00001d029488	2.24171	6.65594e-05	1:72872576	T/C
Zm00001d004739	-6.93298	0.000557197	2:135110861	C/N	Zm00001d030863	-1.19237	4.35244e-06	1:164037102	A/G						Zm00001d045381	-1.10893	6.91545e-06	9:20214736	A/C	Zm00001d020225	-1.26505	0.000193585	7:100916453	A/G	Zm00001d038104	-7.14217	6.74698e-05	6:148044655	N/C
Zm00001d023323	-1.87826	0.000557261	10:3287575	G/T	Zm00001d006019	2.51158	4.36951e-06	2:195359588	N/T						Zm00001d044213	-1.43771	7.00099e-06	3:221965421	G/C	Zm00001d049250	-6.98265	0.000193701	4:22859169	G/N	Zm00001d028866	2.57966	6.8396e-05	1:48956601	T/G
Zm00001d043347	-6.88901	0.000561974	3:197314665	N/A	Zm00001d018330	-1.50356	4.36951e-06	5:218524738	A/G						Zm00001d041663	4.08095	7.50046e-06	3:132595283	C/A	Zm00001d021599	-2.31867	0.000194857	7:157786396	T/C	Zm00001d019642	-7.24461	7.02102e-05	7:47829365	G/A
Zm00001d003995	-6.91657	0.0005773	2:74396660	T/N	Zm00001d040562	-1.44693	4.40405e-06	3:49890736	N/C						Zm00001d013723	3.99603	7.66615e-06	5:18591969	N/G	Zm00001d037665	-6.9801	0.000197583	6:133522871	T/N	Zm00001d030342	2.70522	7.04227e-05	1:123467292	G/A
Zm00001d043599	1.76405	0.000577558	3:204837345	C/T	Zm00001d041873	4.05058	4.4229e-06	3:141735472	T/C						Zm00001d051974	3.49134	7.70788e-06	4:175666740	T/C	Zm00001d029832	7.012	0.000199122	1:89270768	C/G	Zm00001d020584	-2.46159	7.08137e-05	7:123704133	C/A
Zm00001d025914	-2.54269	0.000578645	10:133729304	A/G	Zm00001d003207	-1.5746	4.47877e-06	2:35907748	T/G						Zm00001d025239	1.28085	7.71173e-06	10:110580493	G/A	Zm00001d025526	-1.10409	0.00020638	10:121359137	C/T	Zm00001d010278	-7.11248	7.10401e-05	8:107109007	N/G
Zm00001d035774	1.21614	0.000580558	6:47429691	T/C	Zm00001d029908	-7.89319	4.47877e-06	1:93679118	G/N						Zm00001d026086	-7.62981	7.73707e-06	10:138089074	C/N	Zm00001d031244	5.02182	0.000210152	1:183455271	G/A	Zm00001d033830	1.1476	7.10925e-05	1:275160194	G/A
Zm00001d036429	-1.31684	0.000581394	6:88157704	G/A	Zm00001d042725	1.68499	4.53923e-06	3:178249318	G/A						Zm00001d052378	-4.85032	7.86137e-06	4:188624541	T/A	Zm00001d006057	-1.03713	0.000210817	2:196697556	C/T	Zm00001d035207	-1.20278	7.28841e-05	6:9902222	T/C
Zm00001d012433	-1.47801	0.000584868	8:174376565	C/G	Zm00001d010965	-7.89349	4.55698e-06	8:135160704	G/N						Zm00001d003572	2.80313	7.8623e-06	2:48478685	C/G	Zm00001d046223	1.41238	0.000213278	9:73065107	T/C	Zm00001d015363	-3.55958	7.32348e-05	5:86312977	G/A
Zm00001d010656	1.80142	0.000590954	8:123103671	A/T	Zm00001d045692	1.43918	4.67242e-06	9:33551334	C/G						Zm00001d005828	-1.04963	7.91922e-06	2:190018939	G/A	Zm00001d025539	3.15961	0.000213428	10:121728163	C/T	Zm00001d006881	-1.38389	7.48447e-05	2:218473476	C/T
Zm00001d005532	-6.30797	0.000605212	2:177523821	T/A	Zm00001d016744	-2.8734	4.75553e-06	5:174761113	G/T						Zm00001d024072	-7.62204	8.04277e-06	10:41643542	T/N	Zm00001d029507	-1.83491	0.000214982	1:73756895	T/C	Zm00001d036484	-7.11072	7.53348e-05	6:90185669	N/T
Zm00001d007016	-4.27656	0.000607235	2:220205835	C/T	Zm00001d040235	1.51306	4.75553e-06	3:33204431	T/A						Zm00001d025795	-1.31077	8.09701e-06	10:129834053	T/A	Zm00001d019226	-6.95078	0.000216889	7:22696787	T/N	Zm00001d026427	2.4829	7.66415e-05	10:145650599	A/G
Zm00001d033518	-1.09698	0.000623987	1:265458789	A/G	Zm00001d041255	-1.21347	4.79087e-06	3:108510378	C/T						Zm00001d019040	-1.25419	8.18417e-06	7:13878829	A/C	Zm00001d012832	-1.02631	0.000216958	5:957720	C/T	Zm00001d018255	-1.34141	7.71252e-05	5:217462460	T/G
Zm00001d023432	5.11943	0.000624097	10:5430258	C/G	Zm00001d006158	-2.74546	4.88998e-06	2:200053728	A/C						Zm00001d027429	-7.63969	8.29814e-06	1:5108443	C/T	Zm00001d007655	6.91172	0.000217856	2:237053050	G/A	Zm00001d033314	-1.99518	7.74604e-05	1:258696088	T/C
Zm00001d031940	3.07303	0.00062705	1:207529283	T/C	Zm00001d010199	-1.23029	5.25652e-06	8:103715469	A/G						Zm00001d053395	1.97386	8.774e-06	4:229171848	N/G	Zm00001d029908	-6.9169	0.000218668	1:93679060	T/N	Zm00001d009928	1.64257	7.81466e-05	8:90095996	T/G
Zm00001d011059	-6.89365	0.000631126	8:137783477	A/N	Zm00001d048856	1.09338	5.29942e-06	4:6443718	G/A						Zm00001d042799	7.623	8.80233e-06	3:180208510	G/T	Zm00001d030285	-3.32302	0.000223546	1:119482286	G/T	Zm00001d040805	-7.14222	7.85658e-05	3:67071554	N/C
Zm00001d035693	-1.81158	0.000639742	6:41341266	C/N	Zm00001d002693	1.31084	5.35086e-06	2:19414229	C/T						Zm00001d024505	-1.41387	8.81564e-06	10:74758552	G/A	Zm00001d052584	1.11231	0.000225562	4:193546873	C/T	Zm00001d032606	-4.22097	7.93706e-05	1:231874196	T/C
Zm00001d017868	-2.481	0.000640471	5:209148269	A/G	Zm00001d010178	-1.8287	5.48578e-06	8:103221435	C/G						Zm00001d043194	-7.62551	8.98712e-06	3:191218203	A/G	Zm00001d002869	1.22625	0.000236665	2:25138568	A/G	Zm00001d018471	-1.02009	7.9409e-05	5:221364124	G/A
Zm00001d039330	-1.1456	0.000640471	3:1992954	A/G	Zm00001d038409	-1.88679	5.50848e-06	6:156603393	C/T						Zm00001d053675	-7.62731	9.01518e-06	4:238807236	A/N	Zm00001d012754	6.40844	0.000238762	8:179865540	G/T	Zm00001d012709	-7.11293	8.19729e-05	8:179052000	G/A
Zm00001d049945	-1.01238	0.000645715	4:54603837	A/G	Zm00001d004396	3.12349	5.63901e-06	2:108748274	N/T						Zm00001d019555	-1.43303	9.31109e-06	7:42144826	T/C	Zm00001d003349	-1.36455	0.000245447	2:41031678	C/G	Zm00001d002788	-7.05893	8.22694e-05	2:22629624	C/T
Zm00001d039047	1.18173	0.000645964	6:169236083	G/A	Zm00001d025310	4.22002	5.72909e-06	10:113838319	T/C						Zm00001d049334	-7.58751	9.31366e-06	4:26982593	T/N	Zm00001d007187	-6.95601	0.000245527	2:224122218	G/A	Zm00001d034015	1.19459	8.33891e-05	1:281228916	A/G
Zm00001d032072	1.04547	0.000651003	1:211385877	C/T	Zm00001d044318	-7.82246	5.82351e-06	3:225067966	T/C						Zm00001d051756	-7.58415	9.34379e-06	4:168940531	A/N	Zm00001d034012	1.4713	0.000245527	1:281137768	A/G	Zm00001d041710	-2.47623	8.41357e-05	3:134448025	C/T
Zm00001d018568	-6.8888	0.000654337	5:223363685	C/T	Zm00001d035519	1.19436	5.87577e-06	6:30807774	A/T						Zm00001d033307	-7.59315	9.55544e-06	1:258334030	T/N	Zm00001d021864	-1.05458	0.000245593	7:164880175	A/C	Zm00001d018111	1.10551	8.4682e-05	5:214559502	T/G
Zm00001d036795	-5.12184	0.000665804	6:101158523	N/G	Zm00001d025482	-7.82087	6.50495e-06	10:120132188	A/N						Zm00001d015412	-1.30925	9.59025e-06	5:89090961	A/G	Zm00001d022227	3.94993	0.000246981	7:173166160	C/A	Zm00001d023303	-3.33738	8.53903e-05	10:2436627	N/G
Zm00001d048175	-1.47451	0.000665804	9:151503035	G/C	Zm00001d019276	-7.95697	6.68214e-06	7:25223636	C/N						Zm00001d036062	-7.55779	1.04166e-05	6:69646614	C/N	Zm00001d039576	-3.01102	0.000247491	3:8207348	G/A	Zm00001d037160	7.13876	8.65917e-05	6:114309795	G/T
Zm00001d035833	-5.10799	0.000666827	6:54112293	A/N	Zm00001d028571	1.01306	6.7767e-06	1:39418200	C/N						Zm00001d024005	-7.55089	1.07719e-05	10:35922728	C/N	Zm00001d012031	1.12174	0.000260906	8:166790319	A/G	Zm00001d053684	7.19599	8.79827e-05	4:238979976	T/G
Zm00001d038017	-6.86549	0.000672077	6:145293872	G/N	Zm00001d005652	-7.78511	6.82004e-06	2:182099181	C/N						Zm00001d024595	7.60777	1.08211e-05	10:79819325	G/N	Zm00001d029285	6.91807	0.000262665	1:64846030	G/A	Zm00001d048702	-1.8576	8.80176e-05	4:3574599	G/T
Zm00001d053184	-1.74977	0.000680295	4:218710774	C/T	Zm00001d034452	3.77527	6.85952e-06	1:293405107	A/G						Zm00001d027578	-6.15546	1.08666e-05	1:8363342	A/G	Zm00001d012301	1.24796	0.000270198	8:172073293	G/A	Zm00001d035807	-7.08798	8.89563e-05	6:51513101	N/T
Zm00001d025241	5.63425	0.000685309	10:110754970	C/A	Zm00001d001827	-1.19979	7.28925e-06	2:1542590	T/C						Zm00001d039769	1.13877	1.11702e-05	3:14337754	G/A	Zm00001d028181	-1.20865	0.000275811	1:25715338	T/C	Zm00001d011401	1.00979	8.9542e-05	8:149523867	G/C
Zm00001d019326	-1.6057	0.000687091	7:27940702	T/C	Zm00001d004977	1.70896	7.56522e-06	2:151850646	N/T						Zm00001d045563	-1.76902	1.11948e-05	9:26822138	T/C	Zm00001d041662	-6.88484	0.00027623	3:132539667	C/N	Zm00001d010866	-7.08259	8.96838e-05	8:131137616	N/G
Zm00001d052075	1.90601	0.000707121	4:178746599	G/T	Zm00001d018098	1.49468	7.67251e-06	5:214149058	N/A						Zm00001d030832	2.41364	1.13087e-05	1:162232457	A/T	Zm00001d029755	6.87539	0.000280888	1:85773852	T/A	Zm00001d041389	-7.05666	9.12796e-05	3:115403999	N/G
Zm00001d038776	-1.33938	0.000716238	6:164208181	C/A	Zm00001d051103	8.06233	7.74218e-06	4:142663406	T/C						Zm00001d040496	7.56293	1.13818e-05	3:46772965	G/A	Zm00001d022438	2.05161	0.000281358	7:177703052	C/T	Zm00001d038728	-7.05939	9.13053e-05	6:163416584	N/G
Zm00001d015363	-2.9548	0.000735146	5:86312977	A/G	Zm00001d039854	1.18095	7.79328e-06	3:16734972	C/T						Zm00001d030382	7.55048	1.1753e-05	1:127760508	A/C	Zm00001d046117	-6.96526	0.000281602	9:64257748	T/N	Zm00001d038325	-7.02887	9.15047e-05	6:154463421	A/C
Zm00001d003567	-3.07769	0.000736816	2:48285440	A/C	Zm00001d039454	1.14158	8.03516e-06	3:4761089	A/G						Zm00001d038807	1.43032	1.20045e-05	6:164813442	A/G	Zm00001d046737	-6.89165	0.000282391	9:103925082	A/N	Zm00001d022350	-2.9905	9.18969e-05	7:175996990	G/C
Zm00001d034028	1.17674	0.000739655	1:281461892	A/G	Zm00001d004465	1.49987	8.14233e-06	2:113586149	A/G						Zm00001d008599	-7.55872	1.24174e-05	8:14053493	A/G	Zm00001d053867	1.94262	0.000282513	4:242570358	G/A	Zm00001d022594	-1.01231	9.19183e-05	7:180721396	A/G
Zm00001d051500	2.32411	0.000739655	4:160470907	G/A	Zm00001d005297	-1.00055	8.15407e-06	2:168258037	A/G						Zm00001d030105	-7.57482	1.28495e-05	1:105945925	T/N	Zm00001d009915	-3.92798	0.000287392	8:89359218	C/N	Zm00001d027738	-7.05574	9.74745e-05	1:12394111	N/G
Zm00001d052927	1.57217	0.000741644	4:205136616	C/G	Zm00001d038916	3.68802	8.15407e-06	6:166892807	N/C						Zm00001d024894	-7.06758	1.2919e-05	10:93458808	G/C	Zm00001d010565	-6.92489	0.000288165	8:120486822	T/C	Zm00001d047663	-1.14535	9.74745e-05	9:138531978	G/T
Zm00001d051252	-6.79294	0.000753896	4:150770742	C/T	Zm00001d011660	-4.21183	8.36978e-06	8:157764443	A/N						Zm00001d027299	1.12029	1.3262e-05	1:2157388	T/C	Zm00001d012015	2.58697	0.000291475	8:166514418	A/G	Zm00001d002630	4.52603	0.00010082	2:17337947	A/G
Zm00001d041991	1.85848	0.000756642	3:146848093	T/C	Zm00001d039131	-1.31382	8.47478e-06	6:170739356	A/G						Zm00001d011009	-7.49774	1.34084e-05	8:136547659	C/N	Zm00001d029080	-6.8821	0.000294795	1:57300430	T/N	Zm00001d032605	1.39037	0.000101664	1:231856611	T/N
Zm00001d039231	5.07496	0.000767746	6:173934205	G/A	Zm00001d047217	1.20714	8.84957e-06	9:122643982	T/C						Zm00001d040419	-7.52953	1.36845e-05	3:42564252	C/N	Zm00001d045335	1.3262	0.000294795	9:19137421	T/C	Zm00001d026156	-7.05896	0.000103563	10:139982350	G/T
Zm00001d043683	-6.84168	0.000780573	3:207237162	C/N	Zm00001d028482	1.39643	8.88768e-06	1:36509116	G/T						Zm00001d012672	-1.24051	1.3885e-05	8:178362381	A/N	Zm00001d016737	-1.10989	0.000295558	5:174729265	A/C	Zm00001d049572	-1.08107	0.000105199	4:35626613	C/T
Zm00001d033872	-6.83433	0.000798066	1:276987266	C/T	Zm00001d045530	-3.59601	8.9836e-06	9:25602842	G/T						Zm00001d052930	-5.42491	1.48921e-05	4:205247069	A/N	Zm00001d006184	3.81749	0.000298198	2:200972810	C/T	Zm00001d034152	1.33886	0.000105624	1:285204823	G/A
Zm00001d022418	1.94886	0.000810724	7:177229607	T/G	Zm00001d034286	-7.73754	8.99469e-06	1:288515200	C/N						Zm00001d053556	-2.32646	1.48921e-05	4:233911916	G/A	Zm00001d026321	-2.99298	0.000301315	10:143571363	A/G	Zm00001d013417	1.02974	0.000106658	5:10819099	A/G
Zm00001d031816	1.78105	0.000836476	1:202752118	T/C	Zm00001d038006	1.12434	9.08787e-06	6:144946323	T/C						Zm00001d033786	2.2528	1.49187e-05	1:273672777	T/C	Zm00001d029922	-3.70251	0.000303121	1:94479444	T/C	Zm00001d044877	-2.24903	0.000107738	9:6282047	G/C
Zm00001d007153	6.91936	0.000841656	2:223379556	G/C	Zm00001d006252	-7.70906	9.295e-06	2:202860490	T/N						Zm00001d012533	-7.4674	1.53343e-05	8:176250258	C/N	Zm00001d027299	1.61226	0.000303938	1:2157388	T/C	Zm00001d021140	1.09495	0.000107957	7:143875257	C/G
Zm00001d017335	-6.88849	0.000851622	5:193228809	A/G	Zm00001d042279	1.01317	9.46607e-06	3:158645919	T/C						Zm00001d002147	1.24979	1.54322e-05	2:6778258	T/C	Zm00001d006175	1.0792	0.000308018	2:200676279	A/N	Zm00001d001770	-7.00144	0.000110566	2:432621	N/C
Zm00001d019642	-6.85323	0.000864964	7:47829401	C/T	Zm00001d036079	-7.70736	9.46729e-06	6:70992714	G/N						Zm00001d028119	-7.49873	1.59547e-05	1:23370947	G/T	Zm00001d039252	1.74117	0.000309165	3:563792	C/T	Zm00001d038513	-2.05057	0.000111689	6:159020980	C/G
Zm00001d036382	-1.38142	0.000891038	6:86302213	T/G	Zm00001d037465	-1.21312	9.71845e-06	6:126142608	A/G						Zm00001d028567	1.96346	1.62754e-05	1:39386835	G/A	Zm00001d008773	2.26218	0.000313482	8:19594925	C/N	Zm00001d053954	-1.40975	0.000115262	4:244177793	A/G
Zm00001d053189	-1.05069	0.000925504	4:218978853	C/T	Zm00001d023912	-2.73737	9.72646e-06	10:27883421	C/A						Zm00001d052991	7.50136	1.73547e-05	4:207877054	A/G	Zm00001d045041	1.01325	0.000320174	9:10859306	C/G	Zm00001d019061	1.67855	0.000118518	7:14734013	N/T
Zm00001d010599	-1.56986	0.000928236	8:121491872	T/G	Zm00001d050673	8.04442	9.85762e-06	4:114817302	G/A						Zm00001d003438	1.06763	1.76391e-05	2:44457601	A/G	Zm00001d000055	-6.84931	0.00032107	B73V4_CTG10:96538	T/N	Zm00001d006373	-1.24437	0.000119503	2:205996720	G/N
Zm00001d006252	-6.17306	0.000947014	2:202860490	T/N	Zm00001d032032	-1.35679	1.00728e-05	1:209994551	G/A						Zm00001d016305	-3.22368	1.76391e-05	5:156483742	A/T	Zm00001d002149	-1.31902	0.000321509	2:6819815	G/A	Zm00001d019186	-1.61708	0.000120207	7:20834427	A/G
Zm00001d005719	-6.73733	0.000954691	2:184609131	G/C	Zm00001d006928	-7.71111	1.00902e-05	2:219595871	T/N						Zm00001d035636	-7.48511	1.76408e-05	6:37917199	T/N	Zm00001d013497	-1.07973	0.000327184	5:12787597	G/A	Zm00001d051890	1.9757	0.000121964	4:173809947	A/G
Zm00001d010894	-1.02314	0.000977087	8:132436038	C/N	Zm00001d011108	7.99822	1.02691e-05	8:139153288	C/N						Zm00001d033339	2.67386	1.77431e-05	1:259580382	C/T	Zm00001d032449	-6.78424	0.000338399	1:226872261	A/N	Zm00001d008493	1.48107	0.000124927	8:10292778	C/A
Zm00001d017641	1.59669	0.000979353	5:202879034	A/G	Zm00001d038005	1.79521	1.03701e-05	6:144874178	T/C						Zm00001d033530	-7.46637	1.79931e-05	1:265934336	G/N	Zm00001d031127	1.48792	0.00034039	1:178717072	G/A	Zm00001d038491	-4.40068	0.000125339	6:158531032	C/T
Zm00001d053675	-4.95364	0.000994682	4:238807236	A/N	Zm00001d028867	-1.28103	1.04135e-05	1:49061892	G/C						Zm00001d025262	-7.45403	1.80691e-05	10:111721985	C/N	Zm00001d039369	-1.22841	0.000340631	3:2681845	G/T	Zm00001d007195	-1.87364	0.000125379	2:224445929	C/A
Zm00001d002352	-1.62827	0.00100807	2:10726573	A/G	Zm00001d023534	-2.0334	1.07615e-05	10:9079434	N/C						Zm00001d008845	2.10618	1.80792e-05	8:22488822	G/A	Zm00001d028398	2.0448	0.000340798	1:33454362	C/G	Zm00001d006130	7.05209	0.000125611	2:199406949	C/T
Zm00001d019253	-2.81154	0.00101468	7:24097477	A/N	Zm00001d013026	-7.72118	1.08849e-05	5:3436487	T/C						Zm00001d017986	-2.15481	1.83093e-05	5:211406480	C/N	Zm00001d007502	-2.38938	0.000350266	2:233393528	T/C	Zm00001d025319	-7.0005	0.00013093	10:114037298	T/C
Zm00001d027271	-6.78019	0.0010323	1:1071977	T/N	Zm00001d016822	2.97455	1.10291e-05	5:177260275	T/C						Zm00001d029950	-7.48742	1.86356e-05	1:96147304	A/G	Zm00001d052051	2.01552	0.000352602	4:177822812	C/A	Zm00001d027479	1.52021	0.000132899	1:6247014	C/T
Zm00001d016156	2.92495	0.00103791	5:147526637	G/A	Zm00001d041471	-2.38904	1.12807e-05	3:122357483	T/C						Zm00001d045425	1.41905	1.88919e-05	9:21682762	C/T	Zm00001d021739	1.18983	0.000353169	7:161896908	C/A	Zm00001d031688	-7.0029	0.000133589	1:198652963	G/A
Zm00001d022275	4.26911	0.00104189	7:174207681	G/T	Zm00001d005808	-2.53616	1.13065e-05	2:189440612	T/A						Zm00001d032811	7.48071	1.91392e-05	1:239023683	C/T	Zm00001d050870	-6.81717	0.000356096	4:127750317	G/N	Zm00001d016691	-1.8621	0.000133737	5:172644130	G/C
Zm00001d029251	1.14497	0.00106919	1:63834431	A/G	Zm00001d044186	1.99072	1.13069e-05	3:221399818	N/G						Zm00001d016299	-1.42667	1.93058e-05	5:156137750	A/G	Zm00001d033140	-6.8186	0.000357523	1:251982860	T/N	Zm00001d022551	1.57204	0.000134255	7:179888969	A/C
Zm00001d054044	-6.7924	0.00107662	4:245524690	C/N	Zm00001d029139	-2.47261	1.13651e-05	1:60187564	G/A						Zm00001d036765	-2.24822	2.06429e-05	6:100103324	T/N	Zm00001d046736	-6.8186	0.000357523	9:103895975	T/N	Zm00001d004726	-7.00529	0.000137043	2:134103799	N/T
Zm00001d026164	-6.74958	0.00108018	10:140163667	G/N	Zm00001d044358	1.44787	1.14922e-05	3:225841715	A/G						Zm00001d041669	-7.40597	2.06429e-05	3:132744035	C/N	Zm00001d020835	1.71012	0.000361165	7:134262596	A/G	Zm00001d047253	-1.29332	0.000139625	9:124178510	C/A
Zm00001d008700	1.53909	0.00109883	8:17394941	C/T	Zm00001d031899	-1.98664	1.18524e-05	1:205992289	G/C						Zm00001d042886	-1.72011	2.08614e-05	3:182899729	A/T	Zm00001d025262	-6.82003	0.000363358	10:111721985	C/N	Zm00001d017831	-6.94157	0.000142872	5:208058162	N/C
Zm00001d012837	1.58615	0.00109883	5:975427	T/C	Zm00001d009144	-7.28808	1.21718e-05	8:39286220	C/N						Zm00001d023695	1.13225	2.13462e-05	10:15879471	T/A	Zm00001d008271	-1.40378	0.000366059	8:3624841	A/N	Zm00001d009070	-7.02548	0.000142876	8:34253428	N/T
Zm00001d031913	-1.22746	0.00111567	1:206640390	A/C	Zm00001d035715	-4.50372	1.23151e-05	6:42373499	A/N						Zm00001d002046	2.14165	2.14359e-05	2:4936187	C/T	Zm00001d018443	-4.98484	0.000369433	5:220934973	G/T	Zm00001d012743	-6.99905	0.000142876	8:179563657	A/G
Zm00001d012447	2.40818	0.00113148	8:174716929	G/N	Zm00001d031469	-7.63944	1.24949e-05	1:191229733	C/N						Zm00001d026668	1.87782	2.15489e-05	10:149654711	T/G	Zm00001d049334	-6.40504	0.00037244	4:26982593	T/N	Zm00001d009034	3.2722	0.000144065	8:30866212	G/N
Zm00001d043733	-6.7426	0.00116581	3:208651195	A/N	Zm00001d042394	1.07397	1.2621e-05	3:164362087	T/A						Zm00001d041880	1.04371	2.17053e-05	3:142133070	A/G	Zm00001d028775	-2.1911	0.000375261	1:46181622	T/C	Zm00001d042589	1.29934	0.000144065	3:172882397	A/C
Zm00001d021224	-1.80525	0.00117244	7:146508513	A/C	Zm00001d004591	-4.99581	1.26302e-05	2:120681805	A/T						Zm00001d029418	-7.41	2.17324e-05	1:69732502	T/N	Zm00001d045021	-1.24162	0.000376008	9:10450647	A/T	Zm00001d042541	-1.8825	0.000145404	3:171421934	A/G
Zm00001d039544	-6.73715	0.00117937	3:7795806	T/N	Zm00001d044395	7.95318	1.26604e-05	3:227056118	T/C						Zm00001d043655	-1.09728	2.20773e-05	3:206110013	T/C	Zm00001d024669	3.8433	0.000383471	10:82923708	A/G	Zm00001d038961	1.7643	0.000146271	6:167710689	G/A
Zm00001d017800	-4.10929	0.00118663	5:207118270	T/C	Zm00001d010393	-7.7393	1.27174e-05	8:112615127	A/T						Zm00001d005944	-7.40722	2.21183e-05	2:193501881	T/C	Zm00001d000040	-6.86199	0.000385332	B73V4_CTG182:632178	G/T	Zm00001d052453	-2.09292	0.000151508	4:190347027	A/C
Zm00001d003108	1.87463	0.00119125	2:32466581	G/C	Zm00001d012699	4.00013	1.27459e-05	8:178820240	N/G						Zm00001d008412	-1.05608	2.22634e-05	8:8060953	C/T	Zm00001d005566	-2.12416	0.000386201	2:178664331	G/T	Zm00001d038780	-1.86549	0.000152484	6:164298509	C/G
Zm00001d033805	-3.33079	0.0012062	1:274230446	C/T	Zm00001d000126	-7.73964	1.31925e-05	B73V4_CTG56:252853	C/G						Zm00001d042530	-1.00606	2.25532e-05	3:170938389	T/A	Zm00001d026086	-6.82292	0.000386201	10:138089074	C/N	Zm00001d024543	-1.38504	0.000153397	10:77530714	T/C
Zm00001d015046	6.76878	0.00122276	5:73109464	G/T	Zm00001d023494	-7.90523	1.32222e-05	10:7330313	C/T						Zm00001d013736	-1.21313	2.3313e-05	5:18920300	C/T	Zm00001d041399	-6.97084	0.000386201	3:116658388	A/N	Zm00001d005303	-1.03922	0.000155102	2:168785393	G/A
Zm00001d015817	-4.95083	0.00123056	5:123620984	T/C	Zm00001d010216	-1.34843	1.33694e-05	8:104487663	A/G						Zm00001d013045	-7.3617	2.36391e-05	5:3683321	A/N	Zm00001d007778	1.15763	0.000394083	2:239427877	A/T	Zm00001d047808	1.36128	0.00015522	9:142331699	A/G
Zm00001d048154	1.17994	0.00123056	9:151057176	C/T	Zm00001d021140	-1.81264	1.36352e-05	7:143873305	C/T						Zm00001d005711	-1.27802	2.37255e-05	2:184164770	A/G	Zm00001d028160	-2.39019	0.000395494	1:24590186	C/T	Zm00001d043863	-5.0427	0.000157688	3:212452013	T/G
Zm00001d012237	-2.15411	0.0012399	8:170724950	C/G	Zm00001d035447	1.74466	1.41551e-05	6:25987963	C/T						Zm00001d018463	-3.00192	2.41649e-05	5:221325085	T/C	Zm00001d017146	1.06515	0.000395711	5:186848504	A/T	Zm00001d018011	-2.02335	0.000158102	5:211983417	T/C
Zm00001d042655	-6.78652	0.00124107	3:175566038	C/T	Zm00001d041993	1.92232	1.41551e-05	3:146855556	A/N						Zm00001d019305	-1.57023	2.42723e-05	7:26927906	C/T	Zm00001d010149	-6.24034	0.000408883	8:101498884	T/C	Zm00001d013058	-1.10709	0.000159965	5:3962273	T/C
Zm00001d009915	-4.899	0.0012481	8:89359218	C/N	Zm00001d042233	1.05878	1.41551e-05	3:157013228	C/T						Zm00001d031853	-2.22994	2.48668e-05	1:204148326	C/N	Zm00001d045279	-6.78138	0.000410139	9:17760307	C/N	Zm00001d049023	-4.04049	0.000161281	4:12943846	G/A
Zm00001d013122	-1.28089	0.00125803	5:5140690	A/C	Zm00001d045212	1.56425	1.45634e-05	9:16243562	G/T						Zm00001d017800	-5.4057	2.49405e-05	5:207118270	N/C	Zm00001d039231	-6.78285	0.000414727	6:173935542	C/N	Zm00001d003990	-2.04723	0.000161323	2:74067375	T/A
Zm00001d038529	-2.99472	0.00125939	6:159353535	T/A	Zm00001d046706	-7.59879	1.5129e-05	9:103023527	G/A						Zm00001d010056	1.06668	2.50388e-05	8:97512295	G/A	Zm00001d037785	-1.41406	0.000422984	6:137686909	A/C	Zm00001d028987	1.74827	0.000161472	1:53749497	A/G
Zm00001d012974	-6.74955	0.00128261	5:2624593	T/G	Zm00001d022206	1.29666	1.52394e-05	7:172850265	C/T						Zm00001d043599	1.35956	2.55248e-05	3:204837306	T/C	Zm00001d023351	-6.34637	0.000427381	10:3949545	A/N	Zm00001d002968	-2.38032	0.000163619	2:28308058	G/A
Zm00001d004772	-1.64751	0.00128786	2:138163511	T/C	Zm00001d041287	-1.64579	1.54601e-05	3:110468898	A/G						Zm00001d048402	-1.39572	2.58321e-05	9:155630056	T/C	Zm00001d049797	-6.77403	0.000427381	4:44985187	A/N	Zm00001d049171	-3.2989	0.000164401	4:19002153	T/G
Zm00001d037001	4.87592	0.00129237	6:108727605	N/A	Zm00001d030940	-2.575	1.54713e-05	1:168457841	C/T						Zm00001d045626	-7.3687	2.68533e-05	9:29241591	G/N	Zm00001d011562	6.21135	0.000427559	8:154552673	N/A	Zm00001d020110	-6.91041	0.000166045	7:92791810	N/A
Zm00001d004094	2.3299	0.00129591	2:82432225	C/T	Zm00001d038745	-1.04948	1.55921e-05	6:163759252	C/A						Zm00001d026160	-1.44104	2.7103e-05	10:140066678	G/C	Zm00001d035439	1.60671	0.000434549	6:25562892	A/C	Zm00001d011676	1.37577	0.000167069	8:158310276	T/C
Zm00001d028311	-2.11962	0.00129876	1:30092489	A/G	Zm00001d047859	3.6106	1.60138e-05	9:143635783	T/G						Zm00001d007825	1.50106	2.72843e-05	2:240364521	G/A	Zm00001d019660	-6.80848	0.000438782	7:48433007	G/N	Zm00001d003495	1.43993	0.000171097	2:46053000	T/N
Zm00001d010368	-1.00348	0.00135026	8:111482031	T/G	Zm00001d039020	-1.14731	1.66587e-05	6:168822502	T/C						Zm00001d023901	1.444	2.76239e-05	10:27251843	T/C	Zm00001d000066	-6.73868	0.000441241	B73V4_CTG10:655509	A/G	Zm00001d023384	2.83497	0.000177046	10:4335307	C/G
Zm00001d045393	-1.51819	0.00136189	9:20526685	C/T	Zm00001d028011	-2.35336	1.67469e-05	1:20292217	C/G						Zm00001d023393	-7.2845	2.83985e-05	10:4659624	A/N	Zm00001d008537	2.64348	0.000443697	8:12065074	C/T	Zm00001d013496	-1.12649	0.000179333	5:12780146	N/T
Zm00001d049380	1.22337	0.00138822	4:28422238	T/C	Zm00001d007960	-7.56854	1.67706e-05	2:244110906	A/N						Zm00001d018709	-7.30091	2.85475e-05	7:2898407	G/N	Zm00001d047640	-1.6166	0.000456475	9:137873052	G/C	Zm00001d012144	1.16886	0.000180259	8:168865632	G/A
Zm00001d024057	-6.67826	0.00140411	10:40373179	A/N	Zm00001d022141	-2.81012	1.68376e-05	7:171058981	G/T						Zm00001d027872	-1.33227	2.8713e-05	1:16016348	A/T	Zm00001d045685	-1.20449	0.000458482	9:33208591	A/G	Zm00001d029712	-2.23995	0.000193422	1:83593644	A/C
Zm00001d022440	-1.35488	0.00143394	7:177716987	T/C	Zm00001d048843	-5.64383	1.68376e-05	4:6234169	G/C						Zm00001d041917	1.69006	2.91633e-05	3:143612748	T/C	Zm00001d003058	3.02821	0.0004627	2:30708360	C/G	Zm00001d025953	-2.58144	0.000194901	10:134614760	A/G
Zm00001d033591	1.31502	0.0014549	1:268003969	T/A	Zm00001d011842	-2.44238	1.70237e-05	8:162541562	T/C						Zm00001d048466	-1.59503	2.9387e-05	9:156826150	T/C	Zm00001d010304	-4.99766	0.000463444	8:108570987	C/G	Zm00001d029390	-5.36241	0.000197867	1:68593031	C/G
Zm00001d013035	-1.47662	0.00146823	5:3540799	A/C	Zm00001d031913	-1.22417	1.70529e-05	1:206640390	A/C						Zm00001d019794	-8.75284	3.06856e-05	7:62171306	G/N	Zm00001d037687	-6.81138	0.000465535	6:133982282	A/C	Zm00001d046168	2.08106	0.000197867	9:68800739	T/A
Zm00001d005828	1.61186	0.00146876	2:190018534	T/C	Zm00001d042050	1.62519	1.70529e-05	3:148702082	A/G						Zm00001d005969	-2.12665	3.08436e-05	2:194257897	G/A	Zm00001d018126	-2.3921	0.000466432	5:214780196	T/C	Zm00001d003747	-6.84813	0.000197996	2:57388935	N/T
Zm00001d025984	-1.91668	0.00147892	10:135303515	T/G	Zm00001d018038	4.87418	1.72163e-05	5:212632927	C/T						Zm00001d029755	7.32959	3.09654e-05	1:85773852	T/A	Zm00001d007725	-8.17922	0.000472829	2:238219697	G/N	Zm00001d027359	-4.37708	0.00020007	1:3651246	G/T
Zm00001d042834	-6.66436	0.00150486	3:181542267	C/N	Zm00001d039638	3.20813	1.73404e-05	3:9875814	N/C						Zm00001d052340	-1.28576	3.11999e-05	4:187401211	C/T	Zm00001d013027	1.09805	0.000477501	5:3457958	G/T	Zm00001d024600	-6.8497	0.000201481	10:79994356	N/G
Zm00001d005160	-6.66519	0.00154082	2:161883797	T/N	Zm00001d044629	8.04961	1.74167e-05	3:233610953	A/G						Zm00001d036777	1.61397	3.2442e-05	6:100493361	C/G	Zm00001d034901	-2.80847	0.000484218	1:305156082	T/C	Zm00001d049253	-6.84918	0.000201481	4:22956232	N/A
Zm00001d044358	1.0438	0.00154564	3:225841715	A/G	Zm00001d020563	-7.53689	1.75125e-05	7:122393156	G/N						Zm00001d041548	-2.43089	3.30532e-05	3:126578152	N/T	Zm00001d048970	1.26627	0.000486152	4:11116460	G/C	Zm00001d038170	-2.62558	0.000202335	6:150418298	C/T
Zm00001d018001	-2.20823	0.00155085	5:211694933	N/G	Zm00001d008845	-1.91436	1.80097e-05	8:22488470	C/N						Zm00001d012203	1.00213	3.3168e-05	8:170036289	T/A	Zm00001d013435	6.74753	0.000486505	5:11330186	C/T	Zm00001d016873	1.69996	0.000205341	5:178968461	G/C
Zm00001d045381	-1.36566	0.0015673	9:20215819	G/T	Zm00001d007372	1.1636	1.80655e-05	2:230052092	G/A						Zm00001d007187	-7.3371	3.40451e-05	2:224122218	G/A	Zm00001d029579	-6.77248	0.00049295	1:77561010	T/N	Zm00001d019305	-1.47068	0.00021011	7:26927906	T/C
Zm00001d047410	-8.23174	0.0015673	9:129361705	A/N	Zm00001d011130	-1.94596	1.82939e-05	8:139922473	C/N						Zm00001d002338	1.42712	3.61143e-05	2:10590972	A/G	Zm00001d033314	1.24632	0.000496964	1:258696237	C/A	Zm00001d011636	2.49659	0.000210399	8:156957473	A/G
Zm00001d034679	-1.5588	0.00163749	1:299641081	A/G	Zm00001d008916	-7.59771	1.83052e-05	8:25187005	A/C						Zm00001d031543	-1.56426	3.63834e-05	1:193768306	C/T	Zm00001d027448	6.75183	0.00050025	1:5520347	A/G	Zm00001d053709	-6.96754	0.000211279	4:239664888	T/C
Zm00001d017783	1.42002	0.00167098	5:206693241	A/G	Zm00001d041244	-7.59285	1.91093e-05	3:107893261	T/N						Zm00001d006881	-1.81669	3.64606e-05	2:218469016	A/G	Zm00001d044641	-1.06542	0.000502392	3:233850177	A/G	Zm00001d005160	-6.85129	0.000212873	2:161883860	N/A
Zm00001d007767	1.02127	0.00168559	2:239276128	T/A	Zm00001d018485	7.86149	1.9347e-05	5:221681456	G/C						Zm00001d048049	-1.05429	3.6505e-05	9:148855406	G/N	Zm00001d047435	1.9565	0.000502392	9:129912040	T/C	Zm00001d037104	-1.06632	0.000214498	6:112382427	C/T
Zm00001d046200	6.49552	0.00174164	9:71541085	G/A	Zm00001d023323	-2.41174	1.93713e-05	10:3287575	G/N						Zm00001d053623	1.62258	3.70814e-05	4:237045995	T/G	Zm00001d053556	-2.16379	0.000508064	4:233911916	G/A	Zm00001d008374	-2.14694	0.000214787	8:6699364	T/C
Zm00001d008689	-6.70504	0.00174627	8:17230717	T/N	Zm00001d015634	7.73688	2.09012e-05	5:102222075	N/G						Zm00001d053704	-1.9154	3.752e-05	4:239601341	C/G	Zm00001d012131	6.75327	0.000513656	8:168616060	C/G	Zm00001d018709	-4.5014	0.000217869	7:2898407	N/G
Zm00001d022371	-2.54296	0.00176455	7:176263253	A/C	Zm00001d008493	-1.63193	2.09882e-05	8:10292778	C/A						Zm00001d024612	-6.78029	3.78839e-05	10:80322919	A/N	Zm00001d039824	-1.00715	0.0005248	3:15919597	C/T	Zm00001d011536	2.26115	0.000217869	8:153754360	T/A
Zm00001d048825	-2.22615	0.00177441	4:6033403	C/G	Zm00001d021979	-1.40477	2.09882e-05	7:167513250	A/G						Zm00001d031668	4.63262	3.79679e-05	1:198134275	T/G	Zm00001d018059	-2.92524	0.000530724	5:213450733	C/T	Zm00001d019372	-1.56935	0.000223046	7:30448211	T/C
Zm00001d029740	1.22344	0.00177955	1:84849196	G/A	Zm00001d022193	1.36647	2.09882e-05	7:172484988	T/C						Zm00001d047234	-1.87823	3.86259e-05	9:123498360	N/A	Zm00001d025899	3.3587	0.000530724	10:133314643	G/A	Zm00001d037771	-1.19449	0.00022626	6:136915765	T/C
Zm00001d052434	1.46424	0.00178706	4:189873883	G/C	Zm00001d045157	7.86574	2.09882e-05	9:14566120	T/C						Zm00001d049904	-7.30277	3.96962e-05	4:51554252	C/N	Zm00001d037092	3.14465	0.000535319	6:111880397	G/A	Zm00001d043341	6.88297	0.000228745	3:197032994	C/T
Zm00001d013973	-6.50832	0.00180453	5:26848815	T/N	Zm00001d021335	-1.15878	2.10995e-05	7:149130296	A/G						Zm00001d010495	1.49306	3.98727e-05	8:118000404	G/A	Zm00001d032921	1.2319	0.00054819	1:243129622	C/A	Zm00001d011563	1.00376	0.000230223	8:154569618	C/T
Zm00001d018485	1.92442	0.00183503	5:221681456	G/C	Zm00001d031418	-2.0066	2.16814e-05	1:189512754	C/T						Zm00001d023885	-7.27363	3.98727e-05	10:26307907	G/N	Zm00001d045421	1.38863	0.00055755	9:21566341	A/G	Zm00001d048547	1.6922	0.000230391	9:158518569	C/G
Zm00001d018988	1.09684	0.00183731	7:12176951	G/A	Zm00001d018258	-1.23145	2.17475e-05	5:217529792	G/A						Zm00001d018037	7.30162	4.02035e-05	5:212580433	G/C	Zm00001d029360	-6.75385	0.000572874	1:67387577	T/N	Zm00001d011227	-1.43923	0.000232919	8:143824783	T/C
Zm00001d029768	1.36792	0.00186055	1:86262085	T/A	Zm00001d003089	-1.01772	2.1809e-05	2:31850495	T/C						Zm00001d004734	-1.74268	4.02922e-05	2:134687362	G/C	Zm00001d043381	-6.70082	0.000572957	3:198263447	T/N	Zm00001d036008	2.32796	0.000234373	6:65514764	A/G
Zm00001d002580	-6.54678	0.00186888	2:15974056	C/N	Zm00001d033955	-2.6552	2.2037e-05	1:279592522	C/G						Zm00001d020110	-7.23039	4.03992e-05	7:92791810	A/N	Zm00001d036735	4.77458	0.000581517	6:99390495	C/T	Zm00001d007789	-4.91099	0.000234979	2:239778213	N/A
Zm00001d003495	1.69329	0.00191595	2:46052657	C/T	Zm00001d015817	-7.49279	2.29047e-05	5:123620984	T/C						Zm00001d023351	-7.24892	4.05069e-05	10:3949545	A/N	Zm00001d013179	4.36154	0.000589977	5:5988792	A/G	Zm00001d001987	-4.97669	0.00023753	2:3960133	A/G
Zm00001d041932	3.93824	0.00192131	3:144149824	C/T	Zm00001d042799	-5.54838	2.29398e-05	3:180208510	T/G						Zm00001d044358	1.0399	4.15427e-05	3:225841715	A/G	Zm00001d042955	2.48284	0.00059709	3:184757053	T/C	Zm00001d036704	-1.29543	0.000242125	6:98143322	A/G
Zm00001d053738	1.41417	0.00192805	4:240115129	C/T	Zm00001d034918	1.23632	2.34058e-05	1:305587347	G/T						Zm00001d050771	-7.22459	4.16232e-05	4:121903092	G/N	Zm00001d031751	1.41096	0.000599453	1:200709004	C/T	Zm00001d003068	-1.86559	0.000244586	2:31085169	N/G
Zm00001d011688	6.69089	0.001931	8:158793972	G/A	Zm00001d035304	-1.22519	2.44688e-05	6:20285739	G/C						Zm00001d048731	2.23159	4.25222e-05	4:4465430	A/N	Zm00001d021248	6.70672	0.000610814	7:146830458	G/A	Zm00001d054031	-2.17188	0.000253939	4:245306899	A/T
Zm00001d019593	1.00996	0.00196811	7:45246219	T/C	Zm00001d033866	1.24184	2.48161e-05	1:276738095	C/A						Zm00001d006918	1.65342	4.28388e-05	2:219350742	C/T	Zm00001d003796	-6.80235	0.000631033	2:59683717	G/N	Zm00001d018746	2.00905	0.000254008	7:4066343	A/T
Zm00001d028207	1.32855	0.00196811	1:26335857	C/N	Zm00001d025659	1.73096	2.54263e-05	10:125278366	G/A						Zm00001d052096	-7.24337	4.35456e-05	4:179490605	C/T	Zm00001d044877	1.37839	0.000631766	9:6282047	G/C	Zm00001d004392	-1.5495	0.000264153	2:108518526	A/G
Zm00001d023924	-6.58859	0.00197386	10:28456293	C/N	Zm00001d045477	1.88379	2.59289e-05	9:23631527	C/T						Zm00001d029832	7.26746	4.37591e-05	1:89270768	C/G	Zm00001d002822	1.30904	0.000647342	2:23766457	A/G	Zm00001d021400	-1.91673	0.000269633	7:151058038	C/A
Zm00001d024601	1.0378	0.00197386	10:80002881	A/G	Zm00001d012525	-1.70029	2.61969e-05	8:176093604	G/N						Zm00001d043981	-1.30157	4.48308e-05	3:215530762	G/C	Zm00001d024164	-6.66358	0.000648591	10:51619817	A/N	Zm00001d034842	-1.14537	0.000271316	1:303635165	G/C
Zm00001d027445	1.22778	0.0019769	1:5481504	C/T	Zm00001d033818	1.65735	2.7228e-05	1:274726919	A/T						Zm00001d000055	1.68569	4.48465e-05	B73V4_CTG10:96538	T/N	Zm00001d002164	6.67835	0.000650133	2:7013079	C/T	Zm00001d020382	-6.75159	0.00027336	7:110501780	A/N
Zm00001d028473	-1.47044	0.00199931	1:36042233	G/A	Zm00001d028083	-3.26678	2.77393e-05	1:22219774	N/G						Zm00001d038753	1.72881	4.55417e-05	6:163895999	A/T	Zm00001d012931	-1.62181	0.000664952	5:2175251	T/C	Zm00001d031941	1.30912	0.000285063	1:207591676	A/T
Zm00001d044663	6.67662	0.00199942	3:234340794	T/A	Zm00001d049125	1.15797	2.78453e-05	4:16818034	A/G						Zm00001d033818	1.40956	4.56142e-05	1:274726919	A/T	Zm00001d013618	-6.65879	0.000670453	5:15626567	C/N	Zm00001d020297	1.05821	0.000286513	7:104760682	G/C
Zm00001d042886	-2.17442	0.00200776	3:182899729	A/T	Zm00001d052038	2.57155	2.81705e-05	4:177040102	G/T						Zm00001d012922	1.36628	4.56169e-05	5:1979049	A/N	Zm00001d011597	-1.71691	0.000678239	8:155440282	G/A	Zm00001d048143	1.81369	0.000289242	9:150813476	T/C
Zm00001d012098	-6.44061	0.00201023	8:168223784	C/T	Zm00001d028601	-1.42823	2.9871e-05	1:40428864	G/N						Zm00001d032085	-7.22145	4.62456e-05	1:212120792	N/C	Zm00001d009618	1.02463	0.000682216	8:73468276	G/C	Zm00001d008738	1.44325	0.000290365	8:18539474	C/A
Zm00001d006057	-1.79936	0.00201072	2:196697556	T/C	Zm00001d045784	1.96698	2.9871e-05	9:38917385	G/A						Zm00001d027847	-2.96615	4.69387e-05	1:15067640	C/N	Zm00001d036026	-6.67316	0.000682216	6:66939784	C/N	Zm00001d003457	4.01096	0.000292185	2:44953798	T/N
Zm00001d039153	-6.5747	0.00201329	6:171109254	T/N	Zm00001d050056	-1.44979	2.9871e-05	4:62778481	A/G						Zm00001d019268	-7.29368	4.78668e-05	7:25025600	C/N	Zm00001d033062	-4.75852	0.000696315	1:249131203	G/N	Zm00001d026609	-1.8157	0.000292549	10:148917887	A/G
Zm00001d048701	-2.75653	0.00203221	4:3510674	A/T	Zm00001d015327	-3.82154	3.01231e-05	5:84631253	G/A						Zm00001d038866	1.60719	4.84777e-05	6:166088679	A/N	Zm00001d051684	1.76381	0.000696315	4:166658327	C/T	Zm00001d007770	-1.10248	0.000295817	2:239307883	C/T
Zm00001d045673	1.05451	0.00207712	9:32620573	A/G	Zm00001d010200	-1.12997	3.02581e-05	8:103828835	C/A						Zm00001d035693	-7.17283	5.13726e-05	6:41341464	T/N	Zm00001d016276	-1.00127	0.000726543	5:155336976	G/C	Zm00001d008845	5.21518	0.000305436	8:22488822	A/G
Zm00001d046342	-1.39509	0.00208827	9:81730424	A/C	Zm00001d006825	-1.94698	3.14496e-05	2:217434665	G/T						Zm00001d017703	1.19522	5.30626e-05	5:204683473	G/C	Zm00001d035183	1.48226	0.00073071	6:8514447	C/G	Zm00001d021241	1.93511	0.00030866	7:146745724	T/A
Zm00001d004966	2.6021	0.00211419	2:150964834	A/N	Zm00001d031817	-2.68496	3.16875e-05	1:202896115	G/C						Zm00001d032708	-6.6992	5.34045e-05	1:235654413	G/N	Zm00001d016855	1.28972	0.000739047	5:178401660	T/C	Zm00001d017641	1.39166	0.000316324	5:202879034	G/A
Zm00001d037113	-1.40883	0.00214848	6:112720259	T/C	Zm00001d016993	1.19019	3.17593e-05	5:182189506	G/A						Zm00001d025960	-7.17417	5.48155e-05	10:134919317	T/N	Zm00001d027479	-1.22838	0.000743953	1:6247014	C/T	Zm00001d043771	1.54028	0.000319406	3:209626469	C/T
Zm00001d013555	-2.06324	0.0021971	5:14176080	A/G	Zm00001d035637	1.30849	3.20427e-05	6:38040885	T/C						Zm00001d008904	-7.14698	5.61996e-05	8:24559536	G/N	Zm00001d044410	6.64017	0.000745553	3:227436359	T/C	Zm00001d021469	-6.67835	0.00031992	7:153023915	N/T
Zm00001d016956	-2.49793	0.0021971	5:181174281	N/G	Zm00001d038003	2.81448	3.20427e-05	6:144814108	T/C						Zm00001d054032	-7.2166	5.63121e-05	4:245345226	T/A	Zm00001d049174	-6.58437	0.000752876	4:19153842	C/N	Zm00001d019326	-1.48217	0.000321382	7:27940702	C/T
Zm00001d002326	1.00202	0.00220041	2:10331119	A/G	Zm00001d047723	-2.18443	3.24801e-05	9:140000418	A/N						Zm00001d049383	-1.37737	5.73756e-05	4:28544475	A/N	Zm00001d035761	-6.62207	0.000765405	6:46130470	A/N	Zm00001d053617	-6.84536	0.000324718	4:236579117	N/G
Zm00001d039822	-6.44055	0.00221024	3:15912262	G/N	Zm00001d029254	-7.46185	3.25282e-05	1:63859947	G/A						Zm00001d017831	-7.14392	5.76448e-05	5:208058162	C/N	Zm00001d052394	2.39893	0.000770613	4:189053013	A/G	Zm00001d034551	-6.91669	0.000326558	1:296037361	N/G
Zm00001d042030	-2.5072	0.00221411	3:147851145	C/T	Zm00001d038491	-2.42264	3.28947e-05	6:158533792	A/T						Zm00001d049125	1.00133	5.76491e-05	4:16818034	A/G	Zm00001d028695	-1.09956	0.000771881	1:43358067	A/N	Zm00001d014649	4.22756	0.000329053	5:57190282	G/A
Zm00001d026559	1.08444	0.00222223	10:148123247	G/N	Zm00001d049938	3.01265	3.28947e-05	4:54071539	N/T						Zm00001d011611	-1.23205	5.76707e-05	8:155863800	G/A	Zm00001d045567	3.73001	0.00078622	9:26904516	N/T	Zm00001d022406	2.654	0.000329928	7:176980151	T/A
Zm00001d011901	1.87458	0.00225808	8:164246380	C/T	Zm00001d029968	-7.46267	3.29123e-05	1:96901245	A/T						Zm00001d016916	-2.26442	5.78059e-05	5:179760047	G/T	Zm00001d031315	-1.20841	0.000789387	1:185871535	T/C	Zm00001d025310	-2.81779	0.000333915	10:113838251	C/G
Zm00001d015393	-6.46297	0.00228427	5:88010342	T/N	Zm00001d037483	-1.75047	3.30745e-05	6:126834532	C/T						Zm00001d027385	-1.56497	5.87677e-05	1:4118768	G/A	Zm00001d032901	1.47043	0.000806887	1:242207860	G/A	Zm00001d018392	-1.52606	0.000337855	5:219940169	N/T
Zm00001d052660	1.02106	0.00230327	4:196211092	T/C	Zm00001d018230	-1.59351	3.31293e-05	5:217045806	T/C						Zm00001d034447	2.60539	6.02663e-05	1:293290753	G/A	Zm00001d006451	2.34773	0.000813519	2:208544534	G/A	Zm00001d038268	-6.82093	0.000338022	6:152783500	C/T
Zm00001d016395	6.63816	0.0023115	5:160760397	C/A	Zm00001d026086	-7.39741	3.41946e-05	10:138089074	C/N						Zm00001d020491	-7.13001	6.08761e-05	7:118700184	N/A	Zm00001d046226	-2.29078	0.000823887	9:73244270	N/C	Zm00001d032440	-6.75276	0.000338022	1:226437603	N/C
Zm00001d005948	-6.56694	0.00232173	2:193530429	T/N	Zm00001d029251	1.22764	3.42451e-05	1:63834431	A/G						Zm00001d028728	1.35856	6.13655e-05	1:44532059	C/A	Zm00001d023912	-1.93307	0.000828508	10:27883421	C/A	Zm00001d005393	-2.35234	0.000338153	2:172155598	N/G
Zm00001d044863	-6.56694	0.00232173	9:5751478	A/N	Zm00001d036401	-1.03941	3.43004e-05	6:86904095	C/G						Zm00001d019061	1.45033	6.52429e-05	7:14734013	T/N	Zm00001d012913	-2.04018	0.000842094	5:1900362	T/C	Zm00001d015011	-6.74705	0.000338463	5:72075828	N/G
Zm00001d002759	1.25697	0.00238969	2:21823940	G/A	Zm00001d041392	1.94018	3.44557e-05	3:115690230	A/T						Zm00001d037521	-2.09408	6.6077e-05	6:128039911	T/N	Zm00001d004415	1.85717	0.000842176	2:110346030	T/G	Zm00001d025920	-6.71312	0.000338625	10:133768862	N/A
Zm00001d040215	-1.50441	0.00238999	3:32388809	A/N	Zm00001d028992	-1.04335	3.446e-05	1:53883485	T/C						Zm00001d024939	-1.23021	6.70357e-05	10:95933396	A/T	Zm00001d012237	1.75685	0.000845667	8:170724950	G/C	Zm00001d022069	1.35787	0.000338625	7:169295990	G/C
Zm00001d044326	-6.52409	0.00243342	3:225289531	T/N	Zm00001d008940	-1.63761	3.52429e-05	8:26144760	T/C						Zm00001d014758	4.08844	6.80911e-05	5:61808888	A/G	Zm00001d000311	-1.37947	0.000846788	B73V4_CTG51:18792	G/A	Zm00001d004734	-1.7476	0.000339687	2:134687362	C/G
Zm00001d034412	-6.56128	0.00249189	1:292185644	C/N	Zm00001d041968	-1.15887	3.60541e-05	3:146007584	C/T						Zm00001d041649	-7.10496	6.82754e-05	3:131635435	G/N	Zm00001d006066	1.12083	0.000875394	2:197195594	G/A	Zm00001d032985	-6.64388	0.000348316	1:245798013	N/C
Zm00001d038104	-6.47918	0.00252817	6:148044655	C/N	Zm00001d006657	-1.4816	3.62474e-05	2:213714669	G/A						Zm00001d013842	-2.02854	6.83369e-05	5:22205850	G/A	Zm00001d022504	-1.31747	0.000876969	7:179047648	A/G	Zm00001d045319	-6.74877	0.000356119	9:18864902	G/C
Zm00001d024398	-5.85902	0.00253097	10:68924259	G/N	Zm00001d021262	-7.38052	3.63835e-05	7:147157483	A/N						Zm00001d010092	7.11138	7.02597e-05	8:99053493	N/A	Zm00001d046121	-6.58102	0.000891192	9:64749842	T/G	Zm00001d026113	2.67206	0.000358564	10:138719668	G/C
Zm00001d047480	-6.65091	0.00254579	9:131554168	T/N	Zm00001d028759	-1.45043	3.66055e-05	1:45726591	A/T						Zm00001d049686	5.18514	7.05783e-05	4:40042608	G/C	Zm00001d029482	1.48806	0.00092129	1:72598831	A/G	Zm00001d013026	6.81067	0.000361385	5:3436487	T/C
Zm00001d026067	1.41193	0.00256485	10:137485603	C/G	Zm00001d040712	-1.17006	3.66125e-05	3:59635460	T/C						Zm00001d036775	-4.05356	7.12061e-05	6:100470654	T/N	Zm00001d035447	1.35988	0.000957481	6:25990594	G/A	Zm00001d013716	-1.04274	0.000373556	5:18305267	C/T
Zm00001d029594	-1.0381	0.00258893	1:78240108	T/G	Zm00001d032049	-1.43052	3.66806e-05	1:210749270	T/C						Zm00001d031209	-7.12877	7.22222e-05	1:182294722	C/A	Zm00001d028400	2.02667	0.000973973	1:33597984	C/A	Zm00001d018786	1.02876	0.000377958	7:5195408	A/C
Zm00001d034676	-6.55286	0.00261476	1:299608119	A/N	Zm00001d021343	-2.72285	3.6731e-05	7:149428896	G/A						Zm00001d048394	-4.19693	7.34548e-05	9:155580292	A/G	Zm00001d049346	-1.11902	0.000974653	4:27241495	A/G	Zm00001d051535	-1.33234	0.000391772	4:161766741	A/G
Zm00001d036704	-1.44348	0.00265545	6:98143135	A/G	Zm00001d017708	-1.7318	3.68597e-05	5:204752173	G/A						Zm00001d025106	4.52084	7.42316e-05	10:104541753	N/A	Zm00001d023830	4.81479	0.000976	10:23732151	N/C	Zm00001d049686	6.73617	0.000391959	4:40042608	C/G
Zm00001d011782	-1.06434	0.00266525	8:161475491	A/G	Zm00001d027991	-2.8156	3.69414e-05	1:19586303	A/G						Zm00001d024906	-7.10967	7.54378e-05	10:94248733	T/C	Zm00001d026677	1.50219	0.000976	10:149751616	C/T	Zm00001d033303	-1.06924	0.000400661	1:258170261	N/A
Zm00001d005008	-1.00874	0.00269404	2:153459000	T/G	Zm00001d052989	-7.39954	3.7047e-05	4:207785701	C/T						Zm00001d051320	-7.06334	7.5939e-05	4:153919513	A/N	Zm00001d010031	1.36719	0.000980713	8:96227609	G/A	Zm00001d031236	-2.46438	0.000400667	1:183192967	N/T
Zm00001d003044	1.16433	0.00270202	2:30143600	A/G	Zm00001d007437	5.67559	3.77139e-05	2:231740580	C/N						Zm00001d025010	-7.08293	7.74876e-05	10:99537081	T/N	Zm00001d031853	-6.03819	0.000990217	1:204149749	G/A	Zm00001d005948	-6.64209	0.000402812	2:193551881	C/T
Zm00001d016234	-5.82846	0.00271178	5:151511979	T/N	Zm00001d029991	-7.43105	3.77139e-05	1:97888642	A/C						Zm00001d027314	-1.0479	7.88493e-05	1:2810058	A/G	Zm00001d016786	-4.71655	0.000993833	5:175960157	C/N	Zm00001d018925	-1.54555	0.000407292	7:9489447	A/T
Zm00001d049377	1.86202	0.00271178	4:28211225	T/N	Zm00001d013063	2.85729	3.77211e-05	5:4113245	C/T						Zm00001d052097	-3.571	7.94773e-05	4:179493389	G/A	Zm00001d045391	4.30304	0.00101103	9:20447208	G/N	Zm00001d029138	-1.51932	0.000409111	1:60182847	N/T
Zm00001d006553	6.47896	0.00271511	2:210884857	A/N	Zm00001d042291	1.14493	3.82026e-05	3:159322650	G/A						Zm00001d016194	6.61019	8.00028e-05	5:149925987	A/T	Zm00001d029305	-6.59125	0.00103572	1:65548702	A/N	Zm00001d002649	2.17674	0.000414544	2:18092500	G/C
Zm00001d012404	-6.56719	0.00274153	8:173924619	A/G	Zm00001d008367	-1.83232	3.83569e-05	8:6513951	A/G						Zm00001d002469	-7.08303	8.09289e-05	2:13489133	G/N	Zm00001d012516	-1.31733	0.00103827	8:175931836	C/G	Zm00001d043194	-6.22092	0.000435871	3:191214859	N/T
Zm00001d012709	-6.77551	0.00274933	8:179052000	A/G	Zm00001d023349	-7.41413	3.96996e-05	10:3908535	T/C						Zm00001d018733	-7.03213	8.14734e-05	7:3350778	T/N	Zm00001d011048	-6.53877	0.00104114	8:137340891	G/N	Zm00001d018152	-6.71071	0.000439136	5:215595607	N/A
Zm00001d005648	1.79604	0.00276217	2:181902645	A/G	Zm00001d038620	-1.08916	4.00751e-05	6:161061382	C/T						Zm00001d014880	-2.4201	8.15379e-05	5:66849872	A/G	Zm00001d030685	-6.53877	0.00104114	1:152959797	G/A	Zm00001d004973	-6.64269	0.000443804	2:151358772	N/C
Zm00001d013426	-1.14351	0.0028008	5:11127383	T/C	Zm00001d026531	2.10139	4.02772e-05	10:147769577	T/A						Zm00001d037813	-7.10867	8.16633e-05	6:138599875	A/C	Zm00001d016461	-6.58273	0.00105598	5:163101939	A/C	Zm00001d011945	-1.581	0.00044756	8:164894710	A/G
Zm00001d034927	-2.11371	0.00285705	1:305714354	G/C	Zm00001d019426	-1.46158	4.1184e-05	7:33141372	A/N						Zm00001d044780	-1.43361	8.17478e-05	9:2209628	C/T	Zm00001d029163	-6.53703	0.00105605	1:60870395	C/N	Zm00001d052878	-3.21371	0.000448019	4:203192993	A/C
Zm00001d048138	1.76167	0.00286221	9:150683969	G/C	Zm00001d038440	-2.90175	4.20808e-05	6:157304833	G/T						Zm00001d028151	-2.184	8.2039e-05	1:24296508	G/N	Zm00001d020491	-5.95808	0.00105711	7:118717379	T/N	Zm00001d000183	-3.89588	0.000450372	B73V4_CTG181:311981	C/T
Zm00001d007793	-6.46417	0.00288332	2:239810391	T/N	Zm00001d043962	1.37657	4.24521e-05	3:214956108	C/T						Zm00001d014152	-2.96622	8.24696e-05	5:34252863	G/A	Zm00001d048150	-1.37745	0.00108416	9:150976365	C/T	Zm00001d023329	-2.76353	0.000451073	10:3506725	A/G
Zm00001d026600	-1.47848	0.00288606	10:148722312	G/N	Zm00001d008869	-1.17317	4.32577e-05	8:23362995	T/A						Zm00001d017189	4.18567	8.26524e-05	5:188349620	N/T	Zm00001d008374	3.71916	0.00111036	8:6699696	N/G	Zm00001d002027	-2.22438	0.00045225	2:4657020	C/T
Zm00001d019370	-1.17486	0.00292823	7:30364363	G/A	Zm00001d053010	1.02766	4.35563e-05	4:208870816	G/A						Zm00001d027764	-7.11929	8.28312e-05	1:13059741	T/N	Zm00001d000087	6.58964	0.00111525	B73V4_CTG31:609462	G/A	Zm00001d027914	-6.64269	0.00045225	1:17380165	A/N
Zm00001d045391	6.56923	0.00297996	9:20447208	A/N	Zm00001d000178	1.53721	4.35782e-05	B73V4_CTG181:132930	G/A						Zm00001d006844	7.11614	8.34738e-05	2:217765173	T/C	Zm00001d024262	-1.32191	0.00112259	10:59950759	T/A	Zm00001d045677	-6.64269	0.00045225	9:32741212	N/A
Zm00001d017065	4.36298	0.00303249	5:184298211	N/A	Zm00001d005614	-1.39897	4.41935e-05	2:180731149	C/T						Zm00001d006252	-6.53886	8.48555e-05	2:202860490	T/N	Zm00001d036226	-5.93062	0.00115398	6:77963927	G/N	Zm00001d005516	-6.64391	0.000457401	2:177071411	N/A
Zm00001d030863	-1.13487	0.00305064	1:164037514	C/T	Zm00001d031217	1.17134	4.45478e-05	1:182485361	A/G						Zm00001d031429	1.61635	8.53823e-05	1:189856491	A/T	Zm00001d036927	-1.58209	0.00119442	6:106653006	G/C	Zm00001d015014	-1.43173	0.000462407	5:72145802	C/T
Zm00001d044695	-6.50204	0.0031103	3:235100676	G/N	Zm00001d023345	-7.38098	4.55002e-05	10:3854287	C/G						Zm00001d000407	7.0616	8.8376e-05	B73V4_CTG58:15403	G/A	Zm00001d003797	-2.34586	0.00119598	2:59723196	G/A	Zm00001d035621	-6.25009	0.000462407	6:37469110	N/A
Zm00001d018318	-1.25808	0.003113	5:218384329	A/G	Zm00001d007093	2.81907	4.56369e-05	2:222139287	T/A						Zm00001d052078	-3.73711	8.85739e-05	4:178764053	G/A	Zm00001d003925	1.09128	0.00121483	2:68587625	C/A	Zm00001d019111	6.73617	0.000463537	7:17261759	G/A
Zm00001d004972	-6.49396	0.00315432	2:151267410	T/C	Zm00001d047747	-1.06034	4.58086e-05	9:140734726	C/A						Zm00001d002580	-7.0072	8.86132e-05	2:15973956	T/N	Zm00001d028205	-1.01275	0.00121615	1:26182324	C/T	Zm00001d011474	1.01441	0.000469231	8:151595362	G/A
Zm00001d028229	-3.23445	0.00315847	1:27306357	G/A	Zm00001d034649	-1.25842	4.60907e-05	1:298761883	G/A						Zm00001d042482	-1.08573	8.8989e-05	3:169071707	A/G	Zm00001d025310	2.65721	0.00122066	10:113838251	C/G	Zm00001d047853	4.81498	0.000471513	9:143470212	C/T
Zm00001d029997	-1.63222	0.00320454	1:98382310	C/T	Zm00001d052758	1.42125	4.61125e-05	4:199897923	C/A						Zm00001d022535	1.49944	8.98979e-05	7:179627133	N/T	Zm00001d008727	-1.86358	0.00122489	8:17939458	G/N	Zm00001d011673	2.62817	0.000477613	8:158270098	N/G
Zm00001d042540	4.10495	0.00322224	3:171279927	T/C	Zm00001d032371	-5.37201	4.61602e-05	1:224164091	C/N						Zm00001d008971	-7.03857	9.29724e-05	8:27769171	T/N	Zm00001d013014	2.32619	0.00122908	5:3232145	T/C	Zm00001d048839	-6.60489	0.000493191	4:6205503	N/C
Zm00001d043280	2.22909	0.0032328	3:194293155	T/C	Zm00001d036692	-7.31318	4.62975e-05	6:97811752	G/N						Zm00001d053184	-1.35818	9.34073e-05	4:218710774	N/T	Zm00001d023385	-6.49345	0.00124145	10:4347826	G/N	Zm00001d018537	6.65922	0.000499032	5:222626145	A/C
Zm00001d000165	-2.94927	0.00329798	B73V4_CTG50:47933	A/C	Zm00001d029887	-1.42873	4.64923e-05	1:92230298	A/G						Zm00001d004109	7.07349	9.50939e-05	2:83271606	T/C	Zm00001d019645	6.52589	0.00125394	7:47876982	C/A	Zm00001d035183	-1.14613	0.000500801	6:8514447	C/G
Zm00001d037247	2.16368	0.00333684	6:117816101	A/G	Zm00001d034903	7.57905	4.67397e-05	1:305188852	T/N						Zm00001d029757	7.06522	9.63339e-05	1:85781709	G/A	Zm00001d027734	-1.01246	0.0012702	1:12375248	A/G	Zm00001d017178	4.22476	0.000515396	5:188140260	A/G
Zm00001d043923	3.31268	0.0033414	3:213972659	A/G	Zm00001d020965	-1.20508	4.74564e-05	7:138122195	A/G						Zm00001d049935	-7.01046	9.8433e-05	4:53912177	T/N	Zm00001d026293	-1.04435	0.00128465	10:143077679	G/C	Zm00001d040697	1.90225	0.000517846	3:58920274	G/A
Zm00001d034842	-1.14624	0.00336424	1:303635165	C/G	Zm00001d021675	-2.06201	4.76664e-05	7:159779460	T/N						Zm00001d014003	-1.20742	0.000104216	5:28275249	G/C	Zm00001d052990	2.79778	0.00128465	4:207849203	A/G	Zm00001d014376	3.78461	0.000518485	5:43557003	T/G
Zm00001d045775	-4.07226	0.00339836	9:38477638	T/C	Zm00001d037778	-1.842	4.77697e-05	6:137348665	A/N						Zm00001d045046	-1.34187	0.000105007	9:10974085	G/N	Zm00001d019406	-4.7403	0.00130538	7:32456821	A/N	Zm00001d011697	3.92236	0.000523309	8:159029848	G/A
Zm00001d027749	-1.95891	0.00341206	1:12546721	G/T	Zm00001d031104	-7.36259	4.82252e-05	1:177428949	A/G						Zm00001d022258	1.70699	0.00010553	7:173808153	G/T	Zm00001d020664	1.48361	0.00132223	7:127268018	A/G	Zm00001d014793	6.69701	0.000538428	5:63459979	A/G
Zm00001d020541	-1.2385	0.0034143	7:121686387	T/C	Zm00001d031927	-7.3639	4.82737e-05	1:207077485	A/G						Zm00001d012863	1.50831	0.000107105	5:1292097	T/A	Zm00001d047239	1.33505	0.00132619	9:123667003	T/C	Zm00001d051080	-3.86328	0.000553072	4:141104631	G/A
Zm00001d012957	-1.935	0.00343109	5:2357778	A/G	Zm00001d030894	-2.26982	5.07358e-05	1:166194821	T/C						Zm00001d037203	-1.72895	0.00010783	6:115605998	G/A	Zm00001d017050	1.88302	0.00133014	5:183927420	T/C	Zm00001d017134	-6.64765	0.000572298	5:186525834	N/C
Zm00001d002184	1.48738	0.00345496	2:7538866	G/A	Zm00001d047690	3.5984	5.12478e-05	9:139372919	N/T						Zm00001d038668	-3.16929	0.000107926	6:162275795	A/C	Zm00001d035207	1.20714	0.00133217	6:9902222	T/C	Zm00001d024262	1.2978	0.000572298	10:59951069	T/A
Zm00001d033901	-6.43172	0.00346682	1:278090120	A/N	Zm00001d038080	-7.16378	5.13865e-05	6:147037707	N/G						Zm00001d010606	-1.01731	0.000108677	8:121741766	G/A	Zm00001d033650	1.42679	0.0013758	1:269669285	C/T	Zm00001d005911	-6.64703	0.000573425	2:192480198	N/G
Zm00001d041923	1.35779	0.00348529	3:143813106	C/T	Zm00001d040351	3.99704	5.21464e-05	3:39396322	T/C						Zm00001d003754	-3.35829	0.000110565	2:57605151	G/T	Zm00001d016801	1.02122	0.00140215	5:176395256	A/C	Zm00001d013736	-1.18957	0.000583042	5:18920300	T/C
Zm00001d006586	-6.43947	0.00351206	2:211672610	A/N	Zm00001d019561	2.85646	5.23812e-05	7:42684752	N/T						Zm00001d043425	-1.28898	0.000110833	3:199389433	A/G	Zm00001d034387	1.23684	0.00140915	1:291606282	C/T	Zm00001d015364	-1.34895	0.000586039	5:86326156	N/G
Zm00001d046579	-6.43947	0.00351206	9:96782530	T/N	Zm00001d017853	1.72265	5.28831e-05	5:208842284	G/A						Zm00001d053202	-2.16632	0.000110833	4:219688132	C/A	Zm00001d031518	-6.44667	0.00141316	1:192616065	T/C	Zm00001d029503	2.71031	0.000618994	1:73481991	N/G
Zm00001d036736	-6.47084	0.00352556	6:99413417	C/A	Zm00001d038623	-1.15472	5.30196e-05	6:161118725	C/T						Zm00001d028868	-2.41515	0.000111163	1:49088025	T/G	Zm00001d036135	-1.97613	0.00143113	6:73864349	A/G	Zm00001d033955	1.26211	0.000622736	1:279587939	G/N
Zm00001d020951	6.46272	0.00353636	7:137494002	C/A	Zm00001d045673	1.00771	5.45235e-05	9:32620573	A/G						Zm00001d011227	-1.4075	0.00011306	8:143824783	C/T	Zm00001d023469	-6.45038	0.0014668	10:6635305	A/N	Zm00001d051900	-6.60681	0.000633121	4:173981762	T/C
Zm00001d048717	-6.46325	0.00353636	4:4146920	A/G	Zm00001d003935	-1.40845	5.48917e-05	2:70122535	C/A						Zm00001d011610	-1.79534	0.000115137	8:155808127	A/G	Zm00001d016239	-6.44852	0.00146951	5:152161548	C/N	Zm00001d016490	1.46164	0.000637683	5:164552155	T/C
Zm00001d016299	-1.20271	0.00353881	5:156137750	A/G	Zm00001d023695	1.60236	5.48917e-05	10:15880032	G/A						Zm00001d011782	-1.14083	0.000120198	8:161475491	A/G	Zm00001d025623	-2.11491	0.00149505	10:124267399	T/C	Zm00001d009930	1.0741	0.000641513	8:90323942	C/T
Zm00001d003457	6.54489	0.00354284	2:44953798	C/T	Zm00001d013179	-7.32911	5.53801e-05	5:5988210	G/C						Zm00001d053991	6.99376	0.000120834	4:244778697	G/A	Zm00001d051524	-6.44666	0.00149505	4:161338624	A/N	Zm00001d047726	-1.88097	0.000648342	9:140012387	C/T
Zm00001d004591	-6.47841	0.00354284	2:120681805	A/T	Zm00001d006727	-3.53917	5.54983e-05	2:215380087	A/G						Zm00001d002649	-1.29386	0.000121724	2:18092500	C/G	Zm00001d053452	-1.18712	0.00149505	4:232176722	A/N	Zm00001d029429	-1.04872	0.000669223	1:70211583	C/T
Zm00001d038477	-2.02703	0.00354284	6:158327357	T/A	Zm00001d043735	7.68023	5.67094e-05	3:208693305	T/C						Zm00001d038533	-1.12647	0.000121724	6:159382145	N/G	Zm00001d032539	-4.68046	0.0015063	1:229906873	G/A	Zm00001d045530	2.44619	0.000671349	9:25602842	G/T
Zm00001d033818	1.82128	0.00355227	1:274726919	A/T	Zm00001d052988	1.10088	5.7416e-05	4:207718024	N/C						Zm00001d039330	-1.0384	0.000123028	3:1992954	A/G	Zm00001d023658	1.87667	0.00152515	10:13791748	N/T	Zm00001d013256	-6.64709	0.00067319	5:7184623	T/C
Zm00001d033225	1.41711	0.00357933	1:255171312	G/A	Zm00001d025793	2.56058	5.8171e-05	10:129809964	T/G						Zm00001d024138	-7.03875	0.000124154	10:49020418	C/N	Zm00001d021442	-2.72246	0.00153689	7:152338459	C/T	Zm00001d004772	-2.17628	0.00067319	2:138163511	C/T
Zm00001d032064	-6.42489	0.00359947	1:211140871	G/N	Zm00001d023566	2.02685	5.82264e-05	10:10418831	N/C						Zm00001d037778	1.3769	0.000126187	6:137348744	G/T	Zm00001d036245	-1.261	0.00155075	6:79484091	C/N	Zm00001d007341	3.49223	0.00067319	2:229193964	N/G
Zm00001d046889	1.92241	0.00367577	9:108888161	N/C	Zm00001d023558	2.65839	5.83777e-05	10:10165387	G/A						Zm00001d054031	-1.95959	0.000126261	4:245306899	T/A	Zm00001d044188	1.00093	0.00155093	3:221429916	C/T	Zm00001d018568	-6.04265	0.000677446	5:223363685	T/C
Zm00001d013678	1.08859	0.00368783	5:17150170	C/T	Zm00001d015671	-6.82262	5.87246e-05	5:105092494	G/N						Zm00001d015127	-3.00741	0.000128424	5:76604965	A/C	Zm00001d047428	1.36355	0.00155337	9:129721655	T/G	Zm00001d029550	-2.30591	0.000679593	1:75800057	N/A
Zm00001d038502	-6.4794	0.00378292	6:158757967	A/N	Zm00001d052378	3.85051	6.05981e-05	4:188624541	A/T						Zm00001d039041	1.03495	0.000130836	6:169131074	G/A	Zm00001d029002	3.93111	0.00156585	1:54347384	N/C	Zm00001d002184	1.41924	0.000681267	2:7538866	A/G
Zm00001d039620	1.46636	0.00379504	3:9229260	C/T	Zm00001d050248	1.53818	6.06438e-05	4:76139955	N/A						Zm00001d024963	-7.00633	0.000131778	10:96969719	A/N	Zm00001d027993	-6.50621	0.00156927	1:19604402	G/N	Zm00001d038184	-6.63764	0.00068318	6:150826251	N/T
Zm00001d002628	-6.39262	0.00382347	2:17233455	G/N	Zm00001d002572	2.56899	6.19625e-05	2:15666055	G/A						Zm00001d037785	-1.37271	0.000131778	6:137686909	A/C	Zm00001d028415	-6.25112	0.00157522	1:34147809	A/N	Zm00001d036437	1.30984	0.000694538	6:88371298	A/G
Zm00001d041127	-6.39262	0.00382347	3:99309588	C/N	Zm00001d038961	-1.9052	6.25971e-05	6:167710689	G/A						Zm00001d051846	-6.93424	0.000131778	4:172096314	G/N	Zm00001d042500	-1.98083	0.00160032	3:169651099	G/T	Zm00001d003273	-6.52685	0.000709476	2:38559822	T/C
Zm00001d052277	2.39939	0.00386699	4:185653457	A/C	Zm00001d032692	-1.27683	6.36788e-05	1:234745234	T/C						Zm00001d002457	-6.94495	0.000133368	2:13211779	T/N	Zm00001d045617	1.43689	0.00160976	9:28911358	A/G	Zm00001d050437	-4.16573	0.000710395	4:88049928	N/C
Zm00001d002511	1.5352	0.00388186	2:14412597	G/T	Zm00001d006295	1.37209	6.3863e-05	2:203933521	C/T						Zm00001d038808	1.07145	0.000134048	6:164866237	A/G	Zm00001d052112	-1.55722	0.00161379	4:180148205	C/T	Zm00001d024633	-6.56738	0.000716863	10:81350645	A/G
Zm00001d048731	5.80064	0.00388186	4:4465279	T/N	Zm00001d006621	1.70106	6.4476e-05	2:212770449	G/A						Zm00001d029762	-1.43932	0.000134332	1:86133165	G/N	Zm00001d018752	6.38702	0.00163417	7:4246800	T/N	Zm00001d030017	-6.52884	0.000721771	1:99828686	N/T
Zm00001d036947	-6.37782	0.00388511	6:106989911	C/N	Zm00001d037650	2.45039	6.60632e-05	6:132828689	G/C						Zm00001d027763	6.98661	0.00013891	1:13052880	N/C	Zm00001d021873	-2.04435	0.00166517	7:165218423	A/C	Zm00001d044695	-2.99308	0.000722417	3:235100676	N/G
Zm00001d011716	-1.44427	0.00388778	8:159801042	T/C	Zm00001d011969	7.66673	6.68115e-05	8:165321023	G/C						Zm00001d045685	-1.56152	0.000140511	9:33208591	A/G	Zm00001d017184	-6.39639	0.00168422	5:188195510	A/N	Zm00001d045268	-6.56608	0.000725743	9:17495787	A/C
Zm00001d003986	-6.37568	0.00400398	2:73814169	C/N	Zm00001d047749	-1.47822	6.92498e-05	9:140823468	N/T						MI0001809	1.22056	0.000141319	8:10753275	T/G	Zm00001d005246	-1.38529	0.00169584	2:165580753	G/A	Zm00001d003603	6.70363	0.000727433	2:49595476	C/G
Zm00001d020524	2.74202	0.00400461	7:120896866	N/T	Zm00001d038894	1.07171	7.37941e-05	6:166585860	N/A						Zm00001d035807	-6.91644	0.000141319	6:51515631	A/N	Zm00001d042560	-2.13225	0.00170403	3:171820632	A/C	Zm00001d049254	-6.56345	0.000727797	4:22959870	N/C
Zm00001d006059	1.12727	0.00401649	2:196801649	C/G	Zm00001d014356	-7.20128	7.44126e-05	5:42478236	T/N						Zm00001d020737	-4.12442	0.000145345	7:130746214	C/N	Zm00001d052961	3.90557	0.00173038	4:206347598	N/A	Zm00001d027334	-6.16705	0.000734527	1:3127782	N/C
Zm00001d027897	-6.34211	0.00404591	1:17000597	G/N	Zm00001d017416	6.99665	7.48944e-05	5:195355240	A/G						Zm00001d040122	-6.90389	0.000147091	3:28343129	A/N	Zm00001d041201	-1.51994	0.001748	3:105180083	C/G	Zm00001d036782	6.61104	0.000745447	6:100782458	A/C
Zm00001d031774	-6.4397	0.00411168	1:201436321	A/G	Zm00001d031561	-7.25834	7.48944e-05	1:194342259	T/G						Zm00001d029741	-6.42153	0.000148878	1:84866997	N/G	Zm00001d006929	1.20223	0.00184484	2:219604941	A/G	Zm00001d048841	6.61795	0.000750267	4:6224077	N/T
MI0013186	-6.4084	0.00418399	3:25008019	A/C	Zm00001d007715	2.98187	7.52674e-05	2:238065684	G/A						Zm00001d030017	-6.90005	0.000152532	1:99828686	T/N	Zm00001d037891	-2.42925	0.0018684	6:141258713	C/A	Zm00001d021067	-6.48653	0.000754855	7:142012590	N/G
Zm00001d002004	1.38267	0.00427409	2:4178907	G/N	Zm00001d005392	-1.55337	7.76205e-05	2:172066045	G/A						Zm00001d030303	-6.38007	0.000153137	1:121005946	N/C	Zm00001d018342	6.34581	0.00188369	5:218889919	N/C	Zm00001d048701	-5.23273	0.000763835	4:3514147	C/T
Zm00001d030727	-1.17538	0.00427423	1:156209345	T/G	Zm00001d051960	7.54696	7.78548e-05	4:175363791	T/N						Zm00001d021943	-1.23248	0.000153661	7:166615996	T/A	Zm00001d049082	-1.74168	0.00189133	4:15450776	T/C	Zm00001d004966	3.11072	0.000766096	2:150963005	N/T
Zm00001d046600	1.42079	0.004294	9:98188334	G/A	Zm00001d034157	-3.99197	7.84065e-05	1:285306411	T/N						Zm00001d017167	-1.98003	0.000154377	5:187782432	G/A	Zm00001d038251	-6.45608	0.00191018	6:152416784	A/G	Zm00001d032708	-6.08079	0.000767618	1:235654413	N/G
Zm00001d025519	3.72523	0.00430366	10:121062478	N/T	Zm00001d020491	-7.21701	7.85161e-05	7:118717379	T/N						Zm00001d032921	1.31394	0.000155513	1:243129622	C/A	Zm00001d034085	3.20701	0.00191414	1:283652414	G/C	Zm00001d047971	-3.69562	0.000774946	9:146688906	C/T
Zm00001d029102	1.15208	0.00431225	1:58055380	A/T	Zm00001d043280	2.16071	7.92086e-05	3:194292850	N/T						Zm00001d016552	1.83556	0.000159362	5:167109437	A/G	Zm00001d043059	-1.53048	0.00192744	3:187823679	T/G	Zm00001d011570	1.16947	0.000775732	8:154702314	A/C
Zm00001d010092	4.06947	0.00438189	8:99053493	N/A	Zm00001d027240	7.51227	7.97539e-05	1:199917	C/N						Zm00001d049250	-6.8874	0.000159558	4:22859169	G/N	Zm00001d007709	3.35248	0.00195034	2:237903682	C/A	Zm00001d000165	-3.8022	0.000792068	B73V4_CTG50:47933	C/A
Zm00001d029100	-1.44345	0.0044526	1:58018856	T/C	Zm00001d023939	-1.82191	8.11057e-05	10:30316460	G/T						Zm00001d047662	-6.87626	0.000165084	9:138451501	A/N	Zm00001d035656	-6.35224	0.0019783	6:39271555	C/N	Zm00001d037229	1.54956	0.000798058	6:116923284	T/C
Zm00001d006417	-1.17572	0.0045861	2:207291181	A/G	Zm00001d051849	-1.71043	8.12766e-05	4:172184165	C/N						Zm00001d023634	1.31207	0.000168777	10:12898619	C/T	Zm00001d040139	-6.48042	0.00199072	3:29033420	A/N	Zm00001d007821	6.10133	0.00080198	2:240312683	G/T
Zm00001d027939	1.0968	0.00459317	1:18004925	G/A	Zm00001d001928	-1.03388	8.17856e-05	2:3072212	G/A						Zm00001d012239	1.17368	0.000170664	8:170751877	N/T	Zm00001d038860	-6.36414	0.00200843	6:165996836	T/N	Zm00001d013543	-6.56409	0.000805471	5:13966363	T/A
Zm00001d013496	-1.10069	0.00459606	5:12783544	T/C	Zm00001d006306	-7.24116	8.33553e-05	2:204114673	G/A						Zm00001d001770	-6.36678	0.000174815	2:432621	C/N	Zm00001d002469	-6.41186	0.00208965	2:13489133	G/N	Zm00001d032490	-6.4879	0.000829558	1:228307832	N/A
Zm00001d032811	6.47203	0.0046038	1:239027892	T/C	Zm00001d033670	1.75874	8.34123e-05	1:270258007	A/G						Zm00001d051709	-3.32359	0.00017799	4:167362578	C/N	Zm00001d007642	-6.35024	0.00214651	2:236808890	A/N	Zm00001d002451	1.50517	0.000840071	2:12960917	T/G
Zm00001d028530	-6.34227	0.00465335	1:38322769	T/N	Zm00001d028207	1.38846	8.55184e-05	1:26335857	C/N						Zm00001d047207	1.60552	0.000179468	9:121977249	T/G	Zm00001d028987	-1.36666	0.00215806	1:53749497	A/G	Zm00001d016855	-1.32628	0.000843763	5:178401660	T/C
Zm00001d043946	-3.45001	0.00466743	3:214388325	A/G	Zm00001d034039	1.29154	8.86625e-05	1:282003624	C/A						Zm00001d031463	-1.08831	0.000182018	1:191081878	A/C	Zm00001d003718	1.60873	0.00218577	2:56318746	C/G	Zm00001d035693	-1.04944	0.000845198	6:41341778	C/T
Zm00001d039541	1.74581	0.00469049	3:7733412	A/G	Zm00001d038318	-1.73242	8.98168e-05	6:154318556	T/G						Zm00001d017058	5.06851	0.000183039	5:184106079	A/G	Zm00001d010635	-2.23982	0.00219047	8:122679646	A/G	Zm00001d017583	2.2179	0.000845198	5:200656052	C/G
Zm00001d029461	-6.36844	0.00471217	1:71832247	G/A	Zm00001d041192	-1.27555	9.0271e-05	3:104338549	C/G						Zm00001d053284	1.48259	0.000183039	4:224035833	A/G	Zm00001d010039	1.10313	0.00221093	8:96547374	C/T	Zm00001d002113	-6.5707	0.000847181	2:6086339	G/A
Zm00001d021063	-6.3919	0.00472439	7:141944344	C/A	Zm00001d029150	7.61325	9.41149e-05	1:60631473	T/C						Zm00001d010995	-1.43671	0.00018671	8:136179988	T/G	Zm00001d034491	-1.28851	0.00229295	1:294503332	G/A	Zm00001d026639	-6.5707	0.000847181	10:149258633	A/T
Zm00001d044549	3.96715	0.00476448	3:231414279	N/T	Zm00001d017354	-7.1424	9.48982e-05	5:193519595	A/N						Zm00001d033214	-1.33732	0.000192369	1:254400332	C/G	Zm00001d045188	-6.30466	0.00230467	9:15423325	T/N	Zm00001d036936	-6.48859	0.000847967	6:106846026	N/C
Zm00001d044878	1.24215	0.00477712	9:6329898	T/A	Zm00001d035086	1.20741	9.62741e-05	6:4484807	A/G						Zm00001d031300	-6.87058	0.000197174	1:185591175	T/C	Zm00001d032950	-1.32043	0.0023573	1:244492345	A/G	Zm00001d008515	-5.98354	0.000848923	8:11263092	T/C
Zm00001d031954	-6.36769	0.00479056	1:207946476	A/G	Zm00001d027996	-3.16224	9.70535e-05	1:19699959	C/G						Zm00001d012141	2.53991	0.000198057	8:168732520	A/N	Zm00001d033837	1.68714	0.00236007	1:275421314	T/G	Zm00001d043039	6.52789	0.000848923	3:187190953	C/T
Zm00001d030207	-1.6382	0.0048579	1:113123335	T/C	Zm00001d029997	-2.55596	9.82153e-05	1:98383915	T/C						Zm00001d052961	3.18559	0.000198152	4:206347813	G/N	Zm00001d029087	-1.69554	0.00236196	1:57458900	A/G	Zm00001d048047	-6.48516	0.000848994	9:148749025	N/G
Zm00001d050850	1.52336	0.0048579	4:126960732	A/G	Zm00001d008716	-2.91028	0.000101103	8:17624121	C/T						Zm00001d017597	-1.05575	0.000198308	5:201218343	T/C	Zm00001d030713	1.51217	0.00238885	1:155202454	T/A	Zm00001d020353	1.42118	0.00085429	7:108630380	T/C
Zm00001d045357	4.22158	0.00487572	9:19503019	A/C	Zm00001d008462	-7.10487	0.00010344	8:9350467	A/N						Zm00001d019660	-6.85351	0.000198727	7:48433007	G/N	Zm00001d009883	2.88136	0.00240429	8:87301489	N/T	Zm00001d030940	2.18642	0.000855422	1:168457841	C/T
Zm00001d013716	-1.17807	0.00490391	5:18305267	T/C	Zm00001d037665	-5.19606	0.0001064	6:133522871	T/N						Zm00001d050961	6.35413	0.000200639	4:133641707	A/G	Zm00001d052193	2.37415	0.0024388	4:182760735	C/T	Zm00001d053873	-1.07629	0.000887405	4:242649370	T/G
Zm00001d015857	4.13049	0.00492345	5:126867566	T/C	Zm00001d005889	4.06673	0.000108207	2:191792359	N/C						Zm00001d017368	6.85192	0.000206147	5:193710618	C/T	Zm00001d033345	-1.70882	0.00248326	1:259763720	T/G	Zm00001d034444	-1.71955	0.000891978	1:293193469	T/G
Zm00001d011536	1.93917	0.00502482	8:153754360	A/T	Zm00001d035183	1.03017	0.000108207	6:8514470	T/C						Zm00001d021244	-6.82753	0.000206714	7:146790410	G/N	Zm00001d026289	1.45114	0.00249771	10:142956594	G/N	Zm00001d011754	1.28945	0.000894574	8:160756889	T/G
Zm00001d011563	1.05338	0.00504542	8:154569618	T/C	Zm00001d030786	-7.20571	0.000109261	1:159716519	C/T						Zm00001d040628	-6.81586	0.000209788	3:55025417	A/N	Zm00001d051974	5.89861	0.00251044	4:175666740	T/C	Zm00001d047534	-1.01444	0.000908014	9:134030773	G/A
Zm00001d051419	-1.98605	0.00504542	4:157823265	A/N	Zm00001d049554	-1.53525	0.000109466	4:34701208	A/C						Zm00001d007782	11.5151	0.000210139	2:239486819	T/C	Zm00001d038558	-1.90876	0.00251596	6:159804989	T/G	Zm00001d048402	-1.2116	0.00091204	9:155630056	C/T
Zm00001d008224	1.2072	0.00505173	8:1665382	A/C	Zm00001d052803	1.4451	0.00010959	4:201411655	C/G						Zm00001d013493	1.12342	0.000219444	5:12703524	G/C	Zm00001d012955	-2.73991	0.00253561	5:2346161	N/C	Zm00001d002137	-6.56274	0.000916272	2:6508700	A/G
Zm00001d006373	-1.17016	0.00509911	2:205996720	A/G	Zm00001d034777	-2.41953	0.000110314	1:302052597	C/T						Zm00001d012516	-1.54789	0.000225753	8:175931836	C/G	Zm00001d033099	1.38705	0.00255052	1:250181978	T/C	Zm00001d032879	-4.79991	0.000920164	1:241278674	C/T
Zm00001d003571	6.28025	0.00511265	2:48470531	A/C	Zm00001d047401	2.35632	0.000111852	9:128893663	T/G						Zm00001d020238	-2.19237	0.000229227	7:101653807	G/A	Zm00001d012943	-6.43309	0.00256844	5:2286892	C/N	Zm00001d043129	1.28871	0.000920164	3:189868435	A/C
Zm00001d032962	2.53055	0.00511265	1:244885106	G/A	Zm00001d043845	1.1757	0.000116332	3:211903044	N/T						Zm00001d045475	1.95627	0.000231732	9:23615185	C/G	Zm00001d048738	-6.30674	0.00258772	4:4760919	T/N	Zm00001d052078	-4.10758	0.000923016	4:178764053	A/G
Zm00001d002455	-2.12799	0.00513552	2:13189371	A/G	Zm00001d049606	1.85763	0.000121765	4:37194987	C/G						Zm00001d011817	-1.18743	0.000232115	8:162015011	G/C	Zm00001d046210	2.30753	0.00260267	9:72064266	T/G	Zm00001d033105	-1.22868	0.000936951	1:250320805	C/G
Zm00001d007822	1.80504	0.00523854	2:240319300	T/C	Zm00001d050704	2.77737	0.000122966	4:116746592	N/C						Zm00001d010321	-1.6223	0.000236107	8:109465372	C/G	Zm00001d052538	-4.50666	0.00260267	4:192572423	A/G	Zm00001d016674	-1.91043	0.000939661	5:172180643	C/A
Zm00001d047915	1.65236	0.00525689	9:145099824	T/C	Zm00001d009054	-1.28853	0.00012552	8:33468822	A/C						Zm00001d025834	-2.27114	0.000239069	10:131395841	G/C	Zm00001d020584	2.11614	0.0026496	7:123704133	C/A	Zm00001d028947	-1.90066	0.00094064	1:52516835	N/T
Zm00001d043771	1.31719	0.00537682	3:209626469	T/C	Zm00001d034055	1.50812	0.000126897	1:282600207	N/G						Zm00001d018809	6.85821	0.000239117	7:5835502	A/G	Zm00001d010940	-4.55368	0.00265569	8:134325956	C/A	Zm00001d036200	-6.44435	0.000958275	6:76875108	N/C
Zm00001d020224	-1.03137	0.00540338	7:100781920	C/T	Zm00001d009915	-4.19366	0.000126915	8:89359218	C/N						Zm00001d015363	-2.91381	0.000261388	5:86312977	A/G	Zm00001d002175	1.10367	0.00268644	2:7265516	G/C	Zm00001d006147	-6.49206	0.00096853	2:199729340	N/T
Zm00001d011868	-6.29964	0.0054317	8:163308740	T/N	Zm00001d034600	1.22626	0.000128186	1:297593562	G/A						Zm00001d011507	1.98715	0.000263036	8:152823615	G/A	Zm00001d046571	-6.2512	0.00269446	9:96439344	T/N	Zm00001d038266	-1.22121	0.000976739	6:152695804	G/A
Zm00001d011401	1.06425	0.00543473	8:149523867	C/G	Zm00001d023521	-1.40943	0.000128326	10:8655424	A/G						Zm00001d018028	1.07825	0.000263036	5:212373643	C/A	Zm00001d010791	-6.38832	0.00270205	8:127882371	C/T	Zm00001d005532	-6.44788	0.000986335	2:177523821	A/T
Zm00001d048794	2.21406	0.00544288	4:5641571	T/G	Zm00001d016737	-1.31683	0.000130938	5:174729265	A/C						Zm00001d030101	-1.25218	0.000263536	1:105700585	A/C	Zm00001d029757	6.28768	0.00271588	1:85781709	G/A	Zm00001d005431	1.15587	0.000992838	2:173738514	C/A
Zm00001d013154	2.30648	0.00545868	5:5504342	C/G	Zm00001d021442	-2.87209	0.000133064	7:152338415	C/T						Zm00001d045397	1.27564	0.000263885	9:20623682	G/C	Zm00001d009515	-6.24694	0.00278901	8:68509825	C/T	Zm00001d021850	1.26368	0.00101483	7:164513990	C/G
Zm00001d026130	1.01731	0.00554149	10:139299939	A/T	Zm00001d003616	-1.27117	0.000134955	2:50475511	C/N						Zm00001d044132	-2.42728	0.000268079	3:220048394	C/A	Zm00001d012258	5.24113	0.00287558	8:171229509	A/G	Zm00001d005193	-1.50771	0.00103258	2:163079895	C/A
Zm00001d008577	-6.26538	0.00567986	8:13397330	T/N	Zm00001d049273	1.33957	0.000138608	4:24002119	A/G						Zm00001d047480	-6.87537	0.000268328	9:131554774	G/N	Zm00001d053632	1.72719	0.00299122	4:237551276	C/A	Zm00001d038998	-6.40307	0.00103846	6:168507005	N/T
Zm00001d009967	1.27355	0.00567986	8:92806628	T/C	Zm00001d006175	1.82994	0.000139005	2:200677180	A/G						Zm00001d050978	-1.24823	0.000268785	4:134816463	A/G	Zm00001d006844	4.43943	0.00299255	2:217765173	T/C	Zm00001d037031	4.69596	0.00106069	6:109715169	T/N
Zm00001d041298	-1.25104	0.00569392	3:110788522	A/G	Zm00001d010940	-4.12707	0.000140056	8:134325956	C/A						Zm00001d008592	1.62929	0.000276412	8:13776319	C/T	Zm00001d022258	2.31661	0.00304503	7:173808153	G/T	Zm00001d052376	-1.20447	0.00106571	4:188526859	G/C
Zm00001d032708	-5.64888	0.0057359	1:235655278	G/N	Zm00001d013845	3.00518	0.000143919	5:22395949	C/T						Zm00001d052742	-6.77132	0.000281866	4:199487584	C/N	Zm00001d008971	-6.24907	0.00305262	8:27769171	T/N	Zm00001d045339	-1.9432	0.00107128	9:19197591	A/G
Zm00001d019999	-6.31812	0.00577935	7:84022088	A/N	Zm00001d038922	-1.08258	0.000146085	6:166978101	G/A						Zm00001d010972	-6.77875	0.000282046	8:135489544	G/A	Zm00001d051890	-1.9311	0.00312038	4:173809947	A/G	Zm00001d004099	-1.3368	0.00109102	2:82711355	N/G
Zm00001d023318	-2.51217	0.00578919	10:2950876	G/A	Zm00001d030737	-1.07147	0.000146328	1:156875973	C/G						Zm00001d034099	-3.71076	0.000282046	1:283990184	T/C	Zm00001d037338	9.46534	0.00312745	6:122054470	N/G	Zm00001d025834	-2.17715	0.00109977	10:131395573	T/C
Zm00001d024126	2.15341	0.00581068	10:48089745	C/T	Zm00001d043038	-1.5941	0.000147052	3:187167788	A/G						Zm00001d031441	-4.88747	0.00028818	1:190233668	A/G	Zm00001d025765	1.22022	0.00312801	10:128935140	A/G	Zm00001d052561	-1.15378	0.00110137	4:193202062	G/A
Zm00001d047351	-4.12506	0.00582987	9:127224599	G/C	Zm00001d021519	-1.95676	0.000147956	7:154994766	G/N						Zm00001d005998	1.60088	0.000288516	2:194954817	N/C	Zm00001d036570	-1.50779	0.00313279	6:93085440	T/G	Zm00001d035082	2.52406	0.00110479	6:4053713	T/C
Zm00001d024083	6.3845	0.00587877	10:42510871	T/C	Zm00001d012064	-6.5548	0.000148321	8:167546465	A/N						Zm00001d026618	6.82091	0.000289534	10:149045823	G/A	Zm00001d013988	-3.29085	0.00321275	5:27509349	C/N	Zm00001d008744	-1.18846	0.00111772	8:18855310	T/A
Zm00001d043494	-6.21146	0.00592077	3:201762496	C/N	Zm00001d008515	6.75657	0.000148333	8:11263092	N/C						Zm00001d041778	-1.99028	0.000289869	3:137466728	T/C	Zm00001d003146	-6.24476	0.00322949	2:33746249	T/N	Zm00001d018507	-6.44862	0.00111902	5:222069839	N/C
Zm00001d036836	-2.52737	0.00603511	6:103338425	G/C	Zm00001d017106	-1.11564	0.000148717	5:185545378	T/C						Zm00001d046792	1.78734	0.000290262	9:106295041	G/T	Zm00001d035329	-6.24476	0.00322949	6:21526673	T/N	Zm00001d051090	-6.40235	0.00112023	4:141738774	N/T
Zm00001d011842	-6.37567	0.00612584	8:162541673	T/C	Zm00001d044551	1.70327	0.000149071	3:231492311	C/G						Zm00001d017435	-1.46078	0.000291291	5:195864443	G/A	Zm00001d008845	-6.18685	0.0032443	8:22489159	G/N	Zm00001d019040	-1.06384	0.001137	7:13878829	C/A
Zm00001d018392	-1.59309	0.00615008	5:219940169	T/N	Zm00001d010565	-7.08313	0.000149571	8:120486822	T/C						Zm00001d049153	2.0992	0.000291322	4:17984249	C/G	Zm00001d051607	1.53307	0.00324672	4:164393726	G/A	Zm00001d040769	-4.58948	0.00114828	3:64639669	T/A
Zm00001d025131	1.37345	0.00634307	10:105801120	G/C	Zm00001d017560	1.28546	0.000149571	5:199619053	G/A						Zm00001d029908	-6.92793	0.000291827	1:93679060	T/N	Zm00001d018365	-1.90315	0.00329683	5:219234222	N/C	Zm00001d013376	-2.65791	0.00115135	5:10004265	C/G
Zm00001d011638	5.55203	0.00641567	8:157107291	T/C	Zm00001d018363	-7.08313	0.000149571	5:219212414	T/C						Zm00001d017114	-6.69524	0.0002927	5:185792905	C/N	Zm00001d032081	1.88108	0.00330381	1:211944537	A/N	Zm00001d003017	-1.48374	0.00116742	2:29552388	G/A
Zm00001d018091	-6.25572	0.00641567	5:214047704	N/C	Zm00001d018316	1.2642	0.000150188	5:218338125	G/A						Zm00001d045169	-2.36073	0.0002927	9:14894898	C/A	Zm00001d023885	-6.25769	0.00332916	10:26307907	G/N	Zm00001d038981	-6.4038	0.00116742	6:168192329	N/A
Zm00001d049470	-6.2748	0.00649967	4:31446883	T/C	Zm00001d020728	1.81768	0.000151057	7:130391190	N/A						Zm00001d047228	-6.70773	0.000298072	9:123044005	C/A	Zm00001d029072	-1.56222	0.00333254	1:57134312	C/G	Zm00001d045043	-1.61729	0.00118299	9:10917359	G/A
Zm00001d046598	6.28046	0.00655042	9:97935253	G/C	Zm00001d052051	2.63	0.000151955	4:177822812	C/A						Zm00001d048070	-1.21398	0.000298072	9:149344144	T/C	Zm00001d017826	1.10926	0.00340848	5:207861236	T/C	Zm00001d016239	4.63586	0.00119267	5:152161572	C/N
Zm00001d019305	-1.90033	0.00655452	7:26927906	C/T	Zm00001d026313	1.2075	0.00015203	10:143376268	C/G						Zm00001d009404	-6.79876	0.000299581	8:63105472	A/N	Zm00001d041358	-6.24258	0.00340848	3:114164110	A/N	Zm00001d045567	-5.84647	0.00121452	9:26904119	N/T
Zm00001d029632	1.03654	0.00655452	1:80761036	C/G	Zm00001d012867	2.60386	0.000153329	5:1366664	T/C						Zm00001d012567	4.91468	0.000304419	8:176779161	C/T	Zm00001d029601	-1.96949	0.00342909	1:78655104	A/G	Zm00001d038250	-6.35759	0.00122328	6:152373010	A/G
Zm00001d023815	-1.71411	0.00657295	10:23246973	G/N	Zm00001d016949	2.15003	0.000155049	5:180935969	C/G						Zm00001d044290	-1.22215	0.000304419	3:224368570	T/C	Zm00001d013034	-1.39825	0.00345732	5:3496329	C/T	Zm00001d016607	4.09048	0.00122563	5:169951768	T/C
Zm00001d020603	2.16512	0.00666697	7:124349500	A/T	Zm00001d012156	1.72309	0.000157103	8:169070342	C/T						Zm00001d003308	1.12094	0.000307158	2:39660304	C/T	Zm00001d049122	-2.38642	0.00345732	4:16740520	T/A	Zm00001d005298	1.18674	0.00122563	2:168387586	T/C
Zm00001d045668	6.35564	0.00666837	9:32542982	A/G	Zm00001d048372	-1.13307	0.000157836	9:155230859	C/G						Zm00001d033140	-6.71402	0.000311881	1:251982860	T/N	Zm00001d023531	1.58679	0.00345814	10:8869748	T/C	Zm00001d027445	1.04884	0.00122645	1:5486426	A/G
Zm00001d002939	-3.92088	0.00690514	2:27522585	T/C	Zm00001d028975	-1.85979	0.000160377	1:53393623	A/G						Zm00001d052347	-6.72185	0.000324831	4:187780407	T/N	Zm00001d036320	-6.18903	0.00349791	6:84010101	T/G	Zm00001d050845	-4.55653	0.00123119	4:126547735	A/G
Zm00001d003017	-6.2193	0.00691031	2:29560638	C/N	Zm00001d029303	-1.78678	0.000161384	1:65496534	A/G						Zm00001d038325	-4.27565	0.000327839	6:154463421	C/A	Zm00001d008734	-1.62202	0.00350306	8:18248068	G/A	Zm00001d002939	-2.81466	0.00123448	2:27522585	C/T
Zm00001d020728	1.67594	0.00693019	7:130391190	N/A	Zm00001d026696	-1.06858	0.000161486	10:150185026	G/A						Zm00001d038225	1.07523	0.000332972	6:151985956	T/G	Zm00001d006581	1.78584	0.00352484	2:211470992	C/T	Zm00001d009902	1.01403	0.00124279	8:88538954	T/C
Zm00001d017874	-6.14616	0.00698198	5:209352839	G/N	Zm00001d014793	-7.06211	0.000161985	5:63459979	A/G						Zm00001d040139	-6.74566	0.000333641	3:29033420	A/N	Zm00001d005648	-1.33326	0.00355214	2:181902645	G/A	Zm00001d013031	2.29589	0.00125535	5:3486535	A/T
Zm00001d023320	-2.2533	0.00702081	10:3024731	G/A	Zm00001d021215	-4.26823	0.000162749	7:146372429	A/N						Zm00001d036026	-3.34923	0.000335152	6:66939784	C/N	Zm00001d005124	-6.28993	0.00359596	2:159687883	G/N	Zm00001d032761	1.33838	0.00126192	1:237515468	T/G
Zm00001d044271	-2.02203	0.00705566	3:223468862	G/T	Zm00001d013147	-7.06318	0.000162845	5:5417463	G/T						Zm00001d027330	4.2207	0.000343708	1:3052092	C/T	Zm00001d008977	-6.24037	0.00366454	8:28102247	A/N	Zm00001d029839	-6.36282	0.00128205	1:89563571	N/C
Zm00001d045993	1.01812	0.00716976	9:53061533	C/T	Zm00001d016380	-7.06372	0.000164747	5:160196159	G/C						Zm00001d032739	2.50978	0.000343708	1:236931085	A/N	Zm00001d047077	-6.24037	0.00366454	9:117528969	T/C	Zm00001d015415	-6.35535	0.00128374	5:89132116	A/N
Zm00001d024543	-1.13602	0.00728816	10:77530529	A/C	Zm00001d026630	1.51014	0.000164821	10:149191553	A/C						Zm00001d005726	2.00211	0.000344613	2:184842659	A/T	Zm00001d019186	1.03912	0.00368515	7:20833779	G/A	Zm00001d028007	2.29362	0.0013001	1:20106062	C/T
Zm00001d042479	1.55417	0.00733601	3:169014544	G/A	Zm00001d033555	-1.37544	0.00016602	1:267029308	T/C						Zm00001d034085	3.37462	0.000348152	1:283652414	G/C	Zm00001d044285	4.61182	0.00369098	3:224214721	A/G	Zm00001d025023	1.86128	0.00131281	10:100055539	T/C
Zm00001d011570	1.21814	0.00734528	8:154702314	C/A	Zm00001d009802	2.98914	0.000166749	8:82152713	G/N						Zm00001d040294	6.81241	0.000349233	3:36199256	A/G	Zm00001d036782	-6.19346	0.00374103	6:100782458	A/C	Zm00001d031545	-6.31293	0.0013185	1:193834161	N/G
Zm00001d024291	-1.74972	0.0073516	10:62305919	A/G	Zm00001d006066	1.12447	0.00017191	2:197195883	G/A						Zm00001d008907	-1.30894	0.000351836	8:24732021	N/C	Zm00001d025960	-2.8901	0.0037757	10:134919144	T/N	Zm00001d049377	1.86731	0.00132546	4:28211397	G/N
Zm00001d043963	1.22668	0.00735984	3:215008458	A/T	Zm00001d033836	-1.59499	0.000172885	1:275364870	T/C						Zm00001d017793	1.41477	0.000358609	5:206967877	T/C	Zm00001d010376	3.00589	0.00382092	8:111891841	A/G	Zm00001d046236	-2.42408	0.00135873	9:74514426	T/C
Zm00001d010376	3.52683	0.00736318	8:111891716	C/N	Zm00001d026703	-1.95056	0.000173199	10:150491904	T/G						Zm00001d047361	-1.25019	0.000363226	9:127688414	A/G	Zm00001d031248	-1.65541	0.00382888	1:183601746	C/T	Zm00001d019118	-6.35909	0.00135873	7:17853053	N/C
Zm00001d051890	1.86378	0.00737164	4:173809947	G/A	Zm00001d041222	7.35858	0.000173277	3:106275860	G/A						Zm00001d024637	-6.68221	0.000363603	10:81460799	C/N	Zm00001d053964	6.19593	0.00387325	4:244388214	C/G	Zm00001d042338	1.05252	0.00135873	3:162015052	A/N
Zm00001d018973	-2.55556	0.0073911	7:11248901	C/T	Zm00001d048468	4.38574	0.000174416	9:156846838	G/A						Zm00001d052266	-1.41401	0.000367229	4:185249723	G/C	Zm00001d026429	1.10828	0.0039368	10:145717093	T/C	Zm00001d032194	2.18157	0.00137379	1:216646357	G/T
Zm00001d006354	-6.18304	0.00741029	2:205443268	T/N	Zm00001d038310	-2.20619	0.000177384	6:154170288	G/N						Zm00001d016995	-6.66113	0.000388806	5:182276730	T/N	Zm00001d037911	-1.12599	0.00395262	6:141753211	T/C	Zm00001d048717	-6.40384	0.00138676	4:4146674	C/N
Zm00001d013552	-3.81075	0.00745358	5:14092498	G/A	Zm00001d031422	-1.1333	0.000178384	1:189581278	G/A						Zm00001d034511	-1.53712	0.000392786	1:295100737	T/G	Zm00001d049286	-1.69131	0.00395262	4:24421117	N/G	Zm00001d017368	6.43869	0.00140205	5:193710618	T/C
Zm00001d007645	-2.09976	0.00750449	2:236824306	C/A	Zm00001d044042	-2.24653	0.000178482	3:217573333	G/C						Zm00001d037159	1.72825	0.000396012	6:114253440	T/C	Zm00001d006298	2.03447	0.00402634	2:204046526	G/A	Zm00001d027764	-5.79802	0.00143407	1:13059741	N/T
Zm00001d034868	-1.0963	0.00755842	1:304297315	T/G	Zm00001d012101	7.36059	0.000179706	8:168281807	T/C						Zm00001d018490	1.85724	0.00039839	5:221709487	T/C	Zm00001d026238	-6.18897	0.00402764	10:141685352	T/N	Zm00001d033861	-1.03376	0.00145408	1:276365205	G/A
Zm00001d031643	-1.31285	0.00761369	1:197134731	N/A	Zm00001d031684	-1.27667	0.000181166	1:198609319	T/C						Zm00001d048901	1.9264	0.000408235	4:7401651	G/A	Zm00001d008738	-1.56941	0.00404507	8:18539474	C/A	Zm00001d042256	-1.68797	0.00146609	3:157563943	T/C
Zm00001d052394	3.19762	0.00761369	4:189053013	G/A	Zm00001d049293	1.2081	0.000182145	4:24647112	N/A						Zm00001d052538	-6.70227	0.000418741	4:192572423	A/N	Zm00001d012834	6.20443	0.00404827	5:964561	G/A	Zm00001d038048	-2.72561	0.00149881	6:146337689	T/G
Zm00001d012407	-2.16863	0.00761667	8:173979044	T/G	Zm00001d042761	1.67491	0.000182451	3:179084870	T/C						Zm00001d048099	-6.69378	0.000419249	9:150152518	G/A	Zm00001d003945	-3.45271	0.00414506	2:71037846	T/G	Zm00001d041471	1.48153	0.00150561	3:122357483	T/C
Zm00001d023558	2.18586	0.00761667	10:10165387	G/A	Zm00001d015857	5.32171	0.000184225	5:126867566	T/C						Zm00001d004914	4.26047	0.000420111	2:148228822	C/T	Zm00001d017058	4.40161	0.00415113	5:184106079	A/G	Zm00001d019645	-4.58841	0.00151167	7:47876982	C/A
Zm00001d013463	-6.22035	0.00765166	5:12127254	G/T	Zm00001d003995	-6.97308	0.00018653	2:74396660	T/N						Zm00001d018416	1.37127	0.000421617	5:220300511	N/A	Zm00001d002034	1.00494	0.00422641	2:4813184	G/T	Zm00001d052927	5.8145	0.00151167	4:205137128	A/N
Zm00001d029193	1.11402	0.00774824	1:61667277	G/A	Zm00001d041183	-1.87415	0.000186908	3:103255962	C/A						Zm00001d009088	2.84077	0.000436652	8:35616572	C/G	Zm00001d049623	-2.49107	0.00425917	4:37969308	G/A	Zm00001d051687	-1.43512	0.00151186	4:166718076	C/T
Zm00001d038268	-6.21133	0.00796182	6:152783500	T/C	Zm00001d044327	2.95089	0.000188212	3:225306308	N/A						Zm00001d002149	-1.11396	0.000440398	2:6819811	C/T	Zm00001d018214	-1.79967	0.00433604	5:216733813	G/T	Zm00001d013509	-2.00732	0.00151593	5:13027987	G/A
Zm00001d048129	-1.76589	0.00801291	9:150532383	T/C	Zm00001d011680	-4.24851	0.000190073	8:158512379	N/G						Zm00001d047105	-1.82038	0.000442514	9:118776268	T/G	Zm00001d030940	-1.76972	0.00437729	1:168457841	C/T	Zm00001d003846	-6.39866	0.00153764	2:61947212	A/G
Zm00001d026156	-6.05639	0.00801901	10:139982123	A/N	Zm00001d045318	4.43715	0.000190073	9:18862628	C/T						Zm00001d052227	-1.99596	0.000442514	4:183820569	T/A	Zm00001d042453	-1.1492	0.00441662	3:168342963	T/G	Zm00001d005785	1.0842	0.0015527	2:188383333	G/A
Zm00001d029840	1.22212	0.00812166	1:89588173	G/A	Zm00001d002630	-7.01966	0.000190199	2:17339594	A/G						Zm00001d041594	-1.519	0.000446522	3:129062035	C/T	Zm00001d030693	-2.20964	0.00443507	1:153699917	N/T	Zm00001d052859	1.7837	0.00155857	4:202734382	G/A
Zm00001d035447	2.1106	0.00815756	6:25987963	C/T	Zm00001d010033	-2.39367	0.000190199	8:96362561	C/G						Zm00001d030842	-6.66101	0.000455449	1:162684603	G/A	Zm00001d043977	-4.41161	0.00443507	3:215492715	G/N	Zm00001d045519	-2.48267	0.00156116	9:25260436	G/A
Zm00001d031173	-6.18401	0.00823746	1:180742933	A/N	Zm00001d039580	-7.02022	0.000190199	3:8286216	C/G						Zm00001d026321	1.235	0.000461146	10:143571157	T/C	Zm00001d052938	1.36729	0.00458734	4:205507672	T/C	Zm00001d015046	6.38839	0.00156896	5:73109464	T/G
Zm00001d053281	-1.17804	0.00836619	4:223893984	G/A	Zm00001d010054	-1.16447	0.000190548	8:97426786	C/G						Zm00001d020038	-1.09181	0.000461247	7:87800319	A/G	Zm00001d028975	-2.3165	0.00459554	1:53393623	A/G	Zm00001d005092	1.88556	0.00156998	2:157946260	A/N
Zm00001d032441	-1.15153	0.00841857	1:226562019	G/C	Zm00001d006210	-1.42388	0.000192405	2:201907187	G/T						Zm00001d033313	6.64647	0.000463597	1:258664742	T/C	Zm00001d042099	1.52134	0.00459554	3:150690945	T/C	Zm00001d015830	-6.31217	0.00157232	5:124609110	N/T
Zm00001d002369	-6.22987	0.00851339	2:11165147	T/C	Zm00001d048837	-7.03802	0.000192456	4:6173728	A/C						Zm00001d011325	1.03035	0.000477162	8:146690752	A/C	Zm00001d052434	-1.32871	0.00463252	4:189873883	C/G	Zm00001d035097	-6.35761	0.00157713	6:5181090	G/A
Zm00001d044212	-1.35088	0.0085748	3:221944397	T/C	Zm00001d008577	2.42937	0.000195922	8:13397317	C/G						Zm00001d012081	-2.76163	0.000479481	8:167766330	G/A	Zm00001d010972	-4.40325	0.00468884	8:135489736	C/G	Zm00001d043038	1.26533	0.00159438	3:187167788	A/G
Zm00001d036673	1.14297	0.00865344	6:97232652	G/C	Zm00001d042473	-6.93373	0.000197097	3:168824393	C/N						Zm00001d046684	1.16948	0.000481559	9:102337747	T/C	Zm00001d034777	-1.17958	0.00470281	1:302040100	A/C	Zm00001d013769	6.51938	0.0016131	5:19786301	T/C
Zm00001d019555	-1.26344	0.00866491	7:42144826	T/C	Zm00001d031837	-1.05172	0.000198067	1:203222470	C/G						Zm00001d048970	1.22314	0.000484636	4:11116460	G/C	Zm00001d031071	6.26431	0.0047068	1:175971090	C/G	Zm00001d029002	-6.16822	0.00162739	1:54347384	N/C
Zm00001d024281	-1.99835	0.00872353	10:61486984	T/N	Zm00001d041283	-2.18513	0.000198137	3:110293000	T/N						Zm00001d003017	-1.47302	0.000493277	2:29552388	A/G	Zm00001d026156	2.36646	0.00474056	10:139982113	G/C	Zm00001d017575	-4.00738	0.00166118	5:200158329	G/N
Zm00001d034157	-2.23184	0.00894811	1:285306411	T/G	Zm00001d002046	1.14432	0.000198233	2:4936227	N/C						Zm00001d017958	-2.36345	0.000497612	5:210867726	N/G	Zm00001d019407	-6.13328	0.00480096	7:32621907	T/N	Zm00001d009411	2.98059	0.00166797	8:63370187	T/C
Zm00001d052907	-6.11626	0.00901364	4:204344235	A/N	Zm00001d042695	1.67846	0.000198241	3:177277162	C/T						Zm00001d012766	4.80322	0.000513641	8:180364679	C/T	Zm00001d024543	1.16742	0.00486962	10:77530714	T/C	Zm00001d002860	-1.4815	0.0016725	2:24851289	G/T
Zm00001d030998	-2.0084	0.00902059	1:172717564	C/T	Zm00001d008720	-1.66453	0.000201534	8:17728932	A/C						Zm00001d019550	1.01506	0.000516793	7:41862018	G/N	Zm00001d024154	-6.0754	0.00504722	10:50360715	C/N	Zm00001d002658	1.19455	0.00167395	2:18561298	A/C
Zm00001d031179	2.79774	0.00902059	1:181317295	G/A	Zm00001d026156	2.56344	0.000202379	10:139982123	A/G						Zm00001d020555	-6.63418	0.000520128	7:122132757	G/N	Zm00001d049391	1.3143	0.00506017	4:28932852	C/G	Zm00001d036442	2.47731	0.00167627	6:88733511	G/A
Zm00001d044211	-1.69948	0.00902059	3:221918274	N/C	Zm00001d003649	1.29088	0.000203301	2:51953217	G/A						Zm00001d037790	-1.04955	0.000523007	6:137865194	A/G	Zm00001d020277	-2.46527	0.00513241	7:103971482	G/A	Zm00001d034902	6.33731	0.00169592	1:305169694	C/T
Zm00001d034077	1.28716	0.00903966	1:283422508	G/A	Zm00001d016198	2.63558	0.000204357	5:150303309	N/A						Zm00001d012943	-6.60594	0.000529508	5:2286892	C/N	Zm00001d032423	2.03836	0.00514541	1:225975612	T/A	Zm00001d031893	-1.28505	0.00171725	1:205618361	N/C
Zm00001d047853	2.34577	0.00920531	9:143469630	N/C	Zm00001d024601	1.17912	0.000205341	10:80002881	A/G						Zm00001d006286	1.23422	0.000529604	2:203635246	T/G	Zm00001d017110	-1.03545	0.00531188	5:185764557	G/A	Zm00001d007645	-1.70769	0.00171789	2:236824306	A/C
Zm00001d021451	-3.94666	0.00929762	7:152520053	G/N	Zm00001d013426	-1.00677	0.000211152	5:11127320	A/G						Zm00001d047814	1.6673	0.000543989	9:142498666	G/C	Zm00001d015724	1.40358	0.00535628	5:113205027	N/C	Zm00001d034532	1.15424	0.00175721	1:295771768	A/G
Zm00001d020910	-1.92623	0.00929921	7:136265003	G/T	Zm00001d038840	-1.28432	0.000211389	6:165626975	G/T						Zm00001d021446	1.26035	0.000547511	7:152372457	C/A	Zm00001d049171	1.92712	0.00540641	4:19002153	T/G	Zm00001d036086	2.46405	0.00176914	6:71146356	T/C
Zm00001d008581	1.0174	0.0093116	8:13548561	A/C	Zm00001d044326	-7.09426	0.00021172	3:225289531	T/N						Zm00001d009926	-1.72075	0.000549174	8:89590062	C/N	Zm00001d007640	2.58291	0.0054159	2:236782967	A/T	Zm00001d022226	-1.20309	0.0018092	7:173089618	C/A
Zm00001d043160	-6.13637	0.0093116	3:190374576	A/N	Zm00001d042834	-6.93024	0.000212654	3:181542267	C/N						Zm00001d035621	-3.13792	0.000551152	6:37469110	A/N	Zm00001d006311	-6.13796	0.00546352	2:204260690	A/C	Zm00001d008859	1.35613	0.00181421	8:22870502	A/C
Zm00001d018634	1.14102	0.00933086	7:1391374	G/A	Zm00001d023271	-2.90601	0.000216011	10:1785974	C/G						Zm00001d027404	-6.64074	0.000551752	1:4533474	A/G	Zm00001d049977	-6.08989	0.00551519	4:56581983	T/N	Zm00001d013150	6.38741	0.00181768	5:5451714	G/T
Zm00001d025793	1.48462	0.00941904	10:129806124	T/C	Zm00001d045430	-1.09847	0.000217988	9:21878048	T/C						Zm00001d010783	1.19601	0.000556433	8:127618398	G/A	Zm00001d000183	-6.12852	0.00551725	B73V4_CTG181:311981	C/T	Zm00001d003643	1.27169	0.00182585	2:51510690	C/G
Zm00001d028534	-3.92952	0.00965378	1:38452107	G/N	Zm00001d022371	-2.8073	0.000218223	7:176263253	A/C						Zm00001d020234	-2.19867	0.000563359	7:101504249	C/T	Zm00001d011601	-6.21165	0.00552949	8:155557727	T/N	Zm00001d018490	2.66578	0.00184215	5:221709487	C/T
Zm00001d053886	1.17614	0.0097626	4:242978834	C/G	Zm00001d021218	-6.92906	0.000219095	7:146450094	A/N						Zm00001d049135	3.65979	0.00056956	4:17286866	A/G	Zm00001d002704	-1.21729	0.00560539	2:19809880	A/G	Zm00001d031204	2.89008	0.00185773	1:181980774	T/C
Zm00001d005240	-6.04634	0.00985665	2:165397656	C/N	Zm00001d020227	-1.15269	0.00022174	7:101007379	C/N						Zm00001d018214	-6.5989	0.000576436	5:216734065	A/N	Zm00001d041471	-1.12265	0.00563755	3:122357200	A/C	Zm00001d006162	-6.26448	0.00186945	2:200197167	N/A
Zm00001d005757	2.58879	0.00985665	2:186641897	C/G	Zm00001d025480	-4.04263	0.000228253	10:120107916	G/N						Zm00001d039822	-4.17351	0.000576436	3:15912158	A/N	Zm00001d024394	-6.08507	0.00571553	10:68651432	N/A	Zm00001d016409	-6.26448	0.00186945	5:161319692	N/A
Zm00001d032049	-1.09213	0.00985665	1:210749270	T/C	Zm00001d024509	-2.28405	0.000233842	10:74929562	A/T						Zm00001d033972	3.54719	0.000578183	1:279900171	G/A	Zm00001d049324	-1.26181	0.00579433	4:26335859	G/T	Zm00001d008816	-1.31085	0.00187257	8:21388438	N/C
Zm00001d017686	-1.28501	0.010083	5:204298416	C/T	Zm00001d017597	-1.00622	0.000235529	5:201218429	A/C						Zm00001d013606	-4.77775	0.000589399	5:15251683	C/A	Zm00001d003087	-1.03002	0.00591582	2:31804709	T/G	Zm00001d003945	1.20445	0.00195651	2:71039070	T/G
Zm00001d048136	-6.08598	0.0102059	9:150659486	A/N	Zm00001d037932	7.292	0.000238451	6:142518263	A/G						Zm00001d048175	-1.26083	0.000589399	9:151503035	G/C	Zm00001d053561	3.7162	0.00595424	4:234200324	C/T	Zm00001d036320	6.39253	0.00199649	6:84009320	G/C
Zm00001d003349	-1.70086	0.0102646	2:41031705	A/C	Zm00001d029888	-1.18917	0.000239438	1:92328044	T/G						Zm00001d050704	-1.01191	0.000591431	4:116745818	G/A	Zm00001d034109	-2.36102	0.00595632	1:284176519	T/A	Zm00001d018843	2.84021	0.00199778	7:7097682	A/N
Zm00001d027443	6.22257	0.0102646	1:5464222	T/G	Zm00001d034727	2.04295	0.000243158	1:300815589	T/C						Zm00001d015857	4.19261	0.000593129	5:126867566	N/C	Zm00001d015283	-6.01756	0.00595788	5:82652650	C/N	Zm00001d012516	-1.9994	0.00200201	8:175931875	T/C
Zm00001d014003	-1.19059	0.0104847	5:28275249	G/C	Zm00001d034533	1.31295	0.000243421	1:295779937	C/G						Zm00001d017178	4.23831	0.000594121	5:188140260	G/A	Zm00001d025003	1.04951	0.00599006	10:99124905	T/C	Zm00001d043791	-6.21433	0.00205953	3:210266509	N/G
Zm00001d031209	-2.46645	0.0105707	1:182294642	T/A	Zm00001d003288	-1.0456	0.000244965	2:38813716	G/T						Zm00001d041154	2.26818	0.000594121	3:100565236	C/T	Zm00001d042498	-1.22423	0.00605499	3:169638803	T/N	Zm00001d047366	-1.52726	0.00206313	9:127842566	C/A
Zm00001d027330	3.08579	0.0105872	1:3051755	T/C	Zm00001d044457	2.42579	0.000245083	3:228665545	N/T						Zm00001d010758	-1.60328	0.000603276	8:127183112	G/A	Zm00001d053049	3.85825	0.00607767	4:210622389	T/A	Zm00001d003352	-2.61983	0.00209515	2:41247498	T/C
Zm00001d029254	-2.24417	0.010599	1:63859947	G/A	Zm00001d001819	-6.95327	0.000245802	2:1437184	A/G						Zm00001d033399	4.24337	0.000606436	1:261829341	A/T	Zm00001d031991	3.33535	0.00613307	1:208936785	N/A	Zm00001d019570	-6.3514	0.00210305	7:43390588	G/A
Zm00001d044860	-3.92299	0.01065	9:5652323	T/N	Zm00001d027604	-7.01235	0.000246955	1:8820364	G/N						Zm00001d013256	-6.58378	0.000612761	5:7182328	C/N	Zm00001d023393	-3.55615	0.00618949	10:4659624	A/N	Zm00001d005679	-6.26772	0.00210564	2:183164787	N/G
Zm00001d029850	-1.87773	0.0106821	1:89958552	G/A	Zm00001d038861	-1.14155	0.000247896	6:166020762	G/A						Zm00001d016156	2.69969	0.000614289	5:147526637	G/A	Zm00001d003607	-1.89952	0.0062745	2:49877914	A/T	Zm00001d036828	-6.31772	0.00211601	6:102970289	N/T
Zm00001d017830	-4.65169	0.0107404	5:208017970	C/N	Zm00001d009316	-1.48642	0.000248077	8:55101173	G/A						Zm00001d038365	-6.60377	0.000624849	6:155609723	C/N	Zm00001d048229	-3.55759	0.00629221	9:152803220	G/C	Zm00001d011610	-1.479	0.00212011	8:155808127	G/A
Zm00001d010667	-4.53801	0.0107506	8:123642051	C/N	Zm00001d002775	2.18293	0.000249985	2:22294274	G/A						Zm00001d053632	1.37437	0.000624849	4:237551276	C/A	Zm00001d023303	-1.33843	0.00630025	10:2436627	T/G	Zm00001d028655	-6.31693	0.00212232	1:41901606	N/G
Zm00001d039731	-2.0244	0.0107735	3:13165141	G/A	Zm00001d017424	1.31337	0.000251892	5:195714750	C/G						Zm00001d009735	2.63455	0.000626169	8:78598673	C/G	Zm00001d031981	1.0457	0.00638122	1:208517054	T/C	Zm00001d015239	-5.67778	0.00216511	5:80580184	A/G
Zm00001d003016	-1.82835	0.0108211	2:29541241	T/C	Zm00001d034537	-6.88427	0.000252212	1:295856273	A/N						Zm00001d006621	1.28313	0.000626831	2:212770507	C/A	Zm00001d007513	3.18104	0.00642238	2:233580162	A/G	Zm00001d040730	-2.30003	0.00216765	3:60567065	A/T
Zm00001d047779	1.40582	0.0108845	9:141540488	C/A	Zm00001d038351	2.49649	0.000253267	6:155010128	A/G						Zm00001d040291	1.18648	0.000633562	3:36013999	A/C	Zm00001d030994	-6.15451	0.00644022	1:172448580	G/N	Zm00001d024347	1.74595	0.00218222	10:65970398	A/T
Zm00001d024701	1.32506	0.0110571	10:84125808	C/T	Zm00001d010972	-6.85828	0.000258181	8:135489736	C/G						Zm00001d042802	-2.09401	0.000637676	3:180309963	A/G	Zm00001d023582	-4.29718	0.0065855	10:10762669	G/N	Zm00001d033901	-6.26854	0.00225297	1:278090346	N/A
Zm00001d044138	-1.74129	0.011123	3:220166952	N/A	Zm00001d011433	3.40527	0.000265453	8:150404383	N/C						Zm00001d048783	-4.14765	0.000640399	4:5490439	N/G	Zm00001d029590	-3.62068	0.0066222	1:78107419	A/G	Zm00001d041979	1.34902	0.00227469	3:146473675	A/G
Zm00001d042761	1.23219	0.011203	3:179084870	T/C	Zm00001d038572	-1.30438	0.000266069	6:160154099	G/A						Zm00001d016349	-1.52049	0.000644905	5:158780939	G/A	Zm00001d012141	1.64624	0.00662748	8:168732520	A/N	Zm00001d023657	-6.21682	0.00228131	10:13783642	N/A
Zm00001d044183	2.19179	0.011204	3:221291604	T/C	Zm00001d004417	4.51904	0.000269179	2:110448442	N/T						Zm00001d042827	-6.56853	0.000646007	3:181268375	C/T	Zm00001d022273	-1.484	0.00667162	7:174093902	G/C	Zm00001d052266	-1.5767	0.00232629	4:185249723	C/G
Zm00001d040309	-1.57401	0.0112446	3:37112717	T/N	Zm00001d028947	2.85098	0.000272341	1:52516873	N/A						Zm00001d008663	-1.04912	0.000646579	8:16417890	C/A	Zm00001d003680	1.00115	0.00672586	2:53963010	A/G	Zm00001d046141	6.33844	0.00232659	9:66681144	G/A
Zm00001d016552	1.7517	0.0113521	5:167109437	A/G	Zm00001d032490	4.42279	0.000274245	1:228307832	G/A						Zm00001d010496	-2.59734	0.000646579	8:118062259	A/G	Zm00001d046005	6.03575	0.00677653	9:53475517	C/T	Zm00001d014091	-1.88618	0.00235827	5:32001105	A/G
Zm00001d004325	-6.27362	0.0113668	2:103313538	T/N	Zm00001d025353	3.43234	0.000274679	10:115198947	C/N						Zm00001d010009	1.03395	0.000652675	8:94988299	A/G	Zm00001d051584	-1.07832	0.00677653	4:163370206	A/C	Zm00001d034447	-1.84078	0.00238326	1:293291012	T/C
Zm00001d004818	1.25456	0.0113668	2:141025056	C/T	Zm00001d012832	-1.26267	0.000277755	5:957720	C/T						Zm00001d047971	-3.05164	0.000652852	9:146688906	T/C	Zm00001d007389	-4.13648	0.00682235	2:230475442	A/N	Zm00001d028474	1.65737	0.00249376	1:36141942	G/A
Zm00001d045958	-6.04622	0.0113709	9:49772294	G/N	Zm00001d044931	-6.92788	0.000277755	9:7601276	T/G						Zm00001d039300	1.80215	0.000653125	3:1299778	T/C	Zm00001d034711	3.12171	0.00684334	1:300436898	T/C	Zm00001d008733	-1.04884	0.00251538	8:18171730	N/C
Zm00001d007190	2.74003	0.0113793	2:224194874	T/C	Zm00001d010241	-2.35604	0.000280756	8:105689244	T/G						Zm00001d005030	-3.67662	0.000662933	2:154831221	G/A	Zm00001d005628	-1.5354	0.00685112	2:181215076	T/C	Zm00001d045046	-1.28998	0.00253666	9:10974085	N/G
Zm00001d010321	-1.35735	0.01148	8:109465372	C/G	Zm00001d034663	-6.94976	0.00028201	1:299194570	G/T						Zm00001d005429	-1.57091	0.000664315	2:173716695	T/C	Zm00001d053353	-6.09493	0.00688652	4:227251228	A/N	Zm00001d031899	1.20608	0.00253666	1:205992289	G/C
Zm00001d043981	-5.90709	0.0115433	3:215531806	C/N	Zm00001d048320	1.04284	0.000284233	9:154474169	T/G						Zm00001d009717	-1.1461	0.000666295	8:77525967	C/G	Zm00001d010849	-6.02262	0.00691798	8:130312215	C/N	Zm00001d002344	-1.65333	0.00255215	2:10635018	G/T
Zm00001d030382	1.64691	0.0115477	1:127760774	C/T	Zm00001d048492	-2.21405	0.000284697	9:157093745	A/T						Zm00001d023318	-2.23163	0.000667014	10:2950876	G/A	Zm00001d006679	1.05387	0.00698093	2:214116312	A/G	Zm00001d023704	6.27676	0.00255719	10:16366137	T/C
Zm00001d048041	-1.41666	0.0116254	9:148612626	G/T	Zm00001d013973	-6.76183	0.000289597	5:26848815	T/N						Zm00001d018568	-6.46367	0.000693409	5:223363685	C/T	Zm00001d053448	-1.37584	0.00698093	4:231999953	T/C	Zm00001d014344	-1.54482	0.00255928	5:42046936	G/A
Zm00001d011610	-1.56871	0.0116464	8:155808127	A/G	Zm00001d011328	4.31748	0.000295775	8:146856074	A/G						Zm00001d043618	2.72306	0.000703707	3:205361055	A/C	Zm00001d033649	3.15834	0.00703593	1:269616660	A/C	Zm00001d031641	-1.21962	0.00257267	1:197112926	C/T
Zm00001d029091	-3.20009	0.0117028	1:57488053	G/A	Zm00001d003380	1.89335	0.000301164	2:42239369	N/A						Zm00001d038998	-2.91975	0.000716985	6:168507176	A/N	Zm00001d008812	4.38012	0.00705979	8:21360808	C/T	Zm00001d031723	-2.1118	0.00258252	1:199506272	A/G
Zm00001d034512	-2.39931	0.011776	1:295267962	C/N	Zm00001d005293	-1.02072	0.000302659	2:168007764	C/G						Zm00001d007502	-2.14614	0.000720877	2:233393528	T/N	Zm00001d010128	-1.43855	0.00709101	8:100554220	T/C	Zm00001d029461	-4.40442	0.00263987	1:71832247	A/G
Zm00001d005092	1.68938	0.0118619	2:157946260	G/A	Zm00001d014927	-6.78704	0.000306822	5:68756841	G/N						Zm00001d034650	-1.0108	0.000724241	1:298808407	G/N	Zm00001d002441	-1.15055	0.00712498	2:12745438	A/C	Zm00001d047814	1.6237	0.00269077	9:142498666	C/G
Zm00001d036477	-1.24868	0.0120101	6:89562567	T/C	Zm00001d042685	-1.05134	0.000308423	3:176828117	T/G						Zm00001d043855	-1.30816	0.000724241	3:212185997	G/C	Zm00001d018024	-3.30294	0.00712498	5:212254565	A/G	Zm00001d013463	-6.21601	0.00269179	5:12127254	T/G
Zm00001d005743	-6.02467	0.0120292	2:185605774	T/N	Zm00001d031444	-1.65588	0.000310093	1:190267130	G/A						Zm00001d018024	-2.51151	0.000746966	5:212254565	A/G	Zm00001d025998	1.5944	0.00712498	10:135688646	G/A	Zm00001d012237	-1.58719	0.00271655	8:170724950	G/C
Zm00001d019322	-6.10589	0.012034	7:27771446	A/N	Zm00001d009858	-1.02063	0.000310649	8:85446460	G/A						Zm00001d044291	-6.48591	0.000748984	3:224389058	A/N	Zm00001d031813	-6.00993	0.00712498	1:202632591	G/N	Zm00001d006298	-6.16581	0.00271962	2:204036871	N/G
Zm00001d013606	-5.33972	0.0122043	5:15251683	C/A	Zm00001d002485	1.06208	0.000311706	2:13754489	C/T						Zm00001d044520	-1.62848	0.000756518	3:230787855	G/A	Zm00001d030080	6.02857	0.00717279	1:104120351	C/T	Zm00001d044318	3.85768	0.00272236	3:225067966	T/C
Zm00001d019040	-1.05283	0.0122043	7:13878829	A/C	Zm00001d041243	-1.26285	0.000313811	3:107819352	G/A						Zm00001d025221	-6.47848	0.000758156	10:109830574	G/N	Zm00001d048833	-6.12598	0.00718845	4:6136976	G/A	Zm00001d038698	1.30531	0.00276557	6:162809719	T/A
Zm00001d052078	-3.85659	0.0123134	4:178764053	G/A	Zm00001d045435	-1.05395	0.000318251	9:22152322	C/A						Zm00001d042256	-1.21432	0.00079025	3:157563943	C/T	Zm00001d035206	2.46534	0.00726054	6:9900065	C/T	Zm00001d035052	-1.62439	0.00288718	6:3233350	G/A
Zm00001d019563	-1.40539	0.0124618	7:42951746	C/A	Zm00001d002452	-2.82087	0.000320489	2:13068652	A/N						Zm00001d042442	-6.49483	0.000813032	3:167610921	G/T	Zm00001d036684	-6.01246	0.00729242	6:97509685	C/N	Zm00001d006476	-6.16754	0.00289469	2:209513526	N/A
Zm00001d031694	-1.9426	0.0125348	1:198713265	A/G	Zm00001d032229	-1.11668	0.000321959	1:218004929	T/C						Zm00001d044695	-3.80821	0.000819976	3:235105458	A/T	Zm00001d042064	-1.60874	0.00738589	3:149398939	T/C	Zm00001d013729	-2.02574	0.00291782	5:18759812	C/T
Zm00001d033861	-3.64464	0.0125633	1:276365993	T/C	Zm00001d038017	-6.85578	0.000321959	6:145293872	G/N						Zm00001d004885	6.52113	0.000849171	2:146499612	A/T	Zm00001d048466	-1.02678	0.00740183	9:156826150	T/C	Zm00001d023912	1.46371	0.00296347	10:27883421	C/A
Zm00001d053212	4.36948	0.0127258	4:220417535	G/N	Zm00001d040360	-3.15361	0.000325493	3:39913393	C/N						Zm00001d001945	1.31308	0.000858167	2:3369007	T/G	Zm00001d034192	-1.6102	0.00750094	1:286208916	A/N	Zm00001d032279	1.32796	0.00296347	1:220036901	T/C
Zm00001d052679	-5.83477	0.0127301	4:197091097	G/N	Zm00001d029856	1.0922	0.000329578	1:90494955	N/G						Zm00001d027767	2.39238	0.000865369	1:13144513	A/T	Zm00001d020108	-6.095	0.00751642	7:92398344	A/N	Zm00001d016907	-4.37761	0.00296572	5:179672819	G/A
Zm00001d014727	-3.64915	0.0128153	5:60848922	T/C	Zm00001d041979	1.04194	0.000329578	3:146473559	G/C						Zm00001d050463	-4.59775	0.000877416	4:90403892	T/N	Zm00001d015857	3.30633	0.00756202	5:126867566	N/C	Zm00001d007837	-1.56596	0.00302247	2:240569571	C/G
Zm00001d030040	-2.32276	0.0129724	1:101467816	T/C	Zm00001d049716	1.74334	0.0003321	4:41318409	C/T						Zm00001d016855	-6.45435	0.00088868	5:178401989	T/N	Zm00001d021057	6.02615	0.00756202	7:141728064	T/A	Zm00001d011479	-4.40318	0.00302627	8:151744756	T/C
Zm00001d017176	6.09524	0.0131402	5:188033624	T/C	Zm00001d005162	-6.90139	0.00033246	2:161902889	T/N						Zm00001d050337	-6.43902	0.000889161	4:82039787	G/N	Zm00001d020728	1.49042	0.00761606	7:130406167	T/A	Zm00001d044520	-1.4073	0.00306307	3:230787855	A/G
Zm00001d027479	1.16521	0.013172	1:6246893	T/C	Zm00001d053009	1.41073	0.000345278	4:208862878	A/G						Zm00001d025507	5.95604	0.000891103	10:120795771	N/A	Zm00001d031241	5.26928	0.00768359	1:183289259	N/G	Zm00001d040046	-1.06116	0.00311458	3:24643818	G/A
Zm00001d002137	-6.0461	0.0131923	2:6508700	G/A	Zm00001d015398	-2.2677	0.000345366	5:88328890	C/N						Zm00001d033954	1.32846	0.000891103	1:279578798	C/T	Zm00001d035405	-6.00988	0.00775425	6:24546928	G/A	Zm00001d038948	2.17431	0.0031796	6:167447986	A/G
Zm00001d026273	-1.95875	0.0131923	10:142619312	T/N	Zm00001d026359	1.26976	0.00034629	10:144198766	A/G						Zm00001d006670	1.41009	0.000908	2:213907627	G/T	Zm00001d040730	5.98554	0.00775425	3:60567065	A/T	Zm00001d048833	6.22834	0.0032398	4:6136976	G/A
Zm00001d052018	2.91447	0.0131932	4:176597318	C/T	Zm00001d035761	-4.92173	0.000355063	6:46130470	A/N						Zm00001d021451	-5.82935	0.000910695	7:152520075	G/N	Zm00001d051981	-3.59558	0.00780143	4:175841190	T/G	Zm00001d034887	-1.2739	0.00324462	1:304719977	T/C
Zm00001d018964	-2.67901	0.0132227	7:10855633	T/N	Zm00001d049914	-1.03964	0.000358453	4:52308470	G/T						Zm00001d021599	-1.53114	0.000912759	7:157786396	T/C	Zm00001d034448	1.14432	0.00784043	1:293312360	A/G	Zm00001d046697	1.39363	0.00325167	9:102857616	C/T
Zm00001d035616	2.50724	0.0132324	6:37237433	G/C	Zm00001d004383	-1.85157	0.000362286	2:107709829	G/A						Zm00001d053709	-6.47102	0.000920841	4:239664888	C/T	Zm00001d002046	1.16435	0.00801395	2:4936187	C/T	Zm00001d035439	-1.60825	0.00331783	6:25562892	A/C
Zm00001d020944	6.0389	0.0132987	7:137377155	G/A	Zm00001d006160	-1.1444	0.000366272	2:200082851	C/T						Zm00001d051157	-2.20233	0.00092571	4:146407719	C/T	Zm00001d026405	2.55095	0.00808014	10:145316981	A/T	Zm00001d051650	-1.09338	0.00334967	4:165706010	T/C
Zm00001d040977	-5.25531	0.0132987	3:87277101	G/N	Zm00001d044646	1.07006	0.000372539	3:233924939	C/A						Zm00001d015921	-1.25715	0.000937885	5:131470071	T/C	Zm00001d037920	-1.12271	0.00812467	6:141997774	T/G	Zm00001d006568	-2.07339	0.00341105	2:211141327	C/T
Zm00001d047228	-6.03506	0.0133278	9:123044005	C/A	Zm00001d023859	-6.70804	0.000374067	10:25284070	A/C						Zm00001d019407	-6.42364	0.000940851	7:32621907	T/N	Zm00001d035023	1.31206	0.00814034	6:2029093	A/G	Zm00001d024229	1.70284	0.00348083	10:58419913	T/C
Zm00001d047361	-5.85755	0.0134228	9:127690210	G/N	Zm00001d030907	-1.32905	0.000375687	1:166743155	G/T						Zm00001d008656	-1.1983	0.000950157	8:16233465	C/T	Zm00001d052453	1.43042	0.00814034	4:190324635	T/C	Zm00001d015407	4.4028	0.00354349	5:88562153	C/T
Zm00001d012101	6.08446	0.0136122	8:168281807	T/C	Zm00001d050851	1.02156	0.000375896	4:126961498	C/G						Zm00001d001973	-1.2382	0.000960734	2:3728254	G/N	Zm00001d019180	-3.80352	0.0081412	7:20498963	C/T	Zm00001d047881	-6.10932	0.00363829	9:144126611	N/T
Zm00001d052376	1.16829	0.0136743	4:188525485	T/C	Zm00001d048243	-1.12467	0.000376413	9:153106298	T/C						Zm00001d008215	1.40346	0.000969476	8:1463163	A/G	Zm00001d022264	1.85906	0.00821451	7:173953725	C/T	Zm00001d028753	-6.30404	0.00365064	1:45574326	C/G
Zm00001d022406	2.47237	0.0137172	7:176980151	A/T	Zm00001d041801	-2.74504	0.00037652	3:138808664	N/A						Zm00001d013294	-2.05298	0.000973652	5:7988708	A/G	Zm00001d053872	5.97566	0.00822587	4:242631490	C/G	Zm00001d041690	-6.05618	0.00365604	3:133491204	N/T
Zm00001d008614	1.12344	0.0137634	8:14481854	T/C	Zm00001d038769	-2.01706	0.000377542	6:164167296	G/A						Zm00001d019240	2.02303	0.000978227	7:23590950	A/G	Zm00001d022492	-2.46421	0.00830296	7:178729165	T/N	Zm00001d014204	-1.00137	0.00376217	5:36528903	G/C
Zm00001d027898	-1.41295	0.0138719	1:17059771	C/G	Zm00001d045668	7.18316	0.000380155	9:32542982	A/G						Zm00001d016949	1.53599	0.000983411	5:180935969	C/G	Zm00001d038480	-2.20178	0.0083219	6:158346175	C/G	Zm00001d010178	1.08688	0.00376302	8:103221435	C/G
Zm00001d041392	1.49629	0.013927	3:115690230	A/T	Zm00001d051180	1.20625	0.000381556	4:147444170	A/T						Zm00001d011246	-2.22352	0.000999992	8:144409556	C/T	Zm00001d036176	1.32532	0.00836133	6:75716795	C/T	Zm00001d011688	6.29007	0.00377421	8:158793972	A/G
Zm00001d010606	-1.09567	0.0140086	8:121741766	G/A	Zm00001d052878	4.48372	0.000382562	4:203192993	N/C						Zm00001d007877	2.692	0.00101718	2:241567689	G/N	Zm00001d017778	1.99345	0.00842422	5:206414490	C/T	Zm00001d016758	2.76008	0.00380453	5:175095525	G/A
Zm00001d049662	-1.33033	0.0140803	4:39071235	T/C	Zm00001d047340	1.84404	0.000387399	9:126973490	T/G						Zm00001d006130	1.00423	0.00101753	2:199406877	A/C	Zm00001d041727	5.98064	0.00842422	3:135397114	A/G	Zm00001d038352	-3.32796	0.00386059	6:155012196	T/C
Zm00001d045473	-3.46976	0.0140825	9:23444554	T/N	Zm00001d000328	1.47262	0.00039106	B73V4_CTG74:56851	C/T						Zm00001d027930	6.45768	0.00102584	1:17918734	N/C	Zm00001d047078	-5.95734	0.0084631	9:117546282	A/G	Zm00001d016707	2.00392	0.00386885	5:173184968	T/C
Zm00001d000087	-6.01447	0.01409	B73V4_CTG31:606109	A/C	Zm00001d017171	1.4367	0.000400752	5:187856584	A/G						Zm00001d018843	2.63323	0.00102597	7:7095743	A/N	Zm00001d008516	-1.16105	0.00848568	8:11268614	T/A	Zm00001d044339	-1.33131	0.00387139	3:225458561	A/G
Zm00001d000178	1.16583	0.014097	B73V4_CTG181:132930	G/A	Zm00001d020058	-6.76119	0.000400752	7:89293947	T/N						Zm00001d008314	-6.37259	0.00103682	8:4962410	N/T	Zm00001d016380	-4.27467	0.00854385	5:160196159	G/C	Zm00001d039499	1.60094	0.00388573	3:6010654	C/G
Zm00001d025153	-5.97133	0.014097	10:106800837	T/N	Zm00001d016461	-6.83365	0.000408458	5:163101939	A/C						Zm00001d013417	1.00364	0.00107317	5:10819099	G/A	Zm00001d036784	-1.91692	0.00866645	6:100806596	A/G	Zm00001d010648	3.5493	0.00388573	8:122889796	C/N
Zm00001d030999	-1.03915	0.014101	1:172720490	G/A	Zm00001d040188	2.07716	0.000431459	3:31148761	A/N						Zm00001d033649	3.46077	0.001085	1:269616660	A/C	Zm00001d019956	1.42949	0.00881577	7:79918847	A/C	Zm00001d013055	1.462	0.00389722	5:3901137	C/T
Zm00001d025265	3.79489	0.0141471	10:111805662	A/T	Zm00001d008224	1.35503	0.000437611	8:1665463	T/A						Zm00001d025193	1.03938	0.00110279	10:108469372	C/A	Zm00001d034701	-1.26694	0.00883147	1:300240283	N/T	Zm00001d032785	-6.22289	0.00391957	1:238120485	N/A
Zm00001d004950	-5.96065	0.0141863	2:150218944	G/N	Zm00001d037104	1.05562	0.000441533	6:112382664	G/A						Zm00001d045316	1.41141	0.00110449	9:18816588	T/C	Zm00001d006387	-5.94937	0.00884081	2:206366786	A/N	Zm00001d039628	-1.08228	0.00392079	3:9469774	N/C
Zm00001d008225	-6.14539	0.0141863	8:1785219	A/T	Zm00001d017790	-1.2045	0.000447408	5:206950332	C/G						Zm00001d022244	6.45601	0.00113681	7:173501533	C/G	Zm00001d038660	1.17125	0.00884081	6:161968150	G/A	Zm00001d028642	-4.33855	0.00396647	1:41591128	C/N
Zm00001d017358	-5.96065	0.0141863	5:193561936	T/N	Zm00001d009558	-6.7362	0.000448121	8:70098257	G/N						Zm00001d029482	1.05992	0.00113681	1:72598831	A/G	Zm00001d028355	-1.16257	0.00894681	1:31794849	C/G	Zm00001d005072	1.67277	0.00396647	2:157224824	G/A
Zm00001d039179	1.03437	0.0141899	6:171880603	A/G	Zm00001d011700	-1.72994	0.00044944	8:159172845	A/G						Zm00001d019356	-6.34853	0.00113821	7:29464184	C/N	Zm00001d035086	1.02484	0.00896351	6:4485678	G/N	Zm00001d050344	-5.43663	0.00397882	4:82553499	C/T
Zm00001d037316	-4.33331	0.014225	6:120703410	G/C	Zm00001d023910	-1.10002	0.00044944	10:27639173	T/G						Zm00001d048957	2.32481	0.00115026	4:10671908	A/T	Zm00001d033214	-1.19651	0.00897827	1:254400332	C/G	Zm00001d016242	-6.05896	0.00399031	5:152260930	N/T
Zm00001d051246	-5.84631	0.0142813	4:150351690	G/N	Zm00001d051403	-1.43714	0.000452699	4:157203107	G/A						Zm00001d051080	-2.90537	0.00117868	4:141104631	A/G	Zm00001d002681	-5.88895	0.00900913	2:19185155	G/N	Zm00001d031254	1.30511	0.00404248	1:183896644	N/C
Zm00001d012289	-6.05565	0.0143158	8:171917771	G/A	Zm00001d012924	-1.64617	0.000454233	5:2005113	C/G						Zm00001d016744	1.49698	0.0011938	5:174761252	T/C	Zm00001d000449	-5.8862	0.00905354	B73V4_CTG120:48778	C/N	Zm00001d037386	-1.27232	0.00405128	6:124045053	A/G
Zm00001d042290	1.2329	0.0143762	3:159214229	T/C	Zm00001d052796	1.06305	0.000457216	4:201215094	A/G						Zm00001d022069	2.1848	0.0011963	7:169295990	C/G	Zm00001d010630	-5.96267	0.00905354	8:122404244	T/N	Zm00001d053704	-1.55216	0.00409254	4:239601341	G/C
Zm00001d050368	1.08718	0.0143815	4:84247905	G/A	Zm00001d049629	-1.60237	0.000457458	4:38133983	G/A						Zm00001d046493	-6.36653	0.00121148	9:92349984	T/N	Zm00001d050667	-5.96267	0.00905354	4:113573884	G/N	Zm00001d013188	6.11285	0.00411065	5:6147159	C/T
Zm00001d017141	1.98052	0.0144117	5:186720996	T/C	Zm00001d007455	-1.26239	0.000458268	2:232062335	G/A						Zm00001d049797	-6.33224	0.00121148	4:44985187	A/N	Zm00001d002654	-1.73404	0.00906115	2:18312802	A/G	Zm00001d035054	-1.01287	0.0041365	6:3286045	G/A
Zm00001d042695	1.39414	0.0144359	3:177277162	C/T	Zm00001d009792	-1.63679	0.000460615	8:81579931	G/C						Zm00001d053885	-1.23204	0.00121398	4:242964752	C/T	Zm00001d042372	-1.15476	0.00906925	3:163616408	T/C	Zm00001d018809	6.17474	0.00421001	7:5835502	G/A
Zm00001d006386	2.41335	0.014544	2:206341594	A/G	Zm00001d003068	-1.28903	0.000461664	2:31085169	A/G						Zm00001d012701	1.17989	0.00122082	8:178866406	C/N	Zm00001d034862	1.2307	0.00909252	1:304071216	C/T	Zm00001d037282	2.2079	0.0042642	6:119343825	A/G
Zm00001d042473	-4.22961	0.0145554	3:168824539	C/N	Zm00001d047876	2.36484	0.000465571	9:144032647	A/C						Zm00001d041700	-1.36386	0.00123629	3:133867972	C/N	Zm00001d024803	-4.36789	0.00911907	10:88741664	A/G	Zm00001d051943	-6.00097	0.0042983	4:174914535	N/T
Zm00001d034390	-5.9174	0.0146049	1:291769710	G/N	Zm00001d044547	1.55261	0.000473395	3:231402569	C/T						Zm00001d044496	-6.37312	0.00123953	3:229694432	A/G	Zm00001d039595	-1.48378	0.0092228	3:8566344	A/C	Zm00001d047285	-6.05522	0.00430752	9:125458936	N/T
Zm00001d007397	1.63679	0.0146555	2:230777436	G/A	Zm00001d002631	-1.05983	0.000481784	2:17552844	A/G						Zm00001d048507	-1.22788	0.00126729	9:157494045	A/G	Zm00001d018463	-3.57867	0.00934556	5:221325085	T/C	Zm00001d000133	-6	0.00437385	B73V4_CTG56:497742	N/T
Zm00001d037736	6.08315	0.0147893	6:135770819	G/A	Zm00001d006730	-6.81761	0.000483061	2:215403915	T/N						Zm00001d007655	6.37912	0.00127816	2:237053050	G/A	Zm00001d034187	-5.82002	0.00934556	1:285959629	A/N	Zm00001d020653	6.27431	0.00438445	7:126640954	C/T
Zm00001d003508	-2.45237	0.0148491	2:46237284	G/N	Zm00001d039000	-2.92647	0.000485198	6:168516351	G/A						Zm00001d044878	1.00608	0.00130776	9:6329898	T/A	Zm00001d011708	-1.13328	0.00938786	8:159401918	A/T	Zm00001d012504	-1.72743	0.00439971	8:175572814	T/C
Zm00001d047689	1.11995	0.0149888	9:139364136	T/C	Zm00001d022065	-1.2687	0.000485449	7:169202934	T/A						Zm00001d027996	-4.59469	0.00130815	1:19699761	A/N	Zm00001d004706	-1.57918	0.00940841	2:132363764	A/C	Zm00001d016380	2.1984	0.00447743	5:160196159	G/C
Zm00001d035777	-5.93912	0.0150143	6:48101678	A/N	Zm00001d048323	1.74468	0.000485738	9:154486960	C/T						Zm00001d052939	-3.7183	0.00134579	4:205517170	T/C	Zm00001d002727	2.43729	0.00955033	2:20536056	T/C	Zm00001d043320	-2.25609	0.00450573	3:196441094	C/T
Zm00001d053739	3.50322	0.0151308	4:240121510	A/C	Zm00001d009948	-1.14633	0.000487008	8:91813842	C/A						Zm00001d008443	2.87974	0.00135679	8:8735880	G/A	Zm00001d012924	-1.23031	0.00955033	5:2005113	C/G	Zm00001d036541	1.09172	0.00451795	6:91508264	A/C
Zm00001d033148	-2.06222	0.0151512	1:252113407	T/C	Zm00001d019148	2.28744	0.000490689	7:19183942	N/C						Zm00001d005951	-3.16978	0.00135735	2:193730137	G/A	Zm00001d034110	-3.13906	0.00960437	1:284214610	C/N	Zm00001d036949	2.43433	0.00455951	6:107129690	C/G
Zm00001d000183	-3.22218	0.0154537	B73V4_CTG181:307592	T/N	Zm00001d008859	-1.2683	0.000491229	8:22870352	G/N						Zm00001d017298	2.04328	0.00140684	5:192057097	T/C	Zm00001d007790	-5.88065	0.00965161	2:239785209	T/C	Zm00001d035206	-3.50662	0.00456719	6:9900065	C/T
Zm00001d025924	-1.2991	0.01562	10:133845270	T/C	Zm00001d005671	3.74971	0.000503177	2:182856868	T/C						Zm00001d021976	6.50677	0.00141245	7:167424027	T/G	Zm00001d034621	-1.38859	0.00965176	1:298062203	G/A	Zm00001d023815	-2.09663	0.0045846	10:23246973	N/G
Zm00001d020348	2.33637	0.0156572	7:108323000	T/G	Zm00001d010066	-3.94928	0.000506137	8:98054519	C/G						Zm00001d027655	1.62906	0.00141546	1:10257942	A/T	Zm00001d028947	1.79149	0.00969072	1:52516835	N/T	Zm00001d010162	6.11778	0.00459946	8:102489132	T/C
Zm00001d037675	1.63922	0.0157209	6:133723876	C/A	Zm00001d003457	7.10535	0.000523033	2:44953798	C/N						Zm00001d025687	-6.41597	0.00142268	10:126206342	G/N	Zm00001d048239	-1.37158	0.00972328	9:153034663	C/G	Zm00001d007162	-6.10837	0.00462731	2:223607216	A/G
Zm00001d012765	-1.43649	0.0157752	8:180339976	A/C	Zm00001d005169	-1.01934	0.000529491	2:162168490	C/T						Zm00001d048547	3.37521	0.00143706	9:158518653	G/T	Zm00001d003861	5.91556	0.00998106	2:63431997	G/C	Zm00001d025340	-1.15971	0.00471337	10:114734320	T/C
Zm00001d029705	2.88673	0.0161832	1:83202870	T/C	Zm00001d016786	-1.98623	0.000529736	5:175960425	A/G						Zm00001d003995	-6.38172	0.00143851	2:74396591	G/N	Zm00001d039328	5.91556	0.00998106	3:1958414	G/C	Zm00001d011876	2.22469	0.00472447	8:163614393	A/C
Zm00001d012160	1.63278	0.0162137	8:169176401	T/G	Zm00001d007145	1.00871	0.000532388	2:223322413	A/T						Zm00001d051607	2.28838	0.00144173	4:164393726	G/A	Zm00001d045519	5.91556	0.00998106	9:25259053	C/T	Zm00001d002000	-6.05805	0.00474545	2:4151782	N/C
Zm00001d001929	-2.15141	0.0162862	2:3089076	T/C	Zm00001d035581	-6.6828	0.000543517	6:34749323	G/N						Zm00001d012349	-1.33115	0.00146636	8:172828623	T/A	Zm00001d029402	1.68564	0.00998684	1:69016371	G/A	Zm00001d041921	-6.00096	0.00485009	3:143717000	N/A
Zm00001d042259	-1.86428	0.0165678	3:157666511	G/A	Zm00001d053808	-1.89342	0.000543517	4:241457551	A/N						Zm00001d024973	-6.30539	0.00146786	10:97679632	A/N	Zm00001d008933	-5.95471	0.0100174	8:25926431	T/C	Zm00001d039434	6.1079	0.00485009	3:4149281	T/C
Zm00001d049286	-5.71475	0.0166014	4:24421048	C/N	Zm00001d046378	1.36898	0.000545713	9:85537484	T/G						Zm00001d053687	1.00508	0.00146786	4:239036964	A/G	Zm00001d017768	1.18255	0.0101122	5:206249842	N/C	Zm00001d029886	-6.05142	0.00488385	1:92222080	N/T
Zm00001d044541	-5.93802	0.0166365	3:231340703	G/T	Zm00001d047640	-1.66896	0.000545736	9:137873052	G/C						Zm00001d017826	1.43532	0.00147159	5:207860970	C/G	Zm00001d008454	1.10788	0.0102861	8:9156074	C/T	Zm00001d050978	-1.09274	0.00494122	4:134816463	G/A
Zm00001d008363	-5.79757	0.0168292	8:6366349	A/N	Zm00001d030678	-1.21738	0.000546837	1:152667982	A/G						Zm00001d011193	-1.06453	0.00148884	8:142604669	C/G	Zm00001d036940	-1.78932	0.0103625	6:106870341	C/G	Zm00001d005149	-5.99999	0.00494122	2:161146374	N/G
Zm00001d044517	1.40788	0.0169262	3:230724212	C/A	Zm00001d047683	1.07462	0.000552922	9:139193440	C/A						Zm00001d047808	1.40129	0.00149573	9:142331699	G/A	Zm00001d012708	1.44187	0.0105585	8:179045655	T/C	Zm00001d043997	-1.28193	0.0050849	3:216109636	C/A
Zm00001d027852	-2.5554	0.016994	1:15193551	T/N	Zm00001d019111	-6.75787	0.000553376	7:17261759	G/A						Zm00001d051328	-6.31542	0.00149812	4:154581404	G/N	Zm00001d009726	1.0799	0.0106545	8:77933948	G/A	Zm00001d003034	-2.50016	0.00510362	2:30048587	G/A
Zm00001d037927	5.99197	0.017161	6:142229162	C/T	Zm00001d052990	2.37425	0.000555427	4:207849849	A/G						Zm00001d026322	-1.15521	0.00150713	10:143573367	T/C	Zm00001d024595	2.66099	0.010669	10:79819325	G/N	Zm00001d018682	-5.99706	0.00514052	7:2526655	N/G
Zm00001d023587	2.25285	0.0172244	10:10862327	T/G	Zm00001d037115	-1.32999	0.00055685	6:112916797	A/N						Zm00001d007394	1.57609	0.00150885	2:230641820	G/A	Zm00001d028358	-1.44653	0.0107149	1:31888364	G/C	Zm00001d038229	2.30704	0.00524025	6:152047624	G/A
Zm00001d029151	3.01189	0.0173309	1:60747042	T/C	Zm00001d012795	1.68879	0.000560833	5:37113	N/C						Zm00001d038530	-2.30478	0.00151492	6:159369526	N/T	Zm00001d045886	-5.8834	0.0107149	9:45690588	A/N	Zm00001d002193	-2.16489	0.00530581	2:7734713	A/G
Zm00001d003615	-1.04265	0.0173833	2:50415562	A/G	Zm00001d017937	-2.16977	0.000560833	5:210388786	T/G						Zm00001d049054	1.45449	0.00151562	4:14033763	C/T	Zm00001d023511	4.14989	0.0109016	10:8209446	T/C	Zm00001d006825	1.37105	0.00533779	2:217434665	G/T
Zm00001d042642	-1.29741	0.0173833	3:175092510	A/G	Zm00001d038747	-1.53982	0.000561052	6:163793713	A/G						Zm00001d037884	3.60721	0.00156049	6:141022681	G/A	Zm00001d030031	1.1875	0.01091	1:100836311	C/T	Zm00001d030998	-1.7564	0.00538345	1:172718610	T/G
Zm00001d002775	1.48781	0.0174761	2:22294274	G/A	Zm00001d020033	-6.68419	0.000562432	7:87293741	N/C						Zm00001d000165	-2.77565	0.0015917	B73V4_CTG50:47933	A/C	Zm00001d046155	1.99604	0.0109198	9:67850145	A/T	Zm00001d003143	-5.94456	0.00539882	2:33542124	N/A
Zm00001d038229	2.12371	0.0176225	6:152047624	A/G	Zm00001d008374	2.26672	0.000577417	8:6699364	T/C						Zm00001d044246	-1.02889	0.00160979	3:222968666	C/T	Zm00001d035119	2.8511	0.0111712	6:6131084	T/C	Zm00001d030796	-5.99803	0.0054258	1:160089420	N/G
Zm00001d015377	5.79201	0.0176344	5:87068770	A/G	Zm00001d047881	1.42279	0.000587113	9:144124355	T/C						Zm00001d018485	1.32166	0.00162258	5:221681537	C/A	Zm00001d007639	1.14065	0.0112636	2:236781674	C/T	Zm00001d048394	-3.46398	0.00543887	9:155580292	G/A
Zm00001d044982	3.06466	0.0180597	9:9202216	A/G	Zm00001d032828	-6.65427	0.000594359	1:239455437	C/N						Zm00001d047216	1.73619	0.00163515	9:122521086	A/G	Zm00001d016619	1.46735	0.0114227	5:170326548	T/C	Zm00001d043071	-2.42671	0.00554608	3:188320842	N/T
Zm00001d013317	-1.00088	0.0180707	5:8500225	T/A	Zm00001d030947	-2.74681	0.000594671	1:168629363	C/N						Zm00001d011619	-1.21775	0.00163674	8:156249513	G/A	Zm00001d032422	1.54698	0.0114834	1:225975089	C/T	Zm00001d038003	-4.58036	0.00576007	6:144814108	T/C
Zm00001d031223	3.19867	0.0183087	1:182659904	T/C	Zm00001d016155	1.91215	0.000595885	5:147482728	A/C						Zm00001d018127	-1.23146	0.001643	5:214791900	T/G	Zm00001d026137	-2.39926	0.0115226	10:139479967	N/G	Zm00001d033972	6.05596	0.00577718	1:279900171	A/G
Zm00001d042386	1.90697	0.0186643	3:164111578	G/A	Zm00001d039544	-6.65498	0.000596013	3:7795806	T/C						Zm00001d018306	-6.24335	0.0016436	5:218223359	G/N	Zm00001d048175	-1.16099	0.0116299	9:151503727	C/T	Zm00001d023658	1.72691	0.00579856	10:13789963	N/T
Zm00001d025507	5.91924	0.0187898	10:120795771	N/A	Zm00001d034044	1.18218	0.000605511	1:282124661	T/C						Zm00001d004591	-1.62454	0.00164362	2:120678661	T/G	Zm00001d042386	-2.89277	0.0119677	3:164111768	G/A	Zm00001d007427	-1.69861	0.00585879	2:231463950	G/A
Zm00001d023368	-1.401	0.018797	10:4183971	G/C	Zm00001d019243	-3.63299	0.000615326	7:23656604	A/T						Zm00001d003146	-3.61954	0.00165544	2:33745377	G/N	Zm00001d023292	1.18528	0.0119724	10:2238606	G/A	Zm00001d021993	-2.55705	0.00587519	7:167645585	G/A
Zm00001d006581	2.75404	0.0189029	2:211470992	C/T	Zm00001d002326	-1.05645	0.000616265	2:10330940	C/G						Zm00001d013906	-6.18782	0.00165888	5:24363951	A/N	Zm00001d029091	-5.87775	0.0119826	1:57488053	A/N	Zm00001d037297	-1.52432	0.00589236	6:119869682	T/G
Zm00001d034736	-1.04546	0.0189778	1:300984948	T/C	Zm00001d029002	6.73331	0.000622204	1:54347384	N/C						Zm00001d006110	-1.03803	0.00168606	2:198518796	C/T	Zm00001d020209	6.2801	0.0120246	7:100245511	C/T	MI0013186	-6.00294	0.00592649	3:25008019	C/A
Zm00001d017799	-1.74817	0.0189865	5:207117411	T/C	Zm00001d040711	-1.4614	0.000622516	3:59632454	A/G						Zm00001d007396	-1.72121	0.00169395	2:230693256	C/A	Zm00001d046141	-6.00177	0.0123066	9:66681144	G/A	Zm00001d023269	4.34037	0.00595287	10:1698342	T/G
Zm00001d025900	6.02667	0.0191493	10:133322833	A/G	Zm00001d043905	-1.41389	0.00062331	3:213458232	G/C						Zm00001d021258	-6.27123	0.00169399	7:147085351	C/N	Zm00001d006253	-5.73864	0.0123669	2:202863107	A/N	Zm00001d052394	2.76743	0.00598362	4:189053013	A/G
Zm00001d039993	2.10086	0.0191689	3:22154520	T/C	Zm00001d007267	-3.00837	0.000628549	2:226141794	A/G						Zm00001d046690	1.88451	0.00171572	9:102458058	G/C	Zm00001d018255	1.43592	0.01241	5:217462555	G/A	Zm00001d025519	4.25748	0.00606674	10:121062478	T/N
Zm00001d044338	-1.02621	0.0191689	3:225450888	T/A	Zm00001d029922	-2.75843	0.000628549	1:94479200	G/C						Zm00001d008389	2.29003	0.00172613	8:7027277	T/G	Zm00001d046729	1.02078	0.01241	9:103763090	A/G	Zm00001d040363	1.36309	0.00610109	3:40087069	C/T
Zm00001d042275	1.62038	0.0192612	3:158558039	T/C	Zm00001d006205	-1.77462	0.000632458	2:201776097	G/A						Zm00001d008779	1.25383	0.00173537	8:19717296	C/T	Zm00001d027401	-5.88619	0.0124456	1:4421999	C/T	Zm00001d053281	-1.14988	0.00617135	4:223893984	A/G
Zm00001d044088	1.2532	0.0192612	3:218704383	G/A	Zm00001d025795	-1.3867	0.000632996	10:129834105	T/N						Zm00001d042135	-6.26088	0.00174251	3:152768084	T/N	Zm00001d021681	4.17545	0.0124818	7:159846936	T/C	Zm00001d018207	2.32006	0.0061891	5:216597846	T/N
Zm00001d011531	-1.79157	0.019368	8:153647910	C/T	Zm00001d020444	1.34677	0.000633955	7:114904978	G/A						Zm00001d007975	-6.26963	0.00174961	2:244371080	G/N	Zm00001d035097	1.75247	0.0124962	6:5178950	T/C	Zm00001d040503	-3.17716	0.00620673	3:47223926	N/C
Zm00001d024421	-5.88241	0.0202542	10:70312928	A/G	Zm00001d042275	2.02122	0.000640634	3:158558039	T/C						Zm00001d012433	-1.10801	0.00177068	8:174376628	N/A	Zm00001d021202	4.86409	0.0127665	7:145873174	C/T	Zm00001d012955	-5.94053	0.00620673	5:2346161	N/C
Zm00001d030834	-3.17868	0.0202542	1:162280667	G/A	Zm00001d010162	-6.73079	0.000647149	8:102489557	G/A						Zm00001d034012	1.22079	0.0017725	1:281137129	G/A	Zm00001d028007	-5.97369	0.0130652	1:20109375	G/N	Zm00001d023553	-5.94053	0.00620673	10:9927505	N/A
Zm00001d006184	-1.44081	0.0203175	2:200972830	T/C	Zm00001d015393	-6.6259	0.000657808	5:88010342	T/N						Zm00001d012913	-2.2646	0.00178018	5:1900362	T/C	Zm00001d025520	-1.00347	0.0131698	10:121082417	A/C	Zm00001d003590	1.43481	0.00622114	2:49123949	G/A
Zm00001d008425	-5.89457	0.0203508	8:8354302	C/N	Zm00001d015011	-2.22804	0.00066025	5:72065142	C/N						Zm00001d034491	-1.19361	0.00178107	1:294503340	C/T	Zm00001d004434	-5.81426	0.0131906	2:111528977	G/N	Zm00001d018125	1.01255	0.00623703	5:214754208	C/T
Zm00001d043723	-3.5219	0.0203544	3:208307307	C/G	Zm00001d012092	1.2017	0.000665294	8:168116508	A/C						Zm00001d032490	-6.27842	0.00178383	1:228307832	A/N	Zm00001d010037	-5.81426	0.0131906	8:96478562	C/N	Zm00001d013845	-1.07164	0.00647601	5:22395949	C/T
Zm00001d001834	1.69436	0.0204729	2:1632346	T/G	Zm00001d017189	-1.7144	0.000666742	5:188349620	N/C						Zm00001d031580	5.96009	0.00178985	1:195291778	C/T	Zm00001d043194	5.79007	0.0132727	3:191214859	C/T	Zm00001d041594	-1.424	0.00647601	3:129062035	T/C
Zm00001d014927	-5.82341	0.0204729	5:68756841	G/N	Zm00001d017209	4.64734	0.000671673	5:188991181	N/C						Zm00001d024977	-6.24335	0.00180565	10:97747095	C/N	Zm00001d047935	-5.82305	0.013401	9:145680972	A/N	Zm00001d016197	-2.33573	0.00650616	5:150298590	C/T
Zm00001d018131	-1.33769	0.0206001	5:214945439	A/C	Zm00001d043857	-2.06796	0.000675655	3:212196615	A/G						Zm00001d010054	1.32665	0.0018234	8:97427405	N/A	Zm00001d038852	-1.32691	0.0135166	6:165889745	C/T	Zm00001d042536	1.31213	0.00662459	3:171065655	C/G
Zm00001d012710	-2.13801	0.0206532	8:179073524	C/A	Zm00001d034883	-2.05884	0.000687041	1:304658629	G/N						Zm00001d015046	3.90286	0.0018342	5:73109464	N/T	Zm00001d046814	-5.81132	0.0136748	9:107007783	G/N	Zm00001d018056	1.2023	0.0066435	5:213279901	G/A
Zm00001d039940	-3.41153	0.020727	3:20007011	C/T	Zm00001d003986	-6.08385	0.000701183	2:73813518	C/N						Zm00001d007640	-6.28727	0.00184506	2:236782967	A/T	Zm00001d011536	-1.54147	0.0138159	8:153754360	T/A	Zm00001d052364	-2.50078	0.0066481	4:188300735	G/A
Zm00001d017387	-1.48925	0.0207618	5:194089194	T/G	Zm00001d013176	-1.57779	0.000704136	5:5962093	T/C						Zm00001d010033	1.4202	0.0018734	8:96360689	G/T	Zm00001d001916	-5.826	0.0140603	2:2819018	G/N	Zm00001d025043	-1.5162	0.00676755	10:101207125	T/G
Zm00001d048166	1.92523	0.0207801	9:151247828	C/T	Zm00001d023807	-6.5719	0.000710502	10:22623422	G/N						Zm00001d020736	-6.26238	0.0018734	7:130690554	G/N	Zm00001d004723	-5.826	0.0140603	2:133867983	A/N	Zm00001d050708	1.70181	0.00678263	4:117428410	C/T
Zm00001d005946	-5.84799	0.0210894	2:193510786	C/N	Zm00001d005160	1.5477	0.000711698	2:161883797	T/C						Zm00001d026531	-1.02644	0.00187477	10:147769383	C/N	Zm00001d033951	1.04196	0.0141915	1:279386772	A/G	Zm00001d036449	-2.02524	0.00678941	6:88959139	G/T
Zm00001d047462	-2.11487	0.0211325	9:130901335	T/C	Zm00001d038460	-1.25996	0.000715282	6:157678062	C/T						Zm00001d021491	2.81944	0.00189354	7:153942347	T/G	Zm00001d013111	-1.15501	0.0143296	5:4796297	A/G	Zm00001d017793	1.42244	0.00682821	5:206967877	C/T
Zm00001d003775	2.52293	0.0212188	2:58629968	C/N	Zm00001d022198	1.14381	0.000718875	7:172636618	G/A						Zm00001d008307	-6.2148	0.00189585	8:4784214	C/T	Zm00001d006918	1.13514	0.0145254	2:219350808	G/A	Zm00001d026018	1.1171	0.00683279	10:136175812	T/C
Zm00001d007394	1.58777	0.0212188	2:230641820	G/A	Zm00001d046234	1.02167	0.000723957	9:73800619	G/A						Zm00001d037354	-3.32672	0.0019258	6:122603509	C/N	Zm00001d009738	-5.80835	0.0145254	8:78664496	A/N	Zm00001d003690	-3.78902	0.0069515	2:54516692	N/T
Zm00001d042802	-1.78299	0.0215037	3:180309963	A/G	Zm00001d028415	-6.47504	0.000724132	1:34148010	G/N						Zm00001d006291	2.07075	0.00194019	2:203787999	C/T	Zm00001d028866	-1.16229	0.0146003	1:48956816	A/G	Zm00001d050700	-5.93846	0.00695591	4:116699685	N/G
Zm00001d006267	-1.88596	0.0219486	2:203284154	A/G	Zm00001d044479	2.09975	0.000733487	3:229348488	T/C						Zm00001d011478	1.01888	0.00194019	8:151705798	G/A	Zm00001d022544	1.59914	0.0146341	7:179770896	T/A	Zm00001d048028	-6.00889	0.00699317	9:148355117	G/N
Zm00001d039141	-1.12829	0.0220716	6:170970432	T/A	Zm00001d019268	-1.30581	0.000733845	7:25026121	G/A						Zm00001d050667	-6.18772	0.00200917	4:113573884	G/N	Zm00001d008930	1.39996	0.0148922	8:25821062	G/C	Zm00001d015722	-4.16471	0.00706438	5:112753005	N/C
Zm00001d036879	-1.59118	0.0223018	6:105515412	C/N	Zm00001d003785	-4.91274	0.000735746	2:59312781	C/N						Zm00001d048041	-1.43676	0.00202136	9:148612626	G/T	Zm00001d036679	-1.40118	0.0149223	6:97446834	T/C	Zm00001d026636	2.73775	0.00707526	10:149250597	G/A
Zm00001d007354	-1.80943	0.0223123	2:229500101	C/T	Zm00001d014523	-3.30413	0.000748107	5:51497075	N/C						Zm00001d031518	1.40748	0.0020329	1:192615846	C/T	Zm00001d012459	-1.31549	0.0149375	8:174876640	T/C	Zm00001d031179	1.65053	0.00732528	1:181317295	A/G
Zm00001d021777	-2.80336	0.0223131	7:162865008	T/C	Zm00001d020935	-6.65429	0.000753373	7:137127153	T/C						Zm00001d051687	-1.1733	0.00204349	4:166718076	T/C	Zm00001d031236	1.37585	0.0149375	1:183192967	C/T	Zm00001d053743	-1.74285	0.00738661	4:240295236	G/A
Zm00001d037777	-1.71862	0.0225076	6:137318940	T/C	Zm00001d028414	-6.60212	0.00076318	1:34138242	G/N						Zm00001d007642	-6.25338	0.0020641	2:236808890	A/N	Zm00001d038166	1.18149	0.0149732	6:150257039	A/C	Zm00001d023530	2.31053	0.00739805	10:8784933	T/G
Zm00001d024967	-5.79967	0.022626	10:97277722	G/N	Zm00001d047479	2.03741	0.00076318	9:131494708	G/A						Zm00001d045182	-1.30663	0.00207464	9:15339893	T/N	Zm00001d012875	-1.81394	0.0150245	5:1499993	T/C	Zm00001d017445	-1.05214	0.0074915	5:196086185	C/T
Zm00001d028252	-5.7496	0.0227417	1:28055074	A/N	Zm00001d024248	1.63339	0.000764933	10:59442799	C/T						Zm00001d014304	-2.07001	0.00209103	5:40355501	T/G	Zm00001d030790	-1.64756	0.0150245	1:159883004	G/T	Zm00001d003969	-5.88274	0.0075061	2:72941950	N/A
Zm00001d041154	1.98027	0.0227487	3:100565236	C/T	Zm00001d021972	1.15892	0.000777575	7:167285761	C/G						Zm00001d002681	-6.24454	0.00209577	2:19185155	G/N	Zm00001d012392	-5.73551	0.0150711	8:173445909	C/N	Zm00001d037911	-1.17471	0.00763442	6:141753211	N/C
Zm00001d034796	1.75046	0.023077	1:302378770	G/A	Zm00001d044553	2.99465	0.000803876	3:231614117	A/C						Zm00001d007339	-1.1166	0.00211423	2:229147123	C/T	Zm00001d045136	1.29566	0.0151136	9:14000534	C/G	Zm00001d042827	-5.94566	0.00770531	3:181268375	T/C
Zm00001d021067	-3.07558	0.0231019	7:142012590	G/N	Zm00001d032994	1.08165	0.000812061	1:246212814	C/A						Zm00001d041515	-6.19681	0.00213167	3:125324992	T/N	Zm00001d031429	1.04546	0.0154485	1:189856491	A/T	Zm00001d015184	2.00274	0.0077945	5:78679246	G/T
Zm00001d048201	1.39417	0.0232518	9:152369639	T/C	Zm00001d046262	4.74276	0.000814022	9:77157889	N/G						Zm00001d023611	2.76838	0.00213569	10:11981049	A/N	Zm00001d021246	-4.0437	0.0155047	7:146813188	C/T	Zm00001d023499	1.63867	0.00779968	10:7374240	N/G
Zm00001d035208	2.30302	0.0235923	6:9906426	A/G	Zm00001d028062	1.04862	0.000816916	1:21842307	T/G						Zm00001d017306	2.06595	0.00218823	5:192244974	A/G	Zm00001d025750	1.54618	0.0155156	10:128372048	G/A	Zm00001d021608	-5.8785	0.00783229	7:158029739	N/T
Zm00001d053835	4.16694	0.0235923	4:242116028	T/G	Zm00001d028160	-1.47997	0.000820451	1:24590285	A/G						Zm00001d036177	1.53977	0.00221128	6:75729345	A/N	Zm00001d026676	1.60814	0.0155156	10:149749950	C/T	Zm00001d046121	5.25263	0.00787044	9:64749325	N/T
Zm00001d034388	3.14479	0.0235932	1:291663716	G/A	Zm00001d047793	1.4153	0.000821465	9:141896870	N/C						Zm00001d043946	-1.82482	0.00222425	3:214388325	A/G	Zm00001d045340	1.36322	0.0155156	9:19217720	C/T	Zm00001d035277	-5.74709	0.00789789	6:18985794	N/T
Zm00001d006040	1.37539	0.0237585	2:196143601	C/T	Zm00001d020402	-1.35354	0.000826874	7:111548633	C/A						Zm00001d033171	1.89964	0.00223349	1:252785688	G/N	Zm00001d017889	5.77873	0.0155232	5:209652755	G/A	Zm00001d002444	-2.55957	0.00792674	2:12839116	C/T
Zm00001d035592	-2.32003	0.0239098	6:35639467	A/G	Zm00001d036245	-6.6507	0.000827579	6:79488842	A/T						Zm00001d038769	-1.22143	0.00225522	6:164167246	C/N	Zm00001d041762	-5.00467	0.0156336	3:136379607	C/N	Zm00001d048049	-6.00895	0.00793693	9:148855819	N/A
Zm00001d048784	-5.01986	0.0239798	4:5510274	C/N	Zm00001d026190	-6.57118	0.000854325	10:140562200	C/N						Zm00001d018507	-6.158	0.00226454	5:222069839	C/N	Zm00001d010240	-5.81425	0.0157383	8:105682736	C/T	Zm00001d013182	1.77375	0.00794398	5:6080923	A/T
Zm00001d048957	1.30713	0.0241066	4:10671908	A/T	Zm00001d042500	-2.25665	0.000860104	3:169651099	G/T						Zm00001d039746	-1.19707	0.00229945	3:13656584	A/T	Zm00001d049016	1.97245	0.0158887	4:12584241	G/C	Zm00001d030235	1.13135	0.00796989	1:115181210	N/C
Zm00001d036062	-5.76189	0.0242176	6:69646614	C/N	Zm00001d002860	-2.30617	0.000864257	2:24851289	G/T						Zm00001d002688	1.07969	0.00231853	2:19323092	G/A	Zm00001d006793	-2.9383	0.0161834	2:216856660	A/G	Zm00001d051320	-5.88807	0.00805996	4:153919513	N/A
Zm00001d048734	-5.76189	0.0242176	4:4480114	G/N	Zm00001d038683	-2.88899	0.000864257	6:162529893	A/C						Zm00001d022406	2.15808	0.00235145	7:176977608	T/N	Zm00001d033148	-1.22722	0.0161861	1:252113254	A/T	Zm00001d006861	-2.85666	0.00806676	2:218047479	N/G
Zm00001d049369	1.37209	0.0244495	4:28014207	T/C	Zm00001d044422	1.31174	0.000867901	3:227572330	A/G						Zm00001d049977	-6.10831	0.00236895	4:56581118	N/C	Zm00001d028367	1.30674	0.0162056	1:32296282	C/G	Zm00001d029072	1.7079	0.00815143	1:57134312	C/G
Zm00001d021840	-2.97405	0.0247617	7:164329142	C/A	Zm00001d031412	-4.82626	0.000869357	1:189292680	A/G						Zm00001d016619	1.60902	0.00238621	5:170326548	T/C	Zm00001d000036	-5.65556	0.0163052	B73V4_CTG182:424468	C/N	Zm00001d024516	-5.87635	0.00817217	10:75584121	N/T
Zm00001d014728	1.05988	0.0247969	5:60854337	T/C	Zm00001d017084	-2.57415	0.000884406	5:184856896	A/G						Zm00001d006777	-2.00841	0.0023937	2:216441387	G/T	Zm00001d020353	1.38077	0.0163052	7:108630008	G/A	Zm00001d024874	-5.88488	0.00817217	10:91752574	N/A
Zm00001d007457	-5.74957	0.0250891	2:232175437	C/N	Zm00001d018746	-4.81939	0.000899084	7:4066343	A/T						Zm00001d035029	-1.46375	0.0024045	6:2395725	G/T	Zm00001d012048	-5.74473	0.0163382	8:167220993	A/N	Zm00001d048430	-3.01836	0.00823026	9:156104772	T/G
Zm00001d010428	4.15876	0.0251544	8:114572137	N/T	Zm00001d033448	1.09537	0.00090503	1:262998473	A/G						Zm00001d052518	1.63423	0.00240691	4:191959206	C/G	Zm00001d047726	1.28083	0.0165025	9:140012387	C/T	Zm00001d012393	-3.4154	0.00824121	8:173519924	A/C
Zm00001d046996	1.6073	0.0252127	9:114522792	T/A	Zm00001d022110	1.11198	0.000906174	7:170572232	N/T						Zm00001d041969	6.27634	0.00241938	3:146063807	A/G	Zm00001d045677	1.78342	0.0168358	9:32741140	N/G	Zm00001d016442	-1.34364	0.00824121	5:162547726	C/T
Zm00001d034788	1.1171	0.0252864	1:302329101	T/C	Zm00001d036929	-2.15423	0.000914566	6:106704141	N/G						Zm00001d046210	1.31909	0.00241938	9:72064266	T/G	Zm00001d050162	-5.73855	0.0169114	4:69709625	T/N	Zm00001d006180	4.21669	0.00824972	2:200831157	C/T
Zm00001d033105	-1.0298	0.0252914	1:250320805	G/C	Zm00001d014527	-6.5727	0.000917253	5:51681728	T/N						Zm00001d013154	5.52594	0.00244682	5:5504444	G/A	Zm00001d022390	-3.33091	0.0169952	7:176617794	C/T	Zm00001d012081	-4.20791	0.0082597	8:167766330	A/G
Zm00001d050978	-1.47495	0.0253174	4:134816463	A/G	Zm00001d028866	-2.3263	0.0009212	1:48956601	T/G						Zm00001d039831	-6.07949	0.00248784	3:16022153	G/N	Zm00001d050380	-1.34153	0.0169952	4:84839936	C/A	Zm00001d013023	-1.34278	0.00839506	5:3418370	C/T
Zm00001d010343	-3.24998	0.02534	8:110629477	G/A	Zm00001d012882	-1.86889	0.00092962	5:1574074	N/T						Zm00001d032562	-6.1691	0.0025121	1:230562206	C/N	Zm00001d032775	1.94863	0.0171716	1:237880734	C/T	Zm00001d029285	-2.44579	0.00841823	1:64846030	G/A
Zm00001d031309	1.27059	0.02534	1:185842062	A/G	Zm00001d018532	-1.03379	0.000939127	5:222550917	T/C						Zm00001d051765	-6.15815	0.0025121	4:168991900	C/N	Zm00001d015444	-2.48443	0.017215	5:90489659	N/C	Zm00001d050704	-1.0311	0.00855736	4:116745818	A/G
Zm00001d051687	-1.4217	0.02534	4:166718076	T/C	Zm00001d023267	2.23268	0.00094752	10:1680903	C/T						Zm00001d025407	-6.16758	0.00252095	10:117683711	G/N	Zm00001d029499	5.77294	0.017215	1:73371709	C/A	Zm00001d006158	1.7785	0.0085912	2:200053728	A/C
Zm00001d047240	-5.57276	0.0256293	9:123671905	C/N	Zm00001d022189	-1.88968	0.000948754	7:172327032	C/A						Zm00001d002333	-1.89667	0.00253314	2:10501899	A/G	Zm00001d029100	1.23128	0.0172156	1:58018856	C/T	Zm00001d024707	-5.81371	0.00864875	10:84381202	N/C
Zm00001d015533	5.81714	0.0257427	5:96259359	A/C	Zm00001d023674	-6.59472	0.000985713	10:14799932	N/A						Zm00001d003512	1.51053	0.00254076	2:46296798	T/C	Zm00001d042158	-2.29941	0.017227	3:154265780	C/T	Zm00001d053960	1.50072	0.00874724	4:244303724	G/T
Zm00001d042541	1.70977	0.0261741	3:171423259	N/G	Zm00001d006549	1.00702	0.000989104	2:210779749	A/T						Zm00001d039267	1.26111	0.00254076	3:838668	A/T	Zm00001d023955	5.56059	0.0172541	10:31670716	G/C	Zm00001d031209	-1.29877	0.00893704	1:182294601	G/A
Zm00001d013489	-5.74956	0.0262399	5:12658415	C/T	Zm00001d045951	1.38397	0.000991679	9:49190633	N/T						Zm00001d028692	-1.54786	0.00254341	1:43332761	T/A	Zm00001d007837	2.63698	0.017367	2:240569571	C/G	Zm00001d044201	-5.87956	0.00897129	3:221799876	A/G
Zm00001d006778	1.319	0.0262873	2:216443789	N/G	Zm00001d046683	1.35669	0.000993625	9:102310536	G/A						Zm00001d016707	1.93194	0.00254391	5:173184968	C/T	Zm00001d037495	-1.17429	0.0174853	6:127260090	G/A	Zm00001d034659	1.08184	0.00897944	1:299111475	G/C
Zm00001d031227	1.5314	0.0263786	1:182704552	G/A	Zm00001d023303	3.93818	0.000995042	10:2437035	N/A						Zm00001d028572	-6.12775	0.00255268	1:39461210	C/N	Zm00001d026553	-5.73543	0.0177163	10:148038806	T/C	Zm00001d006400	-5.81702	0.00905783	2:206594693	N/A
Zm00001d033556	-1.03851	0.0263786	1:267105330	C/N	Zm00001d013055	2.20574	0.000996581	5:3900363	A/G						Zm00001d006205	-1.71756	0.00255396	2:201775062	G/A	Zm00001d033832	-5.73543	0.0177163	1:275191894	G/N	Zm00001d031265	-5.81702	0.00905783	1:184291292	N/G
Zm00001d026057	-5.77529	0.0265591	10:137267282	T/N	Zm00001d006373	-2.34395	0.00101082	2:205996720	A/N						Zm00001d044860	-3.4169	0.00256763	9:5652323	T/N	Zm00001d004510	-6.95881	0.017806	2:115887673	G/A	Zm00001d047428	-1.13086	0.00905783	9:129722091	T/C
Zm00001d044628	4.14082	0.0266222	3:233535348	N/G	Zm00001d035439	1.61601	0.00101385	6:25562892	A/C						Zm00001d050836	-2.98989	0.00258176	4:125511134	C/T	Zm00001d046718	2.80569	0.0178114	9:103269608	T/C	Zm00001d035797	-5.75276	0.00906971	6:50384471	N/T
Zm00001d048070	1.31084	0.0268077	9:149343240	A/G	Zm00001d035570	1.99726	0.00101385	6:34069611	N/C						Zm00001d018973	-2.30084	0.00262324	7:11248901	C/T	Zm00001d010162	-4.96578	0.0178116	8:102489132	T/C	Zm00001d029713	-5.81813	0.00912308	1:83595829	N/G
Zm00001d000072	2.38965	0.0271587	B73V4_CTG10:921220	G/N	Zm00001d039016	-6.63178	0.00102157	6:168723904	C/T						Zm00001d026156	-5.46954	0.00265038	10:139982113	G/N	Zm00001d035741	-1.58328	0.0180194	6:44432034	T/C	Zm00001d037731	2.16586	0.00914334	6:135525164	G/N
Zm00001d018994	-1.57779	0.0271838	7:12292037	C/G	Zm00001d042146	-1.3401	0.00102869	3:153567116	T/A						Zm00001d039563	1.16529	0.00265038	3:8045643	A/G	Zm00001d019243	1.606	0.0180845	7:23656604	N/T	Zm00001d007328	-2.98542	0.00929621	2:228717989	C/T
Zm00001d018902	-1.55846	0.0272654	7:8760073	A/G	Zm00001d012073	-6.54343	0.00104358	8:167672033	G/N						Zm00001d006253	-6.12022	0.00270617	2:202863107	A/N	Zm00001d028709	1.19253	0.0181566	1:43901427	C/G	Zm00001d018416	1.08473	0.00935651	5:220300511	A/N
Zm00001d012694	1.11028	0.0273887	8:178738358	N/G	Zm00001d009183	-1.53151	0.00104738	8:41567222	C/T						Zm00001d028669	-6.12974	0.00274239	1:42441209	A/N	Zm00001d004836	-5.75405	0.0182092	2:142527292	C/N	Zm00001d051690	-1.5477	0.00944625	4:166835099	T/C
Zm00001d011005	1.09847	0.0274922	8:136508591	A/G	Zm00001d052227	1.07268	0.00106113	4:183819912	T/C						Zm00001d051670	-6.12974	0.00274239	4:166182014	T/N	Zm00001d051419	1.58032	0.0182298	4:157823306	C/T	Zm00001d031418	1.16945	0.00945285	1:189512754	C/T
Zm00001d019306	-3.05508	0.0274922	7:26939910	G/C	Zm00001d049269	1.09532	0.00106773	4:23824820	C/T						Zm00001d016599	1.00303	0.00274724	5:169221503	C/T	Zm00001d053208	-5.40755	0.0183909	4:220088223	G/N	Zm00001d025031	-1.13278	0.00957414	10:100544129	T/C
Zm00001d003846	-5.79872	0.0275058	2:61947212	G/A	Zm00001d004236	-6.67855	0.00107824	2:94300378	T/C						Zm00001d011959	1.87168	0.00275556	8:165243021	G/T	Zm00001d035885	-5.83507	0.0184056	6:58380929	G/N	Zm00001d050963	-1.00523	0.00963215	4:133975458	T/C
Zm00001d027508	-5.76195	0.0278112	1:7068042	G/A	Zm00001d013138	-6.5659	0.00107853	5:5339722	T/C						Zm00001d026128	-1.78028	0.0027573	10:139272422	T/C	Zm00001d011688	-5.80523	0.0184621	8:158793972	A/G	Zm00001d022059	-1.52986	0.00968434	7:169185027	N/G
Zm00001d011596	1.19679	0.0279009	8:155437626	T/G	Zm00001d037031	3.65665	0.00107853	6:109715104	G/N						Zm00001d032298	5.50151	0.0027597	1:220971996	C/T	Zm00001d022343	1.09323	0.0184621	7:175901683	C/N	Zm00001d023294	5.91951	0.00970423	10:2262574	A/N
Zm00001d011284	5.84143	0.0283027	8:145784133	G/A	Zm00001d039563	1.52908	0.00109061	3:8045643	A/G						Zm00001d004123	-1.28677	0.00276782	2:84344620	G/T	Zm00001d022442	2.05701	0.0184621	7:177750390	T/C	Zm00001d024625	-1.11381	0.00970879	10:80856643	C/T
Zm00001d002836	-1.00006	0.0284032	2:24259841	G/A	Zm00001d048349	1.06914	0.00109764	9:154839341	G/A						Zm00001d002115	1.18469	0.00278115	2:6100934	A/C	Zm00001d012795	1.35363	0.0184696	5:37113	T/C	Zm00001d022244	5.91808	0.00994086	7:173501547	A/G
Zm00001d052619	-5.71043	0.0284319	4:195023867	A/N	Zm00001d031835	-2.74083	0.00111234	1:203191959	G/N						Zm00001d022350	-1.97345	0.00280596	7:175996990	C/G	Zm00001d023601	1.8377	0.0185436	10:11490806	T/N	Zm00001d035086	-1.49336	0.010011	6:4484834	C/T
Zm00001d019534	2.04093	0.0284382	7:40694607	G/A	Zm00001d028391	2.21725	0.00111336	1:33115819	C/A						Zm00001d028311	-1.25897	0.00280688	1:30092489	A/G	Zm00001d002127	5.71263	0.0185937	2:6317321	G/A	Zm00001d002391	1.65885	0.0101152	2:11811831	N/A
Zm00001d026284	-2.65763	0.0284492	10:142768396	G/A	Zm00001d003163	-6.4774	0.00111818	2:34125765	T/N						Zm00001d037920	-1.22557	0.00280688	6:141997774	T/G	Zm00001d017141	1.71446	0.0187203	5:186720996	T/C	Zm00001d017298	1.9137	0.0101668	5:192057097	C/T
Zm00001d042725	1.00772	0.0284963	3:178249318	G/A	Zm00001d051252	-6.4774	0.00111818	4:150770742	C/N						Zm00001d052933	2.211	0.00281162	4:205274867	G/A	Zm00001d032777	1.91683	0.0192587	1:237900475	G/A	Zm00001d010062	-1.86083	0.0103953	8:97855358	A/G
Zm00001d050988	-2.91113	0.0286989	4:135625226	G/A	Zm00001d024928	1.28694	0.00112207	10:95451716	T/C						Zm00001d052376	-1.12894	0.00285493	4:188526859	C/G	Zm00001d041287	-1.8672	0.019291	3:110469245	C/T	Zm00001d047920	-1.67378	0.0103974	9:145448163	G/C
Zm00001d021511	-1.21044	0.0289746	7:154592052	T/A	Zm00001d044104	4.67405	0.00112636	3:219359204	C/G						Zm00001d006631	-1.71754	0.00291735	2:213061670	A/N	Zm00001d009512	-5.68138	0.0193495	8:68438417	T/N	Zm00001d011638	2.81969	0.0104314	8:157107291	C/T
Zm00001d046534	5.7486	0.0290575	9:94418039	G/T	Zm00001d045391	6.8867	0.00112769	9:20447208	A/N						Zm00001d034673	-1.85738	0.00293425	1:299504161	G/A	Zm00001d043083	-1.39801	0.0193495	3:188689627	C/G	Zm00001d005566	-4.08147	0.0104826	2:178664331	N/T
Zm00001d046141	5.90645	0.029263	9:66681144	A/G	Zm00001d034042	-2.8177	0.0011344	1:282032399	C/A						Zm00001d025520	-3.04767	0.00293924	10:121082417	A/N	Zm00001d033640	1.30992	0.0194668	1:269342915	G/T	Zm00001d051323	-5.8215	0.0104826	4:154126202	N/G
Zm00001d038087	-5.68474	0.0293821	6:147381776	A/N	Zm00001d043861	-2.21195	0.00116713	3:212426794	C/T						Zm00001d029137	-6.06726	0.00298401	1:60115278	C/N	Zm00001d047143	-5.75721	0.0197343	9:120016898	C/N	Zm00001d042479	1.26864	0.010602	3:169014544	A/G
Zm00001d000428	-1.08287	0.0294061	B73V4_CTG68:38648	C/T	Zm00001d011754	-1.20581	0.00116723	8:160755618	C/G						Zm00001d026311	-6.26174	0.00298835	10:143369048	G/A	Zm00001d031684	-1.05553	0.0201106	1:198609319	T/C	Zm00001d021005	-5.81254	0.0106543	7:140104256	N/G
Zm00001d011211	-1.21936	0.0294061	8:143048231	T/N	Zm00001d004573	-2.59414	0.00117595	2:118670362	C/T						Zm00001d048483	-2.52324	0.00299531	9:157065446	A/T	Zm00001d021385	1.16322	0.0201341	7:150624958	N/T	Zm00001d052018	2.43968	0.0106673	4:176597639	C/T
Zm00001d016239	3.66828	0.0294061	5:152161572	N/C	Zm00001d023590	1.03282	0.00119552	10:10920040	A/C						Zm00001d024803	-5.44334	0.00301684	10:88741664	A/G	Zm00001d017954	-2.44608	0.0201523	5:210808347	G/C	Zm00001d048145	3.63355	0.0107386	9:150822716	G/T
Zm00001d006673	-2.72524	0.029456	2:214012219	T/C	Zm00001d019061	-1.48007	0.00119915	7:14734013	C/T						Zm00001d035052	-1.19627	0.00302658	6:3233342	C/T	Zm00001d045574	1.268	0.0202596	9:27080402	T/G	Zm00001d052907	-4.16217	0.010749	4:204344235	N/A
Zm00001d002036	-2.07619	0.0295731	2:4851726	T/C	Zm00001d012677	-1.80721	0.00121074	8:178452646	G/N						Zm00001d004706	-1.45654	0.00304477	2:132363764	A/C	Zm00001d036654	1.01388	0.0203572	6:96553329	N/C	Zm00001d044846	5.08607	0.0111783	9:5044104	G/N
Zm00001d006360	-4.21672	0.0295731	2:205697994	A/G	Zm00001d018465	1.74497	0.00123239	5:221329104	C/T						Zm00001d006568	-2.29905	0.00305986	2:211141411	G/A	Zm00001d007267	-1.59735	0.0203893	2:226141794	A/G	Zm00001d015406	2.67165	0.0111974	5:88519248	A/G
Zm00001d034851	1.07453	0.0295731	1:303809196	T/C	Zm00001d034001	4.55626	0.00124075	1:280774917	A/G						Zm00001d052851	1.47778	0.00313741	4:202585272	C/T	Zm00001d053722	-5.66519	0.0205076	4:239850086	G/N	Zm00001d041298	-2.50481	0.0112079	3:110790856	C/A
Zm00001d051344	-3.03447	0.029963	4:155262540	G/A	Zm00001d037794	-1.05563	0.00124249	6:137924268	C/T						Zm00001d041358	-6.14797	0.00313799	3:114164110	A/N	Zm00001d028698	3.11485	0.0206128	1:43439532	T/C	Zm00001d026160	-1.08275	0.0112167	10:140066678	C/G
Zm00001d046375	-5.78719	0.0302926	9:85244128	G/N	Zm00001d038847	-1.62793	0.00126579	6:165738772	T/C						Zm00001d007195	-1.43719	0.00316014	2:224445929	A/C	Zm00001d024975	-1.19054	0.0206888	10:97688622	A/C	Zm00001d021883	5.99704	0.0112731	7:165344703	C/T
Zm00001d033709	-1.88741	0.0303183	1:271943342	T/C	Zm00001d023492	6.13489	0.00127483	10:7294668	C/T						Zm00001d005912	-6.11027	0.00317152	2:192531852	C/N	Zm00001d028570	1.29887	0.0208198	1:39412249	G/A	Zm00001d047632	-1.60551	0.0113908	9:137492393	A/G
Zm00001d045952	-5.67173	0.0306717	9:49297399	G/N	Zm00001d027868	1.07774	0.00129244	1:15764311	A/T						Zm00001d027993	-6.11027	0.00317152	1:19604637	T/N	Zm00001d030894	-1.11217	0.0208198	1:166194821	T/C	Zm00001d026305	-1.2721	0.0116494	10:143267598	G/A
Zm00001d009797	-3.02264	0.0307847	8:81867517	T/C	Zm00001d008425	-1.22246	0.00129933	8:8351885	G/C						Zm00001d031547	-6.11027	0.00317152	1:193845295	G/N	Zm00001d017474	-5.73537	0.0208301	5:197000344	A/G	Zm00001d040735	1.01764	0.0116705	3:60819149	C/A
Zm00001d035962	-2.99227	0.0308551	6:62956194	C/G	Zm00001d036657	-1.33425	0.00130382	6:96583357	C/T						Zm00001d002625	1.50428	0.00319146	2:17151039	N/C	Zm00001d022151	-3.09787	0.0209285	7:171319610	G/T	Zm00001d005920	1.07893	0.0117345	2:192762473	T/A
Zm00001d011051	1.29676	0.0309022	8:137415493	T/C	Zm00001d043058	1.48545	0.00131178	3:187679920	T/C						Zm00001d017380	-6.07933	0.00323816	5:193887853	G/N	Zm00001d050284	-1.26886	0.0210079	4:78468566	T/C	Zm00001d048099	-5.81365	0.011821	9:150152518	A/G
Zm00001d041700	-1.37733	0.0309633	3:133867972	C/N	Zm00001d049023	5.0349	0.00133237	4:12943846	N/A						Zm00001d028639	-6.07933	0.00323816	1:41569624	G/N	Zm00001d033318	1.04894	0.021139	1:258854898	C/T	Zm00001d016786	1.55374	0.0118341	5:175960425	A/G
Zm00001d024803	-4.90626	0.0311289	10:88741664	A/G	Zm00001d029263	-2.01142	0.00135176	1:64043135	C/G						Zm00001d032655	-1.44847	0.00324228	1:233262823	A/G	Zm00001d029503	-1.63452	0.0213203	1:73481991	N/G	Zm00001d015417	-5.75283	0.0119085	5:89201066	N/G
Zm00001d051974	5.77563	0.031222	4:175667367	A/C	Zm00001d008779	-1.25863	0.00136631	8:19717283	C/G						Zm00001d040730	6.07201	0.00328714	3:60568864	G/A	Zm00001d017303	1.12337	0.0214192	5:192174352	A/G	Zm00001d002740	-5.74699	0.0120394	2:21190644	N/C
Zm00001d052051	1.71575	0.0312716	4:177822812	C/A	Zm00001d047776	1.29124	0.00137627	9:141481956	C/G						Zm00001d050437	-1.128	0.00334194	4:88049348	T/A	Zm00001d004354	-2.34381	0.0218658	2:105824170	T/C	Zm00001d048136	-5.74699	0.0120394	9:150659486	N/A
Zm00001d003620	2.92368	0.0316069	2:50647004	C/G	Zm00001d032944	2.03057	0.001377	1:244267732	G/A						Zm00001d008395	2.82096	0.00338797	8:7176762	A/G	Zm00001d038948	-1.24862	0.0219704	6:167447986	A/G	Zm00001d024637	2.9626	0.0120394	10:81460760	A/G
Zm00001d037956	-2.37431	0.0317049	6:143537799	A/G	Zm00001d043675	-1.15242	0.00138635	3:206997531	A/G						Zm00001d041140	6.26738	0.00339311	3:100024045	C/A	Zm00001d053206	-5.58443	0.0219985	4:219893311	G/N	Zm00001d017110	1.0372	0.0120607	5:185764557	G/A
Zm00001d005429	-2.16813	0.0317728	2:173716695	T/C	Zm00001d037970	1.13185	0.00138928	6:143868005	C/T						Zm00001d054069	1.00626	0.00340953	4:245858789	T/C	Zm00001d024409	1.74449	0.0220396	10:69419445	C/T	Zm00001d042558	1.03183	0.0120691	3:171709837	C/T
Zm00001d012240	1.09778	0.0317983	8:170780018	C/G	Zm00001d005476	-7.92905	0.00139631	2:175467726	T/N						Zm00001d037818	-5.81316	0.00341642	6:138768625	T/C	Zm00001d047632	1.38375	0.0220675	9:137492393	A/G	Zm00001d035405	4.08617	0.0120696	6:24546928	G/A
Zm00001d012239	1.96211	0.031843	8:170751877	N/T	Zm00001d003016	2.28532	0.00140252	2:29541241	T/C						Zm00001d013644	-1.15602	0.00342697	5:16104888	A/G	Zm00001d025307	2.57394	0.0222188	10:113605640	T/C	Zm00001d050406	1.25675	0.0120803	4:86375295	G/T
Zm00001d043808	5.76215	0.031843	3:210746521	G/C	Zm00001d047488	-6.4141	0.00140285	9:132134495	A/N						Zm00001d012795	2.01988	0.00344459	5:37293	G/A	Zm00001d005832	-5.67501	0.0222407	2:190310982	C/N	Zm00001d040202	3.88212	0.0120831	3:31828000	G/A
Zm00001d038533	-1.03599	0.0321142	6:159382145	N/G	Zm00001d020863	2.05505	0.00140818	7:134965342	A/G						Zm00001d003807	4.37106	0.00344699	2:60097990	N/G	Zm00001d028728	1.06916	0.0222597	1:44532059	C/A	Zm00001d023634	1.03364	0.0121178	10:12898306	A/G
Zm00001d028575	-1.11288	0.0321357	1:39563515	T/C	Zm00001d004095	-4.84798	0.00141452	2:82544234	A/N						Zm00001d049848	-1.86183	0.0034724	4:47633369	T/A	Zm00001d028787	-1.31794	0.0222622	1:46390003	A/T	Zm00001d053206	4.08608	0.0121742	4:219893489	A/N
Zm00001d035481	-5.65856	0.0324929	6:28893019	G/N	Zm00001d000346	1.02853	0.00141614	B73V4_CTG95:27243	G/A						Zm00001d049228	-6.00671	0.00347509	4:21757759	A/N	Zm00001d008966	2.16217	0.0224753	8:27723535	G/A	Zm00001d019243	4.12283	0.0122234	7:23656604	A/T
Zm00001d043854	1.71054	0.0324929	3:212112786	N/A	Zm00001d047203	-1.15329	0.00142218	9:121851431	T/C						Zm00001d048230	-6.13026	0.00350293	9:152865816	G/A	Zm00001d010380	-1.2783	0.0224753	8:112187901	A/G	Zm00001d011581	-1.5268	0.0123863	8:154935544	G/A
Zm00001d028040	-1.0653	0.0325824	1:21295166	C/A	Zm00001d037001	3.76835	0.00144649	6:108727991	N/T						Zm00001d023580	6.1468	0.00351182	10:10657564	A/G	Zm00001d017859	-1.25041	0.0226347	5:209059252	N/G	Zm00001d032470	-5.52881	0.0124339	1:227695270	N/G
Zm00001d044467	-1.57304	0.0327804	3:228977805	A/C	Zm00001d008395	-3.03077	0.00147196	8:7176762	G/A						Zm00001d023292	1.39316	0.00354505	10:2240860	N/C	Zm00001d053055	-3.23849	0.0227807	4:211054991	A/G	Zm00001d020783	1.185	0.012484	7:132508252	A/G
Zm00001d012048	-5.60326	0.0328774	8:167207500	A/N	Zm00001d036678	-1.2103	0.00148318	6:97426212	T/C						Zm00001d025012	1.37451	0.0035597	10:99643815	A/G	Zm00001d038961	-1.09958	0.0228351	6:167710689	G/A	Zm00001d019230	2.17005	0.0125511	7:23065338	C/T
Zm00001d027934	1.22377	0.0328774	1:17946189	G/C	Zm00001d006133	-1.67118	0.00150248	2:199509875	G/C						Zm00001d044629	3.00054	0.0035597	3:233611625	T/C	Zm00001d048132	-1.12077	0.0229323	9:150598823	T/C	Zm00001d004912	-5.75401	0.012582	2:148143350	N/G
Zm00001d019372	-1.37009	0.0329505	7:30448211	C/T	Zm00001d033826	-1.15688	0.00151765	1:275018897	T/N						Zm00001d028434	6.13654	0.00356842	1:34926447	G/A	Zm00001d024336	-5.65532	0.0230148	10:65375857	A/N	Zm00001d005889	-1.80515	0.0125925	2:191792359	T/C
Zm00001d038240	3.38172	0.0329505	6:152198587	G/A	Zm00001d027330	2.67389	0.0015177	1:3051755	T/C						Zm00001d002122	6.16729	0.00358543	2:6155008	A/G	Zm00001d052989	-5.65532	0.0230148	4:207785701	C/T	Zm00001d032950	1.2998	0.0127173	1:244492345	A/G
Zm00001d052933	5.74856	0.0330153	4:205274867	G/A	Zm00001d003159	6.8329	0.0015528	2:33999497	G/T						Zm00001d051163	-1.33753	0.00362006	4:146794148	T/C	Zm00001d013439	5.63705	0.0232063	5:11391654	G/C	Zm00001d005776	-4.99998	0.0127226	2:187834310	N/G
Zm00001d053588	-1.33176	0.0331881	4:235519915	T/G	Zm00001d042099	1.74986	0.0015528	3:150690841	A/C						Zm00001d003049	1.20317	0.00362641	2:30345422	G/C	Zm00001d046979	3.22033	0.0233136	9:113976769	A/G	Zm00001d050768	1.28598	0.012728	4:121768463	G/C
Zm00001d025847	-5.74998	0.0334127	10:131490188	G/N	Zm00001d037977	-3.51289	0.00155346	6:143976335	T/N						Zm00001d002127	6.12624	0.00369505	2:6317321	G/A	Zm00001d037884	2.67433	0.0233159	6:141022681	G/A	Zm00001d002261	1.36981	0.012789	2:9094364	C/T
Zm00001d053709	-5.68474	0.0334612	4:239664888	C/T	Zm00001d009707	-1.79292	0.00156729	8:77013220	T/C						Zm00001d011720	-2.57241	0.00370105	8:159837528	A/G	Zm00001d051709	-5.67834	0.0238856	4:167362578	C/N	Zm00001d013360	-4.03822	0.0130375	5:9542288	G/A
Zm00001d040613	-2.20684	0.0340445	3:53996774	C/N	Zm00001d038618	-2.40715	0.00156967	6:161020709	G/A						Zm00001d003945	-1.62512	0.00371433	2:71037846	T/G	Zm00001d030550	-5.79283	0.024068	1:143284552	G/A	Zm00001d016634	-1.73082	0.0130375	5:170834392	N/T
Zm00001d035170	1.03209	0.0342057	6:7517412	G/C	Zm00001d005140	-1.13417	0.00157101	2:160694867	C/G						Zm00001d021850	-1.14422	0.00374734	7:164513990	G/C	Zm00001d019451	-5.86271	0.0241208	7:34378466	T/N	Zm00001d030207	-1.09845	0.0131044	1:113123335	C/T
Zm00001d037340	-3.11339	0.0345184	6:122064103	T/N	Zm00001d024373	1.12744	0.00157212	10:67657658	A/G						Zm00001d011207	-6.06799	0.003768	8:142983478	G/N	Zm00001d046489	1.03264	0.0241208	9:92154995	C/T	Zm00001d035651	-1.16226	0.0131355	6:38684366	C/A
Zm00001d053991	5.67661	0.0345457	4:244778697	G/A	Zm00001d023368	-1.09101	0.00157441	10:4183971	G/N						Zm00001d045391	2.99408	0.00379165	9:20447254	C/N	Zm00001d020620	-5.66521	0.0242499	7:125259599	T/A	Zm00001d022077	-5.68317	0.0131355	7:169607269	N/T
Zm00001d005063	-5.61685	0.0347326	2:156922007	A/N	Zm00001d036684	-6.38138	0.00157452	6:97509685	C/N						Zm00001d044551	1.08306	0.00382907	3:231492311	C/G	Zm00001d004383	-1.59827	0.0247705	2:107709829	G/A	Zm00001d009401	1.13046	0.0131987	8:62822628	C/T
Zm00001d036205	-5.61685	0.0347326	6:77009618	G/N	Zm00001d033108	-1.3537	0.00157519	1:250344253	T/N						Zm00001d046649	-6.0271	0.00387222	9:100444297	A/N	Zm00001d021169	1.07236	0.0249176	7:144830503	A/G	Zm00001d013676	-1.31637	0.0132748	5:17052539	G/C
Zm00001d037882	-5.79922	0.0347522	6:140953752	C/N	Zm00001d006713	-3.75826	0.00158997	2:215022761	G/A						Zm00001d017889	6.14787	0.00391545	5:209652755	G/A	Zm00001d021413	-5.67181	0.0249852	7:151519167	G/A	Zm00001d038196	1.03878	0.0133322	6:151268063	C/G
Zm00001d032686	-5.57577	0.034826	1:234430484	A/N	Zm00001d022350	2.53108	0.00160868	7:175996661	N/T						Zm00001d036710	1.09551	0.00394303	6:98379583	T/G	Zm00001d020516	-1.00867	0.0251111	7:119982705	T/C	Zm00001d019497	-5.75051	0.0133716	7:37820838	C/N
Zm00001d017826	1.54393	0.0351413	5:207860834	G/T	Zm00001d032962	3.17993	0.00161426	1:244885106	G/A						Zm00001d016615	1.78584	0.00400949	5:170200895	T/C	Zm00001d017958	-1.82888	0.025201	5:210867726	N/C	Zm00001d044629	1.84708	0.0134317	3:233611625	C/T
Zm00001d013256	-4.0037	0.0351758	5:7182328	C/N	Zm00001d045357	3.83125	0.00166079	9:19503019	A/C						Zm00001d001994	1.09487	0.00401108	2:4075132	G/A	Zm00001d018493	-5.48803	0.0252257	5:221783558	C/N	Zm00001d017926	-1.04321	0.0134637	5:210207021	T/C
Zm00001d013082	-2.24309	0.0354581	5:4455485	C/T	Zm00001d041420	1.60544	0.00166812	3:118461055	T/C						Zm00001d029590	-3.51468	0.00403953	1:78107419	A/G	Zm00001d013463	3.91119	0.0254099	5:12118302	T/N	Zm00001d028367	-1.15111	0.0134637	1:32294909	T/G
Zm00001d021960	-1.39915	0.0355261	7:167130569	T/C	Zm00001d038292	-1.95296	0.00169752	6:153563186	C/T						Zm00001d002344	-1.46102	0.00405946	2:10635018	T/G	Zm00001d036894	2.52977	0.0254099	6:105842264	G/C	Zm00001d011819	2.93294	0.013517	8:162063552	N/C
Zm00001d044877	1.3322	0.0355261	9:6282745	G/A	Zm00001d037562	-5.83399	0.00171272	6:129546268	N/T						Zm00001d039294	-6.06914	0.00408186	3:1171116	T/C	Zm00001d002422	-1.30931	0.0257649	2:12316007	G/A	Zm00001d006059	1.04232	0.013517	2:196801598	T/C
Zm00001d045387	-1.1427	0.0355261	9:20381391	A/G	Zm00001d052701	-1.41123	0.00174588	4:198079880	C/A						Zm00001d053608	3.85739	0.00408186	4:236220462	C/G	Zm00001d032404	-1.7685	0.0257649	1:225539903	C/T	Zm00001d033652	1.11954	0.0136992	1:269685254	T/A
Zm00001d038012	1.28275	0.0361238	6:145101449	T/C	Zm00001d045213	1.17403	0.00175032	9:16254882	G/A						Zm00001d047562	-1.09412	0.00408286	9:135605515	N/A	Zm00001d035833	-5.581	0.0260915	6:54112689	T/N	Zm00001d018699	-1.63266	0.0138906	7:2728840	G/A
Zm00001d029886	-2.54434	0.036268	1:92222262	C/G	Zm00001d009848	-4.65525	0.00175979	8:84949950	T/C						Zm00001d029548	-1.66361	0.00409683	1:75706691	A/G	Zm00001d037429	1.04736	0.0261272	6:125230113	T/G	Zm00001d026490	1.99555	0.013981	10:146957242	T/C
Zm00001d033821	-5.4106	0.0364068	1:274773448	A/N	Zm00001d044780	-3.4691	0.001765	9:2209708	G/N						Zm00001d048738	-6.04887	0.00409709	4:4760919	T/N	Zm00001d044339	1.13954	0.0261774	3:225458561	A/G	Zm00001d019563	-1.02246	0.0139942	7:42951746	A/C
Zm00001d035029	-1.30641	0.0364086	6:2395725	G/T	Zm00001d024004	-1.12912	0.00177574	10:35858908	C/G						Zm00001d019348	-3.19995	0.00413447	7:29123812	T/N	Zm00001d021757	7.19661	0.0262848	7:162458879	T/G	Zm00001d047661	-1.31929	0.0140071	9:138406932	A/G
Zm00001d010447	1.38685	0.0368606	8:115545376	C/G	Zm00001d049399	4.10133	0.00180376	4:29279306	N/G						Zm00001d003607	-1.93743	0.00414069	2:49877914	A/T	Zm00001d050708	-1.66691	0.0264581	4:117428410	C/T	Zm00001d052392	5.69945	0.0142431	4:188989262	G/T
Zm00001d053587	-2.0797	0.0368866	4:235506595	N/A	Zm00001d000288	1.74203	0.00182804	B73V4_CTG104:67455	C/G						Zm00001d031981	1.04523	0.00418915	1:208517054	T/C	Zm00001d005072	-1.18903	0.0264734	2:157224824	G/A	Zm00001d006306	2.34617	0.0143489	2:204114673	G/A
Zm00001d001790	-1.80943	0.0369519	2:1023342	G/T	Zm00001d007240	-2.66563	0.00182804	2:225523253	G/A						Zm00001d012460	1.01996	0.0042096	8:174881514	A/G	Zm00001d048957	2.02491	0.0265161	4:10672233	G/C	Zm00001d034620	4.96496	0.014473	1:298050142	T/A
Zm00001d002740	-5.58943	0.0380592	2:21190644	C/N	Zm00001d004950	-6.34351	0.0018332	2:150218944	G/N						Zm00001d022418	2.51869	0.00421186	7:177229057	G/T	Zm00001d047418	2.3434	0.0266512	9:129484501	G/T	Zm00001d011284	3.99468	0.0144734	8:145784133	A/N
Zm00001d011604	-5.58943	0.0380592	8:155677417	A/N	Zm00001d027764	6.01293	0.00184461	1:13059741	C/T						Zm00001d018197	-3.4918	0.00425354	5:216316396	C/T	Zm00001d015406	-2.14635	0.0267957	5:88519248	A/G	Zm00001d017176	5.84376	0.0144882	5:188033624	C/N
Zm00001d028984	2.14536	0.0380592	1:53533639	A/G	Zm00001d012955	-2.64171	0.00184972	5:2346161	T/C						Zm00001d053359	-2.16746	0.00430935	4:227597748	A/C	Zm00001d030910	-1.06509	0.0267957	1:166757604	A/C	Zm00001d031993	4.04265	0.0145187	1:208982884	G/A
Zm00001d045457	-5.58943	0.0380592	9:23010828	A/N	Zm00001d034788	1.09107	0.00187484	1:302329101	T/C						Zm00001d033062	-2.64935	0.00435279	1:249131203	G/C	Zm00001d006267	-5.57752	0.0268556	2:203284154	G/N	Zm00001d025239	-1.16582	0.0145445	10:110580101	T/C
Zm00001d028947	4.11513	0.0385675	1:52517093	T/C	Zm00001d011716	-1.1654	0.00189275	8:159801042	T/C						Zm00001d032073	-1.17109	0.00445819	1:211497234	G/A	Zm00001d049582	-2.0883	0.0268708	4:36132403	C/A	Zm00001d022264	-1.8691	0.0145631	7:173953725	C/T
Zm00001d025210	-5.63158	0.0387397	10:109230761	A/N	Zm00001d002428	-1.13382	0.00191394	2:12420664	T/C						Zm00001d012409	-6.25495	0.00446347	8:173992817	T/N	Zm00001d036875	5.5706	0.0269399	6:105403737	G/T	Zm00001d044496	-1.3306	0.0146505	3:229674640	G/C
Zm00001d011764	-1.36559	0.0388111	8:161072148	T/C	Zm00001d039620	1.35547	0.00193168	3:9229260	C/T						Zm00001d033858	1.28572	0.00446347	1:276054362	C/T	Zm00001d038529	-1.07535	0.0269571	6:159353535	T/A	Zm00001d002046	-1.39977	0.0147172	2:4937633	A/G
[truncated: 994 more rows]
