# Supplementary material for: Global transcriptional profiling between inbred parents and hybrids provides comprehensive insights into ear-length heterosis of maize (Zea mays)
Source: BMC Plant Biol. 2021 Feb 26;21:118. doi: 10.1186/s12870-021-02890-1 (PMC7908659; doi:10.1186/s12870-021-02890-1)
Supplement: Supplementary file 9 — Additional file 9: Table S5. The GO enrichment analysis of the major genes responsible for the ear length variation between T121 and T126 lines [file 12870_2021_2890_MOESM9_ESM.xls]

## Sheet: Sheet1
Table S5 The GO enrichment analysis of the major genes responsible for the ear length variation between T121 and T126 lines
GO ID	GO Term	Ontology	GeneRatio	BgRatio	Pvalue	FDR	Genes
GO:0048580	regulation of post-embryonic development	BP	17	248	3.68e-05	0.048181	Zm00001d002839;Zm00001d009374;Zm00001d012503;Zm00001d013702;Zm00001d013733;Zm00001d015557;Zm00001d017176;Zm00001d022397;Zm00001d027359;Zm00001d028265;Zm00001d044540;Zm00001d044581;Zm00001d048046;Zm00001d048502;Zm00001d049958;Zm00001d052138;Zm00001d052933
GO:0010029	regulation of seed germination	BP	4	12	9.83e-05	0.048181	Zm00001d015557;Zm00001d028265;Zm00001d048046;Zm00001d052933
GO:0051239	regulation of multicellular organismal process	BP	20	352	0.000110279	0.048181	Zm00001d002839;Zm00001d006118;Zm00001d009374;Zm00001d012503;Zm00001d013702;Zm00001d013733;Zm00001d015557;Zm00001d017176;Zm00001d022397;Zm00001d024530;Zm00001d027359;Zm00001d028265;Zm00001d044540;Zm00001d044581;Zm00001d048046;Zm00001d048301;Zm00001d048502;Zm00001d049958;Zm00001d052138;Zm00001d052933
GO:0048831	regulation of shoot system development	BP	15	222	0.000122596	0.048181	Zm00001d002839;Zm00001d009374;Zm00001d012503;Zm00001d013702;Zm00001d013733;Zm00001d017176;Zm00001d022397;Zm00001d027359;Zm00001d028265;Zm00001d044540;Zm00001d044581;Zm00001d048046;Zm00001d048502;Zm00001d049958;Zm00001d052933
GO:2000026	regulation of multicellular organismal development	BP	19	334	0.000160289	0.048181	Zm00001d002839;Zm00001d006118;Zm00001d009374;Zm00001d012503;Zm00001d013702;Zm00001d013733;Zm00001d015557;Zm00001d017176;Zm00001d022397;Zm00001d024530;Zm00001d027359;Zm00001d028265;Zm00001d044540;Zm00001d044581;Zm00001d048046;Zm00001d048502;Zm00001d049958;Zm00001d052138;Zm00001d052933
GO:1900140	regulation of seedling development	BP	4	14	0.000191945	0.048181	Zm00001d015557;Zm00001d028265;Zm00001d048046;Zm00001d052933
GO:0008104	protein localization	BP	43	1105	0.000202166	0.048181	Zm00001d002259;Zm00001d002839;Zm00001d003502;Zm00001d003613;Zm00001d003620;Zm00001d004051;Zm00001d004136;Zm00001d005762;Zm00001d006386;Zm00001d008997;Zm00001d009005;Zm00001d009596;Zm00001d010522;Zm00001d012348;Zm00001d014256;Zm00001d015485;Zm00001d017577;Zm00001d018098;Zm00001d019093;Zm00001d019276;Zm00001d021453;Zm00001d022058;Zm00001d023308;Zm00001d023896;Zm00001d025318;Zm00001d026495;Zm00001d0…
GO:0070727	cellular macromolecule localization	BP	37	907	0.000230531	0.048181	Zm00001d001973;Zm00001d002259;Zm00001d002839;Zm00001d003502;Zm00001d003613;Zm00001d003620;Zm00001d004051;Zm00001d004136;Zm00001d005762;Zm00001d006386;Zm00001d008997;Zm00001d009005;Zm00001d009596;Zm00001d010522;Zm00001d012348;Zm00001d014256;Zm00001d015485;Zm00001d018098;Zm00001d019276;Zm00001d022058;Zm00001d023308;Zm00001d023896;Zm00001d025318;Zm00001d026495;Zm00001d026692;Zm00001d027752;Zm00001d0…
GO:0033365	protein localization to organelle	BP	25	534	0.000339153	0.0529548	Zm00001d002259;Zm00001d002839;Zm00001d003502;Zm00001d003613;Zm00001d003620;Zm00001d004051;Zm00001d004136;Zm00001d006386;Zm00001d009005;Zm00001d009596;Zm00001d010522;Zm00001d014256;Zm00001d015485;Zm00001d018098;Zm00001d022058;Zm00001d023308;Zm00001d023896;Zm00001d025318;Zm00001d026495;Zm00001d026692;Zm00001d032106;Zm00001d032441;Zm00001d040139;Zm00001d049958;Zm00001d052933
GO:0050793	regulation of developmental process	BP	20	384	0.000346691	0.0529548	Zm00001d002839;Zm00001d006118;Zm00001d009374;Zm00001d012503;Zm00001d013702;Zm00001d013733;Zm00001d015557;Zm00001d017176;Zm00001d022397;Zm00001d024530;Zm00001d027359;Zm00001d028265;Zm00001d044540;Zm00001d044581;Zm00001d048046;Zm00001d048301;Zm00001d048502;Zm00001d049958;Zm00001d052138;Zm00001d052933
GO:0034613	cellular protein localization	BP	36	895	0.000364446	0.0529548	Zm00001d002259;Zm00001d002839;Zm00001d003502;Zm00001d003613;Zm00001d003620;Zm00001d004051;Zm00001d004136;Zm00001d005762;Zm00001d006386;Zm00001d008997;Zm00001d009005;Zm00001d009596;Zm00001d010522;Zm00001d012348;Zm00001d014256;Zm00001d015485;Zm00001d018098;Zm00001d019276;Zm00001d022058;Zm00001d023308;Zm00001d023896;Zm00001d025318;Zm00001d026495;Zm00001d026692;Zm00001d027752;Zm00001d032106;Zm00001d0…
GO:0033036	macromolecule localization	BP	47	1280	0.000380058	0.0529548	Zm00001d001973;Zm00001d002259;Zm00001d002839;Zm00001d003502;Zm00001d003613;Zm00001d003620;Zm00001d004051;Zm00001d004136;Zm00001d005762;Zm00001d006386;Zm00001d008997;Zm00001d009005;Zm00001d009596;Zm00001d010522;Zm00001d012348;Zm00001d014256;Zm00001d015485;Zm00001d017577;Zm00001d018098;Zm00001d019093;Zm00001d019276;Zm00001d021305;Zm00001d021453;Zm00001d022058;Zm00001d023308;Zm00001d023896;Zm00001d0…
GO:0072594	establishment of protein localization to organelle	BP	23	488	0.000529036	0.0680422	Zm00001d002259;Zm00001d002839;Zm00001d003502;Zm00001d003613;Zm00001d003620;Zm00001d004136;Zm00001d006386;Zm00001d009005;Zm00001d009596;Zm00001d010522;Zm00001d014256;Zm00001d018098;Zm00001d022058;Zm00001d023308;Zm00001d023896;Zm00001d025318;Zm00001d026495;Zm00001d026692;Zm00001d032106;Zm00001d032441;Zm00001d040139;Zm00001d049958;Zm00001d052933
GO:0006605	protein targeting	BP	25	558	0.000643719	0.0768785	Zm00001d002259;Zm00001d002839;Zm00001d003502;Zm00001d003613;Zm00001d003620;Zm00001d004136;Zm00001d005762;Zm00001d006386;Zm00001d009005;Zm00001d009596;Zm00001d010522;Zm00001d014256;Zm00001d018098;Zm00001d022058;Zm00001d023308;Zm00001d023896;Zm00001d025318;Zm00001d026495;Zm00001d026692;Zm00001d032106;Zm00001d032441;Zm00001d040139;Zm00001d049958;Zm00001d052933;Zm00001d053144
GO:0009909	regulation of flower development	BP	13	211	0.000817345	0.0911067	Zm00001d002839;Zm00001d009374;Zm00001d012503;Zm00001d013702;Zm00001d013733;Zm00001d017176;Zm00001d022397;Zm00001d027359;Zm00001d044540;Zm00001d044581;Zm00001d048502;Zm00001d049958;Zm00001d052933
GO:0016571	histone methylation	BP	13	214	0.000930849	0.0972737	Zm00001d009374;Zm00001d012503;Zm00001d013733;Zm00001d019907;Zm00001d022397;Zm00001d027359;Zm00001d042272;Zm00001d043649;Zm00001d044540;Zm00001d044581;Zm00001d048502;Zm00001d049958;Zm00001d052933
GO:0015031	protein transport	BP	38	1023	0.0011232	0.110471	Zm00001d002259;Zm00001d002839;Zm00001d003502;Zm00001d003613;Zm00001d003620;Zm00001d004051;Zm00001d004136;Zm00001d005762;Zm00001d006386;Zm00001d008997;Zm00001d009005;Zm00001d009596;Zm00001d010522;Zm00001d012348;Zm00001d014256;Zm00001d017577;Zm00001d018098;Zm00001d019093;Zm00001d019276;Zm00001d021453;Zm00001d022058;Zm00001d023308;Zm00001d023896;Zm00001d025318;Zm00001d026495;Zm00001d026692;Zm00001d0…
GO:0016482	cytoplasmic transport	BP	28	686	0.00130192	0.120934	Zm00001d002259;Zm00001d002839;Zm00001d003502;Zm00001d003613;Zm00001d003620;Zm00001d004136;Zm00001d006386;Zm00001d009005;Zm00001d009596;Zm00001d010522;Zm00001d012348;Zm00001d014256;Zm00001d016406;Zm00001d018098;Zm00001d022058;Zm00001d022541;Zm00001d023308;Zm00001d023896;Zm00001d025318;Zm00001d025398;Zm00001d026495;Zm00001d026692;Zm00001d032106;Zm00001d032441;Zm00001d033303;Zm00001d040139;Zm00001d0…
GO:0045184	establishment of protein localization	BP	38	1036	0.00140752	0.123861	Zm00001d002259;Zm00001d002839;Zm00001d003502;Zm00001d003613;Zm00001d003620;Zm00001d004051;Zm00001d004136;Zm00001d005762;Zm00001d006386;Zm00001d008997;Zm00001d009005;Zm00001d009596;Zm00001d010522;Zm00001d012348;Zm00001d014256;Zm00001d017577;Zm00001d018098;Zm00001d019093;Zm00001d019276;Zm00001d021453;Zm00001d022058;Zm00001d023308;Zm00001d023896;Zm00001d025318;Zm00001d026495;Zm00001d026692;Zm00001d0…
GO:0006325	chromatin organization	BP	23	531	0.00162535	0.135879	Zm00001d005789;Zm00001d009374;Zm00001d009729;Zm00001d012503;Zm00001d013066;Zm00001d013702;Zm00001d013733;Zm00001d019907;Zm00001d021477;Zm00001d021863;Zm00001d022110;Zm00001d022397;Zm00001d025359;Zm00001d027359;Zm00001d042272;Zm00001d042930;Zm00001d043649;Zm00001d044540;Zm00001d044581;Zm00001d048502;Zm00001d049958;Zm00001d052933;Zm00001d053265
GO:0016570	histone modification	BP	16	320	0.00199795	0.14445	Zm00001d009374;Zm00001d009729;Zm00001d012503;Zm00001d013702;Zm00001d013733;Zm00001d019907;Zm00001d022397;Zm00001d025359;Zm00001d027359;Zm00001d042272;Zm00001d043649;Zm00001d044540;Zm00001d044581;Zm00001d048502;Zm00001d049958;Zm00001d052933
GO:0051641	cellular localization	BP	47	1391	0.00214419	0.14445	Zm00001d001973;Zm00001d002259;Zm00001d002839;Zm00001d003502;Zm00001d003613;Zm00001d003620;Zm00001d004051;Zm00001d004136;Zm00001d005762;Zm00001d006386;Zm00001d008997;Zm00001d009005;Zm00001d009596;Zm00001d010470;Zm00001d010522;Zm00001d012348;Zm00001d014256;Zm00001d015485;Zm00001d015890;Zm00001d016406;Zm00001d016727;Zm00001d018098;Zm00001d019276;Zm00001d022058;Zm00001d022541;Zm00001d023308;Zm00001d0…
GO:1902582	single-organism intracellular transport	BP	33	884	0.00217174	0.14445	Zm00001d002259;Zm00001d002839;Zm00001d003502;Zm00001d003613;Zm00001d003620;Zm00001d004136;Zm00001d005762;Zm00001d006386;Zm00001d009005;Zm00001d009596;Zm00001d010470;Zm00001d010522;Zm00001d012348;Zm00001d014256;Zm00001d018098;Zm00001d022058;Zm00001d022541;Zm00001d023308;Zm00001d023896;Zm00001d025318;Zm00001d025398;Zm00001d026495;Zm00001d026692;Zm00001d032106;Zm00001d032441;Zm00001d033303;Zm00001d0…
GO:2000241	regulation of reproductive process	BP	13	236	0.00223589	0.14445	Zm00001d002839;Zm00001d009374;Zm00001d012503;Zm00001d013702;Zm00001d013733;Zm00001d017176;Zm00001d022397;Zm00001d027359;Zm00001d044540;Zm00001d044581;Zm00001d048502;Zm00001d049958;Zm00001d052933
GO:0006886	intracellular protein transport	BP	31	818	0.00233706	0.14445	Zm00001d002259;Zm00001d002839;Zm00001d003502;Zm00001d003613;Zm00001d003620;Zm00001d004136;Zm00001d005762;Zm00001d006386;Zm00001d008997;Zm00001d009005;Zm00001d009596;Zm00001d010522;Zm00001d012348;Zm00001d014256;Zm00001d018098;Zm00001d019276;Zm00001d022058;Zm00001d023308;Zm00001d023896;Zm00001d025318;Zm00001d026495;Zm00001d026692;Zm00001d027752;Zm00001d032106;Zm00001d032441;Zm00001d033368;Zm00001d0…
GO:0006270	DNA replication initiation	BP	6	62	0.00234634	0.14445	Zm00001d001799;Zm00001d009374;Zm00001d013733;Zm00001d042713;Zm00001d044540;Zm00001d044581
GO:0009845	seed germination	BP	7	84	0.00247136	0.14445	Zm00001d015557;Zm00001d027359;Zm00001d028265;Zm00001d048046;Zm00001d048502;Zm00001d049958;Zm00001d052933
GO:0043550	regulation of lipid kinase activity	BP	3	13	0.00254438	0.14445	Zm00001d014256;Zm00001d033051;Zm00001d040139
GO:1902580	single-organism cellular localization	BP	24	585	0.00264015	0.14445	Zm00001d002259;Zm00001d002839;Zm00001d003502;Zm00001d003613;Zm00001d003620;Zm00001d004136;Zm00001d005762;Zm00001d006386;Zm00001d009005;Zm00001d009596;Zm00001d010522;Zm00001d014256;Zm00001d018098;Zm00001d022058;Zm00001d023308;Zm00001d023896;Zm00001d025318;Zm00001d026495;Zm00001d026692;Zm00001d032106;Zm00001d032441;Zm00001d040139;Zm00001d049958;Zm00001d052933
GO:0046907	intracellular transport	BP	39	1112	0.00269857	0.14445	Zm00001d002259;Zm00001d002839;Zm00001d003502;Zm00001d003613;Zm00001d003620;Zm00001d004136;Zm00001d005762;Zm00001d006386;Zm00001d008997;Zm00001d009005;Zm00001d009596;Zm00001d010470;Zm00001d010522;Zm00001d012348;Zm00001d014256;Zm00001d016406;Zm00001d018098;Zm00001d019276;Zm00001d022058;Zm00001d022541;Zm00001d023308;Zm00001d023896;Zm00001d025318;Zm00001d025398;Zm00001d026495;Zm00001d026692;Zm00001d0…
GO:0031060	regulation of histone methylation	BP	2	4	0.00279667	0.14445	Zm00001d022397;Zm00001d049958
GO:0006626	protein targeting to mitochondrion	BP	8	110	0.00293739	0.14445	Zm00001d004136;Zm00001d010522;Zm00001d018098;Zm00001d022058;Zm00001d023308;Zm00001d023896;Zm00001d032441;Zm00001d052933
GO:0070585	protein localization to mitochondrion	BP	8	110	0.00293739	0.14445	Zm00001d004136;Zm00001d010522;Zm00001d018098;Zm00001d022058;Zm00001d023308;Zm00001d023896;Zm00001d032441;Zm00001d052933
GO:0072655	establishment of protein localization to mitochondrion	BP	8	110	0.00293739	0.14445	Zm00001d004136;Zm00001d010522;Zm00001d018098;Zm00001d022058;Zm00001d023308;Zm00001d023896;Zm00001d032441;Zm00001d052933
GO:0090351	seedling development	BP	7	88	0.00321527	0.153598	Zm00001d015557;Zm00001d027359;Zm00001d028265;Zm00001d048046;Zm00001d048502;Zm00001d049958;Zm00001d052933
GO:0034968	histone lysine methylation	BP	10	164	0.00341413	0.158567	Zm00001d009374;Zm00001d012503;Zm00001d013733;Zm00001d019907;Zm00001d022397;Zm00001d042272;Zm00001d043649;Zm00001d044540;Zm00001d044581;Zm00001d049958
GO:0009908	flower development	BP	18	403	0.00365736	0.165273	Zm00001d002839;Zm00001d009374;Zm00001d012503;Zm00001d013702;Zm00001d013733;Zm00001d013892;Zm00001d015485;Zm00001d017176;Zm00001d021863;Zm00001d022397;Zm00001d027359;Zm00001d042394;Zm00001d044540;Zm00001d044581;Zm00001d048301;Zm00001d048502;Zm00001d049958;Zm00001d052933
GO:0006479	protein methylation	BP	13	254	0.00419013	0.179638	Zm00001d009374;Zm00001d012503;Zm00001d013733;Zm00001d019907;Zm00001d022397;Zm00001d027359;Zm00001d042272;Zm00001d043649;Zm00001d044540;Zm00001d044581;Zm00001d048502;Zm00001d049958;Zm00001d052933
GO:0008213	protein alkylation	BP	13	254	0.00419013	0.179638	Zm00001d009374;Zm00001d012503;Zm00001d013733;Zm00001d019907;Zm00001d022397;Zm00001d027359;Zm00001d042272;Zm00001d043649;Zm00001d044540;Zm00001d044581;Zm00001d048502;Zm00001d049958;Zm00001d052933
GO:0016569	covalent chromatin modification	BP	16	348	0.00453738	0.187325	Zm00001d009374;Zm00001d009729;Zm00001d012503;Zm00001d013702;Zm00001d013733;Zm00001d019907;Zm00001d022397;Zm00001d025359;Zm00001d027359;Zm00001d042272;Zm00001d043649;Zm00001d044540;Zm00001d044581;Zm00001d048502;Zm00001d049958;Zm00001d052933
GO:0010387	COP9 signalosome assembly	BP	2	5	0.0045935	0.187325	Zm00001d027359;Zm00001d048502
GO:0000463	maturation of LSU-rRNA from tricistronic rRNA transcript (SSU-rRNA, 5.8S rRNA, LSU-rRNA)	BP	3	16	0.00474455	0.1876	Zm00001d022058;Zm00001d031703;Zm00001d052719
GO:0090567	reproductive shoot system development	BP	18	414	0.00482463	0.1876	Zm00001d002839;Zm00001d009374;Zm00001d012503;Zm00001d013702;Zm00001d013733;Zm00001d013892;Zm00001d015485;Zm00001d017176;Zm00001d021863;Zm00001d022397;Zm00001d027359;Zm00001d042394;Zm00001d044540;Zm00001d044581;Zm00001d048301;Zm00001d048502;Zm00001d049958;Zm00001d052933
GO:0006839	mitochondrial transport	BP	8	122	0.00550775	0.209295	Zm00001d004136;Zm00001d010522;Zm00001d018098;Zm00001d022058;Zm00001d023308;Zm00001d023896;Zm00001d032441;Zm00001d052933
GO:0006333	chromatin assembly or disassembly	BP	7	99	0.00614724	0.228404	Zm00001d005789;Zm00001d013066;Zm00001d013702;Zm00001d021477;Zm00001d021863;Zm00001d042930;Zm00001d053265
GO:0000470	maturation of LSU-rRNA	BP	3	18	0.00669264	0.243263	Zm00001d022058;Zm00001d031703;Zm00001d052719
GO:0048367	shoot system development	BP	23	601	0.00731521	0.251435	Zm00001d002839;Zm00001d009374;Zm00001d009596;Zm00001d012503;Zm00001d013702;Zm00001d013733;Zm00001d013892;Zm00001d015485;Zm00001d017176;Zm00001d021863;Zm00001d022397;Zm00001d027359;Zm00001d028265;Zm00001d031671;Zm00001d042394;Zm00001d044540;Zm00001d044581;Zm00001d048046;Zm00001d048301;Zm00001d048502;Zm00001d049958;Zm00001d050173;Zm00001d052933
GO:0010038	response to metal ion	BP	6	78	0.00732087	0.251435	Zm00001d002708;Zm00001d006714;Zm00001d011286;Zm00001d018242;Zm00001d023756;Zm00001d042397
GO:0051649	establishment of localization in cell	BP	42	1297	0.00753921	0.251435	Zm00001d002259;Zm00001d002839;Zm00001d003502;Zm00001d003613;Zm00001d003620;Zm00001d004136;Zm00001d005762;Zm00001d006386;Zm00001d008997;Zm00001d009005;Zm00001d009596;Zm00001d010470;Zm00001d010522;Zm00001d012348;Zm00001d014256;Zm00001d015890;Zm00001d016406;Zm00001d016727;Zm00001d018098;Zm00001d019276;Zm00001d022058;Zm00001d022541;Zm00001d023308;Zm00001d023896;Zm00001d025318;Zm00001d025398;Zm00001d0…
GO:0010256	endomembrane system organization	BP	7	103	0.00759763	0.251435	Zm00001d001868;Zm00001d006714;Zm00001d011286;Zm00001d016727;Zm00001d040314;Zm00001d048389;Zm00001d049921
GO:0009787	regulation of abscisic acid-activated signaling pathway	BP	3	19	0.00781976	0.251435	Zm00001d006118;Zm00001d010470;Zm00001d047823
GO:0010417	glucuronoxylan biosynthetic process	BP	3	19	0.00781976	0.251435	Zm00001d009539;Zm00001d010408;Zm00001d044915
GO:0018022	peptidyl-lysine methylation	BP	10	186	0.00815982	0.257419	Zm00001d009374;Zm00001d012503;Zm00001d013733;Zm00001d019907;Zm00001d022397;Zm00001d042272;Zm00001d043649;Zm00001d044540;Zm00001d044581;Zm00001d049958
GO:0016051	carbohydrate biosynthetic process	BP	24	643	0.00834744	0.25749	Zm00001d004236;Zm00001d006386;Zm00001d006402;Zm00001d007735;Zm00001d009539;Zm00001d010408;Zm00001d014256;Zm00001d014292;Zm00001d019266;Zm00001d023652;Zm00001d025318;Zm00001d025723;Zm00001d028188;Zm00001d031671;Zm00001d033383;Zm00001d040139;Zm00001d041824;Zm00001d043492;Zm00001d044915;Zm00001d047634;Zm00001d048389;Zm00001d050480;Zm00001d050607;Zm00001d053028
GO:0016568	chromatin modification	BP	17	405	0.00847007	0.25749	Zm00001d009374;Zm00001d009729;Zm00001d012503;Zm00001d013702;Zm00001d013733;Zm00001d019907;Zm00001d022110;Zm00001d022397;Zm00001d025359;Zm00001d027359;Zm00001d042272;Zm00001d043649;Zm00001d044540;Zm00001d044581;Zm00001d048502;Zm00001d049958;Zm00001d052933
GO:0010026	trichome differentiation	BP	6	81	0.00875949	0.259842	Zm00001d013702;Zm00001d022397;Zm00001d027359;Zm00001d042394;Zm00001d048502;Zm00001d049958
GO:1901419	regulation of response to alcohol	BP	3	20	0.00905202	0.259842	Zm00001d006118;Zm00001d010470;Zm00001d047823
GO:0016579	protein deubiquitination	BP	7	107	0.00928654	0.259842	Zm00001d022397;Zm00001d025359;Zm00001d027359;Zm00001d043998;Zm00001d048502;Zm00001d049958;Zm00001d051337
GO:0006606	protein import into nucleus	BP	9	162	0.0096353	0.259842	Zm00001d002839;Zm00001d003620;Zm00001d014256;Zm00001d022058;Zm00001d025318;Zm00001d026495;Zm00001d032106;Zm00001d040139;Zm00001d049958
GO:0044744	protein targeting to nucleus	BP	9	162	0.0096353	0.259842	Zm00001d002839;Zm00001d003620;Zm00001d014256;Zm00001d022058;Zm00001d025318;Zm00001d026495;Zm00001d032106;Zm00001d040139;Zm00001d049958
GO:0051170	nuclear import	BP	9	162	0.0096353	0.259842	Zm00001d002839;Zm00001d003620;Zm00001d014256;Zm00001d022058;Zm00001d025318;Zm00001d026495;Zm00001d032106;Zm00001d040139;Zm00001d049958
GO:1902593	single-organism nuclear import	BP	9	162	0.0096353	0.259842	Zm00001d002839;Zm00001d003620;Zm00001d014256;Zm00001d022058;Zm00001d025318;Zm00001d026495;Zm00001d032106;Zm00001d040139;Zm00001d049958
GO:0017038	protein import	BP	13	283	0.0100363	0.266359	Zm00001d002839;Zm00001d003613;Zm00001d003620;Zm00001d010522;Zm00001d014256;Zm00001d022058;Zm00001d025318;Zm00001d026495;Zm00001d032106;Zm00001d032441;Zm00001d040139;Zm00001d049958;Zm00001d053144
GO:0034504	protein localization to nucleus	BP	9	164	0.0103903	0.270153	Zm00001d002839;Zm00001d003620;Zm00001d014256;Zm00001d022058;Zm00001d025318;Zm00001d026495;Zm00001d032106;Zm00001d040139;Zm00001d049958
GO:0071840	cellular component organization or biogenesis	BP	99	3628	0.0105024	0.270153	Zm00001d001868;Zm00001d001973;Zm00001d002104;Zm00001d002259;Zm00001d003502;Zm00001d003613;Zm00001d004136;Zm00001d004236;Zm00001d005762;Zm00001d005789;Zm00001d006118;Zm00001d006555;Zm00001d006714;Zm00001d007236;Zm00001d007496;Zm00001d009005;Zm00001d009374;Zm00001d009539;Zm00001d009596;Zm00001d009667;Zm00001d009729;Zm00001d010408;Zm00001d010522;Zm00001d011286;Zm00001d012348;Zm00001d012503;Zm00001d0…
GO:0042364	water-soluble vitamin biosynthetic process	BP	5	62	0.0115352	0.292225	Zm00001d012707;Zm00001d023652;Zm00001d033383;Zm00001d035823;Zm00001d050770
GO:0043414	macromolecule methylation	BP	17	421	0.0120989	0.299753	Zm00001d009374;Zm00001d012503;Zm00001d013733;Zm00001d019907;Zm00001d022058;Zm00001d022397;Zm00001d027359;Zm00001d027752;Zm00001d031703;Zm00001d042272;Zm00001d043649;Zm00001d044540;Zm00001d044581;Zm00001d048502;Zm00001d049958;Zm00001d052719;Zm00001d052933
GO:0051052	regulation of DNA metabolic process	BP	8	140	0.0121909	0.299753	Zm00001d001806;Zm00001d009374;Zm00001d013702;Zm00001d013733;Zm00001d044540;Zm00001d044581;Zm00001d047946;Zm00001d049958
GO:0016043	cellular component organization	BP	89	3235	0.0126279	0.305998	Zm00001d001868;Zm00001d002104;Zm00001d002259;Zm00001d003502;Zm00001d003613;Zm00001d004136;Zm00001d004236;Zm00001d005762;Zm00001d005789;Zm00001d006118;Zm00001d006555;Zm00001d006714;Zm00001d007496;Zm00001d009005;Zm00001d009374;Zm00001d009596;Zm00001d009667;Zm00001d009729;Zm00001d010522;Zm00001d011286;Zm00001d012348;Zm00001d012503;Zm00001d012549;Zm00001d013066;Zm00001d013166;Zm00001d013702;Zm00001d0…
GO:0006323	DNA packaging	BP	6	88	0.0128843	0.307751	Zm00001d005789;Zm00001d013066;Zm00001d013702;Zm00001d021477;Zm00001d042930;Zm00001d044581
GO:0006767	water-soluble vitamin metabolic process	BP	5	65	0.0139642	0.324279	Zm00001d012707;Zm00001d023652;Zm00001d033383;Zm00001d035823;Zm00001d050770
GO:0009110	vitamin biosynthetic process	BP	5	65	0.0139642	0.324279	Zm00001d012707;Zm00001d023652;Zm00001d033383;Zm00001d035823;Zm00001d050770
GO:0006996	organelle organization	BP	63	2182	0.0141833	0.324856	Zm00001d001868;Zm00001d002104;Zm00001d003613;Zm00001d004136;Zm00001d005789;Zm00001d006714;Zm00001d009374;Zm00001d009596;Zm00001d009729;Zm00001d010522;Zm00001d011286;Zm00001d012348;Zm00001d012503;Zm00001d012549;Zm00001d013066;Zm00001d013166;Zm00001d013702;Zm00001d013733;Zm00001d013910;Zm00001d014256;Zm00001d016727;Zm00001d018098;Zm00001d019907;Zm00001d021477;Zm00001d021767;Zm00001d021863;Zm00001d0…
GO:0006613	cotranslational protein targeting to membrane	BP	3	24	0.0150666	0.330359	Zm00001d002259;Zm00001d003502;Zm00001d026692
GO:0006614	SRP-dependent cotranslational protein targeting to membrane	BP	3	24	0.0150666	0.330359	Zm00001d002259;Zm00001d003502;Zm00001d026692
GO:0048825	cotyledon development	BP	4	44	0.0155245	0.330359	Zm00001d009596;Zm00001d027359;Zm00001d042394;Zm00001d048502
GO:0031056	regulation of histone modification	BP	2	9	0.015602	0.330359	Zm00001d022397;Zm00001d049958
GO:0031537	regulation of anthocyanin metabolic process	BP	2	9	0.015602	0.330359	Zm00001d028265;Zm00001d048046
GO:0006403	RNA localization	BP	6	92	0.0157708	0.330359	Zm00001d001973;Zm00001d002839;Zm00001d014256;Zm00001d025318;Zm00001d040139;Zm00001d049958
GO:0044267	cellular protein metabolic process	BP	135	5240	0.0176177	0.330359	Zm00001d000121;Zm00001d000407;Zm00001d002039;Zm00001d002104;Zm00001d002313;Zm00001d005212;Zm00001d005762;Zm00001d005777;Zm00001d006118;Zm00001d006220;Zm00001d006471;Zm00001d006555;Zm00001d006614;Zm00001d006714;Zm00001d006885;Zm00001d008283;Zm00001d008570;Zm00001d008846;Zm00001d008863;Zm00001d009049;Zm00001d009374;Zm00001d009495;Zm00001d009518;Zm00001d009719;Zm00001d009729;Zm00001d009866;Zm00001d0…
GO:0006406	mRNA export from nucleus	BP	5	69	0.0177066	0.330359	Zm00001d002839;Zm00001d014256;Zm00001d025318;Zm00001d040139;Zm00001d049958
GO:0071427	mRNA-containing ribonucleoprotein complex export from nucleus	BP	5	69	0.0177066	0.330359	Zm00001d002839;Zm00001d014256;Zm00001d025318;Zm00001d040139;Zm00001d049958
GO:0051235	maintenance of location	BP	6	95	0.0182093	0.330359	Zm00001d018242;Zm00001d021305;Zm00001d027359;Zm00001d036213;Zm00001d048502;Zm00001d049958
GO:0007005	mitochondrion organization	BP	9	181	0.0187172	0.330359	Zm00001d002104;Zm00001d004136;Zm00001d010522;Zm00001d018098;Zm00001d022058;Zm00001d023308;Zm00001d023896;Zm00001d032441;Zm00001d052933
GO:0000338	protein deneddylation	BP	5	70	0.0187361	0.330359	Zm00001d012503;Zm00001d022397;Zm00001d027359;Zm00001d048502;Zm00001d049958
GO:0010388	cullin deneddylation	BP	5	70	0.0187361	0.330359	Zm00001d012503;Zm00001d022397;Zm00001d027359;Zm00001d048502;Zm00001d049958
GO:0044283	small molecule biosynthetic process	BP	34	1066	0.0188585	0.330359	Zm00001d002629;Zm00001d002839;Zm00001d005777;Zm00001d007496;Zm00001d008570;Zm00001d010196;Zm00001d011117;Zm00001d012707;Zm00001d013831;Zm00001d014256;Zm00001d014292;Zm00001d015557;Zm00001d016220;Zm00001d018134;Zm00001d023376;Zm00001d023652;Zm00001d025318;Zm00001d026083;Zm00001d033305;Zm00001d033383;Zm00001d035672;Zm00001d035823;Zm00001d037921;Zm00001d040011;Zm00001d040139;Zm00001d040693;Zm00001d0…
GO:0051567	histone H3-K9 methylation	BP	6	96	0.0190764	0.330359	Zm00001d009374;Zm00001d013733;Zm00001d022397;Zm00001d044540;Zm00001d044581;Zm00001d049958
GO:0061647	histone H3-K9 modification	BP	6	96	0.0190764	0.330359	Zm00001d009374;Zm00001d013733;Zm00001d022397;Zm00001d044540;Zm00001d044581;Zm00001d049958
GO:0044281	small molecule metabolic process	BP	76	2750	0.0191763	0.330359	Zm00001d002104;Zm00001d002629;Zm00001d002839;Zm00001d005777;Zm00001d006714;Zm00001d007496;Zm00001d007800;Zm00001d008570;Zm00001d008846;Zm00001d008855;Zm00001d009374;Zm00001d009423;Zm00001d009596;Zm00001d010196;Zm00001d010376;Zm00001d011117;Zm00001d011286;Zm00001d012407;Zm00001d012503;Zm00001d012707;Zm00001d013733;Zm00001d013831;Zm00001d014256;Zm00001d014292;Zm00001d015557;Zm00001d016220;Zm00001d0…
GO:0006268	DNA unwinding involved in DNA replication	BP	2	10	0.0192222	0.330359	Zm00001d009374;Zm00001d044540
GO:1901617	organic hydroxy compound biosynthetic process	BP	12	278	0.0202946	0.330359	Zm00001d002629;Zm00001d007496;Zm00001d008570;Zm00001d011117;Zm00001d014292;Zm00001d015557;Zm00001d026083;Zm00001d035672;Zm00001d035823;Zm00001d040011;Zm00001d050607;Zm00001d050770
GO:0071229	cellular response to acid chemical	BP	11	246	0.0203903	0.330359	Zm00001d005762;Zm00001d006118;Zm00001d006885;Zm00001d008570;Zm00001d010470;Zm00001d011604;Zm00001d020262;Zm00001d026018;Zm00001d047635;Zm00001d047823;Zm00001d048389
GO:0072524	pyridine-containing compound metabolic process	BP	15	379	0.0208202	0.330359	Zm00001d006714;Zm00001d011286;Zm00001d012407;Zm00001d014256;Zm00001d023756;Zm00001d025318;Zm00001d033383;Zm00001d035823;Zm00001d040084;Zm00001d040139;Zm00001d041824;Zm00001d050173;Zm00001d050770;Zm00001d052482;Zm00001d053925
GO:1901615	organic hydroxy compound metabolic process	BP	16	414	0.0211449	0.330359	Zm00001d002629;Zm00001d007496;Zm00001d008570;Zm00001d011117;Zm00001d014292;Zm00001d015557;Zm00001d017417;Zm00001d018468;Zm00001d026083;Zm00001d035672;Zm00001d035823;Zm00001d040011;Zm00001d050607;Zm00001d050770;Zm00001d052517;Zm00001d053856
GO:0008283	cell proliferation	BP	7	126	0.0212007	0.330359	Zm00001d009374;Zm00001d009596;Zm00001d013702;Zm00001d013733;Zm00001d022397;Zm00001d044540;Zm00001d044581
GO:0048583	regulation of response to stimulus	BP	12	280	0.0213212	0.330359	Zm00001d002839;Zm00001d005762;Zm00001d006118;Zm00001d006607;Zm00001d008570;Zm00001d010470;Zm00001d018098;Zm00001d037604;Zm00001d047823;Zm00001d047946;Zm00001d052138;Zm00001d052758
GO:0055086	nucleobase-containing small molecule metabolic process	BP	27	813	0.0218884	0.330359	Zm00001d006714;Zm00001d009374;Zm00001d009423;Zm00001d010376;Zm00001d011286;Zm00001d012407;Zm00001d012503;Zm00001d014256;Zm00001d016489;Zm00001d023756;Zm00001d024444;Zm00001d025318;Zm00001d028527;Zm00001d029198;Zm00001d031825;Zm00001d032106;Zm00001d033383;Zm00001d040084;Zm00001d040139;Zm00001d041824;Zm00001d042746;Zm00001d044103;Zm00001d044540;Zm00001d050173;Zm00001d050187;Zm00001d052482;Zm00001d0…
GO:0006004	fucose metabolic process	BP	1	1	0.0219317	0.330359	Zm00001d048389
GO:0006067	ethanol metabolic process	BP	1	1	0.0219317	0.330359	Zm00001d018468
GO:0006069	ethanol oxidation	BP	1	1	0.0219317	0.330359	Zm00001d018468
GO:0010273	detoxification of copper ion	BP	1	1	0.0219317	0.330359	Zm00001d002708
GO:0019628	urate catabolic process	BP	1	1	0.0219317	0.330359	Zm00001d042746
GO:0032928	regulation of superoxide anion generation	BP	1	1	0.0219317	0.330359	Zm00001d040011
GO:0042351	'de novo' GDP-L-fucose biosynthetic process	BP	1	1	0.0219317	0.330359	Zm00001d046855
GO:0042353	fucose biosynthetic process	BP	1	1	0.0219317	0.330359	Zm00001d048389
GO:0042554	superoxide anion generation	BP	1	1	0.0219317	0.330359	Zm00001d040011
GO:0046415	urate metabolic process	BP	1	1	0.0219317	0.330359	Zm00001d042746
GO:0061687	detoxification of inorganic compound	BP	1	1	0.0219317	0.330359	Zm00001d002708
GO:0097501	stress response to metal ion	BP	1	1	0.0219317	0.330359	Zm00001d002708
GO:1990169	stress response to copper ion	BP	1	1	0.0219317	0.330359	Zm00001d002708
GO:0045047	protein targeting to ER	BP	3	28	0.022869	0.338381	Zm00001d002259;Zm00001d003502;Zm00001d026692
GO:0072599	establishment of protein localization to endoplasmic reticulum	BP	3	28	0.022869	0.338381	Zm00001d002259;Zm00001d003502;Zm00001d026692
GO:0010090	trichome morphogenesis	BP	5	74	0.0232452	0.34093	Zm00001d022397;Zm00001d027359;Zm00001d042394;Zm00001d048502;Zm00001d049958
GO:0045454	cell redox homeostasis	BP	9	189	0.023979	0.345076	Zm00001d004136;Zm00001d007599;Zm00001d007600;Zm00001d007800;Zm00001d009423;Zm00001d016017;Zm00001d016786;Zm00001d017417;Zm00001d031855
GO:0070646	protein modification by small protein removal	BP	9	189	0.023979	0.345076	Zm00001d012503;Zm00001d022397;Zm00001d025359;Zm00001d027359;Zm00001d034650;Zm00001d043998;Zm00001d048502;Zm00001d049958;Zm00001d051337
GO:0009987	cellular process	BP	366	15866	0.0246134	0.345076	Zm00001d000107;Zm00001d000121;Zm00001d000407;Zm00001d001799;Zm00001d001806;Zm00001d001868;Zm00001d001973;Zm00001d002039;Zm00001d002104;Zm00001d002105;Zm00001d002259;Zm00001d002313;Zm00001d002448;Zm00001d002538;Zm00001d002597;Zm00001d002690;Zm00001d002708;Zm00001d002839;Zm00001d003168;Zm00001d003408;Zm00001d003502;Zm00001d003613;Zm00001d003620;Zm00001d004051;Zm00001d004136;Zm00001d004236;Zm00001d0…
GO:0015931	nucleobase-containing compound transport	BP	7	130	0.0246532	0.345076	Zm00001d002839;Zm00001d014256;Zm00001d018098;Zm00001d023368;Zm00001d025318;Zm00001d040139;Zm00001d049958
GO:0046283	anthocyanin-containing compound metabolic process	BP	3	29	0.0251026	0.345076	Zm00001d028265;Zm00001d048046;Zm00001d052138
GO:0007030	Golgi organization	BP	5	76	0.025741	0.345076	Zm00001d006714;Zm00001d011286;Zm00001d016727;Zm00001d040314;Zm00001d049921
GO:0051028	mRNA transport	BP	5	76	0.025741	0.345076	Zm00001d002839;Zm00001d014256;Zm00001d025318;Zm00001d040139;Zm00001d049958
GO:0071166	ribonucleoprotein complex localization	BP	5	76	0.025741	0.345076	Zm00001d002839;Zm00001d014256;Zm00001d025318;Zm00001d040139;Zm00001d049958
GO:0071426	ribonucleoprotein complex export from nucleus	BP	5	76	0.025741	0.345076	Zm00001d002839;Zm00001d014256;Zm00001d025318;Zm00001d040139;Zm00001d049958
GO:0000280	nuclear division	BP	10	223	0.0258383	0.345076	Zm00001d009374;Zm00001d022397;Zm00001d024292;Zm00001d027359;Zm00001d028431;Zm00001d044540;Zm00001d044581;Zm00001d047946;Zm00001d048502;Zm00001d049958
GO:0009651	response to salt stress	BP	8	161	0.0259236	0.345076	Zm00001d000407;Zm00001d006714;Zm00001d011286;Zm00001d014256;Zm00001d025318;Zm00001d040084;Zm00001d040139;Zm00001d040314
GO:0006793	phosphorus metabolic process	BP	102	3888	0.0262979	0.345076	Zm00001d000107;Zm00001d000407;Zm00001d002039;Zm00001d002104;Zm00001d002313;Zm00001d005762;Zm00001d005777;Zm00001d006471;Zm00001d006614;Zm00001d006714;Zm00001d006885;Zm00001d008570;Zm00001d008863;Zm00001d009374;Zm00001d009596;Zm00001d009719;Zm00001d010234;Zm00001d010376;Zm00001d010439;Zm00001d010470;Zm00001d011286;Zm00001d011604;Zm00001d012407;Zm00001d012503;Zm00001d012567;Zm00001d012651;Zm00001d0…
GO:0006796	phosphate-containing compound metabolic process	BP	101	3846	0.0263954	0.345076	Zm00001d000407;Zm00001d002039;Zm00001d002104;Zm00001d002313;Zm00001d005762;Zm00001d005777;Zm00001d006471;Zm00001d006614;Zm00001d006714;Zm00001d006885;Zm00001d008570;Zm00001d008863;Zm00001d009374;Zm00001d009596;Zm00001d009719;Zm00001d010234;Zm00001d010376;Zm00001d010439;Zm00001d010470;Zm00001d011286;Zm00001d011604;Zm00001d012407;Zm00001d012503;Zm00001d012567;Zm00001d012651;Zm00001d012707;Zm00001d0…
GO:1901360	organic cyclic compound metabolic process	BP	154	6145	0.0271366	0.345076	Zm00001d000107;Zm00001d001799;Zm00001d001806;Zm00001d001973;Zm00001d002104;Zm00001d002629;Zm00001d002839;Zm00001d003168;Zm00001d003408;Zm00001d003613;Zm00001d004458;Zm00001d005162;Zm00001d005185;Zm00001d005212;Zm00001d005762;Zm00001d005777;Zm00001d006220;Zm00001d006714;Zm00001d007236;Zm00001d007496;Zm00001d007572;Zm00001d007600;Zm00001d008570;Zm00001d008846;Zm00001d009374;Zm00001d009423;Zm00001d0…
GO:0046939	nucleotide phosphorylation	BP	10	225	0.0272537	0.345076	Zm00001d006714;Zm00001d011286;Zm00001d012407;Zm00001d014256;Zm00001d023756;Zm00001d024444;Zm00001d025318;Zm00001d040084;Zm00001d040139;Zm00001d044103
GO:0044711	single-organism biosynthetic process	BP	72	2631	0.0273452	0.345076	Zm00001d000107;Zm00001d002104;Zm00001d002629;Zm00001d002839;Zm00001d004236;Zm00001d005777;Zm00001d006386;Zm00001d006402;Zm00001d007496;Zm00001d007735;Zm00001d008570;Zm00001d009374;Zm00001d009423;Zm00001d009539;Zm00001d009596;Zm00001d010196;Zm00001d010376;Zm00001d010408;Zm00001d011117;Zm00001d011286;Zm00001d012503;Zm00001d012707;Zm00001d013831;Zm00001d014256;Zm00001d014292;Zm00001d015557;Zm00001d0…
GO:0009968	negative regulation of signal transduction	BP	3	30	0.0274492	0.345076	Zm00001d006118;Zm00001d010470;Zm00001d037604
GO:0010648	negative regulation of cell communication	BP	3	30	0.0274492	0.345076	Zm00001d006118;Zm00001d010470;Zm00001d037604
GO:0023057	negative regulation of signaling	BP	3	30	0.0274492	0.345076	Zm00001d006118;Zm00001d010470;Zm00001d037604
GO:1901701	cellular response to oxygen-containing compound	BP	14	360	0.0284473	0.354954	Zm00001d005762;Zm00001d006118;Zm00001d006885;Zm00001d008570;Zm00001d010470;Zm00001d011604;Zm00001d020262;Zm00001d026018;Zm00001d027359;Zm00001d047635;Zm00001d047823;Zm00001d048389;Zm00001d048502;Zm00001d049958
GO:0006405	RNA export from nucleus	BP	5	79	0.0297954	0.367	Zm00001d002839;Zm00001d014256;Zm00001d025318;Zm00001d040139;Zm00001d049958
GO:0019693	ribose phosphate metabolic process	BP	21	613	0.0301645	0.367	Zm00001d006714;Zm00001d010376;Zm00001d011286;Zm00001d012407;Zm00001d012503;Zm00001d014256;Zm00001d016489;Zm00001d023756;Zm00001d024444;Zm00001d025318;Zm00001d028527;Zm00001d029198;Zm00001d031825;Zm00001d032106;Zm00001d033383;Zm00001d040084;Zm00001d040139;Zm00001d041824;Zm00001d050173;Zm00001d052482;Zm00001d053925
GO:0007166	cell surface receptor signaling pathway	BP	4	54	0.0305285	0.367	Zm00001d008863;Zm00001d012651;Zm00001d033742;Zm00001d054015
GO:0006528	asparagine metabolic process	BP	2	13	0.0319076	0.367	Zm00001d010196;Zm00001d023376
GO:0006529	asparagine biosynthetic process	BP	2	13	0.0319076	0.367	Zm00001d010196;Zm00001d023376
GO:0007000	nucleolus organization	BP	2	13	0.0319076	0.367	Zm00001d009374;Zm00001d044540
GO:0052546	cell wall pectin metabolic process	BP	2	13	0.0319076	0.367	Zm00001d007496;Zm00001d031671
GO:0044767	single-organism developmental process	BP	46	1587	0.0320188	0.367	Zm00001d001973;Zm00001d002629;Zm00001d002839;Zm00001d006118;Zm00001d009005;Zm00001d009374;Zm00001d009596;Zm00001d010470;Zm00001d011117;Zm00001d012348;Zm00001d012503;Zm00001d012549;Zm00001d013702;Zm00001d013733;Zm00001d013892;Zm00001d015485;Zm00001d015557;Zm00001d016197;Zm00001d016220;Zm00001d017176;Zm00001d021863;Zm00001d022397;Zm00001d024530;Zm00001d026083;Zm00001d027359;Zm00001d028265;Zm00001d0…
GO:0031497	chromatin assembly	BP	5	81	0.0327095	0.367	Zm00001d005789;Zm00001d013066;Zm00001d013702;Zm00001d021477;Zm00001d042930
GO:0051179	localization	BP	99	3796	0.0328951	0.367	Zm00001d001973;Zm00001d002105;Zm00001d002259;Zm00001d002448;Zm00001d002690;Zm00001d002708;Zm00001d002839;Zm00001d003502;Zm00001d003613;Zm00001d003620;Zm00001d004051;Zm00001d004136;Zm00001d004361;Zm00001d005762;Zm00001d006386;Zm00001d006714;Zm00001d008911;Zm00001d008997;Zm00001d009005;Zm00001d009448;Zm00001d009596;Zm00001d010470;Zm00001d010522;Zm00001d011286;Zm00001d012348;Zm00001d012717;Zm00001d0…
GO:0032502	developmental process	BP	47	1632	0.0334397	0.367	Zm00001d001973;Zm00001d002629;Zm00001d002839;Zm00001d006118;Zm00001d009005;Zm00001d009374;Zm00001d009596;Zm00001d010470;Zm00001d011117;Zm00001d012348;Zm00001d012503;Zm00001d012549;Zm00001d013702;Zm00001d013733;Zm00001d013892;Zm00001d015485;Zm00001d015557;Zm00001d016197;Zm00001d016220;Zm00001d017176;Zm00001d021863;Zm00001d022397;Zm00001d024530;Zm00001d026083;Zm00001d027359;Zm00001d028265;Zm00001d0…
GO:0003006	developmental process involved in reproduction	BP	25	770	0.0336977	0.367	Zm00001d002839;Zm00001d009374;Zm00001d009596;Zm00001d012503;Zm00001d012549;Zm00001d013702;Zm00001d013733;Zm00001d013892;Zm00001d015485;Zm00001d016197;Zm00001d017176;Zm00001d021863;Zm00001d022397;Zm00001d027359;Zm00001d032543;Zm00001d034650;Zm00001d042394;Zm00001d044540;Zm00001d044581;Zm00001d048301;Zm00001d048502;Zm00001d049958;Zm00001d052138;Zm00001d052541;Zm00001d052933
GO:0000902	cell morphogenesis	BP	9	201	0.0337288	0.367	Zm00001d006118;Zm00001d009005;Zm00001d022397;Zm00001d027359;Zm00001d042394;Zm00001d048389;Zm00001d048502;Zm00001d049958;Zm00001d053674
GO:0009738	abscisic acid-activated signaling pathway	BP	7	139	0.0337865	0.367	Zm00001d006118;Zm00001d006885;Zm00001d010470;Zm00001d011604;Zm00001d020262;Zm00001d026018;Zm00001d047823
GO:0034641	cellular nitrogen compound metabolic process	BP	167	6762	0.0339892	0.367	Zm00001d000121;Zm00001d001799;Zm00001d001806;Zm00001d001973;Zm00001d002104;Zm00001d002839;Zm00001d003168;Zm00001d003408;Zm00001d003613;Zm00001d004458;Zm00001d005162;Zm00001d005185;Zm00001d005212;Zm00001d005762;Zm00001d006220;Zm00001d006555;Zm00001d006714;Zm00001d007236;Zm00001d007572;Zm00001d007600;Zm00001d008846;Zm00001d009374;Zm00001d009423;Zm00001d009495;Zm00001d009518;Zm00001d009596;Zm00001d0…
GO:0048608	reproductive structure development	BP	22	659	0.0344094	0.367	Zm00001d002839;Zm00001d009374;Zm00001d009596;Zm00001d012503;Zm00001d013702;Zm00001d013733;Zm00001d013892;Zm00001d015485;Zm00001d017176;Zm00001d021863;Zm00001d022397;Zm00001d027359;Zm00001d034650;Zm00001d042394;Zm00001d044540;Zm00001d044581;Zm00001d048301;Zm00001d048502;Zm00001d049958;Zm00001d052138;Zm00001d052541;Zm00001d052933
GO:0061458	reproductive system development	BP	22	659	0.0344094	0.367	Zm00001d002839;Zm00001d009374;Zm00001d009596;Zm00001d012503;Zm00001d013702;Zm00001d013733;Zm00001d013892;Zm00001d015485;Zm00001d017176;Zm00001d021863;Zm00001d022397;Zm00001d027359;Zm00001d034650;Zm00001d042394;Zm00001d044540;Zm00001d044581;Zm00001d048301;Zm00001d048502;Zm00001d049958;Zm00001d052138;Zm00001d052541;Zm00001d052933
GO:0006165	nucleoside diphosphate phosphorylation	BP	9	202	0.0346486	0.367	Zm00001d006714;Zm00001d011286;Zm00001d012407;Zm00001d014256;Zm00001d023756;Zm00001d024444;Zm00001d025318;Zm00001d040084;Zm00001d040139
GO:0071215	cellular response to abscisic acid stimulus	BP	7	140	0.0349231	0.367	Zm00001d006118;Zm00001d006885;Zm00001d010470;Zm00001d011604;Zm00001d020262;Zm00001d026018;Zm00001d047823
GO:1990267	response to transition metal nanoparticle	BP	3	33	0.0351635	0.367	Zm00001d002708;Zm00001d018242;Zm00001d042397
GO:0043412	macromolecule modification	BP	104	4023	0.0356046	0.367	Zm00001d000407;Zm00001d002039;Zm00001d002313;Zm00001d004458;Zm00001d005762;Zm00001d005777;Zm00001d006118;Zm00001d006471;Zm00001d006614;Zm00001d006885;Zm00001d007572;Zm00001d008570;Zm00001d008863;Zm00001d009374;Zm00001d009719;Zm00001d009729;Zm00001d010234;Zm00001d010439;Zm00001d010470;Zm00001d011604;Zm00001d012348;Zm00001d012503;Zm00001d012651;Zm00001d012717;Zm00001d013702;Zm00001d013733;Zm00001d0…
GO:0006139	nucleobase-containing compound metabolic process	BP	140	5585	0.0359965	0.367	Zm00001d001799;Zm00001d001806;Zm00001d001973;Zm00001d002104;Zm00001d002839;Zm00001d003168;Zm00001d003408;Zm00001d003613;Zm00001d004458;Zm00001d005162;Zm00001d005185;Zm00001d005212;Zm00001d005762;Zm00001d006220;Zm00001d006714;Zm00001d007236;Zm00001d007572;Zm00001d007600;Zm00001d008846;Zm00001d009374;Zm00001d009423;Zm00001d009495;Zm00001d009596;Zm00001d009729;Zm00001d010196;Zm00001d010227;Zm00001d0…
GO:0007006	mitochondrial membrane organization	BP	2	14	0.0366946	0.367	Zm00001d010522;Zm00001d032441
GO:0009966	regulation of signal transduction	BP	6	112	0.0369474	0.367	Zm00001d006118;Zm00001d006607;Zm00001d010470;Zm00001d037604;Zm00001d047823;Zm00001d052758
GO:0009117	nucleotide metabolic process	BP	24	740	0.0373176	0.367	Zm00001d006714;Zm00001d009374;Zm00001d010376;Zm00001d011286;Zm00001d012407;Zm00001d012503;Zm00001d014256;Zm00001d016489;Zm00001d023756;Zm00001d024444;Zm00001d025318;Zm00001d028527;Zm00001d029198;Zm00001d031825;Zm00001d032106;Zm00001d033383;Zm00001d040084;Zm00001d040139;Zm00001d041824;Zm00001d044103;Zm00001d044540;Zm00001d050173;Zm00001d052482;Zm00001d053925
GO:0044763	single-organism cellular process	BP	209	8658	0.0375109	0.367	Zm00001d000107;Zm00001d000407;Zm00001d001806;Zm00001d002104;Zm00001d002105;Zm00001d002259;Zm00001d002448;Zm00001d002538;Zm00001d002597;Zm00001d002690;Zm00001d002708;Zm00001d002839;Zm00001d003502;Zm00001d003613;Zm00001d003620;Zm00001d004051;Zm00001d004136;Zm00001d004361;Zm00001d005762;Zm00001d005777;Zm00001d006118;Zm00001d006386;Zm00001d006471;Zm00001d006607;Zm00001d006714;Zm00001d006885;Zm00001d0…
GO:1901566	organonitrogen compound biosynthetic process	BP	59	2136	0.0377928	0.367	Zm00001d000121;Zm00001d002104;Zm00001d002839;Zm00001d005212;Zm00001d005777;Zm00001d006220;Zm00001d006555;Zm00001d008846;Zm00001d009423;Zm00001d009495;Zm00001d009518;Zm00001d010196;Zm00001d010376;Zm00001d011263;Zm00001d011286;Zm00001d011536;Zm00001d012503;Zm00001d012707;Zm00001d013831;Zm00001d013910;Zm00001d014679;Zm00001d015375;Zm00001d016220;Zm00001d016489;Zm00001d018134;Zm00001d021788;Zm00001d0…
GO:0045489	pectin biosynthetic process	BP	3	34	0.0379575	0.367	Zm00001d004236;Zm00001d028188;Zm00001d031671
GO:0044260	cellular macromolecule metabolic process	BP	228	9521	0.0383077	0.367	Zm00001d000121;Zm00001d000407;Zm00001d001799;Zm00001d001806;Zm00001d001973;Zm00001d002039;Zm00001d002104;Zm00001d002313;Zm00001d002839;Zm00001d003168;Zm00001d003408;Zm00001d003613;Zm00001d004458;Zm00001d005162;Zm00001d005185;Zm00001d005212;Zm00001d005762;Zm00001d005777;Zm00001d006118;Zm00001d006220;Zm00001d006386;Zm00001d006471;Zm00001d006555;Zm00001d006614;Zm00001d006714;Zm00001d006885;Zm00001d0…
GO:0051726	regulation of cell cycle	BP	11	272	0.038377	0.367	Zm00001d009374;Zm00001d013702;Zm00001d013733;Zm00001d018392;Zm00001d025359;Zm00001d027359;Zm00001d034834;Zm00001d044540;Zm00001d044581;Zm00001d047875;Zm00001d048502
GO:0006753	nucleoside phosphate metabolic process	BP	24	743	0.0388065	0.367	Zm00001d006714;Zm00001d009374;Zm00001d010376;Zm00001d011286;Zm00001d012407;Zm00001d012503;Zm00001d014256;Zm00001d016489;Zm00001d023756;Zm00001d024444;Zm00001d025318;Zm00001d028527;Zm00001d029198;Zm00001d031825;Zm00001d032106;Zm00001d033383;Zm00001d040084;Zm00001d040139;Zm00001d041824;Zm00001d044103;Zm00001d044540;Zm00001d050173;Zm00001d052482;Zm00001d053925
GO:0010646	regulation of cell communication	BP	6	114	0.0397426	0.367	Zm00001d006118;Zm00001d006607;Zm00001d010470;Zm00001d037604;Zm00001d047823;Zm00001d052758
GO:0023051	regulation of signaling	BP	6	114	0.0397426	0.367	Zm00001d006118;Zm00001d006607;Zm00001d010470;Zm00001d037604;Zm00001d047823;Zm00001d052758
GO:0000271	polysaccharide biosynthetic process	BP	17	485	0.0399766	0.367	Zm00001d004236;Zm00001d006386;Zm00001d007735;Zm00001d009539;Zm00001d010408;Zm00001d019266;Zm00001d025723;Zm00001d028188;Zm00001d031671;Zm00001d033383;Zm00001d041824;Zm00001d044915;Zm00001d047634;Zm00001d048389;Zm00001d050480;Zm00001d050607;Zm00001d053028
GO:0009199	ribonucleoside triphosphate metabolic process	BP	12	308	0.0400222	0.367	Zm00001d006714;Zm00001d011286;Zm00001d012407;Zm00001d014256;Zm00001d016489;Zm00001d023756;Zm00001d024444;Zm00001d025318;Zm00001d028527;Zm00001d031825;Zm00001d040084;Zm00001d040139
GO:0050657	nucleic acid transport	BP	5	86	0.0407503	0.367	Zm00001d002839;Zm00001d014256;Zm00001d025318;Zm00001d040139;Zm00001d049958
GO:0050658	RNA transport	BP	5	86	0.0407503	0.367	Zm00001d002839;Zm00001d014256;Zm00001d025318;Zm00001d040139;Zm00001d049958
GO:0051236	establishment of RNA localization	BP	5	86	0.0407503	0.367	Zm00001d002839;Zm00001d014256;Zm00001d025318;Zm00001d040139;Zm00001d049958
GO:0009791	post-embryonic development	BP	27	862	0.0409954	0.367	Zm00001d002839;Zm00001d009374;Zm00001d009596;Zm00001d012348;Zm00001d012503;Zm00001d013702;Zm00001d013733;Zm00001d013892;Zm00001d015485;Zm00001d015557;Zm00001d016220;Zm00001d017176;Zm00001d021863;Zm00001d022397;Zm00001d027359;Zm00001d028265;Zm00001d034650;Zm00001d042394;Zm00001d044540;Zm00001d044581;Zm00001d048046;Zm00001d048301;Zm00001d048502;Zm00001d049958;Zm00001d052138;Zm00001d052541;Zm00001d0…
GO:0009788	negative regulation of abscisic acid-activated signaling pathway	BP	2	15	0.0417371	0.367	Zm00001d006118;Zm00001d010470
GO:1901420	negative regulation of response to alcohol	BP	2	15	0.0417371	0.367	Zm00001d006118;Zm00001d010470
GO:1901564	organonitrogen compound metabolic process	BP	77	2903	0.0424264	0.367	Zm00001d000121;Zm00001d002104;Zm00001d002839;Zm00001d005212;Zm00001d005777;Zm00001d006220;Zm00001d006555;Zm00001d006714;Zm00001d008846;Zm00001d009423;Zm00001d009495;Zm00001d009518;Zm00001d009866;Zm00001d010196;Zm00001d010376;Zm00001d011263;Zm00001d011286;Zm00001d011536;Zm00001d012407;Zm00001d012503;Zm00001d012707;Zm00001d013733;Zm00001d013831;Zm00001d013910;Zm00001d014256;Zm00001d014679;Zm00001d0…
GO:0009060	aerobic respiration	BP	5	87	0.0424896	0.367	Zm00001d008855;Zm00001d012707;Zm00001d023756;Zm00001d044915;Zm00001d046262
GO:0019915	lipid storage	BP	4	60	0.0425521	0.367	Zm00001d021305;Zm00001d027359;Zm00001d048502;Zm00001d049958
GO:0048285	organelle fission	BP	10	243	0.042557	0.367	Zm00001d009374;Zm00001d022397;Zm00001d024292;Zm00001d027359;Zm00001d028431;Zm00001d044540;Zm00001d044581;Zm00001d047946;Zm00001d048502;Zm00001d049958
GO:0019637	organophosphate metabolic process	BP	36	1219	0.043147	0.367	Zm00001d002104;Zm00001d006714;Zm00001d009374;Zm00001d009596;Zm00001d010376;Zm00001d011286;Zm00001d012407;Zm00001d012503;Zm00001d012567;Zm00001d013603;Zm00001d014256;Zm00001d014292;Zm00001d016489;Zm00001d023756;Zm00001d024444;Zm00001d025318;Zm00001d028527;Zm00001d029198;Zm00001d029443;Zm00001d031825;Zm00001d032106;Zm00001d033383;Zm00001d035672;Zm00001d035823;Zm00001d040084;Zm00001d040139;Zm00001d0…
GO:0006425	glutaminyl-tRNA aminoacylation	BP	1	2	0.0433835	0.367	Zm00001d008846
GO:0008360	regulation of cell shape	BP	1	2	0.0433835	0.367	Zm00001d006118
GO:0010036	response to boron-containing substance	BP	1	2	0.0433835	0.367	Zm00001d030656
GO:0010358	leaf shaping	BP	1	2	0.0433835	0.367	Zm00001d049958
GO:0018343	protein farnesylation	BP	1	2	0.0433835	0.367	Zm00001d006118
GO:0042350	GDP-L-fucose biosynthetic process	BP	1	2	0.0433835	0.367	Zm00001d046855
GO:0046368	GDP-L-fucose metabolic process	BP	1	2	0.0433835	0.367	Zm00001d046855
GO:0048826	cotyledon morphogenesis	BP	1	2	0.0433835	0.367	Zm00001d042394
GO:0051569	regulation of histone H3-K4 methylation	BP	1	2	0.0433835	0.367	Zm00001d022397
GO:0051865	protein autoubiquitination	BP	1	2	0.0433835	0.367	Zm00001d048301
GO:0070681	glutaminyl-tRNAGln biosynthesis via transamidation	BP	1	2	0.0433835	0.367	Zm00001d002104
GO:0070981	L-asparagine biosynthetic process	BP	1	2	0.0433835	0.367	Zm00001d010196
GO:0070982	L-asparagine metabolic process	BP	1	2	0.0433835	0.367	Zm00001d010196
GO:0071786	endoplasmic reticulum tubular network organization	BP	1	2	0.0433835	0.367	Zm00001d001868
GO:0090451	cotyledon boundary formation	BP	1	2	0.0433835	0.367	Zm00001d009596
GO:0010268	brassinosteroid homeostasis	BP	3	36	0.0438739	0.367	Zm00001d002629;Zm00001d011117;Zm00001d026083
GO:0032940	secretion by cell	BP	6	117	0.0441808	0.367	Zm00001d010470;Zm00001d015890;Zm00001d016727;Zm00001d025398;Zm00001d033303;Zm00001d038447
GO:0046903	secretion	BP	6	117	0.0441808	0.367	Zm00001d010470;Zm00001d015890;Zm00001d016727;Zm00001d025398;Zm00001d033303;Zm00001d038447
GO:0006766	vitamin metabolic process	BP	5	88	0.044273	0.367	Zm00001d012707;Zm00001d023652;Zm00001d033383;Zm00001d035823;Zm00001d050770
GO:0016485	protein processing	BP	5	88	0.044273	0.367	Zm00001d009866;Zm00001d010522;Zm00001d013892;Zm00001d037967;Zm00001d052758
GO:1901576	organic substance biosynthetic process	BP	161	6551	0.0443286	0.367	Zm00001d000107;Zm00001d000121;Zm00001d001799;Zm00001d002104;Zm00001d002629;Zm00001d002839;Zm00001d003168;Zm00001d003408;Zm00001d004236;Zm00001d005162;Zm00001d005185;Zm00001d005212;Zm00001d005762;Zm00001d005777;Zm00001d006220;Zm00001d006386;Zm00001d006402;Zm00001d006555;Zm00001d007236;Zm00001d007496;Zm00001d007600;Zm00001d007735;Zm00001d008570;Zm00001d008846;Zm00001d009374;Zm00001d009423;Zm00001d0…
GO:0006913	nucleocytoplasmic transport	BP	10	245	0.0445581	0.367	Zm00001d002839;Zm00001d003620;Zm00001d014256;Zm00001d016406;Zm00001d022058;Zm00001d025318;Zm00001d026495;Zm00001d032106;Zm00001d040139;Zm00001d049958
GO:0051169	nuclear transport	BP	10	245	0.0445581	0.367	Zm00001d002839;Zm00001d003620;Zm00001d014256;Zm00001d016406;Zm00001d022058;Zm00001d025318;Zm00001d026495;Zm00001d032106;Zm00001d040139;Zm00001d049958
GO:0009132	nucleoside diphosphate metabolic process	BP	9	212	0.0448086	0.367255	Zm00001d006714;Zm00001d011286;Zm00001d012407;Zm00001d014256;Zm00001d023756;Zm00001d024444;Zm00001d025318;Zm00001d040084;Zm00001d040139
GO:0019538	protein metabolic process	BP	149	6031	0.0464839	0.377983	Zm00001d000121;Zm00001d000407;Zm00001d002039;Zm00001d002104;Zm00001d002313;Zm00001d005162;Zm00001d005212;Zm00001d005762;Zm00001d005777;Zm00001d006118;Zm00001d006220;Zm00001d006471;Zm00001d006555;Zm00001d006614;Zm00001d006714;Zm00001d006885;Zm00001d008283;Zm00001d008570;Zm00001d008846;Zm00001d008863;Zm00001d009049;Zm00001d009374;Zm00001d009495;Zm00001d009518;Zm00001d009719;Zm00001d009729;Zm00001d0…
GO:0070972	protein localization to endoplasmic reticulum	BP	3	37	0.0469941	0.377983	Zm00001d002259;Zm00001d003502;Zm00001d026692
GO:0006360	transcription from RNA polymerase I promoter	BP	2	16	0.0470218	0.377983	Zm00001d019553;Zm00001d023896
GO:0010043	response to zinc ion	BP	2	16	0.0470218	0.377983	Zm00001d002708;Zm00001d018242
GO:0009067	aspartate family amino acid biosynthetic process	BP	6	120	0.0489171	0.382255	Zm00001d002839;Zm00001d010196;Zm00001d016220;Zm00001d018134;Zm00001d023376;Zm00001d047823
GO:0032989	cellular component morphogenesis	BP	9	216	0.0493776	0.382255	Zm00001d006118;Zm00001d009005;Zm00001d022397;Zm00001d027359;Zm00001d042394;Zm00001d048389;Zm00001d048502;Zm00001d049958;Zm00001d053674
GO:0010014	meristem initiation	BP	4	63	0.0494303	0.382255	Zm00001d024530;Zm00001d027359;Zm00001d048502;Zm00001d049958
GO:0051168	nuclear export	BP	5	91	0.0498891	0.382255	Zm00001d002839;Zm00001d014256;Zm00001d025318;Zm00001d040139;Zm00001d049958
GO:0046686	response to cadmium ion	BP	3	38	0.0502207	0.382255	Zm00001d006714;Zm00001d011286;Zm00001d023756
GO:0051093	negative regulation of developmental process	BP	3	38	0.0502207	0.382255	Zm00001d022397;Zm00001d048301;Zm00001d052138
GO:0051241	negative regulation of multicellular organismal process	BP	3	38	0.0502207	0.382255	Zm00001d022397;Zm00001d048301;Zm00001d052138
GO:0072528	pyrimidine-containing compound biosynthetic process	BP	7	152	0.0505632	0.382255	Zm00001d012503;Zm00001d016489;Zm00001d024444;Zm00001d029198;Zm00001d032106;Zm00001d033383;Zm00001d050187
GO:0009141	nucleoside triphosphate metabolic process	BP	12	320	0.0507909	0.382255	Zm00001d006714;Zm00001d011286;Zm00001d012407;Zm00001d014256;Zm00001d016489;Zm00001d023756;Zm00001d024444;Zm00001d025318;Zm00001d028527;Zm00001d031825;Zm00001d040084;Zm00001d040139
GO:0006970	response to osmotic stress	BP	8	185	0.0518013	0.382255	Zm00001d000407;Zm00001d006714;Zm00001d011286;Zm00001d014256;Zm00001d025318;Zm00001d040084;Zm00001d040139;Zm00001d040314
GO:0046364	monosaccharide biosynthetic process	BP	5	92	0.0518499	0.382255	Zm00001d014256;Zm00001d023652;Zm00001d025318;Zm00001d040139;Zm00001d048389
GO:0006334	nucleosome assembly	BP	4	64	0.0518511	0.382255	Zm00001d005789;Zm00001d013066;Zm00001d021477;Zm00001d042930
GO:0000184	nuclear-transcribed mRNA catabolic process, nonsense-mediated decay	BP	2	17	0.0525356	0.382255	Zm00001d033935;Zm00001d034578
GO:0007029	endoplasmic reticulum organization	BP	2	17	0.0525356	0.382255	Zm00001d001868;Zm00001d016727
GO:0042816	vitamin B6 metabolic process	BP	2	17	0.0525356	0.382255	Zm00001d035823;Zm00001d050770
GO:0042819	vitamin B6 biosynthetic process	BP	2	17	0.0525356	0.382255	Zm00001d035823;Zm00001d050770
GO:0042822	pyridoxal phosphate metabolic process	BP	2	17	0.0525356	0.382255	Zm00001d035823;Zm00001d050770
GO:0042823	pyridoxal phosphate biosynthetic process	BP	2	17	0.0525356	0.382255	Zm00001d035823;Zm00001d050770
GO:0006725	cellular aromatic compound metabolic process	BP	148	6014	0.0529137	0.382255	Zm00001d000107;Zm00001d001799;Zm00001d001806;Zm00001d001973;Zm00001d002104;Zm00001d002839;Zm00001d003168;Zm00001d003408;Zm00001d003613;Zm00001d004458;Zm00001d005162;Zm00001d005185;Zm00001d005212;Zm00001d005762;Zm00001d005777;Zm00001d006220;Zm00001d006714;Zm00001d007236;Zm00001d007572;Zm00001d007600;Zm00001d008570;Zm00001d008846;Zm00001d009374;Zm00001d009423;Zm00001d009495;Zm00001d009596;Zm00001d0…
GO:0007275	multicellular organism development	BP	41	1442	0.0531084	0.382255	Zm00001d001973;Zm00001d002629;Zm00001d002839;Zm00001d006118;Zm00001d009374;Zm00001d009596;Zm00001d011117;Zm00001d012348;Zm00001d012503;Zm00001d012549;Zm00001d013702;Zm00001d013733;Zm00001d013892;Zm00001d015485;Zm00001d015557;Zm00001d016197;Zm00001d016220;Zm00001d017176;Zm00001d021863;Zm00001d022397;Zm00001d024530;Zm00001d026083;Zm00001d027359;Zm00001d028265;Zm00001d031671;Zm00001d032543;Zm00001d0…
GO:0009834	plant-type secondary cell wall biogenesis	BP	3	39	0.0535521	0.382255	Zm00001d009539;Zm00001d010408;Zm00001d044915
GO:0016310	phosphorylation	BP	68	2560	0.0537212	0.382255	Zm00001d000407;Zm00001d002039;Zm00001d002313;Zm00001d005762;Zm00001d005777;Zm00001d006471;Zm00001d006714;Zm00001d006885;Zm00001d008863;Zm00001d010234;Zm00001d010439;Zm00001d010470;Zm00001d011286;Zm00001d011604;Zm00001d012407;Zm00001d012651;Zm00001d012707;Zm00001d012717;Zm00001d013831;Zm00001d014256;Zm00001d014773;Zm00001d014952;Zm00001d016197;Zm00001d016489;Zm00001d019275;Zm00001d019724;Zm00001d0…
GO:0018205	peptidyl-lysine modification	BP	11	288	0.053784	0.382255	Zm00001d009374;Zm00001d012503;Zm00001d013733;Zm00001d019907;Zm00001d022397;Zm00001d034650;Zm00001d042272;Zm00001d043649;Zm00001d044540;Zm00001d044581;Zm00001d049958
GO:0007165	signal transduction	BP	35	1202	0.0538214	0.382255	Zm00001d000407;Zm00001d002538;Zm00001d002597;Zm00001d002839;Zm00001d003620;Zm00001d005762;Zm00001d006118;Zm00001d006607;Zm00001d006885;Zm00001d008570;Zm00001d008863;Zm00001d010470;Zm00001d011604;Zm00001d012651;Zm00001d014690;Zm00001d019093;Zm00001d020262;Zm00001d026018;Zm00001d027359;Zm00001d027752;Zm00001d028265;Zm00001d030169;Zm00001d033742;Zm00001d037604;Zm00001d043389;Zm00001d044581;Zm00001d0…
GO:0006275	regulation of DNA replication	BP	5	93	0.0538552	0.382255	Zm00001d009374;Zm00001d013702;Zm00001d013733;Zm00001d044540;Zm00001d044581
GO:0009617	response to bacterium	BP	6	123	0.0539546	0.382255	Zm00001d005762;Zm00001d008570;Zm00001d011286;Zm00001d014256;Zm00001d025318;Zm00001d040139
GO:0072657	protein localization to membrane	BP	6	123	0.0539546	0.382255	Zm00001d002259;Zm00001d003502;Zm00001d005762;Zm00001d018098;Zm00001d026692;Zm00001d032441
GO:0090150	establishment of protein localization to membrane	BP	6	123	0.0539546	0.382255	Zm00001d002259;Zm00001d003502;Zm00001d005762;Zm00001d018098;Zm00001d026692;Zm00001d032441
GO:0009259	ribonucleotide metabolic process	BP	16	468	0.0543878	0.383698	Zm00001d006714;Zm00001d010376;Zm00001d011286;Zm00001d012407;Zm00001d012503;Zm00001d014256;Zm00001d016489;Zm00001d023756;Zm00001d024444;Zm00001d025318;Zm00001d028527;Zm00001d029198;Zm00001d031825;Zm00001d032106;Zm00001d040084;Zm00001d040139
GO:0009205	purine ribonucleoside triphosphate metabolic process	BP	11	291	0.0570754	0.395429	Zm00001d006714;Zm00001d011286;Zm00001d012407;Zm00001d014256;Zm00001d023756;Zm00001d024444;Zm00001d025318;Zm00001d028527;Zm00001d031825;Zm00001d040084;Zm00001d040139
GO:0019362	pyridine nucleotide metabolic process	BP	13	362	0.057195	0.395429	Zm00001d006714;Zm00001d011286;Zm00001d012407;Zm00001d014256;Zm00001d023756;Zm00001d025318;Zm00001d033383;Zm00001d040084;Zm00001d040139;Zm00001d041824;Zm00001d050173;Zm00001d052482;Zm00001d053925
GO:0046496	nicotinamide nucleotide metabolic process	BP	13	362	0.057195	0.395429	Zm00001d006714;Zm00001d011286;Zm00001d012407;Zm00001d014256;Zm00001d023756;Zm00001d025318;Zm00001d033383;Zm00001d040084;Zm00001d040139;Zm00001d041824;Zm00001d050173;Zm00001d052482;Zm00001d053925
GO:0031365	N-terminal protein amino acid modification	BP	5	95	0.0579992	0.395429	Zm00001d013892;Zm00001d029649;Zm00001d044446;Zm00001d048194;Zm00001d052758
GO:0009144	purine nucleoside triphosphate metabolic process	BP	11	292	0.0582016	0.395429	Zm00001d006714;Zm00001d011286;Zm00001d012407;Zm00001d014256;Zm00001d023756;Zm00001d024444;Zm00001d025318;Zm00001d028527;Zm00001d031825;Zm00001d040084;Zm00001d040139
GO:0034728	nucleosome organization	BP	4	67	0.0594941	0.395429	Zm00001d005789;Zm00001d013066;Zm00001d021477;Zm00001d042930
GO:0006733	oxidoreduction coenzyme metabolic process	BP	14	401	0.0600045	0.395429	Zm00001d006714;Zm00001d011286;Zm00001d012407;Zm00001d014256;Zm00001d023756;Zm00001d025318;Zm00001d033305;Zm00001d033383;Zm00001d040084;Zm00001d040139;Zm00001d041824;Zm00001d050173;Zm00001d052482;Zm00001d053925
GO:0044237	cellular metabolic process	BP	291	12513	0.0601009	0.395429	Zm00001d000107;Zm00001d000121;Zm00001d000407;Zm00001d001799;Zm00001d001806;Zm00001d001973;Zm00001d002039;Zm00001d002104;Zm00001d002313;Zm00001d002839;Zm00001d003168;Zm00001d003408;Zm00001d003613;Zm00001d004136;Zm00001d004458;Zm00001d005162;Zm00001d005185;Zm00001d005212;Zm00001d005762;Zm00001d005777;Zm00001d006118;Zm00001d006220;Zm00001d006386;Zm00001d006402;Zm00001d006471;Zm00001d006555;Zm00001d0…
GO:0034637	cellular carbohydrate biosynthetic process	BP	16	476	0.0613646	0.395429	Zm00001d006386;Zm00001d007735;Zm00001d009539;Zm00001d010408;Zm00001d014292;Zm00001d019266;Zm00001d025723;Zm00001d031671;Zm00001d033383;Zm00001d041824;Zm00001d044915;Zm00001d047634;Zm00001d048389;Zm00001d050480;Zm00001d050607;Zm00001d053028
GO:0046483	heterocycle metabolic process	BP	145	5914	0.0615185	0.395429	Zm00001d001799;Zm00001d001806;Zm00001d001973;Zm00001d002104;Zm00001d002839;Zm00001d003168;Zm00001d003408;Zm00001d003613;Zm00001d004458;Zm00001d005162;Zm00001d005185;Zm00001d005212;Zm00001d005762;Zm00001d006220;Zm00001d006714;Zm00001d007236;Zm00001d007572;Zm00001d007600;Zm00001d008846;Zm00001d009374;Zm00001d009423;Zm00001d009495;Zm00001d009596;Zm00001d009729;Zm00001d010196;Zm00001d010227;Zm00001d0…
GO:0046165	alcohol biosynthetic process	BP	8	193	0.0631791	0.395429	Zm00001d002629;Zm00001d007496;Zm00001d011117;Zm00001d014292;Zm00001d015557;Zm00001d026083;Zm00001d040011;Zm00001d050607
GO:0044249	cellular biosynthetic process	BP	153	6274	0.0633304	0.395429	Zm00001d000107;Zm00001d000121;Zm00001d001799;Zm00001d002104;Zm00001d002839;Zm00001d003168;Zm00001d003408;Zm00001d005162;Zm00001d005185;Zm00001d005212;Zm00001d005762;Zm00001d005777;Zm00001d006220;Zm00001d006386;Zm00001d006402;Zm00001d006555;Zm00001d006714;Zm00001d007236;Zm00001d007600;Zm00001d007735;Zm00001d008570;Zm00001d008846;Zm00001d009374;Zm00001d009423;Zm00001d009495;Zm00001d009518;Zm00001d0…
GO:0044702	single organism reproductive process	BP	26	862	0.0636799	0.395429	Zm00001d002839;Zm00001d006471;Zm00001d009374;Zm00001d009596;Zm00001d012503;Zm00001d012549;Zm00001d013702;Zm00001d013733;Zm00001d013892;Zm00001d015485;Zm00001d016197;Zm00001d017176;Zm00001d019275;Zm00001d021863;Zm00001d022397;Zm00001d027359;Zm00001d028431;Zm00001d032543;Zm00001d042394;Zm00001d044540;Zm00001d044581;Zm00001d047946;Zm00001d048301;Zm00001d048502;Zm00001d049958;Zm00001d052933
GO:0000469	cleavage involved in rRNA processing	BP	3	42	0.0641605	0.395429	Zm00001d001973;Zm00001d022058;Zm00001d050137
GO:0006893	Golgi to plasma membrane transport	BP	2	19	0.0642008	0.395429	Zm00001d025398;Zm00001d033303
GO:0010072	primary shoot apical meristem specification	BP	2	19	0.0642008	0.395429	Zm00001d027359;Zm00001d048502
GO:0046184	aldehyde biosynthetic process	BP	2	19	0.0642008	0.395429	Zm00001d035823;Zm00001d050770
GO:1902275	regulation of chromatin organization	BP	2	19	0.0642008	0.395429	Zm00001d022397;Zm00001d049958
GO:1903308	regulation of chromatin modification	BP	2	19	0.0642008	0.395429	Zm00001d022397;Zm00001d049958
GO:0006272	leading strand elongation	BP	1	3	0.0643657	0.395429	Zm00001d042713
GO:0006427	histidyl-tRNA aminoacylation	BP	1	3	0.0643657	0.395429	Zm00001d039578
GO:0009647	skotomorphogenesis	BP	1	3	0.0643657	0.395429	Zm00001d052138
GO:0009789	positive regulation of abscisic acid-activated signaling pathway	BP	1	3	0.0643657	0.395429	Zm00001d047823
GO:0010117	photoprotection	BP	1	3	0.0643657	0.395429	Zm00001d040011
GO:0016553	base conversion or substitution editing	BP	1	3	0.0643657	0.395429	Zm00001d044825
GO:0016554	cytidine to uridine editing	BP	1	3	0.0643657	0.395429	Zm00001d044825
GO:0042989	sequestering of actin monomers	BP	1	3	0.0643657	0.395429	Zm00001d036213
GO:0045900	negative regulation of translational elongation	BP	1	3	0.0643657	0.395429	Zm00001d026692
GO:0048213	Golgi vesicle prefusion complex stabilization	BP	1	3	0.0643657	0.395429	Zm00001d049921
GO:2001289	lipid X metabolic process	BP	1	3	0.0643657	0.395429	Zm00001d043492
GO:0006612	protein targeting to membrane	BP	5	98	0.064548	0.395429	Zm00001d002259;Zm00001d003502;Zm00001d005762;Zm00001d018098;Zm00001d026692
GO:0044085	cellular component biogenesis	BP	43	1547	0.0646596	0.395429	Zm00001d001973;Zm00001d003613;Zm00001d005789;Zm00001d006555;Zm00001d006714;Zm00001d007236;Zm00001d009539;Zm00001d009596;Zm00001d010408;Zm00001d010522;Zm00001d012549;Zm00001d013066;Zm00001d013702;Zm00001d013910;Zm00001d017363;Zm00001d019348;Zm00001d021477;Zm00001d022058;Zm00001d024292;Zm00001d025398;Zm00001d026495;Zm00001d027359;Zm00001d031671;Zm00001d031703;Zm00001d031825;Zm00001d032106;Zm00001d0…
GO:0006096	glycolytic process	BP	8	194	0.0647026	0.395429	Zm00001d006714;Zm00001d011286;Zm00001d012407;Zm00001d014256;Zm00001d023756;Zm00001d025318;Zm00001d040084;Zm00001d040139
GO:0006757	ATP generation from ADP	BP	8	194	0.0647026	0.395429	Zm00001d006714;Zm00001d011286;Zm00001d012407;Zm00001d014256;Zm00001d023756;Zm00001d025318;Zm00001d040084;Zm00001d040139
GO:0046031	ADP metabolic process	BP	8	194	0.0647026	0.395429	Zm00001d006714;Zm00001d011286;Zm00001d012407;Zm00001d014256;Zm00001d023756;Zm00001d025318;Zm00001d040084;Zm00001d040139
GO:0072527	pyrimidine-containing compound metabolic process	BP	7	161	0.0648012	0.395429	Zm00001d012503;Zm00001d016489;Zm00001d024444;Zm00001d029198;Zm00001d032106;Zm00001d033383;Zm00001d050187
GO:0097306	cellular response to alcohol	BP	7	161	0.0648012	0.395429	Zm00001d006118;Zm00001d006885;Zm00001d010470;Zm00001d011604;Zm00001d020262;Zm00001d026018;Zm00001d047823
GO:0044700	single organism signaling	BP	35	1226	0.0671219	0.40177	Zm00001d000407;Zm00001d002538;Zm00001d002597;Zm00001d002839;Zm00001d003620;Zm00001d005762;Zm00001d006118;Zm00001d006607;Zm00001d006885;Zm00001d008570;Zm00001d008863;Zm00001d010470;Zm00001d011604;Zm00001d012651;Zm00001d014690;Zm00001d019093;Zm00001d020262;Zm00001d026018;Zm00001d027359;Zm00001d027752;Zm00001d028265;Zm00001d030169;Zm00001d033742;Zm00001d037604;Zm00001d043389;Zm00001d044581;Zm00001d0…
GO:0006099	tricarboxylic acid cycle	BP	4	70	0.0677019	0.40177	Zm00001d008855;Zm00001d012707;Zm00001d044915;Zm00001d046262
GO:0044707	single-multicellular organism process	BP	41	1471	0.0677885	0.40177	Zm00001d001973;Zm00001d002629;Zm00001d002839;Zm00001d006118;Zm00001d009374;Zm00001d009596;Zm00001d011117;Zm00001d012348;Zm00001d012503;Zm00001d012549;Zm00001d013702;Zm00001d013733;Zm00001d013892;Zm00001d015485;Zm00001d015557;Zm00001d016197;Zm00001d016220;Zm00001d017176;Zm00001d021863;Zm00001d022397;Zm00001d024530;Zm00001d026083;Zm00001d027359;Zm00001d028265;Zm00001d031671;Zm00001d032543;Zm00001d0…
GO:0009135	purine nucleoside diphosphate metabolic process	BP	8	196	0.0678175	0.40177	Zm00001d006714;Zm00001d011286;Zm00001d012407;Zm00001d014256;Zm00001d023756;Zm00001d025318;Zm00001d040084;Zm00001d040139
GO:0009179	purine ribonucleoside diphosphate metabolic process	BP	8	196	0.0678175	0.40177	Zm00001d006714;Zm00001d011286;Zm00001d012407;Zm00001d014256;Zm00001d023756;Zm00001d025318;Zm00001d040084;Zm00001d040139
GO:0009185	ribonucleoside diphosphate metabolic process	BP	8	196	0.0678175	0.40177	Zm00001d006714;Zm00001d011286;Zm00001d012407;Zm00001d014256;Zm00001d023756;Zm00001d025318;Zm00001d040084;Zm00001d040139
GO:0048856	anatomical structure development	BP	38	1349	0.067971	0.40177	Zm00001d001973;Zm00001d002839;Zm00001d006118;Zm00001d009005;Zm00001d009374;Zm00001d009596;Zm00001d012503;Zm00001d012549;Zm00001d013702;Zm00001d013733;Zm00001d013892;Zm00001d015485;Zm00001d016197;Zm00001d017176;Zm00001d021863;Zm00001d022397;Zm00001d024530;Zm00001d027359;Zm00001d028265;Zm00001d031671;Zm00001d032543;Zm00001d034650;Zm00001d040314;Zm00001d042394;Zm00001d044540;Zm00001d044581;Zm00001d0…
GO:0006810	transport	BP	91	3579	0.0680902	0.40177	Zm00001d002105;Zm00001d002259;Zm00001d002448;Zm00001d002690;Zm00001d002708;Zm00001d002839;Zm00001d003502;Zm00001d003613;Zm00001d003620;Zm00001d004051;Zm00001d004136;Zm00001d004361;Zm00001d005762;Zm00001d006386;Zm00001d006714;Zm00001d008911;Zm00001d008997;Zm00001d009005;Zm00001d009448;Zm00001d009596;Zm00001d010470;Zm00001d010522;Zm00001d011286;Zm00001d012348;Zm00001d012717;Zm00001d013733;Zm00001d0…
GO:0006464	cellular protein modification process	BP	94	3709	0.0683616	0.40177	Zm00001d000407;Zm00001d002039;Zm00001d002313;Zm00001d005762;Zm00001d005777;Zm00001d006118;Zm00001d006471;Zm00001d006614;Zm00001d006885;Zm00001d008570;Zm00001d008863;Zm00001d009374;Zm00001d009719;Zm00001d009729;Zm00001d010234;Zm00001d010439;Zm00001d010470;Zm00001d011604;Zm00001d012348;Zm00001d012503;Zm00001d012651;Zm00001d012717;Zm00001d013702;Zm00001d013733;Zm00001d013892;Zm00001d014773;Zm00001d0…
GO:0036211	protein modification process	BP	94	3709	0.0683616	0.40177	Zm00001d000407;Zm00001d002039;Zm00001d002313;Zm00001d005762;Zm00001d005777;Zm00001d006118;Zm00001d006471;Zm00001d006614;Zm00001d006885;Zm00001d008570;Zm00001d008863;Zm00001d009374;Zm00001d009719;Zm00001d009729;Zm00001d010234;Zm00001d010439;Zm00001d010470;Zm00001d011604;Zm00001d012348;Zm00001d012503;Zm00001d012651;Zm00001d012717;Zm00001d013702;Zm00001d013733;Zm00001d013892;Zm00001d014773;Zm00001d0…
GO:0018193	peptidyl-amino acid modification	BP	19	597	0.0684835	0.40177	Zm00001d006885;Zm00001d008863;Zm00001d009374;Zm00001d012503;Zm00001d012651;Zm00001d013733;Zm00001d018134;Zm00001d019907;Zm00001d022397;Zm00001d026018;Zm00001d029198;Zm00001d034650;Zm00001d042272;Zm00001d043649;Zm00001d044540;Zm00001d044581;Zm00001d049958;Zm00001d052933;Zm00001d054015
GO:0023052	signaling	BP	35	1229	0.0689361	0.403011	Zm00001d000407;Zm00001d002538;Zm00001d002597;Zm00001d002839;Zm00001d003620;Zm00001d005762;Zm00001d006118;Zm00001d006607;Zm00001d006885;Zm00001d008570;Zm00001d008863;Zm00001d010470;Zm00001d011604;Zm00001d012651;Zm00001d014690;Zm00001d019093;Zm00001d020262;Zm00001d026018;Zm00001d027359;Zm00001d027752;Zm00001d028265;Zm00001d030169;Zm00001d033742;Zm00001d037604;Zm00001d043389;Zm00001d044581;Zm00001d0…
GO:0000466	maturation of 5.8S rRNA from tricistronic rRNA transcript (SSU-rRNA, 5.8S rRNA, LSU-rRNA)	BP	2	20	0.0703284	0.40437	Zm00001d001973;Zm00001d022058
GO:0043687	post-translational protein modification	BP	4	71	0.0705615	0.40437	Zm00001d015412;Zm00001d022397;Zm00001d047946;Zm00001d049958
GO:0006066	alcohol metabolic process	BP	10	267	0.0708465	0.40437	Zm00001d002629;Zm00001d007496;Zm00001d011117;Zm00001d014292;Zm00001d015557;Zm00001d018468;Zm00001d026083;Zm00001d040011;Zm00001d050607;Zm00001d052517
GO:0009640	photomorphogenesis	BP	6	132	0.07089	0.40437	Zm00001d012503;Zm00001d022397;Zm00001d027359;Zm00001d048502;Zm00001d049958;Zm00001d052138
GO:0009161	ribonucleoside monophosphate metabolic process	BP	12	340	0.0728347	0.40437	Zm00001d006714;Zm00001d010376;Zm00001d011286;Zm00001d012407;Zm00001d014256;Zm00001d016489;Zm00001d023756;Zm00001d025318;Zm00001d028527;Zm00001d031825;Zm00001d040084;Zm00001d040139
GO:0032259	methylation	BP	22	718	0.0730289	0.40437	Zm00001d009374;Zm00001d012247;Zm00001d012503;Zm00001d013733;Zm00001d019907;Zm00001d022058;Zm00001d022397;Zm00001d027359;Zm00001d027752;Zm00001d029198;Zm00001d031671;Zm00001d031703;Zm00001d042272;Zm00001d042661;Zm00001d043649;Zm00001d043750;Zm00001d044540;Zm00001d044581;Zm00001d048502;Zm00001d049958;Zm00001d052719;Zm00001d052933
GO:0009066	aspartate family amino acid metabolic process	BP	6	134	0.0750252	0.40437	Zm00001d002839;Zm00001d010196;Zm00001d016220;Zm00001d018134;Zm00001d023376;Zm00001d047823
GO:0051604	protein maturation	BP	6	134	0.0750252	0.40437	Zm00001d009866;Zm00001d010522;Zm00001d013892;Zm00001d022058;Zm00001d037967;Zm00001d052758
GO:0019216	regulation of lipid metabolic process	BP	3	45	0.0756548	0.40437	Zm00001d014256;Zm00001d033051;Zm00001d040139
GO:0000281	mitotic cytokinesis	BP	5	103	0.0763439	0.40437	Zm00001d009374;Zm00001d013166;Zm00001d044540;Zm00001d044581;Zm00001d048007
GO:0006887	exocytosis	BP	5	103	0.0763439	0.40437	Zm00001d015890;Zm00001d016727;Zm00001d025398;Zm00001d033303;Zm00001d038447
GO:0032506	cytokinetic process	BP	5	103	0.0763439	0.40437	Zm00001d009374;Zm00001d013166;Zm00001d044540;Zm00001d044581;Zm00001d048007
GO:0061640	cytoskeleton-dependent cytokinesis	BP	5	103	0.0763439	0.40437	Zm00001d009374;Zm00001d013166;Zm00001d044540;Zm00001d044581;Zm00001d048007
GO:1902410	mitotic cytokinetic process	BP	5	103	0.0763439	0.40437	Zm00001d009374;Zm00001d013166;Zm00001d044540;Zm00001d044581;Zm00001d048007
GO:0006101	citrate metabolic process	BP	4	73	0.0764632	0.40437	Zm00001d008855;Zm00001d012707;Zm00001d044915;Zm00001d046262
GO:0007215	glutamate receptor signaling pathway	BP	2	21	0.0766376	0.40437	Zm00001d033742;Zm00001d054015
GO:0015802	basic amino acid transport	BP	2	21	0.0766376	0.40437	Zm00001d018098;Zm00001d044690
GO:0035235	ionotropic glutamate receptor signaling pathway	BP	2	21	0.0766376	0.40437	Zm00001d033742;Zm00001d054015
GO:0032501	multicellular organismal process	BP	43	1570	0.0774242	0.40437	Zm00001d001973;Zm00001d002629;Zm00001d002839;Zm00001d006118;Zm00001d006471;Zm00001d009374;Zm00001d009596;Zm00001d011117;Zm00001d012348;Zm00001d012503;Zm00001d012549;Zm00001d013702;Zm00001d013733;Zm00001d013892;Zm00001d015485;Zm00001d015557;Zm00001d016197;Zm00001d016220;Zm00001d017176;Zm00001d019275;Zm00001d021863;Zm00001d022397;Zm00001d024530;Zm00001d026083;Zm00001d027359;Zm00001d028265;Zm00001d0…
GO:0006807	nitrogen compound metabolic process	BP	173	7211	0.0776087	0.40437	Zm00001d000121;Zm00001d001799;Zm00001d001806;Zm00001d001973;Zm00001d002104;Zm00001d002839;Zm00001d003168;Zm00001d003408;Zm00001d003613;Zm00001d004458;Zm00001d005162;Zm00001d005185;Zm00001d005212;Zm00001d005762;Zm00001d005777;Zm00001d006220;Zm00001d006555;Zm00001d006714;Zm00001d007236;Zm00001d007572;Zm00001d007600;Zm00001d008846;Zm00001d009374;Zm00001d009423;Zm00001d009495;Zm00001d009518;Zm00001d0…
GO:0009123	nucleoside monophosphate metabolic process	BP	12	345	0.0791794	0.40437	Zm00001d006714;Zm00001d010376;Zm00001d011286;Zm00001d012407;Zm00001d014256;Zm00001d016489;Zm00001d023756;Zm00001d025318;Zm00001d028527;Zm00001d031825;Zm00001d040084;Zm00001d040139
GO:0048366	leaf development	BP	7	169	0.0793044	0.40437	Zm00001d009596;Zm00001d013702;Zm00001d027359;Zm00001d042394;Zm00001d048502;Zm00001d049958;Zm00001d050173
GO:0043933	macromolecular complex subunit organization	BP	37	1327	0.0795072	0.40437	Zm00001d005789;Zm00001d006555;Zm00001d006714;Zm00001d009374;Zm00001d009729;Zm00001d010522;Zm00001d012503;Zm00001d013066;Zm00001d013702;Zm00001d013733;Zm00001d013910;Zm00001d017363;Zm00001d019907;Zm00001d021477;Zm00001d021863;Zm00001d022110;Zm00001d022397;Zm00001d024292;Zm00001d025359;Zm00001d025398;Zm00001d027359;Zm00001d031825;Zm00001d036213;Zm00001d042272;Zm00001d042930;Zm00001d043649;Zm00001d0…
GO:0006301	postreplication repair	BP	3	46	0.0796746	0.40437	Zm00001d033744;Zm00001d047635;Zm00001d047823
GO:1901362	organic cyclic compound biosynthetic process	BP	91	3609	0.0798428	0.40437	Zm00001d000107;Zm00001d002629;Zm00001d003168;Zm00001d003408;Zm00001d005162;Zm00001d005185;Zm00001d005212;Zm00001d005762;Zm00001d005777;Zm00001d006220;Zm00001d007236;Zm00001d007496;Zm00001d007600;Zm00001d008570;Zm00001d009374;Zm00001d009423;Zm00001d009495;Zm00001d009596;Zm00001d009729;Zm00001d010196;Zm00001d010227;Zm00001d010376;Zm00001d010667;Zm00001d011117;Zm00001d011286;Zm00001d012503;Zm00001d0…
GO:0071702	organic substance transport	BP	43	1579	0.0828736	0.40437	Zm00001d002259;Zm00001d002690;Zm00001d002839;Zm00001d003502;Zm00001d003613;Zm00001d003620;Zm00001d004051;Zm00001d004136;Zm00001d005762;Zm00001d006386;Zm00001d008997;Zm00001d009005;Zm00001d009596;Zm00001d010522;Zm00001d012348;Zm00001d014256;Zm00001d017577;Zm00001d018098;Zm00001d019093;Zm00001d019276;Zm00001d021453;Zm00001d022058;Zm00001d023308;Zm00001d023368;Zm00001d023756;Zm00001d023896;Zm00001d0…
GO:0048508	embryonic meristem development	BP	2	22	0.0831174	0.40437	Zm00001d027359;Zm00001d048502
GO:0090421	embryonic meristem initiation	BP	2	22	0.0831174	0.40437	Zm00001d027359;Zm00001d048502
GO:0055088	lipid homeostasis	BP	3	47	0.0837854	0.40437	Zm00001d002629;Zm00001d011117;Zm00001d026083
GO:0006305	DNA alkylation	BP	5	106	0.0839432	0.40437	Zm00001d009374;Zm00001d022397;Zm00001d044540;Zm00001d044581;Zm00001d049958
GO:0006306	DNA methylation	BP	5	106	0.0839432	0.40437	Zm00001d009374;Zm00001d022397;Zm00001d044540;Zm00001d044581;Zm00001d049958
GO:0048585	negative regulation of response to stimulus	BP	5	106	0.0839432	0.40437	Zm00001d005762;Zm00001d006118;Zm00001d010470;Zm00001d037604;Zm00001d052138
GO:0006081	cellular aldehyde metabolic process	BP	13	386	0.084568	0.40437	Zm00001d009596;Zm00001d011286;Zm00001d017417;Zm00001d033383;Zm00001d035672;Zm00001d035823;Zm00001d040084;Zm00001d041824;Zm00001d050173;Zm00001d050770;Zm00001d052482;Zm00001d053856;Zm00001d053925
GO:0048869	cellular developmental process	BP	16	499	0.0847463	0.40437	Zm00001d006118;Zm00001d009005;Zm00001d012549;Zm00001d013702;Zm00001d016197;Zm00001d022397;Zm00001d027359;Zm00001d032543;Zm00001d040314;Zm00001d042394;Zm00001d048389;Zm00001d048391;Zm00001d048502;Zm00001d049958;Zm00001d050173;Zm00001d053674
GO:0000917	barrier septum assembly	BP	1	4	0.0848887	0.40437	Zm00001d048007
GO:0007163	establishment or maintenance of cell polarity	BP	1	4	0.0848887	0.40437	Zm00001d009596
GO:0008053	mitochondrial fusion	BP	1	4	0.0848887	0.40437	Zm00001d010522
GO:0009641	shade avoidance	BP	1	4	0.0848887	0.40437	Zm00001d052138
GO:0009649	entrainment of circadian clock	BP	1	4	0.0848887	0.40437	Zm00001d052138
GO:0010160	formation of organ boundary	BP	1	4	0.0848887	0.40437	Zm00001d009596
GO:0010289	homogalacturonan biosynthetic process	BP	1	4	0.0848887	0.40437	Zm00001d031671
GO:0010338	leaf formation	BP	1	4	0.0848887	0.40437	Zm00001d049958
GO:0010394	homogalacturonan metabolic process	BP	1	4	0.0848887	0.40437	Zm00001d031671
GO:0017182	peptidyl-diphthamide metabolic process	BP	1	4	0.0848887	0.40437	Zm00001d029198
GO:0017183	peptidyl-diphthamide biosynthetic process from peptidyl-histidine	BP	1	4	0.0848887	0.40437	Zm00001d029198
GO:0019852	L-ascorbic acid metabolic process	BP	1	4	0.0848887	0.40437	Zm00001d023652
GO:0019853	L-ascorbic acid biosynthetic process	BP	1	4	0.0848887	0.40437	Zm00001d023652
GO:0030010	establishment of cell polarity	BP	1	4	0.0848887	0.40437	Zm00001d009596
GO:0043985	histone H4-R3 methylation	BP	1	4	0.0848887	0.40437	Zm00001d052933
GO:0045041	protein import into mitochondrial intermembrane space	BP	1	4	0.0848887	0.40437	Zm00001d010522
GO:0046621	negative regulation of organ growth	BP	1	4	0.0848887	0.40437	Zm00001d048301
GO:0046688	response to copper ion	BP	1	4	0.0848887	0.40437	Zm00001d002708
GO:0046713	borate transport	BP	1	4	0.0848887	0.40437	Zm00001d030656
GO:0048598	embryonic morphogenesis	BP	1	4	0.0848887	0.40437	Zm00001d042394
GO:0048640	negative regulation of developmental growth	BP	1	4	0.0848887	0.40437	Zm00001d048301
GO:0048859	formation of anatomical boundary	BP	1	4	0.0848887	0.40437	Zm00001d009596
GO:0052541	plant-type cell wall cellulose metabolic process	BP	1	4	0.0848887	0.40437	Zm00001d007496
GO:0071031	nuclear mRNA surveillance of mRNA 3'-end processing	BP	1	4	0.0848887	0.40437	Zm00001d001973
GO:0071034	CUT catabolic process	BP	1	4	0.0848887	0.40437	Zm00001d001973
GO:0071043	CUT metabolic process	BP	1	4	0.0848887	0.40437	Zm00001d001973
GO:0071049	nuclear retention of pre-mRNA with aberrant 3'-ends at the site of transcription	BP	1	4	0.0848887	0.40437	Zm00001d001973
GO:0080120	CAAX-box protein maturation	BP	1	4	0.0848887	0.40437	Zm00001d037967
GO:0090322	regulation of superoxide metabolic process	BP	1	4	0.0848887	0.40437	Zm00001d040011
GO:0090529	cell septum assembly	BP	1	4	0.0848887	0.40437	Zm00001d048007
GO:1901421	positive regulation of response to alcohol	BP	1	4	0.0848887	0.40437	Zm00001d047823
GO:0010467	gene expression	BP	116	4710	0.0851628	0.404523	Zm00001d000121;Zm00001d001973;Zm00001d002104;Zm00001d002839;Zm00001d003168;Zm00001d003408;Zm00001d003613;Zm00001d005162;Zm00001d005185;Zm00001d005212;Zm00001d005762;Zm00001d006220;Zm00001d006555;Zm00001d007236;Zm00001d007572;Zm00001d007600;Zm00001d008846;Zm00001d009374;Zm00001d009495;Zm00001d009518;Zm00001d009596;Zm00001d009729;Zm00001d009866;Zm00001d010196;Zm00001d010227;Zm00001d010522;Zm00001d0…
GO:0007154	cell communication	BP	38	1377	0.0855274	0.405104	Zm00001d000407;Zm00001d002538;Zm00001d002597;Zm00001d002839;Zm00001d003620;Zm00001d005762;Zm00001d006118;Zm00001d006471;Zm00001d006607;Zm00001d006885;Zm00001d008570;Zm00001d008863;Zm00001d010470;Zm00001d011604;Zm00001d012651;Zm00001d014690;Zm00001d019093;Zm00001d019275;Zm00001d020262;Zm00001d026018;Zm00001d027359;Zm00001d027752;Zm00001d028265;Zm00001d030169;Zm00001d033742;Zm00001d037604;Zm00001d0…
GO:0000904	cell morphogenesis involved in differentiation	BP	5	107	0.0865619	0.408556	Zm00001d022397;Zm00001d027359;Zm00001d042394;Zm00001d048502;Zm00001d049958
GO:0044710	single-organism metabolic process	BP	163	6792	0.0867447	0.408556	Zm00001d000107;Zm00001d001806;Zm00001d002104;Zm00001d002629;Zm00001d002839;Zm00001d004136;Zm00001d004236;Zm00001d005762;Zm00001d005777;Zm00001d006386;Zm00001d006402;Zm00001d006714;Zm00001d007496;Zm00001d007687;Zm00001d007735;Zm00001d007800;Zm00001d008414;Zm00001d008570;Zm00001d008846;Zm00001d008855;Zm00001d009374;Zm00001d009423;Zm00001d009524;Zm00001d009539;Zm00001d009596;Zm00001d009729;Zm00001d0…
GO:0007389	pattern specification process	BP	6	140	0.0882347	0.411163	Zm00001d009596;Zm00001d021863;Zm00001d024530;Zm00001d027359;Zm00001d048502;Zm00001d049958
GO:0006090	pyruvate metabolic process	BP	13	389	0.0884863	0.411163	Zm00001d006714;Zm00001d009596;Zm00001d011286;Zm00001d012407;Zm00001d014256;Zm00001d023756;Zm00001d025318;Zm00001d033383;Zm00001d035672;Zm00001d040084;Zm00001d040139;Zm00001d041824;Zm00001d053925
GO:0033692	cellular polysaccharide biosynthetic process	BP	14	427	0.0891757	0.411163	Zm00001d006386;Zm00001d007735;Zm00001d009539;Zm00001d010408;Zm00001d019266;Zm00001d025723;Zm00001d031671;Zm00001d033383;Zm00001d041824;Zm00001d044915;Zm00001d047634;Zm00001d048389;Zm00001d050607;Zm00001d053028
GO:0016125	sterol metabolic process	BP	5	108	0.0892231	0.411163	Zm00001d002629;Zm00001d007496;Zm00001d011117;Zm00001d026083;Zm00001d050607
GO:0043170	macromolecule metabolic process	BP	244	10455	0.0897307	0.411163	Zm00001d000121;Zm00001d000407;Zm00001d001799;Zm00001d001806;Zm00001d001973;Zm00001d002039;Zm00001d002104;Zm00001d002313;Zm00001d002839;Zm00001d003168;Zm00001d003408;Zm00001d003613;Zm00001d004236;Zm00001d004458;Zm00001d005162;Zm00001d005185;Zm00001d005212;Zm00001d005762;Zm00001d005777;Zm00001d006118;Zm00001d006220;Zm00001d006386;Zm00001d006471;Zm00001d006555;Zm00001d006614;Zm00001d006714;Zm00001d0…
GO:0000460	maturation of 5.8S rRNA	BP	2	23	0.0897574	0.411163	Zm00001d001973;Zm00001d022058
GO:0006241	CTP biosynthetic process	BP	2	23	0.0897574	0.411163	Zm00001d016489;Zm00001d024444
GO:0016055	Wnt signaling pathway	BP	2	23	0.0897574	0.411163	Zm00001d008863;Zm00001d012651
GO:0046036	CTP metabolic process	BP	2	23	0.0897574	0.411163	Zm00001d016489;Zm00001d024444
GO:0061077	chaperone-mediated protein folding	BP	2	23	0.0897574	0.411163	Zm00001d018134;Zm00001d054015
GO:0071396	cellular response to lipid	BP	7	175	0.0913224	0.41417	Zm00001d006118;Zm00001d006885;Zm00001d010470;Zm00001d011604;Zm00001d020262;Zm00001d026018;Zm00001d047823
GO:1901657	glycosyl compound metabolic process	BP	16	505	0.0916801	0.41417	Zm00001d006714;Zm00001d009423;Zm00001d011286;Zm00001d012407;Zm00001d014256;Zm00001d016489;Zm00001d023756;Zm00001d024444;Zm00001d025318;Zm00001d028527;Zm00001d031825;Zm00001d033383;Zm00001d036727;Zm00001d040084;Zm00001d040139;Zm00001d041824
GO:0006304	DNA modification	BP	5	109	0.0919263	0.41417	Zm00001d009374;Zm00001d022397;Zm00001d044540;Zm00001d044581;Zm00001d049958
GO:0044728	DNA methylation or demethylation	BP	5	109	0.0919263	0.41417	Zm00001d009374;Zm00001d022397;Zm00001d044540;Zm00001d044581;Zm00001d049958
GO:0002181	cytoplasmic translation	BP	3	49	0.0922717	0.41417	Zm00001d031703;Zm00001d052719;Zm00001d054084
GO:0044699	single-organism process	BP	258	11103	0.0924589	0.41417	Zm00001d000107;Zm00001d000407;Zm00001d001806;Zm00001d001973;Zm00001d002104;Zm00001d002105;Zm00001d002259;Zm00001d002448;Zm00001d002538;Zm00001d002597;Zm00001d002629;Zm00001d002690;Zm00001d002708;Zm00001d002839;Zm00001d003502;Zm00001d003613;Zm00001d003620;Zm00001d004051;Zm00001d004136;Zm00001d004236;Zm00001d004361;Zm00001d005762;Zm00001d005777;Zm00001d006118;Zm00001d006386;Zm00001d006402;Zm00001d0…
GO:0050794	regulation of cellular process	BP	108	4378	0.0925529	0.41417	Zm00001d000407;Zm00001d001806;Zm00001d002538;Zm00001d002597;Zm00001d002839;Zm00001d003168;Zm00001d003408;Zm00001d003620;Zm00001d004136;Zm00001d005185;Zm00001d005762;Zm00001d006118;Zm00001d006220;Zm00001d006607;Zm00001d006885;Zm00001d007599;Zm00001d007600;Zm00001d007800;Zm00001d008283;Zm00001d008570;Zm00001d008863;Zm00001d009049;Zm00001d009374;Zm00001d009423;Zm00001d009596;Zm00001d009729;Zm00001d0…
GO:0009126	purine nucleoside monophosphate metabolic process	BP	11	318	0.0927207	0.41417	Zm00001d006714;Zm00001d010376;Zm00001d011286;Zm00001d012407;Zm00001d014256;Zm00001d023756;Zm00001d025318;Zm00001d028527;Zm00001d031825;Zm00001d040084;Zm00001d040139
GO:0009167	purine ribonucleoside monophosphate metabolic process	BP	11	318	0.0927207	0.41417	Zm00001d006714;Zm00001d010376;Zm00001d011286;Zm00001d012407;Zm00001d014256;Zm00001d023756;Zm00001d025318;Zm00001d028527;Zm00001d031825;Zm00001d040084;Zm00001d040139
GO:0008380	RNA splicing	BP	12	355	0.092891	0.41417	Zm00001d002839;Zm00001d007572;Zm00001d016220;Zm00001d017363;Zm00001d018134;Zm00001d022397;Zm00001d032106;Zm00001d034578;Zm00001d041733;Zm00001d047823;Zm00001d050574;Zm00001d052439
GO:0044724	single-organism carbohydrate catabolic process	BP	9	246	0.0933768	0.415229	Zm00001d006714;Zm00001d011286;Zm00001d012407;Zm00001d014256;Zm00001d023756;Zm00001d025318;Zm00001d026415;Zm00001d040084;Zm00001d040139
GO:0046034	ATP metabolic process	BP	10	283	0.0950833	0.421695	Zm00001d006714;Zm00001d011286;Zm00001d012407;Zm00001d014256;Zm00001d023756;Zm00001d025318;Zm00001d028527;Zm00001d031825;Zm00001d040084;Zm00001d040139
GO:0009208	pyrimidine ribonucleoside triphosphate metabolic process	BP	2	24	0.0965475	0.42593	Zm00001d016489;Zm00001d024444
GO:0009209	pyrimidine ribonucleoside triphosphate biosynthetic process	BP	2	24	0.0965475	0.42593	Zm00001d016489;Zm00001d024444
GO:0048731	system development	BP	27	946	0.0988779	0.432259	Zm00001d002839;Zm00001d009374;Zm00001d009596;Zm00001d012503;Zm00001d013702;Zm00001d013733;Zm00001d013892;Zm00001d015485;Zm00001d017176;Zm00001d021863;Zm00001d022397;Zm00001d027359;Zm00001d028265;Zm00001d031671;Zm00001d034650;Zm00001d040314;Zm00001d042394;Zm00001d044540;Zm00001d044581;Zm00001d048046;Zm00001d048301;Zm00001d048502;Zm00001d049958;Zm00001d050173;Zm00001d052138;Zm00001d052541;Zm00001d0…
GO:0033044	regulation of chromosome organization	BP	5	112	0.100285	0.432259	Zm00001d022397;Zm00001d027359;Zm00001d047946;Zm00001d048502;Zm00001d049958
GO:0051276	chromosome organization	BP	28	990	0.102104	0.432259	Zm00001d005789;Zm00001d009374;Zm00001d009729;Zm00001d012503;Zm00001d013066;Zm00001d013702;Zm00001d013733;Zm00001d019907;Zm00001d021477;Zm00001d021767;Zm00001d021863;Zm00001d022110;Zm00001d022397;Zm00001d025359;Zm00001d027359;Zm00001d028431;Zm00001d042272;Zm00001d042930;Zm00001d043649;Zm00001d044540;Zm00001d044581;Zm00001d044795;Zm00001d047946;Zm00001d048502;Zm00001d049958;Zm00001d050340;Zm00001d0…
GO:0009150	purine ribonucleotide metabolic process	BP	12	362	0.103303	0.432259	Zm00001d006714;Zm00001d010376;Zm00001d011286;Zm00001d012407;Zm00001d014256;Zm00001d023756;Zm00001d024444;Zm00001d025318;Zm00001d028527;Zm00001d031825;Zm00001d040084;Zm00001d040139
GO:0006892	post-Golgi vesicle-mediated transport	BP	2	25	0.103478	0.432259	Zm00001d025398;Zm00001d033303
GO:0009148	pyrimidine nucleoside triphosphate biosynthetic process	BP	2	25	0.103478	0.432259	Zm00001d016489;Zm00001d024444
GO:0009943	adaxial/abaxial axis specification	BP	2	25	0.103478	0.432259	Zm00001d021863;Zm00001d024530
GO:0009944	polarity specification of adaxial/abaxial axis	BP	2	25	0.103478	0.432259	Zm00001d021863;Zm00001d024530
GO:0015977	carbon fixation	BP	2	25	0.103478	0.432259	Zm00001d006402;Zm00001d012707
GO:0010383	cell wall polysaccharide metabolic process	BP	7	181	0.104305	0.432259	Zm00001d007496;Zm00001d009539;Zm00001d010408;Zm00001d026415;Zm00001d031671;Zm00001d044915;Zm00001d048389
GO:0006282	regulation of DNA repair	BP	1	5	0.104963	0.432259	Zm00001d047946
GO:0007076	mitotic chromosome condensation	BP	1	5	0.104963	0.432259	Zm00001d044581
GO:0009245	lipid A biosynthetic process	BP	1	5	0.104963	0.432259	Zm00001d043492
GO:0016578	histone deubiquitination	BP	1	5	0.104963	0.432259	Zm00001d025359
GO:0030031	cell projection assembly	BP	1	5	0.104963	0.432259	Zm00001d019348
GO:0031344	regulation of cell projection organization	BP	1	5	0.104963	0.432259	Zm00001d019348
GO:0031529	ruffle organization	BP	1	5	0.104963	0.432259	Zm00001d019348
GO:0035336	long-chain fatty-acyl-CoA metabolic process	BP	1	5	0.104963	0.432259	Zm00001d000107
GO:0046168	glycerol-3-phosphate catabolic process	BP	1	5	0.104963	0.432259	Zm00001d012567
GO:0046493	lipid A metabolic process	BP	1	5	0.104963	0.432259	Zm00001d043492
GO:0052325	cell wall pectin biosynthetic process	BP	1	5	0.104963	0.432259	Zm00001d031671
GO:0060491	regulation of cell projection assembly	BP	1	5	0.104963	0.432259	Zm00001d019348
GO:0097178	ruffle assembly	BP	1	5	0.104963	0.432259	Zm00001d019348
GO:1900027	regulation of ruffle assembly	BP	1	5	0.104963	0.432259	Zm00001d019348
GO:1901269	lipooligosaccharide metabolic process	BP	1	5	0.104963	0.432259	Zm00001d043492
GO:1901271	lipooligosaccharide biosynthetic process	BP	1	5	0.104963	0.432259	Zm00001d043492
GO:2001020	regulation of response to DNA damage stimulus	BP	1	5	0.104963	0.432259	Zm00001d047946
GO:0009119	ribonucleoside metabolic process	BP	13	402	0.106759	0.438577	Zm00001d006714;Zm00001d009423;Zm00001d011286;Zm00001d012407;Zm00001d014256;Zm00001d016489;Zm00001d023756;Zm00001d024444;Zm00001d025318;Zm00001d028527;Zm00001d031825;Zm00001d040084;Zm00001d040139
GO:0010498	proteasomal protein catabolic process	BP	8	219	0.110162	0.44738	Zm00001d014256;Zm00001d025318;Zm00001d040139;Zm00001d041216;Zm00001d047635;Zm00001d047823;Zm00001d052138;Zm00001d052930
GO:0016129	phytosteroid biosynthetic process	BP	3	53	0.110245	0.44738	Zm00001d002629;Zm00001d011117;Zm00001d026083
GO:0016132	brassinosteroid biosynthetic process	BP	3	53	0.110245	0.44738	Zm00001d002629;Zm00001d011117;Zm00001d026083
GO:0050826	response to freezing	BP	3	53	0.110245	0.44738	Zm00001d027359;Zm00001d048502;Zm00001d049958
GO:0019752	carboxylic acid metabolic process	BP	47	1787	0.110399	0.44738	Zm00001d002104;Zm00001d002839;Zm00001d005777;Zm00001d006714;Zm00001d008570;Zm00001d008846;Zm00001d008855;Zm00001d009596;Zm00001d010196;Zm00001d011286;Zm00001d012407;Zm00001d012707;Zm00001d013733;Zm00001d013831;Zm00001d014256;Zm00001d015557;Zm00001d016220;Zm00001d017417;Zm00001d018134;Zm00001d023376;Zm00001d023652;Zm00001d023756;Zm00001d025318;Zm00001d029176;Zm00001d033383;Zm00001d035672;Zm00001d0…
GO:0009147	pyrimidine nucleoside triphosphate metabolic process	BP	2	26	0.110539	0.44738	Zm00001d016489;Zm00001d024444
GO:0044271	cellular nitrogen compound biosynthetic process	BP	107	4374	0.110775	0.44738	Zm00001d000121;Zm00001d002104;Zm00001d003168;Zm00001d003408;Zm00001d005162;Zm00001d005185;Zm00001d005212;Zm00001d005762;Zm00001d006220;Zm00001d006555;Zm00001d007236;Zm00001d007600;Zm00001d008846;Zm00001d009374;Zm00001d009423;Zm00001d009495;Zm00001d009518;Zm00001d009596;Zm00001d009729;Zm00001d010196;Zm00001d010227;Zm00001d010376;Zm00001d010667;Zm00001d011263;Zm00001d011286;Zm00001d011536;Zm00001d0…
GO:0006694	steroid biosynthetic process	BP	5	116	0.112	0.447977	Zm00001d002629;Zm00001d007496;Zm00001d011117;Zm00001d026083;Zm00001d050607
GO:0009218	pyrimidine ribonucleotide metabolic process	BP	5	116	0.112	0.447977	Zm00001d012503;Zm00001d016489;Zm00001d024444;Zm00001d029198;Zm00001d032106
GO:0009220	pyrimidine ribonucleotide biosynthetic process	BP	5	116	0.112	0.447977	Zm00001d012503;Zm00001d016489;Zm00001d024444;Zm00001d029198;Zm00001d032106
GO:0051234	establishment of localization	BP	91	3679	0.112851	0.447977	Zm00001d002105;Zm00001d002259;Zm00001d002448;Zm00001d002690;Zm00001d002708;Zm00001d002839;Zm00001d003502;Zm00001d003613;Zm00001d003620;Zm00001d004051;Zm00001d004136;Zm00001d004361;Zm00001d005762;Zm00001d006386;Zm00001d006714;Zm00001d008911;Zm00001d008997;Zm00001d009005;Zm00001d009448;Zm00001d009596;Zm00001d010470;Zm00001d010522;Zm00001d011286;Zm00001d012348;Zm00001d012717;Zm00001d013733;Zm00001d0…
GO:0006833	water transport	BP	4	84	0.113066	0.447977	Zm00001d002690;Zm00001d006714;Zm00001d011286;Zm00001d040314
GO:0009086	methionine biosynthetic process	BP	4	84	0.113066	0.447977	Zm00001d002839;Zm00001d016220;Zm00001d018134;Zm00001d047823
GO:0042044	fluid transport	BP	4	84	0.113066	0.447977	Zm00001d002690;Zm00001d006714;Zm00001d011286;Zm00001d040314
GO:0072350	tricarboxylic acid metabolic process	BP	4	84	0.113066	0.447977	Zm00001d008855;Zm00001d012707;Zm00001d044915;Zm00001d046262
GO:0022414	reproductive process	BP	29	1043	0.11353	0.448753	Zm00001d002839;Zm00001d006471;Zm00001d009374;Zm00001d009596;Zm00001d012503;Zm00001d012549;Zm00001d013702;Zm00001d013733;Zm00001d013892;Zm00001d015485;Zm00001d016197;Zm00001d017176;Zm00001d019275;Zm00001d021863;Zm00001d022397;Zm00001d027359;Zm00001d028431;Zm00001d032543;Zm00001d034650;Zm00001d042394;Zm00001d044540;Zm00001d044581;Zm00001d047946;Zm00001d048301;Zm00001d048502;Zm00001d049958;Zm00001d0…
GO:0000003	reproduction	BP	29	1045	0.115445	0.454423	Zm00001d002839;Zm00001d006471;Zm00001d009374;Zm00001d009596;Zm00001d012503;Zm00001d012549;Zm00001d013702;Zm00001d013733;Zm00001d013892;Zm00001d015485;Zm00001d016197;Zm00001d017176;Zm00001d019275;Zm00001d021863;Zm00001d022397;Zm00001d027359;Zm00001d028431;Zm00001d032543;Zm00001d034650;Zm00001d042394;Zm00001d044540;Zm00001d044581;Zm00001d047946;Zm00001d048301;Zm00001d048502;Zm00001d049958;Zm00001d0…
GO:0009409	response to cold	BP	6	151	0.115508	0.454423	Zm00001d006714;Zm00001d013892;Zm00001d027359;Zm00001d035672;Zm00001d048502;Zm00001d049958
GO:0050789	regulation of biological process	BP	119	4915	0.117273	0.459881	Zm00001d000407;Zm00001d001806;Zm00001d002538;Zm00001d002597;Zm00001d002839;Zm00001d003168;Zm00001d003408;Zm00001d003620;Zm00001d004136;Zm00001d005185;Zm00001d005513;Zm00001d005762;Zm00001d006118;Zm00001d006220;Zm00001d006607;Zm00001d006885;Zm00001d007599;Zm00001d007600;Zm00001d007800;Zm00001d008283;Zm00001d008570;Zm00001d008863;Zm00001d009049;Zm00001d009374;Zm00001d009423;Zm00001d009596;Zm00001d0…
GO:0009955	adaxial/abaxial pattern specification	BP	2	27	0.117722	0.459881	Zm00001d021863;Zm00001d024530
GO:0065001	specification of axis polarity	BP	2	27	0.117722	0.459881	Zm00001d021863;Zm00001d024530
GO:0007049	cell cycle	BP	19	644	0.118389	0.459881	Zm00001d009374;Zm00001d013166;Zm00001d013702;Zm00001d013733;Zm00001d018392;Zm00001d022397;Zm00001d024292;Zm00001d025359;Zm00001d027359;Zm00001d028431;Zm00001d034834;Zm00001d044540;Zm00001d044581;Zm00001d047873;Zm00001d047875;Zm00001d047946;Zm00001d048007;Zm00001d048502;Zm00001d049958
GO:0022607	cellular component assembly	BP	28	1009	0.120291	0.459881	Zm00001d005789;Zm00001d006555;Zm00001d006714;Zm00001d009596;Zm00001d010522;Zm00001d013066;Zm00001d013702;Zm00001d013910;Zm00001d017363;Zm00001d019348;Zm00001d021477;Zm00001d024292;Zm00001d025398;Zm00001d027359;Zm00001d031825;Zm00001d033368;Zm00001d036213;Zm00001d037921;Zm00001d042930;Zm00001d045154;Zm00001d047574;Zm00001d047635;Zm00001d047804;Zm00001d048007;Zm00001d048502;Zm00001d049921;Zm00001d0…
GO:0050896	response to stimulus	BP	94	3824	0.120485	0.459881	Zm00001d000407;Zm00001d001806;Zm00001d002538;Zm00001d002597;Zm00001d002708;Zm00001d002839;Zm00001d003018;Zm00001d003569;Zm00001d003620;Zm00001d004136;Zm00001d005762;Zm00001d006118;Zm00001d006386;Zm00001d006607;Zm00001d006714;Zm00001d006885;Zm00001d007800;Zm00001d008414;Zm00001d008570;Zm00001d008863;Zm00001d009049;Zm00001d010470;Zm00001d011286;Zm00001d011604;Zm00001d012348;Zm00001d012503;Zm00001d0…
GO:0015980	energy derivation by oxidation of organic compounds	BP	6	153	0.120877	0.459881	Zm00001d008855;Zm00001d012707;Zm00001d019266;Zm00001d023756;Zm00001d044915;Zm00001d046262
GO:0016070	RNA metabolic process	BP	99	4045	0.121778	0.459881	Zm00001d001973;Zm00001d002104;Zm00001d002839;Zm00001d003168;Zm00001d003408;Zm00001d003613;Zm00001d004458;Zm00001d005162;Zm00001d005185;Zm00001d005212;Zm00001d005762;Zm00001d006220;Zm00001d007236;Zm00001d007572;Zm00001d007600;Zm00001d008846;Zm00001d009374;Zm00001d009495;Zm00001d009596;Zm00001d009729;Zm00001d010196;Zm00001d010227;Zm00001d010470;Zm00001d010667;Zm00001d012348;Zm00001d012549;Zm00001d0…
GO:0005976	polysaccharide metabolic process	BP	20	687	0.122329	0.459881	Zm00001d004236;Zm00001d006386;Zm00001d007496;Zm00001d007735;Zm00001d009539;Zm00001d010408;Zm00001d019266;Zm00001d025723;Zm00001d026415;Zm00001d028188;Zm00001d031671;Zm00001d033383;Zm00001d035672;Zm00001d041824;Zm00001d044915;Zm00001d047634;Zm00001d048389;Zm00001d050480;Zm00001d050607;Zm00001d053028
GO:0009561	megagametogenesis	BP	5	120	0.124341	0.459881	Zm00001d001973;Zm00001d012549;Zm00001d016197;Zm00001d032543;Zm00001d049958
GO:0006273	lagging strand elongation	BP	1	6	0.124597	0.459881	Zm00001d042713
GO:0007008	outer mitochondrial membrane organization	BP	1	6	0.124597	0.459881	Zm00001d032441
GO:0008298	intracellular mRNA localization	BP	1	6	0.124597	0.459881	Zm00001d001973
GO:0008616	queuosine biosynthetic process	BP	1	6	0.124597	0.459881	Zm00001d009423
GO:0009052	pentose-phosphate shunt, non-oxidative branch	BP	1	6	0.124597	0.459881	Zm00001d052482
GO:0010030	positive regulation of seed germination	BP	1	6	0.124597	0.459881	Zm00001d052933
GO:0018344	protein geranylgeranylation	BP	1	6	0.124597	0.459881	Zm00001d006118
GO:0030030	cell projection organization	BP	1	6	0.124597	0.459881	Zm00001d019348
GO:0030261	chromosome condensation	BP	1	6	0.124597	0.459881	Zm00001d044581
GO:0031023	microtubule organizing center organization	BP	1	6	0.124597	0.459881	Zm00001d024292
GO:0035337	fatty-acyl-CoA metabolic process	BP	1	6	0.124597	0.459881	Zm00001d000107
GO:0042407	cristae formation	BP	1	6	0.124597	0.459881	Zm00001d010522
GO:0045040	protein import into mitochondrial outer membrane	BP	1	6	0.124597	0.459881	Zm00001d032441
GO:0045926	negative regulation of growth	BP	1	6	0.124597	0.459881	Zm00001d048301
GO:0046116	queuosine metabolic process	BP	1	6	0.124597	0.459881	Zm00001d009423
GO:0048645	organ formation	BP	1	6	0.124597	0.459881	Zm00001d009596
GO:0051781	positive regulation of cell division	BP	1	6	0.124597	0.459881	Zm00001d042394
GO:0071033	nuclear retention of pre-mRNA at the site of transcription	BP	1	6	0.124597	0.459881	Zm00001d001973
GO:0009451	RNA modification	BP	11	338	0.126228	0.464874	Zm00001d004458;Zm00001d007572;Zm00001d022058;Zm00001d022098;Zm00001d027752;Zm00001d031703;Zm00001d039096;Zm00001d043649;Zm00001d044825;Zm00001d049470;Zm00001d052719
GO:0006732	coenzyme metabolic process	BP	17	571	0.126606	0.465242	Zm00001d000107;Zm00001d006714;Zm00001d011286;Zm00001d012407;Zm00001d014256;Zm00001d023756;Zm00001d025318;Zm00001d033305;Zm00001d033383;Zm00001d035823;Zm00001d040084;Zm00001d040139;Zm00001d041824;Zm00001d050173;Zm00001d050770;Zm00001d052482;Zm00001d053925
GO:0000209	protein polyubiquitination	BP	4	88	0.127988	0.468262	Zm00001d033744;Zm00001d041216;Zm00001d047823;Zm00001d052930
GO:0000394	RNA splicing, via endonucleolytic cleavage and ligation	BP	4	88	0.127988	0.468262	Zm00001d002839;Zm00001d016220;Zm00001d018134;Zm00001d047823
GO:0009112	nucleobase metabolic process	BP	3	57	0.129437	0.472528	Zm00001d016489;Zm00001d042746;Zm00001d050187
GO:0043436	oxoacid metabolic process	BP	48	1856	0.130633	0.473045	Zm00001d002104;Zm00001d002839;Zm00001d005777;Zm00001d006714;Zm00001d008570;Zm00001d008846;Zm00001d008855;Zm00001d009596;Zm00001d010196;Zm00001d011286;Zm00001d012407;Zm00001d012707;Zm00001d013733;Zm00001d013831;Zm00001d014256;Zm00001d015557;Zm00001d016220;Zm00001d017417;Zm00001d018134;Zm00001d023376;Zm00001d023652;Zm00001d023756;Zm00001d025318;Zm00001d029176;Zm00001d033383;Zm00001d035672;Zm00001d0…
GO:0045333	cellular respiration	BP	5	122	0.130738	0.473045	Zm00001d008855;Zm00001d012707;Zm00001d023756;Zm00001d044915;Zm00001d046262
GO:0006163	purine nucleotide metabolic process	BP	12	379	0.131357	0.473045	Zm00001d006714;Zm00001d010376;Zm00001d011286;Zm00001d012407;Zm00001d014256;Zm00001d023756;Zm00001d024444;Zm00001d025318;Zm00001d028527;Zm00001d031825;Zm00001d040084;Zm00001d040139
GO:0006082	organic acid metabolic process	BP	48	1857	0.131428	0.473045	Zm00001d002104;Zm00001d002839;Zm00001d005777;Zm00001d006714;Zm00001d008570;Zm00001d008846;Zm00001d008855;Zm00001d009596;Zm00001d010196;Zm00001d011286;Zm00001d012407;Zm00001d012707;Zm00001d013733;Zm00001d013831;Zm00001d014256;Zm00001d015557;Zm00001d016220;Zm00001d017417;Zm00001d018134;Zm00001d023376;Zm00001d023652;Zm00001d023756;Zm00001d025318;Zm00001d029176;Zm00001d033383;Zm00001d035672;Zm00001d0…
GO:0006259	DNA metabolic process	BP	29	1061	0.131495	0.473045	Zm00001d001799;Zm00001d001806;Zm00001d009374;Zm00001d013702;Zm00001d013733;Zm00001d016516;Zm00001d021767;Zm00001d022189;Zm00001d022397;Zm00001d027359;Zm00001d028431;Zm00001d033744;Zm00001d033935;Zm00001d038438;Zm00001d042713;Zm00001d044540;Zm00001d044581;Zm00001d044795;Zm00001d047635;Zm00001d047823;Zm00001d047873;Zm00001d047946;Zm00001d048123;Zm00001d048502;Zm00001d049358;Zm00001d049958;Zm00001d0…
GO:0044264	cellular polysaccharide metabolic process	BP	16	535	0.131612	0.473045	Zm00001d006386;Zm00001d007496;Zm00001d007735;Zm00001d009539;Zm00001d010408;Zm00001d019266;Zm00001d025723;Zm00001d031671;Zm00001d033383;Zm00001d035672;Zm00001d041824;Zm00001d044915;Zm00001d047634;Zm00001d048389;Zm00001d050607;Zm00001d053028
GO:0015995	chlorophyll biosynthetic process	BP	4	89	0.131841	0.473045	Zm00001d011286;Zm00001d026277;Zm00001d035672;Zm00001d053925
GO:0019319	hexose biosynthetic process	BP	4	89	0.131841	0.473045	Zm00001d014256;Zm00001d025318;Zm00001d040139;Zm00001d048389
GO:0009058	biosynthetic process	BP	164	6951	0.134131	0.477813	Zm00001d000107;Zm00001d000121;Zm00001d001799;Zm00001d002104;Zm00001d002629;Zm00001d002839;Zm00001d003168;Zm00001d003408;Zm00001d004236;Zm00001d005162;Zm00001d005185;Zm00001d005212;Zm00001d005762;Zm00001d005777;Zm00001d006220;Zm00001d006386;Zm00001d006402;Zm00001d006555;Zm00001d006714;Zm00001d007236;Zm00001d007496;Zm00001d007600;Zm00001d007735;Zm00001d008570;Zm00001d008846;Zm00001d009374;Zm00001d0…
GO:0016128	phytosteroid metabolic process	BP	3	58	0.134408	0.477813	Zm00001d002629;Zm00001d011117;Zm00001d026083
GO:0016131	brassinosteroid metabolic process	BP	3	58	0.134408	0.477813	Zm00001d002629;Zm00001d011117;Zm00001d026083
GO:0006098	pentose-phosphate shunt	BP	6	158	0.134824	0.477813	Zm00001d033383;Zm00001d040084;Zm00001d041824;Zm00001d050173;Zm00001d052482;Zm00001d053925
GO:0048468	cell development	BP	6	158	0.134824	0.477813	Zm00001d022397;Zm00001d027359;Zm00001d040314;Zm00001d042394;Zm00001d048502;Zm00001d049958
GO:0006461	protein complex assembly	BP	18	617	0.135341	0.477813	Zm00001d005789;Zm00001d006714;Zm00001d010522;Zm00001d013066;Zm00001d021477;Zm00001d024292;Zm00001d025398;Zm00001d027359;Zm00001d031825;Zm00001d036213;Zm00001d042930;Zm00001d045154;Zm00001d047635;Zm00001d047804;Zm00001d048502;Zm00001d049921;Zm00001d049958;Zm00001d053925
GO:0072521	purine-containing compound metabolic process	BP	13	420	0.135503	0.477813	Zm00001d006714;Zm00001d010376;Zm00001d011286;Zm00001d012407;Zm00001d014256;Zm00001d023756;Zm00001d024444;Zm00001d025318;Zm00001d028527;Zm00001d031825;Zm00001d040084;Zm00001d040139;Zm00001d042746
GO:0003002	regionalization	BP	4	90	0.135742	0.477813	Zm00001d009596;Zm00001d021863;Zm00001d024530;Zm00001d049958
GO:0006555	methionine metabolic process	BP	4	90	0.135742	0.477813	Zm00001d002839;Zm00001d016220;Zm00001d018134;Zm00001d047823
GO:0070271	protein complex biogenesis	BP	18	619	0.138154	0.480375	Zm00001d005789;Zm00001d006714;Zm00001d010522;Zm00001d013066;Zm00001d021477;Zm00001d024292;Zm00001d025398;Zm00001d027359;Zm00001d031825;Zm00001d036213;Zm00001d042930;Zm00001d045154;Zm00001d047635;Zm00001d047804;Zm00001d048502;Zm00001d049921;Zm00001d049958;Zm00001d053925
GO:1903047	mitotic cell cycle process	BP	7	195	0.138211	0.480375	Zm00001d009374;Zm00001d013166;Zm00001d013702;Zm00001d024292;Zm00001d044540;Zm00001d044581;Zm00001d048007
GO:0030154	cell differentiation	BP	12	383	0.138516	0.480375	Zm00001d012549;Zm00001d013702;Zm00001d016197;Zm00001d022397;Zm00001d027359;Zm00001d032543;Zm00001d040314;Zm00001d042394;Zm00001d048391;Zm00001d048502;Zm00001d049958;Zm00001d050173
GO:0051301	cell division	BP	9	269	0.138867	0.480375	Zm00001d009374;Zm00001d013166;Zm00001d026068;Zm00001d027359;Zm00001d042394;Zm00001d044540;Zm00001d044581;Zm00001d048007;Zm00001d048502
GO:0016192	vesicle-mediated transport	BP	18	620	0.139572	0.480375	Zm00001d006386;Zm00001d009005;Zm00001d015890;Zm00001d016727;Zm00001d018098;Zm00001d022541;Zm00001d025398;Zm00001d027752;Zm00001d033303;Zm00001d033368;Zm00001d038447;Zm00001d043022;Zm00001d045154;Zm00001d047804;Zm00001d048122;Zm00001d049921;Zm00001d050607;Zm00001d053028
GO:0007292	female gamete generation	BP	4	91	0.13969	0.480375	Zm00001d012549;Zm00001d016197;Zm00001d032543;Zm00001d049958
GO:0009560	embryo sac egg cell differentiation	BP	4	91	0.13969	0.480375	Zm00001d012549;Zm00001d016197;Zm00001d032543;Zm00001d049958
GO:0045088	regulation of innate immune response	BP	4	91	0.13969	0.480375	Zm00001d002839;Zm00001d005762;Zm00001d008570;Zm00001d018098
GO:0050776	regulation of immune response	BP	4	91	0.13969	0.480375	Zm00001d002839;Zm00001d005762;Zm00001d008570;Zm00001d018098
GO:0006474	N-terminal protein amino acid acetylation	BP	2	30	0.139918	0.480375	Zm00001d044446;Zm00001d048194
GO:0006897	endocytosis	BP	2	30	0.139918	0.480375	Zm00001d043022;Zm00001d053028
GO:0009880	embryonic pattern specification	BP	2	30	0.139918	0.480375	Zm00001d027359;Zm00001d048502
GO:0009116	nucleoside metabolic process	BP	13	424	0.142422	0.483775	Zm00001d006714;Zm00001d009423;Zm00001d011286;Zm00001d012407;Zm00001d014256;Zm00001d016489;Zm00001d023756;Zm00001d024444;Zm00001d025318;Zm00001d028527;Zm00001d031825;Zm00001d040084;Zm00001d040139
GO:0009853	photorespiration	BP	4	92	0.143682	0.483775	Zm00001d006402;Zm00001d006714;Zm00001d031825;Zm00001d052758
GO:0000018	regulation of DNA recombination	BP	1	7	0.143802	0.483775	Zm00001d001806
GO:0006426	glycyl-tRNA aminoacylation	BP	1	7	0.143802	0.483775	Zm00001d052689
GO:0009870	defense response signaling pathway, resistance gene-dependent	BP	1	7	0.143802	0.483775	Zm00001d002839
GO:0030837	negative regulation of actin filament polymerization	BP	1	7	0.143802	0.483775	Zm00001d036213
GO:0031333	negative regulation of protein complex assembly	BP	1	7	0.143802	0.483775	Zm00001d036213
GO:0032272	negative regulation of protein polymerization	BP	1	7	0.143802	0.483775	Zm00001d036213
GO:0045910	negative regulation of DNA recombination	BP	1	7	0.143802	0.483775	Zm00001d001806
GO:0071051	polyadenylation-dependent snoRNA 3'-end processing	BP	1	7	0.143802	0.483775	Zm00001d001973
GO:0042440	pigment metabolic process	BP	9	272	0.145521	0.488554	Zm00001d011286;Zm00001d026277;Zm00001d028265;Zm00001d035672;Zm00001d042397;Zm00001d048046;Zm00001d050173;Zm00001d052138;Zm00001d053925
GO:0051186	cofactor metabolic process	BP	20	705	0.145806	0.488554	Zm00001d000107;Zm00001d006714;Zm00001d011286;Zm00001d012407;Zm00001d014256;Zm00001d023756;Zm00001d025318;Zm00001d026277;Zm00001d033305;Zm00001d033383;Zm00001d035672;Zm00001d035823;Zm00001d040084;Zm00001d040139;Zm00001d041824;Zm00001d042397;Zm00001d050173;Zm00001d050770;Zm00001d052482;Zm00001d053925
GO:0071103	DNA conformation change	BP	11	349	0.147172	0.489108	Zm00001d005789;Zm00001d009374;Zm00001d013066;Zm00001d013702;Zm00001d021477;Zm00001d021767;Zm00001d042930;Zm00001d044540;Zm00001d044581;Zm00001d044795;Zm00001d050340
GO:0006206	pyrimidine nucleobase metabolic process	BP	2	31	0.147505	0.489108	Zm00001d016489;Zm00001d050187
GO:0009798	axis specification	BP	2	31	0.147505	0.489108	Zm00001d021863;Zm00001d024530
GO:0002682	regulation of immune system process	BP	4	93	0.147719	0.489108	Zm00001d002839;Zm00001d005762;Zm00001d008570;Zm00001d018098
GO:0048193	Golgi vesicle transport	BP	9	273	0.147775	0.489108	Zm00001d006386;Zm00001d009005;Zm00001d018098;Zm00001d022541;Zm00001d025398;Zm00001d033303;Zm00001d049921;Zm00001d050607;Zm00001d053028
GO:0048229	gametophyte development	BP	8	236	0.148934	0.489108	Zm00001d001973;Zm00001d012549;Zm00001d013702;Zm00001d016197;Zm00001d032543;Zm00001d049958;Zm00001d053028;Zm00001d053144
GO:0007126	meiotic nuclear division	BP	6	163	0.149495	0.489108	Zm00001d022397;Zm00001d027359;Zm00001d028431;Zm00001d047946;Zm00001d048502;Zm00001d049958
GO:0048609	multicellular organismal reproductive process	BP	6	163	0.149495	0.489108	Zm00001d012549;Zm00001d016197;Zm00001d027359;Zm00001d032543;Zm00001d048502;Zm00001d049958
GO:1902578	single-organism localization	BP	71	2870	0.150067	0.489108	Zm00001d002105;Zm00001d002259;Zm00001d002448;Zm00001d002690;Zm00001d002708;Zm00001d002839;Zm00001d003502;Zm00001d003613;Zm00001d003620;Zm00001d004051;Zm00001d004136;Zm00001d004361;Zm00001d005762;Zm00001d006386;Zm00001d006714;Zm00001d008911;Zm00001d009005;Zm00001d009448;Zm00001d009596;Zm00001d010470;Zm00001d010522;Zm00001d011286;Zm00001d012348;Zm00001d012717;Zm00001d014256;Zm00001d015890;Zm00001d0…
GO:0000910	cytokinesis	BP	5	128	0.150789	0.489108	Zm00001d009374;Zm00001d013166;Zm00001d044540;Zm00001d044581;Zm00001d048007
GO:0010162	seed dormancy process	BP	3	62	0.154923	0.489108	Zm00001d027359;Zm00001d048502;Zm00001d049958
GO:0022611	dormancy process	BP	3	62	0.154923	0.489108	Zm00001d027359;Zm00001d048502;Zm00001d049958
GO:0031048	chromatin silencing by small RNA	BP	3	62	0.154923	0.489108	Zm00001d013733;Zm00001d022397;Zm00001d044581
GO:0071704	organic substance metabolic process	BP	306	13461	0.155133	0.489108	Zm00001d000107;Zm00001d000121;Zm00001d000407;Zm00001d001799;Zm00001d001806;Zm00001d001973;Zm00001d002039;Zm00001d002104;Zm00001d002313;Zm00001d002629;Zm00001d002839;Zm00001d003168;Zm00001d003281;Zm00001d003408;Zm00001d003613;Zm00001d004236;Zm00001d004458;Zm00001d005162;Zm00001d005185;Zm00001d005212;Zm00001d005762;Zm00001d005777;Zm00001d006118;Zm00001d006220;Zm00001d006386;Zm00001d006402;Zm00001d0…
GO:0006284	base-excision repair	BP	2	32	0.155173	0.489108	Zm00001d016516;Zm00001d049358
GO:0006904	vesicle docking involved in exocytosis	BP	2	32	0.155173	0.489108	Zm00001d015890;Zm00001d025398
GO:0010074	maintenance of meristem identity	BP	2	32	0.155173	0.489108	Zm00001d002839;Zm00001d049958
GO:0006739	NADP metabolic process	BP	6	165	0.155557	0.489108	Zm00001d033383;Zm00001d040084;Zm00001d041824;Zm00001d050173;Zm00001d052482;Zm00001d053925
GO:0009832	plant-type cell wall biogenesis	BP	4	95	0.155923	0.489108	Zm00001d009539;Zm00001d010408;Zm00001d031671;Zm00001d044915
GO:0009965	leaf morphogenesis	BP	4	95	0.155923	0.489108	Zm00001d013702;Zm00001d042394;Zm00001d049958;Zm00001d050173
GO:0006091	generation of precursor metabolites and energy	BP	17	592	0.157781	0.489108	Zm00001d006714;Zm00001d008855;Zm00001d011286;Zm00001d012407;Zm00001d012707;Zm00001d014256;Zm00001d014927;Zm00001d019266;Zm00001d023756;Zm00001d025318;Zm00001d035672;Zm00001d040084;Zm00001d040139;Zm00001d043543;Zm00001d044915;Zm00001d046262;Zm00001d053925
GO:0051156	glucose 6-phosphate metabolic process	BP	6	166	0.158628	0.489108	Zm00001d033383;Zm00001d040084;Zm00001d041824;Zm00001d050173;Zm00001d052482;Zm00001d053925
GO:0022402	cell cycle process	BP	13	433	0.158676	0.489108	Zm00001d009374;Zm00001d013166;Zm00001d013702;Zm00001d022397;Zm00001d024292;Zm00001d027359;Zm00001d028431;Zm00001d044540;Zm00001d044581;Zm00001d047946;Zm00001d048007;Zm00001d048502;Zm00001d049958
GO:0044765	single-organism transport	BP	70	2840	0.159895	0.489108	Zm00001d002105;Zm00001d002259;Zm00001d002448;Zm00001d002690;Zm00001d002708;Zm00001d002839;Zm00001d003502;Zm00001d003613;Zm00001d003620;Zm00001d004051;Zm00001d004136;Zm00001d004361;Zm00001d005762;Zm00001d006386;Zm00001d006714;Zm00001d008911;Zm00001d009005;Zm00001d009448;Zm00001d009596;Zm00001d010470;Zm00001d010522;Zm00001d011286;Zm00001d012348;Zm00001d012717;Zm00001d014256;Zm00001d015890;Zm00001d0…
GO:0022412	cellular process involved in reproduction in multicellular organism	BP	4	96	0.160088	0.489108	Zm00001d012549;Zm00001d016197;Zm00001d032543;Zm00001d049958
GO:0006364	rRNA processing	BP	11	356	0.161387	0.489108	Zm00001d001973;Zm00001d003613;Zm00001d012549;Zm00001d022058;Zm00001d026495;Zm00001d031703;Zm00001d032106;Zm00001d035672;Zm00001d050137;Zm00001d052719;Zm00001d053925
GO:0019438	aromatic compound biosynthetic process	BP	84	3453	0.16139	0.489108	Zm00001d000107;Zm00001d003168;Zm00001d003408;Zm00001d005162;Zm00001d005185;Zm00001d005212;Zm00001d005762;Zm00001d005777;Zm00001d006220;Zm00001d007236;Zm00001d007600;Zm00001d008570;Zm00001d009374;Zm00001d009423;Zm00001d009495;Zm00001d009596;Zm00001d009729;Zm00001d010196;Zm00001d010227;Zm00001d010376;Zm00001d010667;Zm00001d011286;Zm00001d012503;Zm00001d013733;Zm00001d014690;Zm00001d015412;Zm00001d0…
GO:1903046	meiotic cell cycle process	BP	6	167	0.161725	0.489108	Zm00001d022397;Zm00001d027359;Zm00001d028431;Zm00001d047946;Zm00001d048502;Zm00001d049958
GO:0009639	response to red or far red light	BP	7	204	0.16251	0.489108	Zm00001d012348;Zm00001d012503;Zm00001d022397;Zm00001d027359;Zm00001d048502;Zm00001d049958;Zm00001d052138
GO:0006021	inositol biosynthetic process	BP	1	8	0.162586	0.489108	Zm00001d014292
GO:0006183	GTP biosynthetic process	BP	1	8	0.162586	0.489108	Zm00001d024444
GO:0006228	UTP biosynthetic process	BP	1	8	0.162586	0.489108	Zm00001d024444
GO:0006349	regulation of gene expression by genetic imprinting	BP	1	8	0.162586	0.489108	Zm00001d013702
GO:0007007	inner mitochondrial membrane organization	BP	1	8	0.162586	0.489108	Zm00001d010522
GO:0009228	thiamine biosynthetic process	BP	1	8	0.162586	0.489108	Zm00001d033383
GO:0010091	trichome branching	BP	1	8	0.162586	0.489108	Zm00001d042394
GO:0010100	negative regulation of photomorphogenesis	BP	1	8	0.162586	0.489108	Zm00001d052138
GO:0010138	pyrimidine ribonucleotide salvage	BP	1	8	0.162586	0.489108	Zm00001d016489
GO:0010345	suberin biosynthetic process	BP	1	8	0.162586	0.489108	Zm00001d000107
GO:0015808	L-alanine transport	BP	1	8	0.162586	0.489108	Zm00001d044690
GO:0015866	ADP transport	BP	1	8	0.162586	0.489108	Zm00001d023368
GO:0015867	ATP transport	BP	1	8	0.162586	0.489108	Zm00001d023368
GO:0031221	arabinan metabolic process	BP	1	8	0.162586	0.489108	Zm00001d026415
GO:0031222	arabinan catabolic process	BP	1	8	0.162586	0.489108	Zm00001d026415
GO:0032262	pyrimidine nucleotide salvage	BP	1	8	0.162586	0.489108	Zm00001d016489
GO:0032328	alanine transport	BP	1	8	0.162586	0.489108	Zm00001d044690
GO:0034308	primary alcohol metabolic process	BP	1	8	0.162586	0.489108	Zm00001d018468
GO:0036265	RNA (guanine-N7)-methylation	BP	1	8	0.162586	0.489108	Zm00001d027752
GO:0042724	thiamine-containing compound biosynthetic process	BP	1	8	0.162586	0.489108	Zm00001d033383
GO:0044206	UMP salvage	BP	1	8	0.162586	0.489108	Zm00001d016489
GO:0044211	CTP salvage	BP	1	8	0.162586	0.489108	Zm00001d016489
GO:0046039	GTP metabolic process	BP	1	8	0.162586	0.489108	Zm00001d024444
GO:0046051	UTP metabolic process	BP	1	8	0.162586	0.489108	Zm00001d024444
GO:0071514	genetic imprinting	BP	1	8	0.162586	0.489108	Zm00001d013702
GO:0090151	establishment of protein localization to mitochondrial membrane	BP	1	8	0.162586	0.489108	Zm00001d032441
GO:0048581	negative regulation of post-embryonic development	BP	2	33	0.162916	0.489108	Zm00001d022397;Zm00001d052138
GO:0048523	negative regulation of cellular process	BP	16	555	0.163021	0.489108	Zm00001d001806;Zm00001d006118;Zm00001d008283;Zm00001d009049;Zm00001d009374;Zm00001d009729;Zm00001d010470;Zm00001d013733;Zm00001d018098;Zm00001d022397;Zm00001d026692;Zm00001d036213;Zm00001d037604;Zm00001d044540;Zm00001d044581;Zm00001d047635
GO:0000956	nuclear-transcribed mRNA catabolic process	BP	5	132	0.16483	0.489108	Zm00001d001973;Zm00001d010470;Zm00001d012348;Zm00001d033935;Zm00001d034578
GO:0006346	methylation-dependent chromatin silencing	BP	3	64	0.165527	0.489108	Zm00001d013733;Zm00001d022397;Zm00001d044581
GO:0009756	carbohydrate mediated signaling	BP	3	64	0.165527	0.489108	Zm00001d027359;Zm00001d048502;Zm00001d049958
GO:0010182	sugar mediated signaling pathway	BP	3	64	0.165527	0.489108	Zm00001d027359;Zm00001d048502;Zm00001d049958
GO:0015988	energy coupled proton transmembrane transport, against electrochemical gradient	BP	3	64	0.165527	0.489108	Zm00001d024683;Zm00001d028527;Zm00001d045497
GO:0015991	ATP hydrolysis coupled proton transport	BP	3	64	0.165527	0.489108	Zm00001d024683;Zm00001d028527;Zm00001d045497
GO:0071322	cellular response to carbohydrate stimulus	BP	3	64	0.165527	0.489108	Zm00001d027359;Zm00001d048502;Zm00001d049958
GO:0080129	proteasome core complex assembly	BP	3	64	0.165527	0.489108	Zm00001d006714;Zm00001d031825;Zm00001d047635
GO:0090662	ATP hydrolysis coupled transmembrane transport	BP	3	64	0.165527	0.489108	Zm00001d024683;Zm00001d028527;Zm00001d045497
GO:0016072	rRNA metabolic process	BP	11	358	0.165571	0.489108	Zm00001d001973;Zm00001d003613;Zm00001d012549;Zm00001d022058;Zm00001d026495;Zm00001d031703;Zm00001d032106;Zm00001d035672;Zm00001d050137;Zm00001d052719;Zm00001d053925
GO:0044238	primary metabolic process	BP	293	12884	0.16726	0.493225	Zm00001d000121;Zm00001d000407;Zm00001d001799;Zm00001d001806;Zm00001d001973;Zm00001d002039;Zm00001d002104;Zm00001d002313;Zm00001d002629;Zm00001d002839;Zm00001d003168;Zm00001d003281;Zm00001d003408;Zm00001d003613;Zm00001d004236;Zm00001d004458;Zm00001d005162;Zm00001d005185;Zm00001d005212;Zm00001d005762;Zm00001d005777;Zm00001d006118;Zm00001d006220;Zm00001d006386;Zm00001d006402;Zm00001d006471;Zm00001d0…
GO:0000278	mitotic cell cycle	BP	11	359	0.167683	0.493602	Zm00001d009374;Zm00001d013166;Zm00001d013702;Zm00001d018392;Zm00001d024292;Zm00001d025359;Zm00001d044540;Zm00001d044581;Zm00001d047875;Zm00001d048007;Zm00001d049958
GO:1901135	carbohydrate derivative metabolic process	BP	33	1262	0.168661	0.495608	Zm00001d006714;Zm00001d009423;Zm00001d009596;Zm00001d010376;Zm00001d011286;Zm00001d012348;Zm00001d012407;Zm00001d012503;Zm00001d012567;Zm00001d014256;Zm00001d016489;Zm00001d023756;Zm00001d024444;Zm00001d025318;Zm00001d028527;Zm00001d029198;Zm00001d031793;Zm00001d031825;Zm00001d032106;Zm00001d033383;Zm00001d035672;Zm00001d036727;Zm00001d040084;Zm00001d040139;Zm00001d041824;Zm00001d043492;Zm00001d0…
GO:0008284	positive regulation of cell proliferation	BP	2	34	0.170726	0.500755	Zm00001d009596;Zm00001d022397
GO:0009737	response to abscisic acid	BP	7	207	0.171012	0.500755	Zm00001d006118;Zm00001d006885;Zm00001d010470;Zm00001d011604;Zm00001d020262;Zm00001d026018;Zm00001d047823
GO:0006221	pyrimidine nucleotide biosynthetic process	BP	5	134	0.172039	0.500932	Zm00001d012503;Zm00001d016489;Zm00001d024444;Zm00001d029198;Zm00001d032106
GO:0000911	cytokinesis by cell plate formation	BP	4	99	0.17282	0.500932	Zm00001d009374;Zm00001d013166;Zm00001d044540;Zm00001d044581
GO:0010393	galacturonan metabolic process	BP	4	99	0.17282	0.500932	Zm00001d004236;Zm00001d007496;Zm00001d028188;Zm00001d031671
GO:0045488	pectin metabolic process	BP	4	99	0.17282	0.500932	Zm00001d004236;Zm00001d007496;Zm00001d028188;Zm00001d031671
GO:0090304	nucleic acid metabolic process	BP	117	4927	0.173437	0.500932	Zm00001d001799;Zm00001d001806;Zm00001d001973;Zm00001d002104;Zm00001d002839;Zm00001d003168;Zm00001d003408;Zm00001d003613;Zm00001d004458;Zm00001d005162;Zm00001d005185;Zm00001d005212;Zm00001d005762;Zm00001d006220;Zm00001d007236;Zm00001d007572;Zm00001d007600;Zm00001d008846;Zm00001d009374;Zm00001d009495;Zm00001d009596;Zm00001d009729;Zm00001d010196;Zm00001d010227;Zm00001d010470;Zm00001d010667;Zm00001d0…
GO:0097305	response to alcohol	BP	8	246	0.174459	0.500932	Zm00001d006118;Zm00001d006885;Zm00001d010470;Zm00001d011604;Zm00001d020262;Zm00001d026018;Zm00001d029102;Zm00001d047823
GO:0007127	meiosis I	BP	5	135	0.175689	0.500932	Zm00001d022397;Zm00001d027359;Zm00001d028431;Zm00001d048502;Zm00001d049958
GO:0051716	cellular response to stimulus	BP	53	2123	0.175753	0.500932	Zm00001d000407;Zm00001d001806;Zm00001d002538;Zm00001d002597;Zm00001d002839;Zm00001d003620;Zm00001d005762;Zm00001d006118;Zm00001d006607;Zm00001d006885;Zm00001d007800;Zm00001d008570;Zm00001d008863;Zm00001d010470;Zm00001d011604;Zm00001d012651;Zm00001d014690;Zm00001d016516;Zm00001d016786;Zm00001d018098;Zm00001d019093;Zm00001d020262;Zm00001d021767;Zm00001d022397;Zm00001d026018;Zm00001d027359;Zm00001d0…
GO:0046128	purine ribonucleoside metabolic process	BP	11	363	0.176262	0.500932	Zm00001d006714;Zm00001d011286;Zm00001d012407;Zm00001d014256;Zm00001d023756;Zm00001d024444;Zm00001d025318;Zm00001d028527;Zm00001d031825;Zm00001d040084;Zm00001d040139
GO:0006997	nucleus organization	BP	3	66	0.176337	0.500932	Zm00001d009374;Zm00001d012549;Zm00001d044540
GO:0000398	mRNA splicing, via spliceosome	BP	7	209	0.176785	0.500932	Zm00001d017363;Zm00001d022397;Zm00001d032106;Zm00001d034578;Zm00001d041733;Zm00001d050574;Zm00001d052439
GO:0072525	pyridine-containing compound biosynthetic process	BP	2	35	0.178596	0.500932	Zm00001d035823;Zm00001d050770
GO:0009250	glucan biosynthetic process	BP	10	325	0.178934	0.500932	Zm00001d006386;Zm00001d007735;Zm00001d019266;Zm00001d025723;Zm00001d033383;Zm00001d041824;Zm00001d047634;Zm00001d048389;Zm00001d050607;Zm00001d053028
GO:0006220	pyrimidine nucleotide metabolic process	BP	5	136	0.179368	0.500932	Zm00001d012503;Zm00001d016489;Zm00001d024444;Zm00001d029198;Zm00001d032106
GO:0009059	macromolecule biosynthetic process	BP	112	4716	0.180452	0.500932	Zm00001d000121;Zm00001d001799;Zm00001d002104;Zm00001d003168;Zm00001d003408;Zm00001d004236;Zm00001d005162;Zm00001d005185;Zm00001d005212;Zm00001d005762;Zm00001d006220;Zm00001d006386;Zm00001d006555;Zm00001d007236;Zm00001d007600;Zm00001d007735;Zm00001d008846;Zm00001d009374;Zm00001d009495;Zm00001d009518;Zm00001d009539;Zm00001d009596;Zm00001d009729;Zm00001d010196;Zm00001d010227;Zm00001d010408;Zm00001d0…
GO:0042278	purine nucleoside metabolic process	BP	11	365	0.180628	0.500932	Zm00001d006714;Zm00001d011286;Zm00001d012407;Zm00001d014256;Zm00001d023756;Zm00001d024444;Zm00001d025318;Zm00001d028527;Zm00001d031825;Zm00001d040084;Zm00001d040139
GO:0000459	exonucleolytic trimming involved in rRNA processing	BP	1	9	0.180959	0.500932	Zm00001d001973
GO:0000467	exonucleolytic trimming to generate mature 3'-end of 5.8S rRNA from tricistronic rRNA transcript (SSU-rRNA, 5.8S rRNA, LSU-rRNA)	BP	1	9	0.180959	0.500932	Zm00001d001973
GO:0006072	glycerol-3-phosphate metabolic process	BP	1	9	0.180959	0.500932	Zm00001d012567
GO:0009631	cold acclimation	BP	1	9	0.180959	0.500932	Zm00001d006714
GO:0010214	seed coat development	BP	1	9	0.180959	0.500932	Zm00001d013702
GO:0015812	gamma-aminobutyric acid transport	BP	1	9	0.180959	0.500932	Zm00001d044690
GO:0016078	tRNA catabolic process	BP	1	9	0.180959	0.500932	Zm00001d001973
GO:0018342	protein prenylation	BP	1	9	0.180959	0.500932	Zm00001d006118
GO:0043633	polyadenylation-dependent RNA catabolic process	BP	1	9	0.180959	0.500932	Zm00001d001973
GO:0043634	polyadenylation-dependent ncRNA catabolic process	BP	1	9	0.180959	0.500932	Zm00001d001973
GO:0051494	negative regulation of cytoskeleton organization	BP	1	9	0.180959	0.500932	Zm00001d036213
GO:0070534	protein K63-linked ubiquitination	BP	1	9	0.180959	0.500932	Zm00001d033744
GO:0071029	nuclear ncRNA surveillance	BP	1	9	0.180959	0.500932	Zm00001d001973
GO:0071035	nuclear polyadenylation-dependent rRNA catabolic process	BP	1	9	0.180959	0.500932	Zm00001d001973
GO:0071038	nuclear polyadenylation-dependent tRNA catabolic process	BP	1	9	0.180959	0.500932	Zm00001d001973
GO:0071046	nuclear polyadenylation-dependent ncRNA catabolic process	BP	1	9	0.180959	0.500932	Zm00001d001973
GO:0097354	prenylation	BP	1	9	0.180959	0.500932	Zm00001d006118
GO:0090626	plant epidermis morphogenesis	BP	5	137	0.183076	0.505956	Zm00001d022397;Zm00001d027359;Zm00001d042394;Zm00001d048502;Zm00001d049958
GO:0048827	phyllome development	BP	10	327	0.183602	0.506573	Zm00001d009596;Zm00001d013702;Zm00001d013892;Zm00001d015485;Zm00001d021863;Zm00001d027359;Zm00001d042394;Zm00001d048502;Zm00001d049958;Zm00001d050173
GO:0009605	response to external stimulus	BP	16	568	0.185381	0.507659	Zm00001d005762;Zm00001d006386;Zm00001d008570;Zm00001d011286;Zm00001d013892;Zm00001d014256;Zm00001d015485;Zm00001d016220;Zm00001d016406;Zm00001d022397;Zm00001d025318;Zm00001d025359;Zm00001d035672;Zm00001d040139;Zm00001d047635;Zm00001d052138
GO:0009260	ribonucleotide biosynthetic process	BP	7	212	0.185599	0.507659	Zm00001d010376;Zm00001d012503;Zm00001d016489;Zm00001d024444;Zm00001d029198;Zm00001d031825;Zm00001d032106
GO:0046390	ribose phosphate biosynthetic process	BP	7	212	0.185599	0.507659	Zm00001d010376;Zm00001d012503;Zm00001d016489;Zm00001d024444;Zm00001d029198;Zm00001d031825;Zm00001d032106
GO:0065003	macromolecular complex assembly	BP	22	815	0.185805	0.507659	Zm00001d005789;Zm00001d006555;Zm00001d006714;Zm00001d010522;Zm00001d013066;Zm00001d013702;Zm00001d013910;Zm00001d017363;Zm00001d021477;Zm00001d024292;Zm00001d025398;Zm00001d027359;Zm00001d031825;Zm00001d036213;Zm00001d042930;Zm00001d045154;Zm00001d047635;Zm00001d047804;Zm00001d048502;Zm00001d049921;Zm00001d049958;Zm00001d053925
GO:0019827	stem cell population maintenance	BP	2	36	0.186521	0.507659	Zm00001d002839;Zm00001d049958
GO:0046132	pyrimidine ribonucleoside biosynthetic process	BP	2	36	0.186521	0.507659	Zm00001d016489;Zm00001d024444
GO:0098727	maintenance of cell number	BP	2	36	0.186521	0.507659	Zm00001d002839;Zm00001d049958
GO:1990542	mitochondrial transmembrane transport	BP	2	36	0.186521	0.507659	Zm00001d010522;Zm00001d032441
GO:0043094	cellular metabolic compound salvage	BP	5	138	0.186812	0.507659	Zm00001d006402;Zm00001d006714;Zm00001d016489;Zm00001d031825;Zm00001d052758
GO:0009407	toxin catabolic process	BP	3	68	0.187336	0.507659	Zm00001d004136;Zm00001d020780;Zm00001d047635
GO:0090487	secondary metabolite catabolic process	BP	3	68	0.187336	0.507659	Zm00001d004136;Zm00001d020780;Zm00001d047635
GO:0045934	negative regulation of nucleobase-containing compound metabolic process	BP	8	251	0.18791	0.50839	Zm00001d001806;Zm00001d009374;Zm00001d009729;Zm00001d013733;Zm00001d022397;Zm00001d044540;Zm00001d044581;Zm00001d047635
GO:0019682	glyceraldehyde-3-phosphate metabolic process	BP	9	290	0.188646	0.509558	Zm00001d009596;Zm00001d011286;Zm00001d033383;Zm00001d035672;Zm00001d040084;Zm00001d041824;Zm00001d050173;Zm00001d052482;Zm00001d053925
GO:0007346	regulation of mitotic cell cycle	BP	5	139	0.190576	0.51394	Zm00001d013702;Zm00001d018392;Zm00001d025359;Zm00001d044581;Zm00001d047875
GO:0045892	negative regulation of transcription, DNA-templated	BP	7	214	0.191574	0.515674	Zm00001d009374;Zm00001d009729;Zm00001d013733;Zm00001d022397;Zm00001d044540;Zm00001d044581;Zm00001d047635
GO:0034645	cellular macromolecule biosynthetic process	BP	109	4601	0.192673	0.515674	Zm00001d000121;Zm00001d001799;Zm00001d002104;Zm00001d003168;Zm00001d003408;Zm00001d005162;Zm00001d005185;Zm00001d005212;Zm00001d005762;Zm00001d006220;Zm00001d006386;Zm00001d006555;Zm00001d007236;Zm00001d007600;Zm00001d007735;Zm00001d008846;Zm00001d009374;Zm00001d009495;Zm00001d009518;Zm00001d009539;Zm00001d009596;Zm00001d009729;Zm00001d010196;Zm00001d010227;Zm00001d010408;Zm00001d010667;Zm00001d0…
GO:0010431	seed maturation	BP	3	69	0.192901	0.515674	Zm00001d027359;Zm00001d048502;Zm00001d049958
GO:0042273	ribosomal large subunit biogenesis	BP	3	69	0.192901	0.515674	Zm00001d022058;Zm00001d031703;Zm00001d052719
GO:0009607	response to biotic stimulus	BP	11	371	0.194028	0.515674	Zm00001d003569;Zm00001d005762;Zm00001d008570;Zm00001d011286;Zm00001d014256;Zm00001d015485;Zm00001d016220;Zm00001d016406;Zm00001d025318;Zm00001d035672;Zm00001d040139
GO:0046134	pyrimidine nucleoside biosynthetic process	BP	2	37	0.194494	0.515674	Zm00001d016489;Zm00001d024444
GO:0010638	positive regulation of organelle organization	BP	4	104	0.194774	0.515674	Zm00001d022397;Zm00001d027359;Zm00001d048502;Zm00001d049958
GO:0042742	defense response to bacterium	BP	4	104	0.194774	0.515674	Zm00001d011286;Zm00001d014256;Zm00001d025318;Zm00001d040139
GO:0006468	protein phosphorylation	BP	48	1929	0.196621	0.515674	Zm00001d000407;Zm00001d002039;Zm00001d002313;Zm00001d005762;Zm00001d005777;Zm00001d006471;Zm00001d006885;Zm00001d008863;Zm00001d010234;Zm00001d010439;Zm00001d010470;Zm00001d011604;Zm00001d012651;Zm00001d012717;Zm00001d014773;Zm00001d014952;Zm00001d016197;Zm00001d019275;Zm00001d020118;Zm00001d020262;Zm00001d020943;Zm00001d021623;Zm00001d022397;Zm00001d025458;Zm00001d026018;Zm00001d026189;Zm00001d0…
GO:0065007	biological regulation	BP	130	5543	0.197375	0.515674	Zm00001d000407;Zm00001d001806;Zm00001d002538;Zm00001d002597;Zm00001d002629;Zm00001d002839;Zm00001d003168;Zm00001d003408;Zm00001d003620;Zm00001d004136;Zm00001d005185;Zm00001d005513;Zm00001d005762;Zm00001d006118;Zm00001d006220;Zm00001d006607;Zm00001d006885;Zm00001d007599;Zm00001d007600;Zm00001d007800;Zm00001d008283;Zm00001d008570;Zm00001d008863;Zm00001d009049;Zm00001d009374;Zm00001d009423;Zm00001d0…
GO:0051321	meiotic cell cycle	BP	6	178	0.197425	0.515674	Zm00001d022397;Zm00001d027359;Zm00001d028431;Zm00001d047946;Zm00001d048502;Zm00001d049958
GO:0009863	salicylic acid mediated signaling pathway	BP	3	70	0.198507	0.515674	Zm00001d005762;Zm00001d008570;Zm00001d048389
GO:0071446	cellular response to salicylic acid stimulus	BP	3	70	0.198507	0.515674	Zm00001d005762;Zm00001d008570;Zm00001d048389
GO:0006782	protoporphyrinogen IX biosynthetic process	BP	1	10	0.198929	0.515674	Zm00001d026277
GO:0009646	response to absence of light	BP	1	10	0.198929	0.515674	Zm00001d052138
GO:0010105	negative regulation of ethylene-activated signaling pathway	BP	1	10	0.198929	0.515674	Zm00001d037604
GO:0015865	purine nucleotide transport	BP	1	10	0.198929	0.515674	Zm00001d023368
GO:0015868	purine ribonucleotide transport	BP	1	10	0.198929	0.515674	Zm00001d023368
GO:0018202	peptidyl-histidine modification	BP	1	10	0.198929	0.515674	Zm00001d029198
GO:0032527	protein exit from endoplasmic reticulum	BP	1	10	0.198929	0.515674	Zm00001d012348
GO:0046501	protoporphyrinogen IX metabolic process	BP	1	10	0.198929	0.515674	Zm00001d026277
GO:0051503	adenine nucleotide transport	BP	1	10	0.198929	0.515674	Zm00001d023368
GO:0070298	negative regulation of phosphorelay signal transduction system	BP	1	10	0.198929	0.515674	Zm00001d037604
GO:0089711	L-glutamate transmembrane transport	BP	1	10	0.198929	0.515674	Zm00001d044690
GO:1903826	arginine transmembrane transport	BP	1	10	0.198929	0.515674	Zm00001d044690
GO:0006402	mRNA catabolic process	BP	5	142	0.202025	0.521718	Zm00001d001973;Zm00001d010470;Zm00001d012348;Zm00001d033935;Zm00001d034578
GO:0015994	chlorophyll metabolic process	BP	5	142	0.202025	0.521718	Zm00001d011286;Zm00001d026277;Zm00001d035672;Zm00001d042397;Zm00001d053925
GO:0006862	nucleotide transport	BP	2	38	0.202509	0.521718	Zm00001d018098;Zm00001d023368
GO:0048268	clathrin coat assembly	BP	2	38	0.202509	0.521718	Zm00001d045154;Zm00001d047804
GO:0007276	gamete generation	BP	4	106	0.203788	0.522715	Zm00001d012549;Zm00001d016197;Zm00001d032543;Zm00001d049958
GO:0018130	heterocycle biosynthetic process	BP	81	3380	0.205563	0.522715	Zm00001d003168;Zm00001d003408;Zm00001d005162;Zm00001d005185;Zm00001d005212;Zm00001d005762;Zm00001d006220;Zm00001d007236;Zm00001d007600;Zm00001d009374;Zm00001d009423;Zm00001d009495;Zm00001d009596;Zm00001d009729;Zm00001d010196;Zm00001d010227;Zm00001d010376;Zm00001d010667;Zm00001d011286;Zm00001d012503;Zm00001d012707;Zm00001d013733;Zm00001d014690;Zm00001d015412;Zm00001d015485;Zm00001d016489;Zm00001d0…
GO:0008202	steroid metabolic process	BP	5	143	0.205893	0.522715	Zm00001d002629;Zm00001d007496;Zm00001d011117;Zm00001d026083;Zm00001d050607
GO:0034622	cellular macromolecular complex assembly	BP	20	745	0.206333	0.522715	Zm00001d005789;Zm00001d006555;Zm00001d006714;Zm00001d013066;Zm00001d013910;Zm00001d017363;Zm00001d021477;Zm00001d024292;Zm00001d025398;Zm00001d027359;Zm00001d031825;Zm00001d036213;Zm00001d042930;Zm00001d045154;Zm00001d047635;Zm00001d047804;Zm00001d048502;Zm00001d049921;Zm00001d049958;Zm00001d053925
GO:0009165	nucleotide biosynthetic process	BP	9	297	0.206782	0.522715	Zm00001d009374;Zm00001d010376;Zm00001d012503;Zm00001d016489;Zm00001d024444;Zm00001d029198;Zm00001d031825;Zm00001d032106;Zm00001d044540
GO:0009073	aromatic amino acid family biosynthetic process	BP	4	107	0.20834	0.522715	Zm00001d005777;Zm00001d037921;Zm00001d043649;Zm00001d047574
GO:0070592	cell wall polysaccharide biosynthetic process	BP	4	107	0.20834	0.522715	Zm00001d009539;Zm00001d010408;Zm00001d031671;Zm00001d044915
GO:0090407	organophosphate biosynthetic process	BP	20	747	0.209641	0.522715	Zm00001d002104;Zm00001d009374;Zm00001d009596;Zm00001d010376;Zm00001d011286;Zm00001d012503;Zm00001d014292;Zm00001d016489;Zm00001d024444;Zm00001d029198;Zm00001d031825;Zm00001d032106;Zm00001d033383;Zm00001d035672;Zm00001d035823;Zm00001d041824;Zm00001d043492;Zm00001d044540;Zm00001d050770;Zm00001d053925
GO:0000377	RNA splicing, via transesterification reactions with bulged adenosine as nucleophile	BP	7	220	0.209951	0.522715	Zm00001d017363;Zm00001d022397;Zm00001d032106;Zm00001d034578;Zm00001d041733;Zm00001d050574;Zm00001d052439
GO:0033993	response to lipid	BP	8	259	0.210306	0.522715	Zm00001d006118;Zm00001d006885;Zm00001d010470;Zm00001d011604;Zm00001d020262;Zm00001d026018;Zm00001d029102;Zm00001d047823
GO:0009688	abscisic acid biosynthetic process	BP	2	39	0.210561	0.522715	Zm00001d015557;Zm00001d040011
GO:0009799	specification of symmetry	BP	2	39	0.210561	0.522715	Zm00001d024530;Zm00001d049958
GO:0009855	determination of bilateral symmetry	BP	2	39	0.210561	0.522715	Zm00001d024530;Zm00001d049958
GO:0043289	apocarotenoid biosynthetic process	BP	2	39	0.210561	0.522715	Zm00001d015557;Zm00001d040011
GO:1902531	regulation of intracellular signal transduction	BP	2	39	0.210561	0.522715	Zm00001d006607;Zm00001d037604
GO:1902645	tertiary alcohol biosynthetic process	BP	2	39	0.210561	0.522715	Zm00001d015557;Zm00001d040011
GO:0065004	protein-DNA complex assembly	BP	4	108	0.212922	0.522715	Zm00001d005789;Zm00001d013066;Zm00001d021477;Zm00001d042930
GO:0044723	single-organism carbohydrate metabolic process	BP	33	1300	0.214471	0.522715	Zm00001d004236;Zm00001d006386;Zm00001d006402;Zm00001d006714;Zm00001d007735;Zm00001d009539;Zm00001d010408;Zm00001d011286;Zm00001d012348;Zm00001d012407;Zm00001d014256;Zm00001d014292;Zm00001d019266;Zm00001d023652;Zm00001d023756;Zm00001d025318;Zm00001d025723;Zm00001d026415;Zm00001d028188;Zm00001d028952;Zm00001d031671;Zm00001d031793;Zm00001d033383;Zm00001d040084;Zm00001d040139;Zm00001d041824;Zm00001d0…
GO:1901293	nucleoside phosphate biosynthetic process	BP	9	300	0.214766	0.522715	Zm00001d009374;Zm00001d010376;Zm00001d012503;Zm00001d016489;Zm00001d024444;Zm00001d029198;Zm00001d031825;Zm00001d032106;Zm00001d044540
GO:0043207	response to external biotic stimulus	BP	10	340	0.215241	0.522715	Zm00001d005762;Zm00001d008570;Zm00001d011286;Zm00001d014256;Zm00001d015485;Zm00001d016220;Zm00001d016406;Zm00001d025318;Zm00001d035672;Zm00001d040139
GO:0051707	response to other organism	BP	10	340	0.215241	0.522715	Zm00001d005762;Zm00001d008570;Zm00001d011286;Zm00001d014256;Zm00001d015485;Zm00001d016220;Zm00001d016406;Zm00001d025318;Zm00001d035672;Zm00001d040139
GO:0009751	response to salicylic acid	BP	3	73	0.215548	0.522715	Zm00001d005762;Zm00001d008570;Zm00001d048389
GO:0000301	retrograde transport, vesicle recycling within Golgi	BP	1	11	0.216507	0.522715	Zm00001d049921
GO:0000726	non-recombinational repair	BP	1	11	0.216507	0.522715	Zm00001d042713
GO:0006020	inositol metabolic process	BP	1	11	0.216507	0.522715	Zm00001d014292
GO:0006102	isocitrate metabolic process	BP	1	11	0.216507	0.522715	Zm00001d046262
GO:0006207	'de novo' pyrimidine nucleobase biosynthetic process	BP	1	11	0.216507	0.522715	Zm00001d050187
GO:0006303	double-strand break repair via nonhomologous end joining	BP	1	11	0.216507	0.522715	Zm00001d042713
GO:0006772	thiamine metabolic process	BP	1	11	0.216507	0.522715	Zm00001d033383
GO:0010119	regulation of stomatal movement	BP	1	11	0.216507	0.522715	Zm00001d052138
GO:0010305	leaf vascular tissue pattern formation	BP	1	11	0.216507	0.522715	Zm00001d049958
GO:0015800	acidic amino acid transport	BP	1	11	0.216507	0.522715	Zm00001d044690
GO:0015813	L-glutamate transport	BP	1	11	0.216507	0.522715	Zm00001d044690
GO:0016122	xanthophyll metabolic process	BP	1	11	0.216507	0.522715	Zm00001d040011
GO:0031503	protein complex localization	BP	1	11	0.216507	0.522715	Zm00001d033303
GO:0032011	ARF protein signal transduction	BP	1	11	0.216507	0.522715	Zm00001d006607
GO:0032012	regulation of ARF protein signal transduction	BP	1	11	0.216507	0.522715	Zm00001d006607
GO:0034629	cellular protein complex localization	BP	1	11	0.216507	0.522715	Zm00001d033303
GO:0042723	thiamine-containing compound metabolic process	BP	1	11	0.216507	0.522715	Zm00001d033383
GO:0046578	regulation of Ras protein signal transduction	BP	1	11	0.216507	0.522715	Zm00001d006607
GO:0051056	regulation of small GTPase mediated signal transduction	BP	1	11	0.216507	0.522715	Zm00001d006607
GO:0051601	exocyst localization	BP	1	11	0.216507	0.522715	Zm00001d033303
GO:0070940	dephosphorylation of RNA polymerase II C-terminal domain	BP	1	11	0.216507	0.522715	Zm00001d043522
GO:0048518	positive regulation of biological process	BP	22	835	0.216651	0.522715	Zm00001d002839;Zm00001d006607;Zm00001d009596;Zm00001d013702;Zm00001d015412;Zm00001d016406;Zm00001d022397;Zm00001d027359;Zm00001d033383;Zm00001d034652;Zm00001d034834;Zm00001d041824;Zm00001d042394;Zm00001d047823;Zm00001d047875;Zm00001d047889;Zm00001d047946;Zm00001d048391;Zm00001d048502;Zm00001d049958;Zm00001d052138;Zm00001d052933
GO:0006414	translational elongation	BP	4	109	0.217531	0.52408	Zm00001d005212;Zm00001d014679;Zm00001d021788;Zm00001d026692
GO:0046131	pyrimidine ribonucleoside metabolic process	BP	2	40	0.218644	0.524826	Zm00001d016489;Zm00001d024444
GO:0044262	cellular carbohydrate metabolic process	BP	18	669	0.218782	0.524826	Zm00001d006386;Zm00001d007496;Zm00001d007735;Zm00001d009539;Zm00001d010408;Zm00001d014292;Zm00001d019266;Zm00001d025723;Zm00001d031671;Zm00001d033383;Zm00001d035672;Zm00001d041824;Zm00001d044915;Zm00001d047634;Zm00001d048389;Zm00001d050480;Zm00001d050607;Zm00001d053028
GO:0070887	cellular response to chemical stimulus	BP	18	669	0.218782	0.524826	Zm00001d005762;Zm00001d006118;Zm00001d006885;Zm00001d007800;Zm00001d008570;Zm00001d010470;Zm00001d011604;Zm00001d014690;Zm00001d020262;Zm00001d022397;Zm00001d026018;Zm00001d027359;Zm00001d037604;Zm00001d047635;Zm00001d047823;Zm00001d048389;Zm00001d048502;Zm00001d049958
GO:0090558	plant epidermis development	BP	7	223	0.219378	0.525501	Zm00001d013702;Zm00001d022397;Zm00001d027359;Zm00001d040314;Zm00001d042394;Zm00001d048502;Zm00001d049958
GO:0009404	toxin metabolic process	BP	3	74	0.221297	0.526293	Zm00001d004136;Zm00001d020780;Zm00001d047635
GO:0016567	protein ubiquitination	BP	13	464	0.221392	0.526293	Zm00001d010470;Zm00001d015557;Zm00001d022397;Zm00001d027359;Zm00001d033744;Zm00001d041216;Zm00001d043998;Zm00001d047823;Zm00001d048301;Zm00001d048502;Zm00001d049958;Zm00001d052138;Zm00001d052930
GO:0051128	regulation of cellular component organization	BP	8	263	0.221878	0.526293	Zm00001d006118;Zm00001d019348;Zm00001d022397;Zm00001d027359;Zm00001d036213;Zm00001d047946;Zm00001d048502;Zm00001d049958
GO:0006508	proteolysis	BP	40	1607	0.222158	0.526293	Zm00001d005162;Zm00001d006714;Zm00001d008283;Zm00001d009049;Zm00001d009866;Zm00001d010339;Zm00001d010522;Zm00001d012503;Zm00001d012797;Zm00001d013892;Zm00001d014256;Zm00001d015962;Zm00001d017577;Zm00001d022397;Zm00001d025318;Zm00001d025359;Zm00001d026068;Zm00001d027359;Zm00001d031825;Zm00001d034650;Zm00001d036727;Zm00001d037967;Zm00001d040139;Zm00001d041216;Zm00001d043327;Zm00001d043998;Zm00001d0…
GO:0043547	positive regulation of GTPase activity	BP	4	110	0.222167	0.526293	Zm00001d006607;Zm00001d016406;Zm00001d034652;Zm00001d047889
GO:0044038	cell wall macromolecule biosynthetic process	BP	4	110	0.222167	0.526293	Zm00001d009539;Zm00001d010408;Zm00001d031671;Zm00001d044915
GO:0070589	cellular component macromolecule biosynthetic process	BP	4	110	0.222167	0.526293	Zm00001d009539;Zm00001d010408;Zm00001d031671;Zm00001d044915
GO:0006518	peptide metabolic process	BP	33	1306	0.222227	0.526293	Zm00001d000121;Zm00001d002104;Zm00001d005212;Zm00001d006220;Zm00001d006555;Zm00001d008846;Zm00001d009495;Zm00001d009518;Zm00001d009866;Zm00001d011263;Zm00001d011536;Zm00001d013910;Zm00001d014679;Zm00001d015375;Zm00001d020780;Zm00001d021788;Zm00001d022397;Zm00001d023308;Zm00001d024683;Zm00001d026692;Zm00001d027542;Zm00001d028077;Zm00001d029176;Zm00001d031703;Zm00001d033804;Zm00001d034834;Zm00001d0…
GO:0000375	RNA splicing, via transesterification reactions	BP	7	224	0.222553	0.526321	Zm00001d017363;Zm00001d022397;Zm00001d032106;Zm00001d034578;Zm00001d041733;Zm00001d050574;Zm00001d052439
GO:0006073	cellular glucan metabolic process	BP	12	424	0.223131	0.526942	Zm00001d006386;Zm00001d007496;Zm00001d007735;Zm00001d019266;Zm00001d025723;Zm00001d033383;Zm00001d035672;Zm00001d041824;Zm00001d047634;Zm00001d048389;Zm00001d050607;Zm00001d053028
GO:0032504	multicellular organism reproduction	BP	6	186	0.225063	0.530755	Zm00001d012549;Zm00001d016197;Zm00001d027359;Zm00001d032543;Zm00001d048502;Zm00001d049958
GO:0006213	pyrimidine nucleoside metabolic process	BP	2	41	0.226752	0.532666	Zm00001d016489;Zm00001d024444
GO:0045595	regulation of cell differentiation	BP	2	41	0.226752	0.532666	Zm00001d027359;Zm00001d048502
GO:0071824	protein-DNA complex subunit organization	BP	4	111	0.226829	0.532666	Zm00001d005789;Zm00001d013066;Zm00001d021477;Zm00001d042930
GO:0040007	growth	BP	8	265	0.227751	0.532876	Zm00001d009005;Zm00001d010470;Zm00001d024530;Zm00001d039096;Zm00001d040314;Zm00001d048301;Zm00001d048389;Zm00001d049958
GO:0071310	cellular response to organic substance	BP	16	591	0.228374	0.532876	Zm00001d005762;Zm00001d006118;Zm00001d006885;Zm00001d008570;Zm00001d010470;Zm00001d011604;Zm00001d014690;Zm00001d020262;Zm00001d022397;Zm00001d026018;Zm00001d027359;Zm00001d037604;Zm00001d047823;Zm00001d048389;Zm00001d048502;Zm00001d049958
GO:0043604	amide biosynthetic process	BP	32	1268	0.228654	0.532876	Zm00001d000121;Zm00001d002104;Zm00001d005212;Zm00001d006220;Zm00001d006555;Zm00001d008846;Zm00001d009495;Zm00001d009518;Zm00001d010196;Zm00001d011263;Zm00001d011536;Zm00001d013910;Zm00001d014679;Zm00001d015375;Zm00001d021788;Zm00001d022397;Zm00001d023308;Zm00001d023376;Zm00001d024683;Zm00001d026692;Zm00001d028077;Zm00001d029176;Zm00001d031703;Zm00001d033804;Zm00001d034834;Zm00001d038686;Zm00001d0…
GO:0044042	glucan metabolic process	BP	12	427	0.230041	0.532876	Zm00001d006386;Zm00001d007496;Zm00001d007735;Zm00001d019266;Zm00001d025723;Zm00001d033383;Zm00001d035672;Zm00001d041824;Zm00001d047634;Zm00001d048389;Zm00001d050607;Zm00001d053028
GO:0009553	embryo sac development	BP	5	150	0.233611	0.532876	Zm00001d001973;Zm00001d012549;Zm00001d016197;Zm00001d032543;Zm00001d049958
GO:0000380	alternative mRNA splicing, via spliceosome	BP	1	12	0.233699	0.532876	Zm00001d034578
GO:0000381	regulation of alternative mRNA splicing, via spliceosome	BP	1	12	0.233699	0.532876	Zm00001d034578
GO:0000478	endonucleolytic cleavage involved in rRNA processing	BP	1	12	0.233699	0.532876	Zm00001d022058
GO:0001927	exocyst assembly	BP	1	12	0.233699	0.532876	Zm00001d025398
GO:0002218	activation of innate immune response	BP	1	12	0.233699	0.532876	Zm00001d002839
GO:0002253	activation of immune response	BP	1	12	0.233699	0.532876	Zm00001d002839
GO:0007265	Ras protein signal transduction	BP	1	12	0.233699	0.532876	Zm00001d006607
GO:0008356	asymmetric cell division	BP	1	12	0.233699	0.532876	Zm00001d026068
GO:0009452	7-methylguanosine RNA capping	BP	1	12	0.233699	0.532876	Zm00001d027752
GO:0010082	regulation of root meristem growth	BP	1	12	0.233699	0.532876	Zm00001d049958
GO:0010099	regulation of photomorphogenesis	BP	1	12	0.233699	0.532876	Zm00001d052138
GO:0010506	regulation of autophagy	BP	1	12	0.233699	0.532876	Zm00001d016727
GO:0034475	U4 snRNA 3'-end processing	BP	1	12	0.233699	0.532876	Zm00001d001973
GO:0036260	RNA capping	BP	1	12	0.233699	0.532876	Zm00001d027752
GO:1901070	guanosine-containing compound biosynthetic process	BP	1	12	0.233699	0.532876	Zm00001d024444
GO:0009687	abscisic acid metabolic process	BP	2	42	0.234882	0.532876	Zm00001d015557;Zm00001d040011
GO:0043288	apocarotenoid metabolic process	BP	2	42	0.234882	0.532876	Zm00001d015557;Zm00001d040011
GO:1902644	tertiary alcohol metabolic process	BP	2	42	0.234882	0.532876	Zm00001d015557;Zm00001d040011
GO:2000377	regulation of reactive oxygen species metabolic process	BP	2	42	0.234882	0.532876	Zm00001d005762;Zm00001d040011
GO:0070647	protein modification by small protein conjugation or removal	BP	17	636	0.234886	0.532876	Zm00001d010470;Zm00001d012503;Zm00001d015557;Zm00001d022397;Zm00001d025359;Zm00001d027359;Zm00001d033744;Zm00001d034650;Zm00001d041216;Zm00001d043998;Zm00001d047823;Zm00001d048301;Zm00001d048502;Zm00001d049958;Zm00001d051337;Zm00001d052138;Zm00001d052930
GO:0043603	cellular amide metabolic process	BP	35	1406	0.240553	0.540466	Zm00001d000121;Zm00001d002104;Zm00001d005212;Zm00001d006220;Zm00001d006555;Zm00001d008846;Zm00001d009495;Zm00001d009518;Zm00001d009866;Zm00001d010196;Zm00001d011263;Zm00001d011536;Zm00001d013910;Zm00001d014679;Zm00001d015375;Zm00001d020780;Zm00001d021788;Zm00001d022397;Zm00001d023308;Zm00001d023376;Zm00001d024683;Zm00001d026692;Zm00001d027542;Zm00001d028077;Zm00001d029176;Zm00001d031703;Zm00001d0…
GO:0006412	translation	BP	30	1191	0.240792	0.540466	Zm00001d000121;Zm00001d002104;Zm00001d005212;Zm00001d006220;Zm00001d006555;Zm00001d008846;Zm00001d009495;Zm00001d009518;Zm00001d011263;Zm00001d011536;Zm00001d013910;Zm00001d014679;Zm00001d015375;Zm00001d021788;Zm00001d022397;Zm00001d023308;Zm00001d024683;Zm00001d026692;Zm00001d028077;Zm00001d029176;Zm00001d031703;Zm00001d033804;Zm00001d034834;Zm00001d038686;Zm00001d039578;Zm00001d044207;Zm00001d0…
GO:0043038	amino acid activation	BP	4	114	0.24096	0.540466	Zm00001d002104;Zm00001d008846;Zm00001d039578;Zm00001d052689
GO:0043039	tRNA aminoacylation	BP	4	114	0.24096	0.540466	Zm00001d002104;Zm00001d008846;Zm00001d039578;Zm00001d052689
GO:0043087	regulation of GTPase activity	BP	4	114	0.24096	0.540466	Zm00001d006607;Zm00001d016406;Zm00001d034652;Zm00001d047889
GO:0000086	G2/M transition of mitotic cell cycle	BP	2	43	0.243028	0.540466	Zm00001d013702;Zm00001d044581
GO:0010389	regulation of G2/M transition of mitotic cell cycle	BP	2	43	0.243028	0.540466	Zm00001d013702;Zm00001d044581
GO:0044839	cell cycle G2/M phase transition	BP	2	43	0.243028	0.540466	Zm00001d013702;Zm00001d044581
GO:1902749	regulation of cell cycle G2/M phase transition	BP	2	43	0.243028	0.540466	Zm00001d013702;Zm00001d044581
GO:0008610	lipid biosynthetic process	BP	22	852	0.244631	0.540466	Zm00001d002104;Zm00001d002629;Zm00001d007496;Zm00001d009596;Zm00001d011117;Zm00001d011286;Zm00001d014292;Zm00001d015557;Zm00001d026083;Zm00001d033383;Zm00001d035672;Zm00001d040011;Zm00001d040693;Zm00001d041701;Zm00001d041824;Zm00001d043492;Zm00001d047635;Zm00001d050173;Zm00001d050607;Zm00001d051416;Zm00001d051932;Zm00001d053925
GO:0006974	cellular response to DNA damage stimulus	BP	16	600	0.246274	0.540466	Zm00001d001806;Zm00001d016516;Zm00001d021767;Zm00001d033744;Zm00001d033935;Zm00001d038438;Zm00001d042713;Zm00001d044795;Zm00001d047635;Zm00001d047823;Zm00001d047873;Zm00001d047946;Zm00001d049358;Zm00001d049958;Zm00001d050340;Zm00001d052138
GO:0009793	embryo development ending in seed dormancy	BP	6	192	0.24657	0.540466	Zm00001d009596;Zm00001d013702;Zm00001d027359;Zm00001d042394;Zm00001d048502;Zm00001d049958
GO:0001101	response to acid chemical	BP	11	393	0.246669	0.540466	Zm00001d005762;Zm00001d006118;Zm00001d006885;Zm00001d008570;Zm00001d010470;Zm00001d011604;Zm00001d020262;Zm00001d026018;Zm00001d047635;Zm00001d047823;Zm00001d048389
GO:0044036	cell wall macromolecule metabolic process	BP	7	232	0.248515	0.540466	Zm00001d007496;Zm00001d009539;Zm00001d010408;Zm00001d026415;Zm00001d031671;Zm00001d044915;Zm00001d048389
GO:0048509	regulation of meristem development	BP	3	79	0.250456	0.540466	Zm00001d006118;Zm00001d024530;Zm00001d049958
GO:0010564	regulation of cell cycle process	BP	4	116	0.25049	0.540466	Zm00001d013702;Zm00001d027359;Zm00001d044581;Zm00001d048502
GO:0051345	positive regulation of hydrolase activity	BP	4	116	0.25049	0.540466	Zm00001d006607;Zm00001d016406;Zm00001d034652;Zm00001d047889
GO:0000122	negative regulation of transcription from RNA polymerase II promoter	BP	1	13	0.250515	0.540466	Zm00001d009729
GO:0006271	DNA strand elongation involved in DNA replication	BP	1	13	0.250515	0.540466	Zm00001d042713
GO:0010104	regulation of ethylene-activated signaling pathway	BP	1	13	0.250515	0.540466	Zm00001d037604
GO:0010449	root meristem growth	BP	1	13	0.250515	0.540466	Zm00001d049958
GO:0015809	arginine transport	BP	1	13	0.250515	0.540466	Zm00001d044690
GO:0015819	lysine transport	BP	1	13	0.250515	0.540466	Zm00001d044690
GO:0022616	DNA strand elongation	BP	1	13	0.250515	0.540466	Zm00001d042713
GO:0032119	sequestering of zinc ion	BP	1	13	0.250515	0.540466	Zm00001d018242
GO:0033962	cytoplasmic mRNA processing body assembly	BP	1	13	0.250515	0.540466	Zm00001d013910
GO:0034427	nuclear-transcribed mRNA catabolic process, exonucleolytic, 3'-5'	BP	1	13	0.250515	0.540466	Zm00001d001973
GO:0034472	snRNA 3'-end processing	BP	1	13	0.250515	0.540466	Zm00001d001973
GO:0046520	sphingoid biosynthetic process	BP	1	13	0.250515	0.540466	Zm00001d050607
GO:0046620	regulation of organ growth	BP	1	13	0.250515	0.540466	Zm00001d048301
GO:0048024	regulation of mRNA splicing, via spliceosome	BP	1	13	0.250515	0.540466	Zm00001d034578
GO:0051568	histone H3-K4 methylation	BP	1	13	0.250515	0.540466	Zm00001d022397
GO:0061088	regulation of sequestering of zinc ion	BP	1	13	0.250515	0.540466	Zm00001d018242
GO:0070297	regulation of phosphorelay signal transduction system	BP	1	13	0.250515	0.540466	Zm00001d037604
GO:1902022	L-lysine transport	BP	1	13	0.250515	0.540466	Zm00001d044690
GO:1903401	L-lysine transmembrane transport	BP	1	13	0.250515	0.540466	Zm00001d044690
GO:2000021	regulation of ion homeostasis	BP	1	13	0.250515	0.540466	Zm00001d018242
GO:2000030	regulation of response to red or far red light	BP	1	13	0.250515	0.540466	Zm00001d052138
GO:0006901	vesicle coating	BP	2	44	0.251185	0.541213	Zm00001d045154;Zm00001d047804
GO:0006914	autophagy	BP	3	80	0.256358	0.550905	Zm00001d016727;Zm00001d027651;Zm00001d033368
GO:0007033	vacuole organization	BP	3	80	0.256358	0.550905	Zm00001d012348;Zm00001d033368;Zm00001d040314
GO:0043043	peptide biosynthetic process	BP	30	1202	0.256671	0.550905	Zm00001d000121;Zm00001d002104;Zm00001d005212;Zm00001d006220;Zm00001d006555;Zm00001d008846;Zm00001d009495;Zm00001d009518;Zm00001d011263;Zm00001d011536;Zm00001d013910;Zm00001d014679;Zm00001d015375;Zm00001d021788;Zm00001d022397;Zm00001d023308;Zm00001d024683;Zm00001d026692;Zm00001d028077;Zm00001d029176;Zm00001d031703;Zm00001d033804;Zm00001d034834;Zm00001d038686;Zm00001d039578;Zm00001d044207;Zm00001d0…
GO:0019288	isopentenyl diphosphate biosynthetic process, methylerythritol 4-phosphate pathway	BP	6	195	0.25754	0.552061	Zm00001d009596;Zm00001d011286;Zm00001d033383;Zm00001d035672;Zm00001d041824;Zm00001d053925
GO:0006401	RNA catabolic process	BP	5	156	0.258156	0.552671	Zm00001d001973;Zm00001d010470;Zm00001d012348;Zm00001d033935;Zm00001d034578
GO:0016106	sesquiterpenoid biosynthetic process	BP	2	45	0.259349	0.554516	Zm00001d015557;Zm00001d040011
GO:0048507	meristem development	BP	6	196	0.261226	0.555863	Zm00001d002839;Zm00001d006118;Zm00001d024530;Zm00001d027359;Zm00001d048502;Zm00001d049958
GO:0008152	metabolic process	BP	386	17343	0.261335	0.555863	Zm00001d000107;Zm00001d000121;Zm00001d000407;Zm00001d001799;Zm00001d001806;Zm00001d001973;Zm00001d002039;Zm00001d002104;Zm00001d002313;Zm00001d002448;Zm00001d002629;Zm00001d002708;Zm00001d002839;Zm00001d003168;Zm00001d003281;Zm00001d003408;Zm00001d003613;Zm00001d004136;Zm00001d004236;Zm00001d004361;Zm00001d004458;Zm00001d005162;Zm00001d005185;Zm00001d005212;Zm00001d005372;Zm00001d005513;Zm00001d0…
GO:1902679	negative regulation of RNA biosynthetic process	BP	7	236	0.261832	0.555863	Zm00001d009374;Zm00001d009729;Zm00001d013733;Zm00001d022397;Zm00001d044540;Zm00001d044581;Zm00001d047635
GO:1903507	negative regulation of nucleic acid-templated transcription	BP	7	236	0.261832	0.555863	Zm00001d009374;Zm00001d009729;Zm00001d013733;Zm00001d022397;Zm00001d044540;Zm00001d044581;Zm00001d047635
GO:0007010	cytoskeleton organization	BP	9	317	0.262127	0.555863	Zm00001d013166;Zm00001d014256;Zm00001d024292;Zm00001d025318;Zm00001d036213;Zm00001d040139;Zm00001d044581;Zm00001d049958;Zm00001d053674
GO:0080135	regulation of cellular response to stress	BP	3	81	0.262279	0.555863	Zm00001d005762;Zm00001d018098;Zm00001d047946
GO:0005982	starch metabolic process	BP	5	157	0.262306	0.555863	Zm00001d019266;Zm00001d033383;Zm00001d035672;Zm00001d041824;Zm00001d047634
GO:0009933	meristem structural organization	BP	4	119	0.26493	0.559351	Zm00001d024530;Zm00001d027359;Zm00001d048502;Zm00001d049958
GO:0019253	reductive pentose-phosphate cycle	BP	1	14	0.266963	0.559351	Zm00001d006402
GO:0019685	photosynthesis, dark reaction	BP	1	14	0.266963	0.559351	Zm00001d006402
GO:0031125	rRNA 3'-end processing	BP	1	14	0.266963	0.559351	Zm00001d001973
GO:0034969	histone arginine methylation	BP	1	14	0.266963	0.559351	Zm00001d052933
GO:0046519	sphingoid metabolic process	BP	1	14	0.266963	0.559351	Zm00001d050607
GO:0061512	protein localization to cilium	BP	1	14	0.266963	0.559351	Zm00001d015485
GO:0071027	nuclear RNA surveillance	BP	1	14	0.266963	0.559351	Zm00001d001973
GO:0071028	nuclear mRNA surveillance	BP	1	14	0.266963	0.559351	Zm00001d001973
GO:0048584	positive regulation of response to stimulus	BP	2	46	0.267516	0.559808	Zm00001d002839;Zm00001d047823
GO:0051788	response to misfolded protein	BP	3	82	0.268217	0.560056	Zm00001d006714;Zm00001d031825;Zm00001d047635
GO:0051253	negative regulation of RNA metabolic process	BP	7	238	0.268566	0.560056	Zm00001d009374;Zm00001d009729;Zm00001d013733;Zm00001d022397;Zm00001d044540;Zm00001d044581;Zm00001d047635
GO:0006261	DNA-dependent DNA replication	BP	6	198	0.26864	0.560056	Zm00001d001799;Zm00001d009374;Zm00001d013733;Zm00001d042713;Zm00001d044540;Zm00001d044581
GO:0045491	xylan metabolic process	BP	4	120	0.269778	0.561032	Zm00001d009539;Zm00001d010408;Zm00001d026415;Zm00001d044915
GO:0048532	anatomical structure arrangement	BP	4	120	0.269778	0.561032	Zm00001d024530;Zm00001d027359;Zm00001d048502;Zm00001d049958
GO:0010016	shoot system morphogenesis	BP	6	199	0.272366	0.565709	Zm00001d013702;Zm00001d027359;Zm00001d042394;Zm00001d048502;Zm00001d049958;Zm00001d050173
GO:0043623	cellular protein complex assembly	BP	13	487	0.273668	0.567708	Zm00001d006714;Zm00001d024292;Zm00001d025398;Zm00001d027359;Zm00001d031825;Zm00001d036213;Zm00001d045154;Zm00001d047635;Zm00001d047804;Zm00001d048502;Zm00001d049921;Zm00001d049958;Zm00001d053925
GO:0018105	peptidyl-serine phosphorylation	BP	4	121	0.274642	0.568042	Zm00001d006885;Zm00001d008863;Zm00001d012651;Zm00001d026018
GO:0006342	chromatin silencing	BP	5	160	0.274848	0.568042	Zm00001d009374;Zm00001d013733;Zm00001d022397;Zm00001d044540;Zm00001d044581
GO:0045814	negative regulation of gene expression, epigenetic	BP	5	160	0.274848	0.568042	Zm00001d009374;Zm00001d013733;Zm00001d022397;Zm00001d044540;Zm00001d044581
GO:0061024	membrane organization	BP	12	446	0.275647	0.56853	Zm00001d002259;Zm00001d003502;Zm00001d003613;Zm00001d005762;Zm00001d010522;Zm00001d018098;Zm00001d026692;Zm00001d032441;Zm00001d045154;Zm00001d047804;Zm00001d050173;Zm00001d053925
GO:0009240	isopentenyl diphosphate biosynthetic process	BP	6	200	0.276104	0.56853	Zm00001d009596;Zm00001d011286;Zm00001d033383;Zm00001d035672;Zm00001d041824;Zm00001d053925
GO:0046490	isopentenyl diphosphate metabolic process	BP	6	200	0.276104	0.56853	Zm00001d009596;Zm00001d011286;Zm00001d033383;Zm00001d035672;Zm00001d041824;Zm00001d053925
GO:0009201	ribonucleoside triphosphate biosynthetic process	BP	3	84	0.280137	0.569729	Zm00001d016489;Zm00001d024444;Zm00001d031825
GO:0009630	gravitropism	BP	3	84	0.280137	0.569729	Zm00001d006386;Zm00001d022397;Zm00001d025359
GO:0002684	positive regulation of immune system process	BP	1	15	0.28305	0.569729	Zm00001d002839
GO:0006771	riboflavin metabolic process	BP	1	15	0.28305	0.569729	Zm00001d012707
GO:0009231	riboflavin biosynthetic process	BP	1	15	0.28305	0.569729	Zm00001d012707
GO:0009969	xyloglucan biosynthetic process	BP	1	15	0.28305	0.569729	Zm00001d048389
GO:0019566	arabinose metabolic process	BP	1	15	0.28305	0.569729	Zm00001d028952
GO:0032507	maintenance of protein location in cell	BP	1	15	0.28305	0.569729	Zm00001d036213
GO:0042727	flavin-containing compound biosynthetic process	BP	1	15	0.28305	0.569729	Zm00001d012707
GO:0045037	protein import into chloroplast stroma	BP	1	15	0.28305	0.569729	Zm00001d003613
GO:0045089	positive regulation of innate immune response	BP	1	15	0.28305	0.569729	Zm00001d002839
GO:0045185	maintenance of protein location	BP	1	15	0.28305	0.569729	Zm00001d036213
GO:0045493	xylan catabolic process	BP	1	15	0.28305	0.569729	Zm00001d026415
GO:0046373	L-arabinose metabolic process	BP	1	15	0.28305	0.569729	Zm00001d028952
GO:0050778	positive regulation of immune response	BP	1	15	0.28305	0.569729	Zm00001d002839
GO:0071025	RNA surveillance	BP	1	15	0.28305	0.569729	Zm00001d001973
GO:0072523	purine-containing compound catabolic process	BP	1	15	0.28305	0.569729	Zm00001d042746
GO:0032446	protein modification by small protein conjugation	BP	13	491	0.283162	0.569729	Zm00001d010470;Zm00001d015557;Zm00001d022397;Zm00001d027359;Zm00001d033744;Zm00001d041216;Zm00001d043998;Zm00001d047823;Zm00001d048301;Zm00001d048502;Zm00001d049958;Zm00001d052138;Zm00001d052930
GO:0006972	hyperosmotic response	BP	2	48	0.283842	0.569729	Zm00001d006714;Zm00001d011286
GO:0009312	oligosaccharide biosynthetic process	BP	2	48	0.283842	0.569729	Zm00001d043492;Zm00001d050480
GO:0042127	regulation of cell proliferation	BP	2	48	0.283842	0.569729	Zm00001d009596;Zm00001d022397
GO:0019725	cellular homeostasis	BP	10	366	0.284265	0.569892	Zm00001d004136;Zm00001d007599;Zm00001d007600;Zm00001d007800;Zm00001d009423;Zm00001d016017;Zm00001d016786;Zm00001d017417;Zm00001d018242;Zm00001d031855
GO:0048519	negative regulation of biological process	BP	20	792	0.290095	0.58022	Zm00001d001806;Zm00001d005762;Zm00001d006118;Zm00001d008283;Zm00001d009049;Zm00001d009374;Zm00001d009729;Zm00001d010470;Zm00001d013733;Zm00001d018098;Zm00001d022397;Zm00001d026692;Zm00001d036213;Zm00001d037604;Zm00001d044540;Zm00001d044581;Zm00001d047635;Zm00001d048301;Zm00001d049958;Zm00001d052138
GO:0048589	developmental growth	BP	6	204	0.291175	0.58022	Zm00001d010470;Zm00001d024530;Zm00001d040314;Zm00001d048301;Zm00001d048389;Zm00001d049958
GO:0006714	sesquiterpenoid metabolic process	BP	2	49	0.291994	0.58022	Zm00001d015557;Zm00001d040011
GO:0009697	salicylic acid biosynthetic process	BP	2	49	0.291994	0.58022	Zm00001d008570;Zm00001d035672
GO:0048443	stamen development	BP	2	49	0.291994	0.58022	Zm00001d015485;Zm00001d049958
GO:0048466	androecium development	BP	2	49	0.291994	0.58022	Zm00001d015485;Zm00001d049958
GO:0098542	defense response to other organism	BP	8	286	0.292389	0.58022	Zm00001d005762;Zm00001d008570;Zm00001d011286;Zm00001d014256;Zm00001d016220;Zm00001d025318;Zm00001d035672;Zm00001d040139
GO:0018209	peptidyl-serine modification	BP	4	125	0.294232	0.58022	Zm00001d006885;Zm00001d008863;Zm00001d012651;Zm00001d026018
GO:0051130	positive regulation of cellular component organization	BP	4	125	0.294232	0.58022	Zm00001d022397;Zm00001d027359;Zm00001d048502;Zm00001d049958
GO:0006260	DNA replication	BP	9	328	0.294379	0.58022	Zm00001d001799;Zm00001d009374;Zm00001d013702;Zm00001d013733;Zm00001d042713;Zm00001d044540;Zm00001d044581;Zm00001d048123;Zm00001d050611
GO:0008299	isoprenoid biosynthetic process	BP	10	370	0.295427	0.58022	Zm00001d009596;Zm00001d011286;Zm00001d015557;Zm00001d033383;Zm00001d035672;Zm00001d040011;Zm00001d041824;Zm00001d050173;Zm00001d051416;Zm00001d053925
GO:0010035	response to inorganic substance	BP	8	287	0.295581	0.58022	Zm00001d002708;Zm00001d006118;Zm00001d006714;Zm00001d011286;Zm00001d018242;Zm00001d023756;Zm00001d042397;Zm00001d047635
GO:0009142	nucleoside triphosphate biosynthetic process	BP	3	87	0.298102	0.58022	Zm00001d016489;Zm00001d024444;Zm00001d031825
GO:0015858	nucleoside transport	BP	1	16	0.298786	0.58022	Zm00001d023368
GO:0016074	snoRNA metabolic process	BP	1	16	0.298786	0.58022	Zm00001d001973
GO:0016075	rRNA catabolic process	BP	1	16	0.298786	0.58022	Zm00001d001973
GO:0018195	peptidyl-arginine modification	BP	1	16	0.298786	0.58022	Zm00001d052933
GO:0018216	peptidyl-arginine methylation	BP	1	16	0.298786	0.58022	Zm00001d052933
GO:0019856	pyrimidine nucleobase biosynthetic process	BP	1	16	0.298786	0.58022	Zm00001d050187
GO:0031126	snoRNA 3'-end processing	BP	1	16	0.298786	0.58022	Zm00001d001973
GO:0042631	cellular response to water deprivation	BP	1	16	0.298786	0.58022	Zm00001d047635
GO:0043097	pyrimidine nucleoside salvage	BP	1	16	0.298786	0.58022	Zm00001d016489
GO:0043144	snoRNA processing	BP	1	16	0.298786	0.58022	Zm00001d001973
GO:0043173	nucleotide salvage	BP	1	16	0.298786	0.58022	Zm00001d016489
GO:0051053	negative regulation of DNA metabolic process	BP	1	16	0.298786	0.58022	Zm00001d001806
GO:0071462	cellular response to water stimulus	BP	1	16	0.298786	0.58022	Zm00001d047635
GO:1902532	negative regulation of intracellular signal transduction	BP	1	16	0.298786	0.58022	Zm00001d037604
GO:0007131	reciprocal meiotic recombination	BP	4	126	0.299159	0.580271	Zm00001d022397;Zm00001d027359;Zm00001d048502;Zm00001d049958
GO:0071822	protein complex subunit organization	BP	18	711	0.29953	0.580318	Zm00001d005789;Zm00001d006714;Zm00001d010522;Zm00001d013066;Zm00001d021477;Zm00001d024292;Zm00001d025398;Zm00001d027359;Zm00001d031825;Zm00001d036213;Zm00001d042930;Zm00001d045154;Zm00001d047635;Zm00001d047804;Zm00001d048502;Zm00001d049921;Zm00001d049958;Zm00001d053925
GO:0034654	nucleobase-containing compound biosynthetic process	BP	72	3086	0.301734	0.58391	Zm00001d003168;Zm00001d003408;Zm00001d005162;Zm00001d005185;Zm00001d005212;Zm00001d005762;Zm00001d006220;Zm00001d007236;Zm00001d007600;Zm00001d009374;Zm00001d009423;Zm00001d009495;Zm00001d009596;Zm00001d009729;Zm00001d010196;Zm00001d010227;Zm00001d010376;Zm00001d010667;Zm00001d012503;Zm00001d013733;Zm00001d014690;Zm00001d015412;Zm00001d015485;Zm00001d016489;Zm00001d017422;Zm00001d019553;Zm00001d0…
GO:0035825	reciprocal DNA recombination	BP	4	127	0.304095	0.586465	Zm00001d022397;Zm00001d027359;Zm00001d048502;Zm00001d049958
GO:0043543	protein acylation	BP	4	127	0.304095	0.586465	Zm00001d029649;Zm00001d044446;Zm00001d048194;Zm00001d052758
GO:0006094	gluconeogenesis	BP	3	88	0.304106	0.586465	Zm00001d014256;Zm00001d025318;Zm00001d040139
GO:0034660	ncRNA metabolic process	BP	16	629	0.30735	0.591742	Zm00001d001973;Zm00001d002104;Zm00001d003613;Zm00001d008846;Zm00001d012549;Zm00001d022058;Zm00001d026495;Zm00001d027752;Zm00001d031703;Zm00001d032106;Zm00001d035672;Zm00001d039578;Zm00001d050137;Zm00001d052689;Zm00001d052719;Zm00001d053925
GO:0006541	glutamine metabolic process	BP	2	51	0.308258	0.591742	Zm00001d010196;Zm00001d023376
GO:0006900	membrane budding	BP	2	51	0.308258	0.591742	Zm00001d045154;Zm00001d047804
GO:0009696	salicylic acid metabolic process	BP	2	51	0.308258	0.591742	Zm00001d008570;Zm00001d035672
GO:0080134	regulation of response to stress	BP	5	168	0.308842	0.592183	Zm00001d002839;Zm00001d005762;Zm00001d008570;Zm00001d018098;Zm00001d047946
GO:0010413	glucuronoxylan metabolic process	BP	3	89	0.310115	0.593562	Zm00001d009539;Zm00001d010408;Zm00001d044915
GO:0042221	response to chemical	BP	38	1589	0.311747	0.593562	Zm00001d002708;Zm00001d002839;Zm00001d003018;Zm00001d004136;Zm00001d005762;Zm00001d006118;Zm00001d006714;Zm00001d006885;Zm00001d007800;Zm00001d008414;Zm00001d008570;Zm00001d010470;Zm00001d011286;Zm00001d011604;Zm00001d014690;Zm00001d015964;Zm00001d018242;Zm00001d020262;Zm00001d020786;Zm00001d022397;Zm00001d023756;Zm00001d024734;Zm00001d026018;Zm00001d026238;Zm00001d027359;Zm00001d029102;Zm00001d0…
GO:0022613	ribonucleoprotein complex biogenesis	BP	15	589	0.31364	0.593562	Zm00001d001973;Zm00001d003613;Zm00001d006555;Zm00001d007236;Zm00001d012549;Zm00001d013910;Zm00001d017363;Zm00001d022058;Zm00001d026495;Zm00001d031703;Zm00001d032106;Zm00001d035672;Zm00001d050137;Zm00001d052719;Zm00001d053925
GO:0045087	innate immune response	BP	6	210	0.314082	0.593562	Zm00001d002839;Zm00001d005762;Zm00001d008570;Zm00001d016220;Zm00001d018098;Zm00001d035672
GO:0006396	RNA processing	BP	26	1065	0.314094	0.593562	Zm00001d001973;Zm00001d002839;Zm00001d003613;Zm00001d007572;Zm00001d012549;Zm00001d016220;Zm00001d017363;Zm00001d018134;Zm00001d022058;Zm00001d022397;Zm00001d025971;Zm00001d026495;Zm00001d027752;Zm00001d031703;Zm00001d032106;Zm00001d034578;Zm00001d035672;Zm00001d041733;Zm00001d043649;Zm00001d047823;Zm00001d049958;Zm00001d050137;Zm00001d050574;Zm00001d052439;Zm00001d052719;Zm00001d053925
GO:0006882	cellular zinc ion homeostasis	BP	1	17	0.314176	0.593562	Zm00001d018242
GO:0009967	positive regulation of signal transduction	BP	1	17	0.314176	0.593562	Zm00001d047823
GO:0010039	response to iron ion	BP	1	17	0.314176	0.593562	Zm00001d042397
GO:0023056	positive regulation of signaling	BP	1	17	0.314176	0.593562	Zm00001d047823
GO:0031349	positive regulation of defense response	BP	1	17	0.314176	0.593562	Zm00001d002839
GO:0042726	flavin-containing compound metabolic process	BP	1	17	0.314176	0.593562	Zm00001d012707
GO:0052646	alditol phosphate metabolic process	BP	1	17	0.314176	0.593562	Zm00001d012567
GO:2000280	regulation of root development	BP	1	17	0.314176	0.593562	Zm00001d049958
GO:0009629	response to gravity	BP	3	90	0.316128	0.596576	Zm00001d006386;Zm00001d022397;Zm00001d025359
GO:0006955	immune response	BP	6	211	0.317929	0.598622	Zm00001d002839;Zm00001d005762;Zm00001d008570;Zm00001d016220;Zm00001d018098;Zm00001d035672
GO:0033043	regulation of organelle organization	BP	6	211	0.317929	0.598622	Zm00001d022397;Zm00001d027359;Zm00001d036213;Zm00001d047946;Zm00001d048502;Zm00001d049958
GO:0009893	positive regulation of metabolic process	BP	17	678	0.320369	0.602538	Zm00001d006607;Zm00001d009596;Zm00001d015412;Zm00001d016406;Zm00001d022397;Zm00001d027359;Zm00001d033383;Zm00001d034652;Zm00001d034834;Zm00001d041824;Zm00001d047875;Zm00001d047889;Zm00001d047946;Zm00001d048391;Zm00001d048502;Zm00001d049958;Zm00001d052138
GO:0010628	positive regulation of gene expression	BP	9	337	0.321478	0.603946	Zm00001d009596;Zm00001d015412;Zm00001d022397;Zm00001d027359;Zm00001d034834;Zm00001d047946;Zm00001d048391;Zm00001d048502;Zm00001d049958
GO:0010557	positive regulation of macromolecule biosynthetic process	BP	9	338	0.324521	0.608929	Zm00001d009596;Zm00001d015412;Zm00001d022397;Zm00001d027359;Zm00001d034834;Zm00001d047946;Zm00001d048391;Zm00001d048502;Zm00001d049958
GO:0010410	hemicellulose metabolic process	BP	5	172	0.326063	0.608929	Zm00001d009539;Zm00001d010408;Zm00001d026415;Zm00001d044915;Zm00001d048389
GO:0009606	tropism	BP	3	92	0.328159	0.608929	Zm00001d006386;Zm00001d022397;Zm00001d025359
GO:0006779	porphyrin-containing compound biosynthetic process	BP	4	132	0.328892	0.608929	Zm00001d011286;Zm00001d026277;Zm00001d035672;Zm00001d053925
GO:0000045	autophagosome assembly	BP	1	18	0.32923	0.608929	Zm00001d033368
GO:0008655	pyrimidine-containing compound salvage	BP	1	18	0.32923	0.608929	Zm00001d016489
GO:0015696	ammonium transport	BP	1	18	0.32923	0.608929	Zm00001d018098
GO:0016180	snRNA processing	BP	1	18	0.32923	0.608929	Zm00001d001973
GO:0030091	protein repair	BP	1	18	0.32923	0.608929	Zm00001d029965
GO:0031507	heterochromatin assembly	BP	1	18	0.32923	0.608929	Zm00001d013702
GO:0042752	regulation of circadian rhythm	BP	1	18	0.32923	0.608929	Zm00001d052138
GO:0055069	zinc ion homeostasis	BP	1	18	0.32923	0.608929	Zm00001d018242
GO:0070828	heterochromatin organization	BP	1	18	0.32923	0.608929	Zm00001d013702
GO:0097502	mannosylation	BP	1	18	0.32923	0.608929	Zm00001d050607
GO:0032844	regulation of homeostatic process	BP	2	54	0.332504	0.612277	Zm00001d018242;Zm00001d049958
GO:0045036	protein targeting to chloroplast	BP	2	54	0.332504	0.612277	Zm00001d003613;Zm00001d009596
GO:0072596	establishment of protein localization to chloroplast	BP	2	54	0.332504	0.612277	Zm00001d003613;Zm00001d009596
GO:0072598	protein localization to chloroplast	BP	2	54	0.332504	0.612277	Zm00001d003613;Zm00001d009596
GO:0009628	response to abiotic stimulus	BP	24	989	0.33387	0.614115	Zm00001d000407;Zm00001d006118;Zm00001d006386;Zm00001d006714;Zm00001d011286;Zm00001d012348;Zm00001d012503;Zm00001d013892;Zm00001d014256;Zm00001d017176;Zm00001d022397;Zm00001d025318;Zm00001d025359;Zm00001d027359;Zm00001d035672;Zm00001d040011;Zm00001d040084;Zm00001d040139;Zm00001d040314;Zm00001d047635;Zm00001d048502;Zm00001d049958;Zm00001d052138;Zm00001d052541
GO:0006397	mRNA processing	BP	8	299	0.334449	0.614504	Zm00001d007572;Zm00001d017363;Zm00001d022397;Zm00001d032106;Zm00001d034578;Zm00001d041733;Zm00001d050574;Zm00001d052439
GO:0006720	isoprenoid metabolic process	BP	10	385	0.33821	0.61705	Zm00001d009596;Zm00001d011286;Zm00001d015557;Zm00001d033383;Zm00001d035672;Zm00001d040011;Zm00001d041824;Zm00001d050173;Zm00001d051416;Zm00001d053925
GO:0016143	S-glycoside metabolic process	BP	3	94	0.340186	0.61705	Zm00001d033383;Zm00001d036727;Zm00001d041824
GO:0019757	glycosinolate metabolic process	BP	3	94	0.340186	0.61705	Zm00001d033383;Zm00001d036727;Zm00001d041824
GO:0019760	glucosinolate metabolic process	BP	3	94	0.340186	0.61705	Zm00001d033383;Zm00001d036727;Zm00001d041824
GO:0015748	organophosphate ester transport	BP	2	55	0.340535	0.61705	Zm00001d018098;Zm00001d023368
GO:0046189	phenol-containing compound biosynthetic process	BP	2	55	0.340535	0.61705	Zm00001d008570;Zm00001d035672
GO:0044802	single-organism membrane organization	BP	10	386	0.341105	0.61705	Zm00001d002259;Zm00001d003502;Zm00001d003613;Zm00001d005762;Zm00001d010522;Zm00001d018098;Zm00001d026692;Zm00001d032441;Zm00001d050173;Zm00001d053925
GO:0016053	organic acid biosynthetic process	BP	19	775	0.341949	0.61705	Zm00001d002839;Zm00001d005777;Zm00001d008570;Zm00001d010196;Zm00001d013831;Zm00001d015557;Zm00001d016220;Zm00001d018134;Zm00001d023376;Zm00001d023652;Zm00001d035672;Zm00001d037921;Zm00001d040011;Zm00001d040693;Zm00001d041701;Zm00001d043649;Zm00001d047574;Zm00001d047823;Zm00001d051932
GO:0046394	carboxylic acid biosynthetic process	BP	19	775	0.341949	0.61705	Zm00001d002839;Zm00001d005777;Zm00001d008570;Zm00001d010196;Zm00001d013831;Zm00001d015557;Zm00001d016220;Zm00001d018134;Zm00001d023376;Zm00001d023652;Zm00001d035672;Zm00001d037921;Zm00001d040011;Zm00001d040693;Zm00001d041701;Zm00001d043649;Zm00001d047574;Zm00001d047823;Zm00001d051932
GO:0031328	positive regulation of cellular biosynthetic process	BP	9	344	0.342892	0.61705	Zm00001d009596;Zm00001d015412;Zm00001d022397;Zm00001d027359;Zm00001d034834;Zm00001d047946;Zm00001d048391;Zm00001d048502;Zm00001d049958
GO:0051173	positive regulation of nitrogen compound metabolic process	BP	9	344	0.342892	0.61705	Zm00001d009596;Zm00001d015412;Zm00001d022397;Zm00001d027359;Zm00001d034834;Zm00001d047946;Zm00001d048391;Zm00001d048502;Zm00001d049958
GO:0010033	response to organic substance	BP	25	1038	0.343192	0.61705	Zm00001d002839;Zm00001d003018;Zm00001d004136;Zm00001d005762;Zm00001d006118;Zm00001d006714;Zm00001d006885;Zm00001d008570;Zm00001d010470;Zm00001d011604;Zm00001d014690;Zm00001d020262;Zm00001d022397;Zm00001d026018;Zm00001d027359;Zm00001d029102;Zm00001d031671;Zm00001d031825;Zm00001d037604;Zm00001d040314;Zm00001d047635;Zm00001d047823;Zm00001d048389;Zm00001d048502;Zm00001d049958
GO:0042455	ribonucleoside biosynthetic process	BP	4	135	0.343829	0.61705	Zm00001d009423;Zm00001d016489;Zm00001d024444;Zm00001d031825
GO:0009910	negative regulation of flower development	BP	1	19	0.343954	0.61705	Zm00001d022397
GO:0010647	positive regulation of cell communication	BP	1	19	0.343954	0.61705	Zm00001d047823
GO:0019722	calcium-mediated signaling	BP	1	19	0.343954	0.61705	Zm00001d044581
GO:0032880	regulation of protein localization	BP	1	19	0.343954	0.61705	Zm00001d029102
GO:0032957	inositol trisphosphate metabolic process	BP	1	19	0.343954	0.61705	Zm00001d052517
GO:0034982	mitochondrial protein processing	BP	1	19	0.343954	0.61705	Zm00001d010522
GO:0043174	nucleoside salvage	BP	1	19	0.343954	0.61705	Zm00001d016489
GO:0050684	regulation of mRNA processing	BP	1	19	0.343954	0.61705	Zm00001d034578
GO:1903311	regulation of mRNA metabolic process	BP	1	19	0.343954	0.61705	Zm00001d034578
GO:0007017	microtubule-based process	BP	9	345	0.34597	0.619739	Zm00001d013166;Zm00001d013733;Zm00001d014927;Zm00001d015485;Zm00001d024292;Zm00001d034239;Zm00001d042795;Zm00001d044581;Zm00001d044714
GO:0000413	protein peptidyl-prolyl isomerization	BP	3	95	0.346194	0.619739	Zm00001d018134;Zm00001d049958;Zm00001d054015
GO:0009072	aromatic amino acid family metabolic process	BP	5	177	0.347723	0.62181	Zm00001d005777;Zm00001d013733;Zm00001d037921;Zm00001d043649;Zm00001d047574
GO:0009163	nucleoside biosynthetic process	BP	4	136	0.348813	0.623093	Zm00001d009423;Zm00001d016489;Zm00001d024444;Zm00001d031825
GO:0051704	multi-organism process	BP	16	649	0.351793	0.624786	Zm00001d005762;Zm00001d006471;Zm00001d008570;Zm00001d011286;Zm00001d012549;Zm00001d014256;Zm00001d015485;Zm00001d016197;Zm00001d016220;Zm00001d016406;Zm00001d019275;Zm00001d025318;Zm00001d032543;Zm00001d035672;Zm00001d040139;Zm00001d049958
GO:0048638	regulation of developmental growth	BP	3	96	0.352198	0.624786	Zm00001d024530;Zm00001d048301;Zm00001d049958
GO:0071669	plant-type cell wall organization or biogenesis	BP	7	262	0.352248	0.624786	Zm00001d007496;Zm00001d009539;Zm00001d010408;Zm00001d024734;Zm00001d031671;Zm00001d035672;Zm00001d044915
GO:0042592	homeostatic process	BP	18	737	0.35364	0.624786	Zm00001d002629;Zm00001d004136;Zm00001d007599;Zm00001d007600;Zm00001d007800;Zm00001d009423;Zm00001d011117;Zm00001d016017;Zm00001d016786;Zm00001d017417;Zm00001d018242;Zm00001d021767;Zm00001d026083;Zm00001d031855;Zm00001d042397;Zm00001d044795;Zm00001d049958;Zm00001d050340
GO:0033014	tetrapyrrole biosynthetic process	BP	4	137	0.353798	0.624786	Zm00001d011286;Zm00001d026277;Zm00001d035672;Zm00001d053925
GO:0099402	plant organ development	BP	13	520	0.35462	0.624786	Zm00001d009596;Zm00001d013702;Zm00001d013892;Zm00001d015485;Zm00001d021863;Zm00001d027359;Zm00001d031671;Zm00001d040314;Zm00001d042394;Zm00001d048301;Zm00001d048502;Zm00001d049958;Zm00001d050173
GO:1901700	response to oxygen-containing compound	BP	17	694	0.355006	0.624786	Zm00001d005762;Zm00001d006118;Zm00001d006885;Zm00001d008570;Zm00001d010470;Zm00001d011604;Zm00001d020262;Zm00001d026018;Zm00001d027359;Zm00001d029102;Zm00001d040314;Zm00001d042397;Zm00001d047635;Zm00001d047823;Zm00001d048389;Zm00001d048502;Zm00001d049958
GO:0010075	regulation of meristem growth	BP	2	57	0.356502	0.624786	Zm00001d024530;Zm00001d049958
GO:0010228	vegetative to reproductive phase transition of meristem	BP	6	221	0.356725	0.624786	Zm00001d027359;Zm00001d034650;Zm00001d048502;Zm00001d049958;Zm00001d052138;Zm00001d052541
GO:0045893	positive regulation of transcription, DNA-templated	BP	8	306	0.357497	0.624786	Zm00001d009596;Zm00001d015412;Zm00001d022397;Zm00001d027359;Zm00001d047946;Zm00001d048391;Zm00001d048502;Zm00001d049958
GO:1902680	positive regulation of RNA biosynthetic process	BP	8	306	0.357497	0.624786	Zm00001d009596;Zm00001d015412;Zm00001d022397;Zm00001d027359;Zm00001d047946;Zm00001d048391;Zm00001d048502;Zm00001d049958
GO:1903508	positive regulation of nucleic acid-templated transcription	BP	8	306	0.357497	0.624786	Zm00001d009596;Zm00001d015412;Zm00001d022397;Zm00001d027359;Zm00001d047946;Zm00001d048391;Zm00001d048502;Zm00001d049958
GO:0051172	negative regulation of nitrogen compound metabolic process	BP	9	349	0.358323	0.624786	Zm00001d001806;Zm00001d009374;Zm00001d009729;Zm00001d013733;Zm00001d022397;Zm00001d026692;Zm00001d044540;Zm00001d044581;Zm00001d047635
GO:0006222	UMP biosynthetic process	BP	1	20	0.358355	0.624786	Zm00001d016489
GO:0009173	pyrimidine ribonucleoside monophosphate metabolic process	BP	1	20	0.358355	0.624786	Zm00001d016489
GO:0009174	pyrimidine ribonucleoside monophosphate biosynthetic process	BP	1	20	0.358355	0.624786	Zm00001d016489
GO:0009226	nucleotide-sugar biosynthetic process	BP	1	20	0.358355	0.624786	Zm00001d046855
GO:0016575	histone deacetylation	BP	1	20	0.358355	0.624786	Zm00001d009729
GO:0032543	mitochondrial translation	BP	1	20	0.358355	0.624786	Zm00001d002104
GO:0034661	ncRNA catabolic process	BP	1	20	0.358355	0.624786	Zm00001d001973
GO:0035265	organ growth	BP	1	20	0.358355	0.624786	Zm00001d048301
GO:0046049	UMP metabolic process	BP	1	20	0.358355	0.624786	Zm00001d016489
GO:0051238	sequestering of metal ion	BP	1	20	0.358355	0.624786	Zm00001d018242
GO:0043549	regulation of kinase activity	BP	4	138	0.358782	0.624879	Zm00001d014256;Zm00001d033051;Zm00001d040139;Zm00001d047875
GO:0006351	transcription, DNA-templated	BP	62	2694	0.361227	0.628482	Zm00001d003168;Zm00001d003408;Zm00001d005162;Zm00001d005185;Zm00001d005212;Zm00001d005762;Zm00001d006220;Zm00001d007236;Zm00001d007600;Zm00001d009374;Zm00001d009495;Zm00001d009596;Zm00001d009729;Zm00001d010196;Zm00001d010227;Zm00001d010667;Zm00001d013733;Zm00001d014690;Zm00001d015412;Zm00001d015485;Zm00001d017422;Zm00001d019553;Zm00001d021863;Zm00001d022110;Zm00001d022397;Zm00001d023308;Zm00001d0…
GO:0006520	cellular amino acid metabolic process	BP	18	741	0.362154	0.62944	Zm00001d002104;Zm00001d002839;Zm00001d005777;Zm00001d008846;Zm00001d010196;Zm00001d013733;Zm00001d013831;Zm00001d016220;Zm00001d018134;Zm00001d023376;Zm00001d037921;Zm00001d039578;Zm00001d043649;Zm00001d047574;Zm00001d047823;Zm00001d048539;Zm00001d050187;Zm00001d052689
GO:0034470	ncRNA processing	BP	12	480	0.363165	0.630128	Zm00001d001973;Zm00001d003613;Zm00001d012549;Zm00001d022058;Zm00001d026495;Zm00001d027752;Zm00001d031703;Zm00001d032106;Zm00001d035672;Zm00001d050137;Zm00001d052719;Zm00001d053925
GO:0019252	starch biosynthetic process	BP	4	139	0.363766	0.630128	Zm00001d019266;Zm00001d033383;Zm00001d041824;Zm00001d047634
GO:0071806	protein transmembrane transport	BP	4	139	0.363766	0.630128	Zm00001d003613;Zm00001d004051;Zm00001d010522;Zm00001d032441
GO:0006635	fatty acid beta-oxidation	BP	3	98	0.364184	0.630128	Zm00001d029176;Zm00001d042746;Zm00001d047635
GO:0035266	meristem growth	BP	2	58	0.364434	0.630128	Zm00001d024530;Zm00001d049958
GO:0006281	DNA repair	BP	14	568	0.365981	0.631563	Zm00001d001806;Zm00001d016516;Zm00001d021767;Zm00001d033744;Zm00001d033935;Zm00001d042713;Zm00001d044795;Zm00001d047635;Zm00001d047823;Zm00001d047873;Zm00001d047946;Zm00001d049358;Zm00001d050340;Zm00001d052138
GO:0016052	carbohydrate catabolic process	BP	10	395	0.367332	0.631563	Zm00001d006714;Zm00001d011286;Zm00001d012407;Zm00001d014256;Zm00001d023756;Zm00001d025318;Zm00001d026415;Zm00001d035672;Zm00001d040084;Zm00001d040139
GO:0014070	response to organic cyclic compound	BP	6	224	0.368441	0.631563	Zm00001d004136;Zm00001d005762;Zm00001d008570;Zm00001d022397;Zm00001d029102;Zm00001d048389
GO:0048316	seed development	BP	6	224	0.368441	0.631563	Zm00001d009596;Zm00001d013702;Zm00001d027359;Zm00001d042394;Zm00001d048502;Zm00001d049958
GO:0043248	proteasome assembly	BP	3	99	0.370164	0.631563	Zm00001d006714;Zm00001d031825;Zm00001d047635
GO:0051254	positive regulation of RNA metabolic process	BP	8	310	0.370747	0.631563	Zm00001d009596;Zm00001d015412;Zm00001d022397;Zm00001d027359;Zm00001d047946;Zm00001d048391;Zm00001d048502;Zm00001d049958
GO:0035556	intracellular signal transduction	BP	14	570	0.370866	0.631563	Zm00001d000407;Zm00001d002538;Zm00001d005762;Zm00001d006607;Zm00001d006885;Zm00001d011604;Zm00001d019093;Zm00001d020262;Zm00001d026018;Zm00001d028265;Zm00001d030169;Zm00001d037604;Zm00001d047875;Zm00001d048046
GO:0007067	mitotic nuclear division	BP	2	59	0.372328	0.631563	Zm00001d024292;Zm00001d044581
GO:0016126	sterol biosynthetic process	BP	2	59	0.372328	0.631563	Zm00001d007496;Zm00001d050607
GO:0018958	phenol-containing compound metabolic process	BP	2	59	0.372328	0.631563	Zm00001d008570;Zm00001d035672
GO:0048278	vesicle docking	BP	2	59	0.372328	0.631563	Zm00001d015890;Zm00001d025398
GO:0000387	spliceosomal snRNP assembly	BP	1	21	0.372441	0.631563	Zm00001d017363
GO:0006476	protein deacetylation	BP	1	21	0.372441	0.631563	Zm00001d009729
GO:0010118	stomatal movement	BP	1	21	0.372441	0.631563	Zm00001d052138
GO:0010583	response to cyclopentenone	BP	1	21	0.372441	0.631563	Zm00001d004136
GO:0016073	snRNA metabolic process	BP	1	21	0.372441	0.631563	Zm00001d001973
GO:0043484	regulation of RNA splicing	BP	1	21	0.372441	0.631563	Zm00001d034578
GO:0048582	positive regulation of post-embryonic development	BP	1	21	0.372441	0.631563	Zm00001d052933
GO:1902475	L-alpha-amino acid transmembrane transport	BP	1	21	0.372441	0.631563	Zm00001d044690
GO:0008652	cellular amino acid biosynthetic process	BP	11	441	0.375047	0.635248	Zm00001d002839;Zm00001d005777;Zm00001d010196;Zm00001d013831;Zm00001d016220;Zm00001d018134;Zm00001d023376;Zm00001d037921;Zm00001d043649;Zm00001d047574;Zm00001d047823
GO:0018208	peptidyl-proline modification	BP	3	100	0.376134	0.635248	Zm00001d018134;Zm00001d049958;Zm00001d054015
GO:0048440	carpel development	BP	3	100	0.376134	0.635248	Zm00001d013892;Zm00001d021863;Zm00001d049958
GO:0048467	gynoecium development	BP	3	100	0.376134	0.635248	Zm00001d013892;Zm00001d021863;Zm00001d049958
GO:0009891	positive regulation of biosynthetic process	BP	9	356	0.380062	0.641234	Zm00001d009596;Zm00001d015412;Zm00001d022397;Zm00001d027359;Zm00001d034834;Zm00001d047946;Zm00001d048391;Zm00001d048502;Zm00001d049958
GO:0019395	fatty acid oxidation	BP	3	101	0.382092	0.643012	Zm00001d029176;Zm00001d042746;Zm00001d047635
GO:0001510	RNA methylation	BP	4	143	0.383678	0.643012	Zm00001d022058;Zm00001d027752;Zm00001d031703;Zm00001d052719
GO:0010154	fruit development	BP	6	228	0.384086	0.643012	Zm00001d009596;Zm00001d013702;Zm00001d027359;Zm00001d042394;Zm00001d048502;Zm00001d049958
GO:0015718	monocarboxylic acid transport	BP	1	22	0.386218	0.643012	Zm00001d044690
GO:0035434	copper ion transmembrane transport	BP	1	22	0.386218	0.643012	Zm00001d002708
GO:0043473	pigmentation	BP	1	22	0.386218	0.643012	Zm00001d013892
GO:0043476	pigment accumulation	BP	1	22	0.386218	0.643012	Zm00001d013892
GO:0043478	pigment accumulation in response to UV light	BP	1	22	0.386218	0.643012	Zm00001d013892
GO:0043479	pigment accumulation in tissues in response to UV light	BP	1	22	0.386218	0.643012	Zm00001d013892
GO:0043480	pigment accumulation in tissues	BP	1	22	0.386218	0.643012	Zm00001d013892
GO:0043481	anthocyanin accumulation in tissues in response to UV light	BP	1	22	0.386218	0.643012	Zm00001d013892
GO:0051651	maintenance of location in cell	BP	1	22	0.386218	0.643012	Zm00001d036213
GO:0072503	cellular divalent inorganic cation homeostasis	BP	1	22	0.386218	0.643012	Zm00001d018242
GO:0045935	positive regulation of nucleobase-containing compound metabolic process	BP	8	315	0.387362	0.643012	Zm00001d009596;Zm00001d015412;Zm00001d022397;Zm00001d027359;Zm00001d047946;Zm00001d048391;Zm00001d048502;Zm00001d049958
GO:0006498	N-terminal protein lipidation	BP	2	61	0.387996	0.643012	Zm00001d029649;Zm00001d052758
GO:0006499	N-terminal protein myristoylation	BP	2	61	0.387996	0.643012	Zm00001d029649;Zm00001d052758
GO:0018377	protein myristoylation	BP	2	61	0.387996	0.643012	Zm00001d029649;Zm00001d052758
GO:0045492	xylan biosynthetic process	BP	3	102	0.388037	0.643012	Zm00001d009539;Zm00001d010408;Zm00001d044915
GO:0042325	regulation of phosphorylation	BP	4	144	0.388647	0.643383	Zm00001d014256;Zm00001d033051;Zm00001d040139;Zm00001d047875
GO:0051336	regulation of hydrolase activity	BP	6	230	0.391911	0.648145	Zm00001d006607;Zm00001d008283;Zm00001d009049;Zm00001d016406;Zm00001d034652;Zm00001d047889
GO:0042254	ribosome biogenesis	BP	12	491	0.392433	0.648368	Zm00001d001973;Zm00001d003613;Zm00001d007236;Zm00001d012549;Zm00001d022058;Zm00001d026495;Zm00001d031703;Zm00001d032106;Zm00001d035672;Zm00001d050137;Zm00001d052719;Zm00001d053925
GO:0034440	lipid oxidation	BP	3	103	0.393969	0.650076	Zm00001d029176;Zm00001d042746;Zm00001d047635
GO:0097659	nucleic acid-templated transcription	BP	62	2722	0.394245	0.650076	Zm00001d003168;Zm00001d003408;Zm00001d005162;Zm00001d005185;Zm00001d005212;Zm00001d005762;Zm00001d006220;Zm00001d007236;Zm00001d007600;Zm00001d009374;Zm00001d009495;Zm00001d009596;Zm00001d009729;Zm00001d010196;Zm00001d010227;Zm00001d010667;Zm00001d013733;Zm00001d014690;Zm00001d015412;Zm00001d015485;Zm00001d017422;Zm00001d019553;Zm00001d021863;Zm00001d022110;Zm00001d022397;Zm00001d023308;Zm00001d0…
GO:2000113	negative regulation of cellular macromolecule biosynthetic process	BP	8	318	0.397348	0.654547	Zm00001d009374;Zm00001d009729;Zm00001d013733;Zm00001d022397;Zm00001d026692;Zm00001d044540;Zm00001d044581;Zm00001d047635
GO:0006189	'de novo' IMP biosynthetic process	BP	1	23	0.399694	0.654744	Zm00001d010376
GO:0019932	second-messenger-mediated signaling	BP	1	23	0.399694	0.654744	Zm00001d044581
GO:0032436	positive regulation of proteasomal ubiquitin-dependent protein catabolic process	BP	1	23	0.399694	0.654744	Zm00001d052138
GO:0051240	positive regulation of multicellular organismal process	BP	1	23	0.399694	0.654744	Zm00001d052933
GO:0048437	floral organ development	BP	6	232	0.399734	0.654744	Zm00001d013702;Zm00001d013892;Zm00001d015485;Zm00001d021863;Zm00001d048301;Zm00001d049958
GO:0040008	regulation of growth	BP	3	104	0.399886	0.654744	Zm00001d024530;Zm00001d048301;Zm00001d049958
GO:0032774	RNA biosynthetic process	BP	62	2727	0.400209	0.654744	Zm00001d003168;Zm00001d003408;Zm00001d005162;Zm00001d005185;Zm00001d005212;Zm00001d005762;Zm00001d006220;Zm00001d007236;Zm00001d007600;Zm00001d009374;Zm00001d009495;Zm00001d009596;Zm00001d009729;Zm00001d010196;Zm00001d010227;Zm00001d010667;Zm00001d013733;Zm00001d014690;Zm00001d015412;Zm00001d015485;Zm00001d017422;Zm00001d019553;Zm00001d021863;Zm00001d022110;Zm00001d022397;Zm00001d023308;Zm00001d0…
GO:0006089	lactate metabolic process	BP	2	63	0.403488	0.657654	Zm00001d017417;Zm00001d053856
GO:0019243	methylglyoxal catabolic process to D-lactate via S-lactoyl-glutathione	BP	2	63	0.403488	0.657654	Zm00001d017417;Zm00001d053856
GO:0061727	methylglyoxal catabolic process to lactate	BP	2	63	0.403488	0.657654	Zm00001d017417;Zm00001d053856
GO:0030258	lipid modification	BP	5	190	0.404242	0.657654	Zm00001d013603;Zm00001d029176;Zm00001d029443;Zm00001d042746;Zm00001d047635
GO:0031347	regulation of defense response	BP	4	148	0.408459	0.657654	Zm00001d002839;Zm00001d005762;Zm00001d008570;Zm00001d018098
GO:0009438	methylglyoxal metabolic process	BP	2	64	0.411165	0.657654	Zm00001d017417;Zm00001d053856
GO:0010466	negative regulation of peptidase activity	BP	2	64	0.411165	0.657654	Zm00001d008283;Zm00001d009049
GO:0010951	negative regulation of endopeptidase activity	BP	2	64	0.411165	0.657654	Zm00001d008283;Zm00001d009049
GO:0031329	regulation of cellular catabolic process	BP	2	64	0.411165	0.657654	Zm00001d016727;Zm00001d052138
GO:0042182	ketone catabolic process	BP	2	64	0.411165	0.657654	Zm00001d017417;Zm00001d053856
GO:0051596	methylglyoxal catabolic process	BP	2	64	0.411165	0.657654	Zm00001d017417;Zm00001d053856
GO:0052547	regulation of peptidase activity	BP	2	64	0.411165	0.657654	Zm00001d008283;Zm00001d009049
GO:0052548	regulation of endopeptidase activity	BP	2	64	0.411165	0.657654	Zm00001d008283;Zm00001d009049
GO:0000023	maltose metabolic process	BP	3	106	0.41167	0.657654	Zm00001d033383;Zm00001d041824;Zm00001d047634
GO:0009152	purine ribonucleotide biosynthetic process	BP	3	106	0.41167	0.657654	Zm00001d010376;Zm00001d024444;Zm00001d031825
GO:0046467	membrane lipid biosynthetic process	BP	3	106	0.41167	0.657654	Zm00001d043492;Zm00001d047635;Zm00001d050607
GO:0006629	lipid metabolic process	BP	33	1434	0.412625	0.657654	Zm00001d002104;Zm00001d002629;Zm00001d007496;Zm00001d009596;Zm00001d011117;Zm00001d011286;Zm00001d011604;Zm00001d013603;Zm00001d014256;Zm00001d014292;Zm00001d015557;Zm00001d026083;Zm00001d026495;Zm00001d029140;Zm00001d029176;Zm00001d029443;Zm00001d033051;Zm00001d033383;Zm00001d035672;Zm00001d039153;Zm00001d040011;Zm00001d040139;Zm00001d040693;Zm00001d041701;Zm00001d041824;Zm00001d042746;Zm00001d0…
GO:0006801	superoxide metabolic process	BP	1	24	0.412874	0.657654	Zm00001d040011
GO:0006825	copper ion transport	BP	1	24	0.412874	0.657654	Zm00001d002708
GO:0009129	pyrimidine nucleoside monophosphate metabolic process	BP	1	24	0.412874	0.657654	Zm00001d016489
GO:0009130	pyrimidine nucleoside monophosphate biosynthetic process	BP	1	24	0.412874	0.657654	Zm00001d016489
GO:0010639	negative regulation of organelle organization	BP	1	24	0.412874	0.657654	Zm00001d036213
GO:0043928	exonucleolytic nuclear-transcribed mRNA catabolic process involved in deadenylation-dependent decay	BP	1	24	0.412874	0.657654	Zm00001d001973
GO:0051094	positive regulation of developmental process	BP	1	24	0.412874	0.657654	Zm00001d052933
GO:0051129	negative regulation of cellular component organization	BP	1	24	0.412874	0.657654	Zm00001d036213
GO:0072507	divalent inorganic cation homeostasis	BP	1	24	0.412874	0.657654	Zm00001d018242
GO:0019318	hexose metabolic process	BP	5	192	0.412909	0.657654	Zm00001d014256;Zm00001d025318;Zm00001d040084;Zm00001d040139;Zm00001d048389
GO:0005975	carbohydrate metabolic process	BP	43	1883	0.413318	0.657654	Zm00001d003281;Zm00001d004236;Zm00001d006386;Zm00001d006402;Zm00001d006714;Zm00001d007496;Zm00001d007735;Zm00001d009539;Zm00001d009667;Zm00001d010408;Zm00001d011286;Zm00001d012348;Zm00001d012407;Zm00001d012567;Zm00001d014256;Zm00001d014292;Zm00001d014572;Zm00001d019266;Zm00001d023652;Zm00001d023756;Zm00001d025318;Zm00001d025723;Zm00001d026415;Zm00001d028188;Zm00001d028952;Zm00001d031671;Zm00001d0…
GO:0098813	nuclear chromosome segregation	BP	4	149	0.413394	0.657654	Zm00001d027359;Zm00001d028431;Zm00001d044581;Zm00001d048502
GO:0010604	positive regulation of macromolecule metabolic process	BP	11	455	0.414225	0.658349	Zm00001d009596;Zm00001d015412;Zm00001d022397;Zm00001d027359;Zm00001d034834;Zm00001d047875;Zm00001d047946;Zm00001d048391;Zm00001d048502;Zm00001d049958;Zm00001d052138
GO:1902589	single-organism organelle organization	BP	28	1212	0.415627	0.659341	Zm00001d002104;Zm00001d009374;Zm00001d009596;Zm00001d009729;Zm00001d010522;Zm00001d012503;Zm00001d013166;Zm00001d013702;Zm00001d013733;Zm00001d019907;Zm00001d021767;Zm00001d022397;Zm00001d024292;Zm00001d025359;Zm00001d027359;Zm00001d028431;Zm00001d032441;Zm00001d036213;Zm00001d042272;Zm00001d043649;Zm00001d044540;Zm00001d044581;Zm00001d044795;Zm00001d047946;Zm00001d048502;Zm00001d049958;Zm00001d0…
GO:0006778	porphyrin-containing compound metabolic process	BP	5	193	0.417237	0.659341	Zm00001d011286;Zm00001d026277;Zm00001d035672;Zm00001d042397;Zm00001d053925
GO:0034655	nucleobase-containing compound catabolic process	BP	5	193	0.417237	0.659341	Zm00001d001973;Zm00001d010470;Zm00001d012348;Zm00001d033935;Zm00001d034578
GO:0043161	proteasome-mediated ubiquitin-dependent protein catabolic process	BP	5	193	0.417237	0.659341	Zm00001d041216;Zm00001d047635;Zm00001d047823;Zm00001d052138;Zm00001d052930
GO:0006473	protein acetylation	BP	2	65	0.418792	0.659341	Zm00001d044446;Zm00001d048194
GO:0006855	drug transmembrane transport	BP	2	65	0.418792	0.659341	Zm00001d015964;Zm00001d026238
GO:0015893	drug transport	BP	2	65	0.418792	0.659341	Zm00001d015964;Zm00001d026238
GO:0042493	response to drug	BP	2	65	0.418792	0.659341	Zm00001d015964;Zm00001d026238
GO:1901987	regulation of cell cycle phase transition	BP	2	65	0.418792	0.659341	Zm00001d013702;Zm00001d044581
GO:1901990	regulation of mitotic cell cycle phase transition	BP	2	65	0.418792	0.659341	Zm00001d013702;Zm00001d044581
GO:0002376	immune system process	BP	6	237	0.41926	0.659457	Zm00001d002839;Zm00001d005762;Zm00001d008570;Zm00001d016220;Zm00001d018098;Zm00001d035672
GO:0006399	tRNA metabolic process	BP	7	282	0.423845	0.665416	Zm00001d001973;Zm00001d002104;Zm00001d003613;Zm00001d008846;Zm00001d027752;Zm00001d039578;Zm00001d052689
GO:0009266	response to temperature stimulus	BP	7	282	0.423845	0.665416	Zm00001d006714;Zm00001d011286;Zm00001d013892;Zm00001d027359;Zm00001d035672;Zm00001d048502;Zm00001d049958
GO:0006188	IMP biosynthetic process	BP	1	25	0.425765	0.666874	Zm00001d010376
GO:0006465	signal peptide processing	BP	1	25	0.425765	0.666874	Zm00001d009866
GO:0044770	cell cycle phase transition	BP	2	66	0.426368	0.666874	Zm00001d013702;Zm00001d044581
GO:0044772	mitotic cell cycle phase transition	BP	2	66	0.426368	0.666874	Zm00001d013702;Zm00001d044581
GO:0051188	cofactor biosynthetic process	BP	7	283	0.42742	0.667591	Zm00001d011286;Zm00001d026277;Zm00001d033305;Zm00001d035672;Zm00001d035823;Zm00001d050770;Zm00001d053925
GO:0031323	regulation of cellular metabolic process	BP	69	3066	0.427626	0.667591	Zm00001d001806;Zm00001d003168;Zm00001d003408;Zm00001d005185;Zm00001d005762;Zm00001d006220;Zm00001d007600;Zm00001d008283;Zm00001d008570;Zm00001d009049;Zm00001d009374;Zm00001d009596;Zm00001d009729;Zm00001d010196;Zm00001d010227;Zm00001d010667;Zm00001d013702;Zm00001d013733;Zm00001d013910;Zm00001d014256;Zm00001d014690;Zm00001d015412;Zm00001d015485;Zm00001d016727;Zm00001d017422;Zm00001d021863;Zm00001d0…
GO:0010073	meristem maintenance	BP	3	109	0.429207	0.669435	Zm00001d002839;Zm00001d024530;Zm00001d049958
GO:0031324	negative regulation of cellular metabolic process	BP	11	461	0.431054	0.67111	Zm00001d001806;Zm00001d008283;Zm00001d009049;Zm00001d009374;Zm00001d009729;Zm00001d013733;Zm00001d022397;Zm00001d026692;Zm00001d044540;Zm00001d044581;Zm00001d047635
GO:0016071	mRNA metabolic process	BP	12	506	0.432596	0.67111	Zm00001d001973;Zm00001d007572;Zm00001d010470;Zm00001d012348;Zm00001d017363;Zm00001d022397;Zm00001d032106;Zm00001d033935;Zm00001d034578;Zm00001d041733;Zm00001d050574;Zm00001d052439
GO:0008037	cell recognition	BP	2	67	0.433893	0.67111	Zm00001d006471;Zm00001d019275
GO:0009145	purine nucleoside triphosphate biosynthetic process	BP	2	67	0.433893	0.67111	Zm00001d024444;Zm00001d031825
GO:0009206	purine ribonucleoside triphosphate biosynthetic process	BP	2	67	0.433893	0.67111	Zm00001d024444;Zm00001d031825
GO:0009615	response to virus	BP	2	67	0.433893	0.67111	Zm00001d016220;Zm00001d016406
GO:0019751	polyol metabolic process	BP	2	67	0.433893	0.67111	Zm00001d014292;Zm00001d052517
GO:0046185	aldehyde catabolic process	BP	2	67	0.433893	0.67111	Zm00001d017417;Zm00001d053856
GO:0048544	recognition of pollen	BP	2	67	0.433893	0.67111	Zm00001d006471;Zm00001d019275
GO:0005978	glycogen biosynthetic process	BP	1	26	0.438374	0.671485	Zm00001d019266
GO:0006144	purine nucleobase metabolic process	BP	1	26	0.438374	0.671485	Zm00001d042746
GO:0015807	L-amino acid transport	BP	1	26	0.438374	0.671485	Zm00001d044690
GO:0016572	histone phosphorylation	BP	1	26	0.438374	0.671485	Zm00001d022397
GO:0030148	sphingolipid biosynthetic process	BP	1	26	0.438374	0.671485	Zm00001d050607
GO:0043090	amino acid import	BP	1	26	0.438374	0.671485	Zm00001d018098
GO:0055072	iron ion homeostasis	BP	1	26	0.438374	0.671485	Zm00001d042397
GO:0009790	embryo development	BP	6	242	0.438708	0.671485	Zm00001d009596;Zm00001d013702;Zm00001d027359;Zm00001d042394;Zm00001d048502;Zm00001d049958
GO:0009311	oligosaccharide metabolic process	BP	5	198	0.438785	0.671485	Zm00001d033383;Zm00001d041824;Zm00001d043492;Zm00001d047634;Zm00001d050480
GO:0033013	tetrapyrrole metabolic process	BP	5	198	0.438785	0.671485	Zm00001d011286;Zm00001d026277;Zm00001d035672;Zm00001d042397;Zm00001d053925
GO:0010629	negative regulation of gene expression	BP	9	375	0.439341	0.671485	Zm00001d009374;Zm00001d009729;Zm00001d013733;Zm00001d022397;Zm00001d026692;Zm00001d044540;Zm00001d044581;Zm00001d047635;Zm00001d049958
GO:0010605	negative regulation of macromolecule metabolic process	BP	12	509	0.440631	0.671485	Zm00001d001806;Zm00001d008283;Zm00001d009049;Zm00001d009374;Zm00001d009729;Zm00001d013733;Zm00001d022397;Zm00001d026692;Zm00001d044540;Zm00001d044581;Zm00001d047635;Zm00001d049958
GO:0000160	phosphorelay signal transduction system	BP	3	111	0.440795	0.671485	Zm00001d028265;Zm00001d037604;Zm00001d048046
GO:0009814	defense response, incompatible interaction	BP	3	111	0.440795	0.671485	Zm00001d005762;Zm00001d008570;Zm00001d035672
GO:0030162	regulation of proteolysis	BP	3	111	0.440795	0.671485	Zm00001d008283;Zm00001d009049;Zm00001d052138
GO:0051258	protein polymerization	BP	3	111	0.440795	0.671485	Zm00001d024292;Zm00001d036213;Zm00001d049958
GO:0022406	membrane docking	BP	2	68	0.441365	0.671485	Zm00001d015890;Zm00001d025398
GO:0051346	negative regulation of hydrolase activity	BP	2	68	0.441365	0.671485	Zm00001d008283;Zm00001d009049
GO:0008654	phospholipid biosynthetic process	BP	9	376	0.442454	0.672431	Zm00001d002104;Zm00001d009596;Zm00001d011286;Zm00001d014292;Zm00001d033383;Zm00001d035672;Zm00001d041824;Zm00001d043492;Zm00001d053925
GO:0021700	developmental maturation	BP	4	155	0.442791	0.672431	Zm00001d027359;Zm00001d040314;Zm00001d048502;Zm00001d049958
GO:0040029	regulation of gene expression, epigenetic	BP	6	244	0.446455	0.674925	Zm00001d009374;Zm00001d013702;Zm00001d013733;Zm00001d022397;Zm00001d044540;Zm00001d044581
GO:0006418	tRNA aminoacylation for protein translation	BP	3	112	0.446555	0.674925	Zm00001d008846;Zm00001d039578;Zm00001d052689
GO:0009062	fatty acid catabolic process	BP	3	112	0.446555	0.674925	Zm00001d029176;Zm00001d042746;Zm00001d047635
GO:0009755	hormone-mediated signaling pathway	BP	10	422	0.446855	0.674925	Zm00001d005762;Zm00001d006118;Zm00001d006885;Zm00001d010470;Zm00001d011604;Zm00001d014690;Zm00001d020262;Zm00001d026018;Zm00001d037604;Zm00001d047823
GO:0032870	cellular response to hormone stimulus	BP	10	422	0.446855	0.674925	Zm00001d005762;Zm00001d006118;Zm00001d006885;Zm00001d010470;Zm00001d011604;Zm00001d014690;Zm00001d020262;Zm00001d026018;Zm00001d037604;Zm00001d047823
GO:0071495	cellular response to endogenous stimulus	BP	10	422	0.446855	0.674925	Zm00001d005762;Zm00001d006118;Zm00001d006885;Zm00001d010470;Zm00001d011604;Zm00001d014690;Zm00001d020262;Zm00001d026018;Zm00001d037604;Zm00001d047823
GO:0006006	glucose metabolic process	BP	4	156	0.44765	0.675253	Zm00001d014256;Zm00001d025318;Zm00001d040084;Zm00001d040139
GO:0009875	pollen-pistil interaction	BP	2	69	0.448782	0.675253	Zm00001d006471;Zm00001d019275
GO:0010363	regulation of plant-type hypersensitive response	BP	2	69	0.448782	0.675253	Zm00001d005762;Zm00001d018098
GO:0048522	positive regulation of cellular process	BP	14	602	0.449782	0.675253	Zm00001d009596;Zm00001d013702;Zm00001d015412;Zm00001d022397;Zm00001d027359;Zm00001d034834;Zm00001d042394;Zm00001d047823;Zm00001d047875;Zm00001d047946;Zm00001d048391;Zm00001d048502;Zm00001d049958;Zm00001d052138
GO:0006075	(1->3)-beta-D-glucan biosynthetic process	BP	1	27	0.450707	0.675253	Zm00001d007735
GO:0010050	vegetative phase change	BP	1	27	0.450707	0.675253	Zm00001d016220
GO:0035601	protein deacylation	BP	1	27	0.450707	0.675253	Zm00001d009729
GO:0046040	IMP metabolic process	BP	1	27	0.450707	0.675253	Zm00001d010376
GO:2000242	negative regulation of reproductive process	BP	1	27	0.450707	0.675253	Zm00001d022397
GO:0000819	sister chromatid segregation	BP	3	113	0.452291	0.676414	Zm00001d027359;Zm00001d044581;Zm00001d048502
GO:0009555	pollen development	BP	3	113	0.452291	0.676414	Zm00001d013702;Zm00001d053028;Zm00001d053144
GO:0071705	nitrogen compound transport	BP	9	380	0.454887	0.679688	Zm00001d002839;Zm00001d014256;Zm00001d018098;Zm00001d023368;Zm00001d023756;Zm00001d025318;Zm00001d040139;Zm00001d044690;Zm00001d049958
GO:0009156	ribonucleoside monophosphate biosynthetic process	BP	3	114	0.458003	0.682514	Zm00001d010376;Zm00001d016489;Zm00001d031825
GO:0016226	iron-sulfur cluster assembly	BP	3	114	0.458003	0.682514	Zm00001d009596;Zm00001d037921;Zm00001d047574
GO:0031163	metallo-sulfur cluster assembly	BP	3	114	0.458003	0.682514	Zm00001d009596;Zm00001d037921;Zm00001d047574
GO:0031325	positive regulation of cellular metabolic process	BP	11	471	0.459045	0.683073	Zm00001d009596;Zm00001d015412;Zm00001d022397;Zm00001d027359;Zm00001d034834;Zm00001d047875;Zm00001d047946;Zm00001d048391;Zm00001d048502;Zm00001d049958;Zm00001d052138
GO:0051273	beta-glucan metabolic process	BP	5	203	0.460148	0.683073	Zm00001d006386;Zm00001d007496;Zm00001d007735;Zm00001d050607;Zm00001d053028
GO:0006743	ubiquinone metabolic process	BP	1	28	0.46277	0.683073	Zm00001d033305
GO:0006744	ubiquinone biosynthetic process	BP	1	28	0.46277	0.683073	Zm00001d033305
GO:0016236	macroautophagy	BP	1	28	0.46277	0.683073	Zm00001d033368
GO:0022604	regulation of cell morphogenesis	BP	1	28	0.46277	0.683073	Zm00001d006118
GO:0008064	regulation of actin polymerization or depolymerization	BP	2	71	0.463447	0.683073	Zm00001d036213;Zm00001d049958
GO:0030041	actin filament polymerization	BP	2	71	0.463447	0.683073	Zm00001d036213;Zm00001d049958
GO:0030832	regulation of actin filament length	BP	2	71	0.463447	0.683073	Zm00001d036213;Zm00001d049958
GO:0030833	regulation of actin filament polymerization	BP	2	71	0.463447	0.683073	Zm00001d036213;Zm00001d049958
GO:0032956	regulation of actin cytoskeleton organization	BP	2	71	0.463447	0.683073	Zm00001d036213;Zm00001d049958
GO:0032970	regulation of actin filament-based process	BP	2	71	0.463447	0.683073	Zm00001d036213;Zm00001d049958
GO:0016050	vesicle organization	BP	3	115	0.463689	0.683073	Zm00001d043022;Zm00001d045154;Zm00001d047804
GO:0051338	regulation of transferase activity	BP	4	160	0.466947	0.687268	Zm00001d014256;Zm00001d033051;Zm00001d040139;Zm00001d047875
GO:0009888	tissue development	BP	10	429	0.467397	0.687324	Zm00001d002839;Zm00001d006118;Zm00001d013702;Zm00001d022397;Zm00001d024530;Zm00001d027359;Zm00001d040314;Zm00001d042394;Zm00001d048502;Zm00001d049958
GO:0042446	hormone biosynthetic process	BP	3	116	0.469349	0.689589	Zm00001d002629;Zm00001d011117;Zm00001d026083
GO:0010558	negative regulation of macromolecule biosynthetic process	BP	8	340	0.470294	0.69037	Zm00001d009374;Zm00001d009729;Zm00001d013733;Zm00001d022397;Zm00001d026692;Zm00001d044540;Zm00001d044581;Zm00001d047635
GO:0009743	response to carbohydrate	BP	4	161	0.471734	0.691182	Zm00001d027359;Zm00001d040314;Zm00001d048502;Zm00001d049958
GO:0051274	beta-glucan biosynthetic process	BP	4	161	0.471734	0.691182	Zm00001d006386;Zm00001d007735;Zm00001d050607;Zm00001d053028
GO:0046700	heterocycle catabolic process	BP	7	296	0.473574	0.691182	Zm00001d001973;Zm00001d010470;Zm00001d012348;Zm00001d033935;Zm00001d034578;Zm00001d042397;Zm00001d042746
GO:0006074	(1->3)-beta-D-glucan metabolic process	BP	1	29	0.474568	0.691182	Zm00001d007735
GO:0009873	ethylene-activated signaling pathway	BP	1	29	0.474568	0.691182	Zm00001d037604
GO:0035335	peptidyl-tyrosine dephosphorylation	BP	1	29	0.474568	0.691182	Zm00001d018209
GO:0042391	regulation of membrane potential	BP	1	29	0.474568	0.691182	Zm00001d012717
GO:0071369	cellular response to ethylene stimulus	BP	1	29	0.474568	0.691182	Zm00001d037604
GO:1901068	guanosine-containing compound metabolic process	BP	1	29	0.474568	0.691182	Zm00001d024444
GO:0043085	positive regulation of catalytic activity	BP	7	297	0.477091	0.693648	Zm00001d006607;Zm00001d016406;Zm00001d033383;Zm00001d034652;Zm00001d041824;Zm00001d047875;Zm00001d047889
GO:0044093	positive regulation of molecular function	BP	7	297	0.477091	0.693648	Zm00001d006607;Zm00001d016406;Zm00001d033383;Zm00001d034652;Zm00001d041824;Zm00001d047875;Zm00001d047889
GO:0045861	negative regulation of proteolysis	BP	2	73	0.47788	0.694192	Zm00001d008283;Zm00001d009049
GO:0007018	microtubule-based movement	BP	3	118	0.480588	0.696749	Zm00001d014927;Zm00001d034239;Zm00001d042795
GO:0010876	lipid localization	BP	4	163	0.48126	0.696749	Zm00001d021305;Zm00001d027359;Zm00001d048502;Zm00001d049958
GO:0006355	regulation of transcription, DNA-templated	BP	53	2385	0.481284	0.696749	Zm00001d003168;Zm00001d003408;Zm00001d005185;Zm00001d005762;Zm00001d006220;Zm00001d007600;Zm00001d009374;Zm00001d009596;Zm00001d009729;Zm00001d010196;Zm00001d010227;Zm00001d010667;Zm00001d013733;Zm00001d014690;Zm00001d015412;Zm00001d015485;Zm00001d017422;Zm00001d021863;Zm00001d022110;Zm00001d022397;Zm00001d026238;Zm00001d026245;Zm00001d027359;Zm00001d027752;Zm00001d028265;Zm00001d028962;Zm00001d0…
GO:0006644	phospholipid metabolic process	BP	11	479	0.481307	0.696749	Zm00001d002104;Zm00001d009596;Zm00001d011286;Zm00001d013603;Zm00001d014292;Zm00001d029443;Zm00001d033383;Zm00001d035672;Zm00001d041824;Zm00001d043492;Zm00001d053925
GO:1901137	carbohydrate derivative biosynthetic process	BP	15	661	0.483461	0.697143	Zm00001d009423;Zm00001d010376;Zm00001d012348;Zm00001d012503;Zm00001d016489;Zm00001d024444;Zm00001d029198;Zm00001d031793;Zm00001d031825;Zm00001d032106;Zm00001d036727;Zm00001d043492;Zm00001d046855;Zm00001d047635;Zm00001d050607
GO:0044270	cellular nitrogen compound catabolic process	BP	7	299	0.484104	0.697143	Zm00001d001973;Zm00001d010470;Zm00001d012348;Zm00001d033935;Zm00001d034578;Zm00001d042397;Zm00001d042746
GO:0009894	regulation of catabolic process	BP	2	74	0.485007	0.697143	Zm00001d016727;Zm00001d052138
GO:0005984	disaccharide metabolic process	BP	4	164	0.485998	0.697143	Zm00001d033383;Zm00001d041824;Zm00001d047634;Zm00001d050480
GO:0000070	mitotic sister chromatid segregation	BP	1	30	0.486108	0.697143	Zm00001d044581
GO:0019374	galactolipid metabolic process	BP	1	30	0.486108	0.697143	Zm00001d047635
GO:0019375	galactolipid biosynthetic process	BP	1	30	0.486108	0.697143	Zm00001d047635
GO:0036065	fucosylation	BP	1	30	0.486108	0.697143	Zm00001d031793
GO:0043628	ncRNA 3'-end processing	BP	1	30	0.486108	0.697143	Zm00001d001973
GO:0098732	macromolecule deacylation	BP	1	30	0.486108	0.697143	Zm00001d009729
GO:0009124	nucleoside monophosphate biosynthetic process	BP	3	119	0.486166	0.697143	Zm00001d010376;Zm00001d016489;Zm00001d031825
GO:0019219	regulation of nucleobase-containing compound metabolic process	BP	56	2526	0.487198	0.698025	Zm00001d001806;Zm00001d003168;Zm00001d003408;Zm00001d005185;Zm00001d005762;Zm00001d006220;Zm00001d007600;Zm00001d009374;Zm00001d009596;Zm00001d009729;Zm00001d010196;Zm00001d010227;Zm00001d010667;Zm00001d013702;Zm00001d013733;Zm00001d014690;Zm00001d015412;Zm00001d015485;Zm00001d017422;Zm00001d021863;Zm00001d022110;Zm00001d022397;Zm00001d026238;Zm00001d026245;Zm00001d027359;Zm00001d027752;Zm00001d0…
GO:0032787	monocarboxylic acid metabolic process	BP	24	1072	0.488644	0.699497	Zm00001d006714;Zm00001d008570;Zm00001d009596;Zm00001d011286;Zm00001d012407;Zm00001d014256;Zm00001d015557;Zm00001d017417;Zm00001d023756;Zm00001d025318;Zm00001d029176;Zm00001d033383;Zm00001d035672;Zm00001d040011;Zm00001d040084;Zm00001d040139;Zm00001d040693;Zm00001d041701;Zm00001d041824;Zm00001d042746;Zm00001d047635;Zm00001d051932;Zm00001d053856;Zm00001d053925
GO:0007059	chromosome segregation	BP	4	165	0.490718	0.701865	Zm00001d027359;Zm00001d028431;Zm00001d044581;Zm00001d048502
GO:0044743	intracellular protein transmembrane import	BP	3	120	0.491714	0.702689	Zm00001d003613;Zm00001d010522;Zm00001d032441
GO:0044265	cellular macromolecule catabolic process	BP	17	756	0.493076	0.702995	Zm00001d001973;Zm00001d006714;Zm00001d010470;Zm00001d012348;Zm00001d014256;Zm00001d025318;Zm00001d031825;Zm00001d033935;Zm00001d034578;Zm00001d040139;Zm00001d041216;Zm00001d047201;Zm00001d047635;Zm00001d047823;Zm00001d051337;Zm00001d052138;Zm00001d052930
GO:0009719	response to endogenous stimulus	BP	15	666	0.495279	0.702995	Zm00001d002839;Zm00001d003018;Zm00001d005762;Zm00001d006118;Zm00001d006885;Zm00001d008570;Zm00001d010470;Zm00001d011604;Zm00001d014690;Zm00001d020262;Zm00001d026018;Zm00001d029102;Zm00001d031671;Zm00001d037604;Zm00001d047823
GO:0065002	intracellular protein transmembrane transport	BP	3	121	0.497233	0.702995	Zm00001d003613;Zm00001d010522;Zm00001d032441
GO:0072329	monocarboxylic acid catabolic process	BP	3	121	0.497233	0.702995	Zm00001d029176;Zm00001d042746;Zm00001d047635
GO:0000245	spliceosomal complex assembly	BP	1	31	0.497394	0.702995	Zm00001d017363
GO:0000291	nuclear-transcribed mRNA catabolic process, exonucleolytic	BP	1	31	0.497394	0.702995	Zm00001d001973
GO:0005977	glycogen metabolic process	BP	1	31	0.497394	0.702995	Zm00001d019266
GO:0006112	energy reserve metabolic process	BP	1	31	0.497394	0.702995	Zm00001d019266
GO:0015804	neutral amino acid transport	BP	1	31	0.497394	0.702995	Zm00001d044690
GO:0034250	positive regulation of cellular amide metabolic process	BP	1	31	0.497394	0.702995	Zm00001d034834
GO:0045727	positive regulation of translation	BP	1	31	0.497394	0.702995	Zm00001d034834
GO:0045787	positive regulation of cell cycle	BP	1	31	0.497394	0.702995	Zm00001d013702
GO:0046112	nucleobase biosynthetic process	BP	1	31	0.497394	0.702995	Zm00001d050187
GO:0046148	pigment biosynthetic process	BP	5	212	0.497967	0.70321	Zm00001d011286;Zm00001d026277;Zm00001d035672;Zm00001d050173;Zm00001d053925
GO:0009890	negative regulation of biosynthetic process	BP	8	349	0.499648	0.704395	Zm00001d009374;Zm00001d009729;Zm00001d013733;Zm00001d022397;Zm00001d026692;Zm00001d044540;Zm00001d044581;Zm00001d047635
GO:0031327	negative regulation of cellular biosynthetic process	BP	8	349	0.499648	0.704395	Zm00001d009374;Zm00001d009729;Zm00001d013733;Zm00001d022397;Zm00001d026692;Zm00001d044540;Zm00001d044581;Zm00001d047635
GO:0023014	signal transduction by protein phosphorylation	BP	4	167	0.500104	0.704442	Zm00001d005762;Zm00001d030169;Zm00001d037604;Zm00001d047875
GO:0051252	regulation of RNA metabolic process	BP	54	2446	0.501326	0.705017	Zm00001d003168;Zm00001d003408;Zm00001d005185;Zm00001d005762;Zm00001d006220;Zm00001d007600;Zm00001d009374;Zm00001d009596;Zm00001d009729;Zm00001d010196;Zm00001d010227;Zm00001d010667;Zm00001d013733;Zm00001d014690;Zm00001d015412;Zm00001d015485;Zm00001d017422;Zm00001d021863;Zm00001d022110;Zm00001d022397;Zm00001d026238;Zm00001d026245;Zm00001d027359;Zm00001d027752;Zm00001d028265;Zm00001d028962;Zm00001d0…
GO:0009653	anatomical structure morphogenesis	BP	14	623	0.501355	0.705017	Zm00001d006118;Zm00001d009005;Zm00001d009596;Zm00001d013702;Zm00001d022397;Zm00001d024530;Zm00001d027359;Zm00001d040314;Zm00001d042394;Zm00001d048389;Zm00001d048502;Zm00001d049958;Zm00001d050173;Zm00001d053674
GO:0009887	organ morphogenesis	BP	5	213	0.50211	0.705159	Zm00001d009596;Zm00001d013702;Zm00001d042394;Zm00001d049958;Zm00001d050173
GO:0006164	purine nucleotide biosynthetic process	BP	3	122	0.502721	0.705159	Zm00001d010376;Zm00001d024444;Zm00001d031825
GO:0035966	response to topologically incorrect protein	BP	3	122	0.502721	0.705159	Zm00001d006714;Zm00001d031825;Zm00001d047635
GO:0019953	sexual reproduction	BP	4	168	0.504769	0.706064	Zm00001d012549;Zm00001d016197;Zm00001d032543;Zm00001d049958
GO:1902600	hydrogen ion transmembrane transport	BP	4	168	0.504769	0.706064	Zm00001d024683;Zm00001d028527;Zm00001d031825;Zm00001d045497
GO:0000165	MAPK cascade	BP	2	77	0.506022	0.706064	Zm00001d005762;Zm00001d030169
GO:1901659	glycosyl compound biosynthetic process	BP	5	214	0.506239	0.706064	Zm00001d009423;Zm00001d016489;Zm00001d024444;Zm00001d031825;Zm00001d036727
GO:0042180	cellular ketone metabolic process	BP	3	123	0.508179	0.706064	Zm00001d017417;Zm00001d033305;Zm00001d053856
GO:0046777	protein autophosphorylation	BP	3	123	0.508179	0.706064	Zm00001d006885;Zm00001d026018;Zm00001d048739
GO:0006298	mismatch repair	BP	1	32	0.508434	0.706064	Zm00001d001806
GO:0032434	regulation of proteasomal ubiquitin-dependent protein catabolic process	BP	1	32	0.508434	0.706064	Zm00001d052138
GO:0048446	petal morphogenesis	BP	1	32	0.508434	0.706064	Zm00001d049958
GO:0048447	sepal morphogenesis	BP	1	32	0.508434	0.706064	Zm00001d049958
GO:0048451	petal formation	BP	1	32	0.508434	0.706064	Zm00001d049958
GO:0048453	sepal formation	BP	1	32	0.508434	0.706064	Zm00001d049958
GO:0055114	oxidation-reduction process	BP	50	2270	0.50969	0.707221	Zm00001d000107;Zm00001d002629;Zm00001d004136;Zm00001d006402;Zm00001d006714;Zm00001d007687;Zm00001d007800;Zm00001d008414;Zm00001d008855;Zm00001d009524;Zm00001d010339;Zm00001d011117;Zm00001d012567;Zm00001d012707;Zm00001d014572;Zm00001d014927;Zm00001d016842;Zm00001d017417;Zm00001d017577;Zm00001d018468;Zm00001d019266;Zm00001d020786;Zm00001d020943;Zm00001d023652;Zm00001d023756;Zm00001d024318;Zm00001d0…
GO:0006952	defense response	BP	13	581	0.510379	0.707462	Zm00001d002839;Zm00001d003569;Zm00001d005762;Zm00001d008570;Zm00001d010470;Zm00001d011286;Zm00001d014256;Zm00001d016220;Zm00001d018098;Zm00001d020780;Zm00001d025318;Zm00001d035672;Zm00001d040139
GO:0019222	regulation of metabolic process	BP	76	3457	0.51071	0.707462	Zm00001d001806;Zm00001d003168;Zm00001d003408;Zm00001d005185;Zm00001d005513;Zm00001d005762;Zm00001d006220;Zm00001d006607;Zm00001d007600;Zm00001d008283;Zm00001d008570;Zm00001d009049;Zm00001d009374;Zm00001d009596;Zm00001d009729;Zm00001d010196;Zm00001d010227;Zm00001d010667;Zm00001d013702;Zm00001d013733;Zm00001d013910;Zm00001d014256;Zm00001d014690;Zm00001d015412;Zm00001d015485;Zm00001d016406;Zm00001d0…
GO:0006950	response to stress	BP	49	2226	0.511872	0.707954	Zm00001d000407;Zm00001d001806;Zm00001d002708;Zm00001d002839;Zm00001d003569;Zm00001d005762;Zm00001d006118;Zm00001d006714;Zm00001d007800;Zm00001d008414;Zm00001d008570;Zm00001d009049;Zm00001d010470;Zm00001d011286;Zm00001d013892;Zm00001d014256;Zm00001d016220;Zm00001d016516;Zm00001d016786;Zm00001d018098;Zm00001d020780;Zm00001d020786;Zm00001d021767;Zm00001d024734;Zm00001d025318;Zm00001d027359;Zm00001d0…
GO:0006749	glutathione metabolic process	BP	2	78	0.512902	0.707954	Zm00001d020780;Zm00001d027542
GO:0009626	plant-type hypersensitive response	BP	2	78	0.512902	0.707954	Zm00001d005762;Zm00001d018098
GO:0034050	host programmed cell death induced by symbiont	BP	2	78	0.512902	0.707954	Zm00001d005762;Zm00001d018098
GO:0022900	electron transport chain	BP	3	124	0.513605	0.707954	Zm00001d006714;Zm00001d008855;Zm00001d043543
GO:0044087	regulation of cellular component biogenesis	BP	3	124	0.513605	0.707954	Zm00001d019348;Zm00001d036213;Zm00001d049958
GO:0048438	floral whorl development	BP	4	170	0.51404	0.70797	Zm00001d013892;Zm00001d015485;Zm00001d021863;Zm00001d049958
GO:0080090	regulation of primary metabolic process	BP	67	3051	0.516049	0.710151	Zm00001d001806;Zm00001d003168;Zm00001d003408;Zm00001d005185;Zm00001d005762;Zm00001d006220;Zm00001d007600;Zm00001d008283;Zm00001d008570;Zm00001d009049;Zm00001d009374;Zm00001d009596;Zm00001d009729;Zm00001d010196;Zm00001d010227;Zm00001d010667;Zm00001d013702;Zm00001d013733;Zm00001d013910;Zm00001d014256;Zm00001d014690;Zm00001d015412;Zm00001d015485;Zm00001d017422;Zm00001d021863;Zm00001d022110;Zm00001d0…
GO:1903506	regulation of nucleic acid-templated transcription	BP	53	2413	0.517603	0.711019	Zm00001d003168;Zm00001d003408;Zm00001d005185;Zm00001d005762;Zm00001d006220;Zm00001d007600;Zm00001d009374;Zm00001d009596;Zm00001d009729;Zm00001d010196;Zm00001d010227;Zm00001d010667;Zm00001d013733;Zm00001d014690;Zm00001d015412;Zm00001d015485;Zm00001d017422;Zm00001d021863;Zm00001d022110;Zm00001d022397;Zm00001d026238;Zm00001d026245;Zm00001d027359;Zm00001d027752;Zm00001d028265;Zm00001d028962;Zm00001d0…
GO:2001141	regulation of RNA biosynthetic process	BP	53	2413	0.517603	0.711019	Zm00001d003168;Zm00001d003408;Zm00001d005185;Zm00001d005762;Zm00001d006220;Zm00001d007600;Zm00001d009374;Zm00001d009596;Zm00001d009729;Zm00001d010196;Zm00001d010227;Zm00001d010667;Zm00001d013733;Zm00001d014690;Zm00001d015412;Zm00001d015485;Zm00001d017422;Zm00001d021863;Zm00001d022110;Zm00001d022397;Zm00001d026238;Zm00001d026245;Zm00001d027359;Zm00001d027752;Zm00001d028265;Zm00001d028962;Zm00001d0…
GO:0010051	xylem and phloem pattern formation	BP	1	33	0.519231	0.711019	Zm00001d049958
GO:0048442	sepal development	BP	1	33	0.519231	0.711019	Zm00001d049958
GO:0048464	flower calyx development	BP	1	33	0.519231	0.711019	Zm00001d049958
GO:0051225	spindle assembly	BP	1	33	0.519231	0.711019	Zm00001d024292
GO:0006790	sulfur compound metabolic process	BP	11	493	0.519779	0.711187	Zm00001d000107;Zm00001d002839;Zm00001d007800;Zm00001d016220;Zm00001d018134;Zm00001d020780;Zm00001d027542;Zm00001d033383;Zm00001d036727;Zm00001d041824;Zm00001d047823
GO:0090305	nucleic acid phosphodiester bond hydrolysis	BP	8	356	0.522143	0.713838	Zm00001d001806;Zm00001d001973;Zm00001d022058;Zm00001d022094;Zm00001d027811;Zm00001d042713;Zm00001d049358;Zm00001d050137
GO:0006623	protein targeting to vacuole	BP	2	80	0.526472	0.717994	Zm00001d006386;Zm00001d009005
GO:0072665	protein localization to vacuole	BP	2	80	0.526472	0.717994	Zm00001d006386;Zm00001d009005
GO:0072666	establishment of protein localization to vacuole	BP	2	80	0.526472	0.717994	Zm00001d006386;Zm00001d009005
GO:0000103	sulfate assimilation	BP	1	34	0.529792	0.719587	Zm00001d007800
GO:0006383	transcription from RNA polymerase III promoter	BP	1	34	0.529792	0.719587	Zm00001d019553
GO:0006835	dicarboxylic acid transport	BP	1	34	0.529792	0.719587	Zm00001d044690
GO:0006890	retrograde vesicle-mediated transport, Golgi to ER	BP	1	34	0.529792	0.719587	Zm00001d049921
GO:0046434	organophosphate catabolic process	BP	1	34	0.529792	0.719587	Zm00001d012567
GO:0030243	cellulose metabolic process	BP	4	174	0.532339	0.72246	Zm00001d006386;Zm00001d007496;Zm00001d050607;Zm00001d053028
GO:0009725	response to hormone	BP	14	637	0.535149	0.725684	Zm00001d002839;Zm00001d003018;Zm00001d005762;Zm00001d006118;Zm00001d006885;Zm00001d010470;Zm00001d011604;Zm00001d014690;Zm00001d020262;Zm00001d026018;Zm00001d029102;Zm00001d031671;Zm00001d037604;Zm00001d047823
GO:0019439	aromatic compound catabolic process	BP	7	315	0.539117	0.730059	Zm00001d001973;Zm00001d010470;Zm00001d012348;Zm00001d033935;Zm00001d034578;Zm00001d042397;Zm00001d042746
GO:0005992	trehalose biosynthetic process	BP	1	35	0.540121	0.730059	Zm00001d050480
GO:0009735	response to cytokinin	BP	1	35	0.540121	0.730059	Zm00001d031671
GO:0016036	cellular response to phosphate starvation	BP	1	35	0.540121	0.730059	Zm00001d047635
GO:0031326	regulation of cellular biosynthetic process	BP	58	2662	0.543134	0.733537	Zm00001d003168;Zm00001d003408;Zm00001d005185;Zm00001d005762;Zm00001d006220;Zm00001d007600;Zm00001d008570;Zm00001d009374;Zm00001d009596;Zm00001d009729;Zm00001d010196;Zm00001d010227;Zm00001d010667;Zm00001d013702;Zm00001d013733;Zm00001d013910;Zm00001d014690;Zm00001d015412;Zm00001d015485;Zm00001d017422;Zm00001d021863;Zm00001d022110;Zm00001d022397;Zm00001d026238;Zm00001d026245;Zm00001d026692;Zm00001d0…
GO:2000112	regulation of cellular macromolecule biosynthetic process	BP	57	2618	0.545392	0.735391	Zm00001d003168;Zm00001d003408;Zm00001d005185;Zm00001d005762;Zm00001d006220;Zm00001d007600;Zm00001d009374;Zm00001d009596;Zm00001d009729;Zm00001d010196;Zm00001d010227;Zm00001d010667;Zm00001d013702;Zm00001d013733;Zm00001d013910;Zm00001d014690;Zm00001d015412;Zm00001d015485;Zm00001d017422;Zm00001d021863;Zm00001d022110;Zm00001d022397;Zm00001d026238;Zm00001d026245;Zm00001d026692;Zm00001d027359;Zm00001d0…
GO:0044242	cellular lipid catabolic process	BP	3	130	0.545476	0.735391	Zm00001d029176;Zm00001d042746;Zm00001d047635
GO:0007062	sister chromatid cohesion	BP	2	83	0.546342	0.735391	Zm00001d027359;Zm00001d048502
GO:0032271	regulation of protein polymerization	BP	2	83	0.546342	0.735391	Zm00001d036213;Zm00001d049958
GO:0016458	gene silencing	BP	6	271	0.547887	0.735391	Zm00001d009374;Zm00001d013733;Zm00001d022397;Zm00001d044540;Zm00001d044581;Zm00001d049958
GO:0051171	regulation of nitrogen compound metabolic process	BP	59	2712	0.548237	0.735391	Zm00001d001806;Zm00001d003168;Zm00001d003408;Zm00001d005185;Zm00001d005762;Zm00001d006220;Zm00001d007600;Zm00001d009374;Zm00001d009596;Zm00001d009729;Zm00001d010196;Zm00001d010227;Zm00001d010667;Zm00001d013702;Zm00001d013733;Zm00001d013910;Zm00001d014690;Zm00001d015412;Zm00001d015485;Zm00001d017422;Zm00001d021863;Zm00001d022110;Zm00001d022397;Zm00001d026238;Zm00001d026245;Zm00001d026692;Zm00001d0…
GO:0065008	regulation of biological quality	BP	25	1151	0.549714	0.735391	Zm00001d002629;Zm00001d004136;Zm00001d006118;Zm00001d007599;Zm00001d007600;Zm00001d007800;Zm00001d009423;Zm00001d011117;Zm00001d012717;Zm00001d016017;Zm00001d016220;Zm00001d016786;Zm00001d017417;Zm00001d018242;Zm00001d021305;Zm00001d021767;Zm00001d026083;Zm00001d027359;Zm00001d031855;Zm00001d036213;Zm00001d042397;Zm00001d044795;Zm00001d048502;Zm00001d049958;Zm00001d050340
GO:0005991	trehalose metabolic process	BP	1	36	0.550224	0.735391	Zm00001d050480
GO:0006783	heme biosynthetic process	BP	1	36	0.550224	0.735391	Zm00001d026277
GO:0009225	nucleotide-sugar metabolic process	BP	1	36	0.550224	0.735391	Zm00001d046855
GO:0010310	regulation of hydrogen peroxide metabolic process	BP	1	36	0.550224	0.735391	Zm00001d005762
GO:0050665	hydrogen peroxide biosynthetic process	BP	1	36	0.550224	0.735391	Zm00001d034650
GO:1903830	magnesium ion transmembrane transport	BP	1	36	0.550224	0.735391	Zm00001d033969
GO:0009247	glycolipid biosynthetic process	BP	2	84	0.552835	0.735939	Zm00001d043492;Zm00001d047635
GO:0009414	response to water deprivation	BP	2	84	0.552835	0.735939	Zm00001d006118;Zm00001d047635
GO:0009627	systemic acquired resistance	BP	2	84	0.552835	0.735939	Zm00001d005762;Zm00001d008570
GO:0042537	benzene-containing compound metabolic process	BP	2	84	0.552835	0.735939	Zm00001d008570;Zm00001d035672
GO:0048573	photoperiodism, flowering	BP	2	84	0.552835	0.735939	Zm00001d052138;Zm00001d052541
GO:0070925	organelle assembly	BP	3	132	0.555826	0.739145	Zm00001d013910;Zm00001d024292;Zm00001d033368
GO:0006457	protein folding	BP	8	367	0.556744	0.739145	Zm00001d005513;Zm00001d006555;Zm00001d007800;Zm00001d016017;Zm00001d016786;Zm00001d018134;Zm00001d049958;Zm00001d054015
GO:0009416	response to light stimulus	BP	11	507	0.557363	0.739145	Zm00001d012348;Zm00001d012503;Zm00001d013892;Zm00001d017176;Zm00001d022397;Zm00001d027359;Zm00001d040011;Zm00001d048502;Zm00001d049958;Zm00001d052138;Zm00001d052541
GO:0009648	photoperiodism	BP	2	85	0.559262	0.739145	Zm00001d052138;Zm00001d052541
GO:0006857	oligopeptide transport	BP	1	37	0.560105	0.739145	Zm00001d023756
GO:0015833	peptide transport	BP	1	37	0.560105	0.739145	Zm00001d023756
GO:0046856	phosphatidylinositol dephosphorylation	BP	1	37	0.560105	0.739145	Zm00001d013603
GO:0048441	petal development	BP	1	37	0.560105	0.739145	Zm00001d049958
GO:0048465	corolla development	BP	1	37	0.560105	0.739145	Zm00001d049958
GO:0048767	root hair elongation	BP	1	37	0.560105	0.739145	Zm00001d040314
GO:0071577	zinc II ion transmembrane transport	BP	1	37	0.560105	0.739145	Zm00001d018242
GO:0009889	regulation of biosynthetic process	BP	58	2677	0.561514	0.739836	Zm00001d003168;Zm00001d003408;Zm00001d005185;Zm00001d005762;Zm00001d006220;Zm00001d007600;Zm00001d008570;Zm00001d009374;Zm00001d009596;Zm00001d009729;Zm00001d010196;Zm00001d010227;Zm00001d010667;Zm00001d013702;Zm00001d013733;Zm00001d013910;Zm00001d014690;Zm00001d015412;Zm00001d015485;Zm00001d017422;Zm00001d021863;Zm00001d022110;Zm00001d022397;Zm00001d026238;Zm00001d026245;Zm00001d026692;Zm00001d0…
GO:0010468	regulation of gene expression	BP	58	2677	0.561514	0.739836	Zm00001d003168;Zm00001d003408;Zm00001d005185;Zm00001d005762;Zm00001d006220;Zm00001d007600;Zm00001d009374;Zm00001d009596;Zm00001d009729;Zm00001d010196;Zm00001d010227;Zm00001d010667;Zm00001d013702;Zm00001d013733;Zm00001d013910;Zm00001d014690;Zm00001d015412;Zm00001d015485;Zm00001d017422;Zm00001d021863;Zm00001d022110;Zm00001d022397;Zm00001d026238;Zm00001d026245;Zm00001d026692;Zm00001d027359;Zm00001d0…
GO:0071407	cellular response to organic cyclic compound	BP	4	181	0.563516	0.74079	Zm00001d005762;Zm00001d008570;Zm00001d022397;Zm00001d048389
GO:0032535	regulation of cellular component size	BP	2	86	0.565623	0.74079	Zm00001d036213;Zm00001d049958
GO:0090066	regulation of anatomical structure size	BP	2	86	0.565623	0.74079	Zm00001d036213;Zm00001d049958
GO:0006643	membrane lipid metabolic process	BP	3	134	0.566034	0.74079	Zm00001d043492;Zm00001d047635;Zm00001d050607
GO:0030244	cellulose biosynthetic process	BP	3	134	0.566034	0.74079	Zm00001d006386;Zm00001d050607;Zm00001d053028
GO:0051603	proteolysis involved in cellular protein catabolic process	BP	12	558	0.568729	0.74079	Zm00001d006714;Zm00001d014256;Zm00001d025318;Zm00001d031825;Zm00001d040139;Zm00001d041216;Zm00001d047201;Zm00001d047635;Zm00001d047823;Zm00001d051337;Zm00001d052138;Zm00001d052930
GO:0009081	branched-chain amino acid metabolic process	BP	1	38	0.56977	0.74079	Zm00001d048539
GO:0015074	DNA integration	BP	1	38	0.56977	0.74079	Zm00001d022189
GO:0042181	ketone biosynthetic process	BP	1	38	0.56977	0.74079	Zm00001d033305
GO:0045862	positive regulation of proteolysis	BP	1	38	0.56977	0.74079	Zm00001d052138
GO:0046854	phosphatidylinositol phosphorylation	BP	1	38	0.56977	0.74079	Zm00001d029443
GO:0090503	RNA phosphodiester bond hydrolysis, exonucleolytic	BP	1	38	0.56977	0.74079	Zm00001d001973
GO:1901661	quinone metabolic process	BP	1	38	0.56977	0.74079	Zm00001d033305
GO:1901663	quinone biosynthetic process	BP	1	38	0.56977	0.74079	Zm00001d033305
GO:1901800	positive regulation of proteasomal protein catabolic process	BP	1	38	0.56977	0.74079	Zm00001d052138
GO:1903052	positive regulation of proteolysis involved in cellular protein catabolic process	BP	1	38	0.56977	0.74079	Zm00001d052138
GO:1903364	positive regulation of cellular protein catabolic process	BP	1	38	0.56977	0.74079	Zm00001d052138
GO:0008154	actin polymerization or depolymerization	BP	2	87	0.571917	0.74257	Zm00001d036213;Zm00001d049958
GO:0050790	regulation of catalytic activity	BP	13	606	0.572027	0.74257	Zm00001d005513;Zm00001d006607;Zm00001d008283;Zm00001d009049;Zm00001d014256;Zm00001d016406;Zm00001d033051;Zm00001d033383;Zm00001d034652;Zm00001d040139;Zm00001d041824;Zm00001d047875;Zm00001d047889
GO:0006928	movement of cell or subcellular component	BP	3	136	0.576098	0.74497	Zm00001d014927;Zm00001d034239;Zm00001d042795
GO:0006354	DNA-templated transcription, elongation	BP	2	88	0.578146	0.74497	Zm00001d009495;Zm00001d023308
GO:0048449	floral organ formation	BP	2	88	0.578146	0.74497	Zm00001d013702;Zm00001d049958
GO:0048764	trichoblast maturation	BP	2	88	0.578146	0.74497	Zm00001d040314;Zm00001d049958
GO:0048765	root hair cell differentiation	BP	2	88	0.578146	0.74497	Zm00001d040314;Zm00001d049958
GO:0000741	karyogamy	BP	1	39	0.579223	0.74497	Zm00001d012549
GO:0007623	circadian rhythm	BP	1	39	0.579223	0.74497	Zm00001d052138
GO:0015693	magnesium ion transport	BP	1	39	0.579223	0.74497	Zm00001d033969
GO:0043069	negative regulation of programmed cell death	BP	1	39	0.579223	0.74497	Zm00001d018098
GO:0046834	lipid phosphorylation	BP	1	39	0.579223	0.74497	Zm00001d029443
GO:0048511	rhythmic process	BP	1	39	0.579223	0.74497	Zm00001d052138
GO:1903409	reactive oxygen species biosynthetic process	BP	1	39	0.579223	0.74497	Zm00001d034650
GO:0010556	regulation of macromolecule biosynthetic process	BP	57	2646	0.579756	0.745082	Zm00001d003168;Zm00001d003408;Zm00001d005185;Zm00001d005762;Zm00001d006220;Zm00001d007600;Zm00001d009374;Zm00001d009596;Zm00001d009729;Zm00001d010196;Zm00001d010227;Zm00001d010667;Zm00001d013702;Zm00001d013733;Zm00001d013910;Zm00001d014690;Zm00001d015412;Zm00001d015485;Zm00001d017422;Zm00001d021863;Zm00001d022110;Zm00001d022397;Zm00001d026238;Zm00001d026245;Zm00001d026692;Zm00001d027359;Zm00001d0…
GO:0000097	sulfur amino acid biosynthetic process	BP	4	185	0.580813	0.745867	Zm00001d002839;Zm00001d016220;Zm00001d018134;Zm00001d047823
GO:0006888	ER to Golgi vesicle-mediated transport	BP	2	89	0.584307	0.749204	Zm00001d018098;Zm00001d022541
GO:0048469	cell maturation	BP	2	89	0.584307	0.749204	Zm00001d040314;Zm00001d049958
GO:0043067	regulation of programmed cell death	BP	3	138	0.586015	0.749939	Zm00001d005762;Zm00001d018098;Zm00001d047875
GO:0001522	pseudouridine synthesis	BP	1	40	0.588469	0.749939	Zm00001d043649
GO:0006448	regulation of translational elongation	BP	1	40	0.588469	0.749939	Zm00001d026692
GO:0006829	zinc II ion transport	BP	1	40	0.588469	0.749939	Zm00001d018242
GO:0010048	vernalization response	BP	1	40	0.588469	0.749939	Zm00001d013892
GO:0015793	glycerol transport	BP	1	40	0.588469	0.749939	Zm00001d002690
GO:0045732	positive regulation of protein catabolic process	BP	1	40	0.588469	0.749939	Zm00001d052138
GO:0046839	phospholipid dephosphorylation	BP	1	40	0.588469	0.749939	Zm00001d013603
GO:0065009	regulation of molecular function	BP	13	614	0.591116	0.752739	Zm00001d005513;Zm00001d006607;Zm00001d008283;Zm00001d009049;Zm00001d014256;Zm00001d016406;Zm00001d033051;Zm00001d033383;Zm00001d034652;Zm00001d040139;Zm00001d041824;Zm00001d047875;Zm00001d047889
GO:1901361	organic cyclic compound catabolic process	BP	7	331	0.591612	0.752798	Zm00001d001973;Zm00001d010470;Zm00001d012348;Zm00001d033935;Zm00001d034578;Zm00001d042397;Zm00001d042746
GO:0033554	cellular response to stress	BP	21	989	0.592694	0.7536	Zm00001d001806;Zm00001d005762;Zm00001d007800;Zm00001d016516;Zm00001d016786;Zm00001d018098;Zm00001d021767;Zm00001d033744;Zm00001d033935;Zm00001d038438;Zm00001d042713;Zm00001d044795;Zm00001d047635;Zm00001d047823;Zm00001d047873;Zm00001d047875;Zm00001d047946;Zm00001d049358;Zm00001d049958;Zm00001d050340;Zm00001d052138
GO:0072522	purine-containing compound biosynthetic process	BP	3	140	0.595782	0.753992	Zm00001d010376;Zm00001d024444;Zm00001d031825
GO:0016311	dephosphorylation	BP	12	569	0.595983	0.753992	Zm00001d005762;Zm00001d006614;Zm00001d009719;Zm00001d013603;Zm00001d016301;Zm00001d018209;Zm00001d018653;Zm00001d030899;Zm00001d032989;Zm00001d043522;Zm00001d044144;Zm00001d052852
GO:0010053	root epidermal cell differentiation	BP	2	91	0.59643	0.753992	Zm00001d040314;Zm00001d049958
GO:0010054	trichoblast differentiation	BP	2	91	0.59643	0.753992	Zm00001d040314;Zm00001d049958
GO:0006007	glucose catabolic process	BP	1	41	0.597512	0.753992	Zm00001d040084
GO:0009741	response to brassinosteroid	BP	1	41	0.597512	0.753992	Zm00001d029102
GO:0015985	energy coupled proton transport, down electrochemical gradient	BP	1	41	0.597512	0.753992	Zm00001d031825
GO:0015986	ATP synthesis coupled proton transport	BP	1	41	0.597512	0.753992	Zm00001d031825
GO:0032204	regulation of telomere maintenance	BP	1	41	0.597512	0.753992	Zm00001d049958
GO:0042886	amide transport	BP	1	41	0.597512	0.753992	Zm00001d023756
GO:0009127	purine nucleoside monophosphate biosynthetic process	BP	2	92	0.602392	0.758433	Zm00001d010376;Zm00001d031825
GO:0009168	purine ribonucleoside monophosphate biosynthetic process	BP	2	92	0.602392	0.758433	Zm00001d010376;Zm00001d031825
GO:0009415	response to water	BP	2	92	0.602392	0.758433	Zm00001d006118;Zm00001d047635
GO:0042445	hormone metabolic process	BP	3	142	0.605399	0.758704	Zm00001d002629;Zm00001d011117;Zm00001d026083
GO:0006662	glycerol ether metabolic process	BP	1	42	0.606356	0.758704	Zm00001d007800
GO:0007020	microtubule nucleation	BP	1	42	0.606356	0.758704	Zm00001d024292
GO:0018904	ether metabolic process	BP	1	42	0.606356	0.758704	Zm00001d007800
GO:0046173	polyol biosynthetic process	BP	1	42	0.606356	0.758704	Zm00001d014292
GO:0046351	disaccharide biosynthetic process	BP	1	42	0.606356	0.758704	Zm00001d050480
GO:0046785	microtubule polymerization	BP	1	42	0.606356	0.758704	Zm00001d024292
GO:0048444	floral organ morphogenesis	BP	2	93	0.608287	0.758704	Zm00001d013702;Zm00001d049958
GO:0048563	post-embryonic organ morphogenesis	BP	2	93	0.608287	0.758704	Zm00001d013702;Zm00001d049958
GO:0051493	regulation of cytoskeleton organization	BP	2	93	0.608287	0.758704	Zm00001d036213;Zm00001d049958
GO:0009664	plant-type cell wall organization	BP	4	192	0.610115	0.758704	Zm00001d007496;Zm00001d024734;Zm00001d031671;Zm00001d035672
GO:0010941	regulation of cell death	BP	3	143	0.61015	0.758704	Zm00001d005762;Zm00001d018098;Zm00001d047875
GO:0032879	regulation of localization	BP	3	143	0.61015	0.758704	Zm00001d018098;Zm00001d018242;Zm00001d029102
GO:0042787	protein ubiquitination involved in ubiquitin-dependent protein catabolic process	BP	2	94	0.614115	0.758704	Zm00001d047823;Zm00001d052930
GO:0043632	modification-dependent macromolecule catabolic process	BP	9	434	0.614459	0.758704	Zm00001d001973;Zm00001d006714;Zm00001d031825;Zm00001d041216;Zm00001d047635;Zm00001d047823;Zm00001d051337;Zm00001d052138;Zm00001d052930
GO:0006665	sphingolipid metabolic process	BP	1	43	0.615007	0.758704	Zm00001d050607
GO:0009616	virus induced gene silencing	BP	1	43	0.615007	0.758704	Zm00001d016220
GO:0009862	systemic acquired resistance, salicylic acid mediated signaling pathway	BP	1	43	0.615007	0.758704	Zm00001d005762
GO:0015791	polyol transport	BP	1	43	0.615007	0.758704	Zm00001d002690
GO:0016197	endosomal transport	BP	1	43	0.615007	0.758704	Zm00001d010470
GO:0042168	heme metabolic process	BP	1	43	0.615007	0.758704	Zm00001d026277
GO:0044003	modification by symbiont of host morphology or physiology	BP	1	43	0.615007	0.758704	Zm00001d016220
GO:0051817	modification of morphology or physiology of other organism involved in symbiotic interaction	BP	1	43	0.615007	0.758704	Zm00001d016220
GO:0052018	modulation by symbiont of RNA levels in host	BP	1	43	0.615007	0.758704	Zm00001d016220
GO:0052249	modulation of RNA levels in other organism involved in symbiotic interaction	BP	1	43	0.615007	0.758704	Zm00001d016220
GO:0060548	negative regulation of cell death	BP	1	43	0.615007	0.758704	Zm00001d018098
GO:0098586	cellular response to virus	BP	1	43	0.615007	0.758704	Zm00001d016220
GO:0044257	cellular protein catabolic process	BP	12	577	0.615312	0.758704	Zm00001d006714;Zm00001d014256;Zm00001d025318;Zm00001d031825;Zm00001d040139;Zm00001d041216;Zm00001d047201;Zm00001d047635;Zm00001d047823;Zm00001d051337;Zm00001d052138;Zm00001d052930
GO:0009064	glutamine family amino acid metabolic process	BP	2	95	0.619877	0.763691	Zm00001d010196;Zm00001d023376
GO:0006470	protein dephosphorylation	BP	8	389	0.622497	0.763691	Zm00001d005762;Zm00001d006614;Zm00001d009719;Zm00001d018209;Zm00001d032989;Zm00001d043522;Zm00001d044144;Zm00001d052852
GO:0032392	DNA geometric change	BP	5	244	0.622563	0.763691	Zm00001d009374;Zm00001d021767;Zm00001d044540;Zm00001d044795;Zm00001d050340
GO:0032508	DNA duplex unwinding	BP	5	244	0.622563	0.763691	Zm00001d009374;Zm00001d021767;Zm00001d044540;Zm00001d044795;Zm00001d050340
GO:0015996	chlorophyll catabolic process	BP	1	44	0.623468	0.763691	Zm00001d042397
GO:0019320	hexose catabolic process	BP	1	44	0.623468	0.763691	Zm00001d040084
GO:0031109	microtubule polymerization or depolymerization	BP	1	44	0.623468	0.763691	Zm00001d024292
GO:0046149	pigment catabolic process	BP	1	44	0.623468	0.763691	Zm00001d042397
GO:0080147	root hair cell development	BP	1	44	0.623468	0.763691	Zm00001d040314
GO:0031047	gene silencing by RNA	BP	4	197	0.630258	0.769319	Zm00001d013733;Zm00001d022397;Zm00001d044581;Zm00001d049958
GO:0016108	tetraterpenoid metabolic process	BP	2	97	0.631201	0.769319	Zm00001d040011;Zm00001d050173
GO:0016116	carotenoid metabolic process	BP	2	97	0.631201	0.769319	Zm00001d040011;Zm00001d050173
GO:0044255	cellular lipid metabolic process	BP	22	1057	0.631255	0.769319	Zm00001d002104;Zm00001d009596;Zm00001d011286;Zm00001d013603;Zm00001d014292;Zm00001d015557;Zm00001d029176;Zm00001d029443;Zm00001d033383;Zm00001d035672;Zm00001d040011;Zm00001d040693;Zm00001d041701;Zm00001d041824;Zm00001d042746;Zm00001d043492;Zm00001d047635;Zm00001d050173;Zm00001d050607;Zm00001d051416;Zm00001d051932;Zm00001d053925
GO:0006338	chromatin remodeling	BP	1	45	0.631743	0.769319	Zm00001d013702
GO:0031331	positive regulation of cellular catabolic process	BP	1	45	0.631743	0.769319	Zm00001d052138
GO:0046365	monosaccharide catabolic process	BP	1	45	0.631743	0.769319	Zm00001d040084
GO:0051701	interaction with host	BP	1	45	0.631743	0.769319	Zm00001d016220
GO:0016042	lipid catabolic process	BP	4	199	0.638127	0.776376	Zm00001d029176;Zm00001d039153;Zm00001d042746;Zm00001d047635
GO:0071554	cell wall organization or biogenesis	BP	16	778	0.639818	0.776376	Zm00001d004236;Zm00001d007496;Zm00001d009539;Zm00001d009667;Zm00001d010408;Zm00001d024734;Zm00001d026415;Zm00001d028188;Zm00001d031671;Zm00001d035672;Zm00001d039668;Zm00001d044695;Zm00001d044915;Zm00001d048389;Zm00001d048696;Zm00001d049958
GO:0043247	telomere maintenance in response to DNA damage	BP	1	46	0.639837	0.776376	Zm00001d049958
GO:0098754	detoxification	BP	5	249	0.640299	0.776376	Zm00001d002708;Zm00001d008414;Zm00001d020786;Zm00001d024734;Zm00001d043543
GO:0006664	glycolipid metabolic process	BP	2	99	0.642261	0.776376	Zm00001d043492;Zm00001d047635
GO:0044703	multi-organism reproductive process	BP	6	299	0.643359	0.776376	Zm00001d006471;Zm00001d012549;Zm00001d016197;Zm00001d019275;Zm00001d032543;Zm00001d049958
GO:0048646	anatomical structure formation involved in morphogenesis	BP	3	151	0.646768	0.776376	Zm00001d009596;Zm00001d013702;Zm00001d049958
GO:0042451	purine nucleoside biosynthetic process	BP	2	100	0.647692	0.776376	Zm00001d024444;Zm00001d031825
GO:0046129	purine ribonucleoside biosynthetic process	BP	2	100	0.647692	0.776376	Zm00001d024444;Zm00001d031825
GO:0048284	organelle fusion	BP	2	100	0.647692	0.776376	Zm00001d010522;Zm00001d012549
GO:1903509	liposaccharide metabolic process	BP	2	100	0.647692	0.776376	Zm00001d043492;Zm00001d047635
GO:0000288	nuclear-transcribed mRNA catabolic process, deadenylation-dependent decay	BP	1	47	0.647754	0.776376	Zm00001d001973
GO:0006637	acyl-CoA metabolic process	BP	1	47	0.647754	0.776376	Zm00001d000107
GO:0007051	spindle organization	BP	1	47	0.647754	0.776376	Zm00001d024292
GO:0009750	response to fructose	BP	1	47	0.647754	0.776376	Zm00001d040314
GO:0009896	positive regulation of catabolic process	BP	1	47	0.647754	0.776376	Zm00001d052138
GO:0015850	organic hydroxy compound transport	BP	1	47	0.647754	0.776376	Zm00001d002690
GO:0016926	protein desumoylation	BP	1	47	0.647754	0.776376	Zm00001d034650
GO:0035383	thioester metabolic process	BP	1	47	0.647754	0.776376	Zm00001d000107
GO:0061136	regulation of proteasomal protein catabolic process	BP	1	47	0.647754	0.776376	Zm00001d052138
GO:1903050	regulation of proteolysis involved in cellular protein catabolic process	BP	1	47	0.647754	0.776376	Zm00001d052138
GO:1903362	regulation of cellular protein catabolic process	BP	1	47	0.647754	0.776376	Zm00001d052138
GO:0044712	single-organism catabolic process	BP	20	973	0.649858	0.77834	Zm00001d004136;Zm00001d006714;Zm00001d011286;Zm00001d012407;Zm00001d014256;Zm00001d017417;Zm00001d020780;Zm00001d023756;Zm00001d024734;Zm00001d025318;Zm00001d026415;Zm00001d029176;Zm00001d039153;Zm00001d040011;Zm00001d040084;Zm00001d040139;Zm00001d042397;Zm00001d042746;Zm00001d047635;Zm00001d053856
GO:0006040	amino sugar metabolic process	BP	1	48	0.655496	0.782291	Zm00001d043492
GO:0007155	cell adhesion	BP	1	48	0.655496	0.782291	Zm00001d049958
GO:0022610	biological adhesion	BP	1	48	0.655496	0.782291	Zm00001d049958
GO:0051302	regulation of cell division	BP	1	48	0.655496	0.782291	Zm00001d042394
GO:0071897	DNA biosynthetic process	BP	1	48	0.655496	0.782291	Zm00001d042713
GO:0010332	response to gamma radiation	BP	1	49	0.663069	0.790201	Zm00001d049958
GO:1901264	carbohydrate derivative transport	BP	1	49	0.663069	0.790201	Zm00001d023368
GO:0000041	transition metal ion transport	BP	2	103	0.663594	0.790263	Zm00001d002708;Zm00001d018242
GO:0009812	flavonoid metabolic process	BP	4	207	0.668499	0.79443	Zm00001d028265;Zm00001d034635;Zm00001d048046;Zm00001d052138
GO:0007015	actin filament organization	BP	2	104	0.668764	0.79443	Zm00001d036213;Zm00001d049958
GO:0090627	plant epidermal cell differentiation	BP	2	104	0.668764	0.79443	Zm00001d040314;Zm00001d049958
GO:0022603	regulation of anatomical structure morphogenesis	BP	1	50	0.670476	0.79443	Zm00001d006118
GO:0031098	stress-activated protein kinase signaling cascade	BP	1	50	0.670476	0.79443	Zm00001d047875
GO:0043900	regulation of multi-organism process	BP	1	50	0.670476	0.79443	Zm00001d008570
GO:0019220	regulation of phosphate metabolic process	BP	5	258	0.670894	0.79443	Zm00001d005762;Zm00001d014256;Zm00001d033051;Zm00001d040139;Zm00001d047875
GO:0051174	regulation of phosphorus metabolic process	BP	5	258	0.670894	0.79443	Zm00001d005762;Zm00001d014256;Zm00001d033051;Zm00001d040139;Zm00001d047875
GO:0007264	small GTPase mediated signal transduction	BP	3	157	0.672591	0.795876	Zm00001d002538;Zm00001d006607;Zm00001d019093
GO:0009636	response to toxic substance	BP	5	259	0.674186	0.79687	Zm00001d002708;Zm00001d008414;Zm00001d020786;Zm00001d024734;Zm00001d043543
GO:0090501	RNA phosphodiester bond hydrolysis	BP	3	158	0.676758	0.79687	Zm00001d001973;Zm00001d022058;Zm00001d050137
GO:0006310	DNA recombination	BP	5	260	0.677455	0.79687	Zm00001d001806;Zm00001d022397;Zm00001d027359;Zm00001d048502;Zm00001d049958
GO:0019748	secondary metabolic process	BP	8	409	0.677459	0.79687	Zm00001d000107;Zm00001d004136;Zm00001d016842;Zm00001d020780;Zm00001d033383;Zm00001d036727;Zm00001d041824;Zm00001d047635
GO:0006787	porphyrin-containing compound catabolic process	BP	1	51	0.677721	0.79687	Zm00001d042397
GO:0033015	tetrapyrrole catabolic process	BP	1	51	0.677721	0.79687	Zm00001d042397
GO:0043647	inositol phosphate metabolic process	BP	1	51	0.677721	0.79687	Zm00001d052517
GO:0044403	symbiosis, encompassing mutualism through parasitism	BP	1	51	0.677721	0.79687	Zm00001d016220
GO:0051187	cofactor catabolic process	BP	1	51	0.677721	0.79687	Zm00001d042397
GO:0098655	cation transmembrane transport	BP	8	410	0.680074	0.799075	Zm00001d002708;Zm00001d012717;Zm00001d018242;Zm00001d024683;Zm00001d028527;Zm00001d031825;Zm00001d044690;Zm00001d045497
GO:0060255	regulation of macromolecule metabolic process	BP	64	3062	0.683168	0.801452	Zm00001d001806;Zm00001d003168;Zm00001d003408;Zm00001d005185;Zm00001d005762;Zm00001d006220;Zm00001d007600;Zm00001d008283;Zm00001d008570;Zm00001d009049;Zm00001d009374;Zm00001d009596;Zm00001d009729;Zm00001d010196;Zm00001d010227;Zm00001d010667;Zm00001d013702;Zm00001d013733;Zm00001d013910;Zm00001d014690;Zm00001d015412;Zm00001d015485;Zm00001d017422;Zm00001d021863;Zm00001d022110;Zm00001d022397;Zm00001d0…
GO:0009746	response to hexose	BP	1	52	0.684806	0.801452	Zm00001d040314
GO:0010411	xyloglucan metabolic process	BP	1	52	0.684806	0.801452	Zm00001d048389
GO:0034284	response to monosaccharide	BP	1	52	0.684806	0.801452	Zm00001d040314
GO:0044419	interspecies interaction between organisms	BP	1	52	0.684806	0.801452	Zm00001d016220
GO:0022618	ribonucleoprotein complex assembly	BP	3	160	0.684973	0.801452	Zm00001d006555;Zm00001d013910;Zm00001d017363
GO:0006655	phosphatidylglycerol biosynthetic process	BP	1	53	0.691736	0.808234	Zm00001d002104
GO:0046471	phosphatidylglycerol metabolic process	BP	1	53	0.691736	0.808234	Zm00001d002104
GO:0000096	sulfur amino acid metabolic process	BP	4	214	0.693606	0.809853	Zm00001d002839;Zm00001d016220;Zm00001d018134;Zm00001d047823
GO:0006979	response to oxidative stress	BP	7	367	0.697496	0.813312	Zm00001d007800;Zm00001d008414;Zm00001d020786;Zm00001d024734;Zm00001d029965;Zm00001d040084;Zm00001d042397
GO:0030036	actin cytoskeleton organization	BP	2	110	0.698449	0.813312	Zm00001d036213;Zm00001d049958
GO:0043254	regulation of protein complex assembly	BP	2	110	0.698449	0.813312	Zm00001d036213;Zm00001d049958
GO:0042981	regulation of apoptotic process	BP	1	54	0.698514	0.813312	Zm00001d047875
GO:0006511	ubiquitin-dependent protein catabolic process	BP	8	419	0.703021	0.817989	Zm00001d006714;Zm00001d031825;Zm00001d041216;Zm00001d047635;Zm00001d047823;Zm00001d051337;Zm00001d052138;Zm00001d052930
GO:0006312	mitotic recombination	BP	1	55	0.705143	0.819319	Zm00001d049958
GO:0035821	modification of morphology or physiology of other organism	BP	1	55	0.705143	0.819319	Zm00001d016220
GO:0042546	cell wall biogenesis	BP	4	218	0.707333	0.821292	Zm00001d009539;Zm00001d010408;Zm00001d031671;Zm00001d044915
GO:0007034	vacuolar transport	BP	2	112	0.707843	0.821314	Zm00001d006386;Zm00001d009005
GO:0071826	ribonucleoprotein complex subunit organization	BP	3	166	0.708681	0.821716	Zm00001d006555;Zm00001d013910;Zm00001d017363
GO:0071555	cell wall organization	BP	10	521	0.709667	0.822289	Zm00001d004236;Zm00001d007496;Zm00001d009667;Zm00001d024734;Zm00001d028188;Zm00001d031671;Zm00001d035672;Zm00001d039668;Zm00001d048696;Zm00001d049958
GO:0019321	pentose metabolic process	BP	1	56	0.711627	0.822486	Zm00001d028952
GO:0042176	regulation of protein catabolic process	BP	1	56	0.711627	0.822486	Zm00001d052138
GO:0048513	animal organ development	BP	5	271	0.711973	0.822486	Zm00001d009596;Zm00001d013702;Zm00001d042394;Zm00001d049958;Zm00001d050173
GO:0006497	protein lipidation	BP	2	113	0.712447	0.822486	Zm00001d029649;Zm00001d052758
GO:0042158	lipoprotein biosynthetic process	BP	2	113	0.712447	0.822486	Zm00001d029649;Zm00001d052758
GO:0009314	response to radiation	BP	11	572	0.713233	0.822486	Zm00001d012348;Zm00001d012503;Zm00001d013892;Zm00001d017176;Zm00001d022397;Zm00001d027359;Zm00001d040011;Zm00001d048502;Zm00001d049958;Zm00001d052138;Zm00001d052541
GO:0072330	monocarboxylic acid biosynthetic process	BP	7	373	0.71328	0.822486	Zm00001d008570;Zm00001d015557;Zm00001d035672;Zm00001d040011;Zm00001d040693;Zm00001d041701;Zm00001d051932
GO:0019941	modification-dependent protein catabolic process	BP	8	424	0.715301	0.824248	Zm00001d006714;Zm00001d031825;Zm00001d041216;Zm00001d047635;Zm00001d047823;Zm00001d051337;Zm00001d052138;Zm00001d052930
GO:0012501	programmed cell death	BP	3	168	0.716273	0.824799	Zm00001d005762;Zm00001d018098;Zm00001d047875
GO:0055076	transition metal ion homeostasis	BP	2	114	0.716991	0.825058	Zm00001d018242;Zm00001d042397
GO:1901136	carbohydrate derivative catabolic process	BP	1	57	0.717969	0.825244	Zm00001d012567
GO:0016049	cell growth	BP	3	169	0.720011	0.825244	Zm00001d009005;Zm00001d040314;Zm00001d048389
GO:0032270	positive regulation of cellular protein metabolic process	BP	3	169	0.720011	0.825244	Zm00001d034834;Zm00001d047875;Zm00001d052138
GO:0070838	divalent metal ion transport	BP	3	169	0.720011	0.825244	Zm00001d018242;Zm00001d033969;Zm00001d040314
GO:0072511	divalent inorganic cation transport	BP	3	169	0.720011	0.825244	Zm00001d018242;Zm00001d033969;Zm00001d040314
GO:0032269	negative regulation of cellular protein metabolic process	BP	4	222	0.720608	0.825244	Zm00001d008283;Zm00001d009049;Zm00001d022397;Zm00001d026692
GO:0051248	negative regulation of protein metabolic process	BP	4	222	0.720608	0.825244	Zm00001d008283;Zm00001d009049;Zm00001d022397;Zm00001d026692
GO:0060560	developmental growth involved in morphogenesis	BP	2	115	0.721474	0.825406	Zm00001d040314;Zm00001d048389
GO:0009892	negative regulation of metabolic process	BP	12	626	0.722871	0.825406	Zm00001d001806;Zm00001d008283;Zm00001d009049;Zm00001d009374;Zm00001d009729;Zm00001d013733;Zm00001d022397;Zm00001d026692;Zm00001d044540;Zm00001d044581;Zm00001d047635;Zm00001d049958
GO:0044272	sulfur compound biosynthetic process	BP	6	326	0.722981	0.825406	Zm00001d002839;Zm00001d016220;Zm00001d018134;Zm00001d033383;Zm00001d036727;Zm00001d047823
GO:0098662	inorganic cation transmembrane transport	BP	7	377	0.723492	0.825406	Zm00001d002708;Zm00001d012717;Zm00001d018242;Zm00001d024683;Zm00001d028527;Zm00001d031825;Zm00001d045497
GO:0000226	microtubule cytoskeleton organization	BP	3	170	0.723711	0.825406	Zm00001d013166;Zm00001d024292;Zm00001d044581
GO:0009108	coenzyme biosynthetic process	BP	3	170	0.723711	0.825406	Zm00001d033305;Zm00001d035823;Zm00001d050770
GO:0051247	positive regulation of protein metabolic process	BP	3	171	0.727373	0.829017	Zm00001d034834;Zm00001d047875;Zm00001d052138
GO:0006754	ATP biosynthetic process	BP	1	59	0.730237	0.831148	Zm00001d031825
GO:0034599	cellular response to oxidative stress	BP	1	59	0.730237	0.831148	Zm00001d007800
GO:0009657	plastid organization	BP	6	330	0.733653	0.834468	Zm00001d003613;Zm00001d009596;Zm00001d037695;Zm00001d039096;Zm00001d050173;Zm00001d053925
GO:0009723	response to ethylene	BP	1	60	0.73617	0.836762	Zm00001d037604
GO:0042157	lipoprotein metabolic process	BP	2	119	0.738812	0.839194	Zm00001d029649;Zm00001d052758
GO:0016114	terpenoid biosynthetic process	BP	3	175	0.741642	0.841071	Zm00001d015557;Zm00001d040011;Zm00001d050173
GO:0044801	single-organism membrane fusion	BP	1	61	0.741973	0.841071	Zm00001d010522
GO:0051606	detection of stimulus	BP	1	61	0.741973	0.841071	Zm00001d008570
GO:0045229	external encapsulating structure organization	BP	10	537	0.743787	0.842556	Zm00001d004236;Zm00001d007496;Zm00001d009667;Zm00001d024734;Zm00001d028188;Zm00001d031671;Zm00001d035672;Zm00001d039668;Zm00001d048696;Zm00001d049958
GO:0046323	glucose import	BP	1	62	0.747649	0.844641	Zm00001d029762
GO:0051607	defense response to virus	BP	1	62	0.747649	0.844641	Zm00001d016220
GO:0071214	cellular response to abiotic stimulus	BP	1	62	0.747649	0.844641	Zm00001d047635
GO:1904659	glucose transmembrane transport	BP	1	62	0.747649	0.844641	Zm00001d029762
GO:0010015	root morphogenesis	BP	2	122	0.751204	0.848084	Zm00001d040314;Zm00001d049958
GO:0009699	phenylpropanoid biosynthetic process	BP	1	63	0.7532	0.848497	Zm00001d000107
GO:0015758	glucose transport	BP	1	63	0.7532	0.848497	Zm00001d029762
GO:0035428	hexose transmembrane transport	BP	1	63	0.7532	0.848497	Zm00001d029762
GO:0022622	root system development	BP	3	179	0.755311	0.848497	Zm00001d031671;Zm00001d040314;Zm00001d049958
GO:0048364	root development	BP	3	179	0.755311	0.848497	Zm00001d031671;Zm00001d040314;Zm00001d049958
GO:0008645	hexose transport	BP	1	64	0.758629	0.848497	Zm00001d029762
GO:0015749	monosaccharide transport	BP	1	64	0.758629	0.848497	Zm00001d029762
GO:0030838	positive regulation of actin filament polymerization	BP	1	64	0.758629	0.848497	Zm00001d049958
GO:0031348	negative regulation of defense response	BP	1	64	0.758629	0.848497	Zm00001d005762
GO:0042793	transcription from plastid promoter	BP	1	64	0.758629	0.848497	Zm00001d009596
GO:0045010	actin nucleation	BP	1	64	0.758629	0.848497	Zm00001d049958
GO:0009668	plastid membrane organization	BP	3	180	0.758636	0.848497	Zm00001d003613;Zm00001d050173;Zm00001d053925
GO:0010027	thylakoid membrane organization	BP	3	180	0.758636	0.848497	Zm00001d003613;Zm00001d050173;Zm00001d053925
GO:0017148	negative regulation of translation	BP	2	124	0.759182	0.848497	Zm00001d022397;Zm00001d026692
GO:0034249	negative regulation of cellular amide metabolic process	BP	2	124	0.759182	0.848497	Zm00001d022397;Zm00001d026692
GO:0006417	regulation of translation	BP	4	236	0.763554	0.851717	Zm00001d013910;Zm00001d022397;Zm00001d026692;Zm00001d034834
GO:0006915	apoptotic process	BP	1	65	0.763939	0.851717	Zm00001d047875
GO:0010501	RNA secondary structure unwinding	BP	1	65	0.763939	0.851717	Zm00001d013910
GO:0098660	inorganic ion transmembrane transport	BP	7	394	0.7641	0.851717	Zm00001d002708;Zm00001d012717;Zm00001d018242;Zm00001d024683;Zm00001d028527;Zm00001d031825;Zm00001d045497
GO:0006357	regulation of transcription from RNA polymerase II promoter	BP	3	182	0.765177	0.852349	Zm00001d009729;Zm00001d043522;Zm00001d048391
GO:0034248	regulation of cellular amide metabolic process	BP	4	237	0.766415	0.85316	Zm00001d013910;Zm00001d022397;Zm00001d026692;Zm00001d034834
GO:0005996	monosaccharide metabolic process	BP	7	396	0.76858	0.855001	Zm00001d014256;Zm00001d023652;Zm00001d025318;Zm00001d028952;Zm00001d040084;Zm00001d040139;Zm00001d048389
GO:0030029	actin filament-based process	BP	2	127	0.770734	0.856826	Zm00001d036213;Zm00001d049958
GO:0055065	metal ion homeostasis	BP	2	128	0.774476	0.860414	Zm00001d018242;Zm00001d042397
GO:0055085	transmembrane transport	BP	30	1539	0.776105	0.861632	Zm00001d002105;Zm00001d002448;Zm00001d002690;Zm00001d002708;Zm00001d002839;Zm00001d003613;Zm00001d004051;Zm00001d004361;Zm00001d008911;Zm00001d009448;Zm00001d010522;Zm00001d012717;Zm00001d015964;Zm00001d018242;Zm00001d024683;Zm00001d025888;Zm00001d026238;Zm00001d028527;Zm00001d029762;Zm00001d030656;Zm00001d031825;Zm00001d032441;Zm00001d033969;Zm00001d034054;Zm00001d042397;Zm00001d044690;Zm00001d0…
GO:0006721	terpenoid metabolic process	BP	3	186	0.777827	0.861632	Zm00001d015557;Zm00001d040011;Zm00001d050173
GO:0048878	chemical homeostasis	BP	5	295	0.778009	0.861632	Zm00001d002629;Zm00001d011117;Zm00001d018242;Zm00001d026083;Zm00001d042397
GO:0006631	fatty acid metabolic process	BP	6	348	0.778061	0.861632	Zm00001d029176;Zm00001d040693;Zm00001d041701;Zm00001d042746;Zm00001d047635;Zm00001d051932
GO:0048569	post-embryonic organ development	BP	2	129	0.778164	0.861632	Zm00001d013702;Zm00001d049958
GO:0006816	calcium ion transport	BP	1	68	0.779179	0.861632	Zm00001d040314
GO:0048588	developmental cell growth	BP	1	68	0.779179	0.861632	Zm00001d040314
GO:0044282	small molecule catabolic process	BP	6	349	0.780356	0.861825	Zm00001d017417;Zm00001d029176;Zm00001d040084;Zm00001d042746;Zm00001d047635;Zm00001d053856
GO:0008219	cell death	BP	3	187	0.7809	0.861825	Zm00001d005762;Zm00001d018098;Zm00001d047875
GO:0016265	death	BP	3	187	0.7809	0.861825	Zm00001d005762;Zm00001d018098;Zm00001d047875
GO:0009411	response to UV	BP	1	69	0.784038	0.864148	Zm00001d013892
GO:0032147	activation of protein kinase activity	BP	1	69	0.784038	0.864148	Zm00001d047875
GO:0035196	production of miRNAs involved in gene silencing by miRNA	BP	1	71	0.793438	0.872915	Zm00001d022397
GO:0098869	cellular oxidant detoxification	BP	4	247	0.793559	0.872915	Zm00001d008414;Zm00001d020786;Zm00001d024734;Zm00001d043543
GO:1990748	cellular detoxification	BP	4	247	0.793559	0.872915	Zm00001d008414;Zm00001d020786;Zm00001d024734;Zm00001d043543
GO:0010212	response to ionizing radiation	BP	1	73	0.80243	0.881049	Zm00001d049958
GO:0009856	pollination	BP	2	136	0.802535	0.881049	Zm00001d006471;Zm00001d019275
GO:0044706	multi-multicellular organism process	BP	2	136	0.802535	0.881049	Zm00001d006471;Zm00001d019275
GO:0009620	response to fungus	BP	2	137	0.805816	0.882703	Zm00001d011286;Zm00001d015485
GO:0000723	telomere maintenance	BP	4	252	0.806152	0.882703	Zm00001d021767;Zm00001d044795;Zm00001d049958;Zm00001d050340
GO:0032200	telomere organization	BP	4	252	0.806152	0.882703	Zm00001d021767;Zm00001d044795;Zm00001d049958;Zm00001d050340
GO:0042743	hydrogen peroxide metabolic process	BP	4	252	0.806152	0.882703	Zm00001d005762;Zm00001d024734;Zm00001d034650;Zm00001d040011
GO:1901607	alpha-amino acid biosynthetic process	BP	6	362	0.808579	0.884219	Zm00001d002839;Zm00001d010196;Zm00001d016220;Zm00001d018134;Zm00001d023376;Zm00001d047823
GO:0060249	anatomical structure homeostasis	BP	4	253	0.808595	0.884219	Zm00001d021767;Zm00001d044795;Zm00001d049958;Zm00001d050340
GO:0030163	protein catabolic process	BP	12	675	0.809189	0.884291	Zm00001d006714;Zm00001d014256;Zm00001d025318;Zm00001d031825;Zm00001d040139;Zm00001d041216;Zm00001d047201;Zm00001d047635;Zm00001d047823;Zm00001d051337;Zm00001d052138;Zm00001d052930
GO:0010817	regulation of hormone levels	BP	3	197	0.809745	0.88432	Zm00001d002629;Zm00001d011117;Zm00001d026083
GO:0031123	RNA 3'-end processing	BP	1	75	0.811031	0.885146	Zm00001d001973
GO:0006891	intra-Golgi vesicle-mediated transport	BP	1	76	0.81519	0.887947	Zm00001d049921
GO:0032273	positive regulation of protein polymerization	BP	1	76	0.81519	0.887947	Zm00001d049958
GO:0051495	positive regulation of cytoskeleton organization	BP	1	76	0.81519	0.887947	Zm00001d049958
GO:0090502	RNA phosphodiester bond hydrolysis, endonucleolytic	BP	1	77	0.819258	0.891797	Zm00001d022058
GO:0009267	cellular response to starvation	BP	1	78	0.823237	0.892062	Zm00001d047635
GO:0009867	jasmonic acid mediated signaling pathway	BP	1	78	0.823237	0.892062	Zm00001d005762
GO:0016144	S-glycoside biosynthetic process	BP	1	78	0.823237	0.892062	Zm00001d036727
GO:0019758	glycosinolate biosynthetic process	BP	1	78	0.823237	0.892062	Zm00001d036727
GO:0019761	glucosinolate biosynthetic process	BP	1	78	0.823237	0.892062	Zm00001d036727
GO:0045860	positive regulation of protein kinase activity	BP	1	78	0.823237	0.892062	Zm00001d047875
GO:0071395	cellular response to jasmonic acid stimulus	BP	1	78	0.823237	0.892062	Zm00001d005762
GO:0006865	amino acid transport	BP	2	143	0.824501	0.892854	Zm00001d018098;Zm00001d044690
GO:0009886	post-embryonic morphogenesis	BP	3	203	0.825467	0.893321	Zm00001d013702;Zm00001d042394;Zm00001d049958
GO:0035195	gene silencing by miRNA	BP	1	79	0.827128	0.894047	Zm00001d022397
GO:0006818	hydrogen transport	BP	5	317	0.827742	0.894047	Zm00001d024683;Zm00001d028527;Zm00001d029762;Zm00001d031825;Zm00001d045497
GO:0015992	proton transport	BP	5	317	0.827742	0.894047	Zm00001d024683;Zm00001d028527;Zm00001d029762;Zm00001d031825;Zm00001d045497
GO:0009057	macromolecule catabolic process	BP	19	1045	0.830486	0.896336	Zm00001d001973;Zm00001d006714;Zm00001d010470;Zm00001d012348;Zm00001d014256;Zm00001d025318;Zm00001d026415;Zm00001d031825;Zm00001d033935;Zm00001d034578;Zm00001d035672;Zm00001d040139;Zm00001d041216;Zm00001d047201;Zm00001d047635;Zm00001d047823;Zm00001d051337;Zm00001d052138;Zm00001d052930
GO:0031669	cellular response to nutrient levels	BP	1	80	0.830934	0.896336	Zm00001d047635
GO:0006633	fatty acid biosynthetic process	BP	3	208	0.837709	0.902532	Zm00001d040693;Zm00001d041701;Zm00001d051932
GO:0030422	production of siRNA involved in RNA interference	BP	1	82	0.838296	0.902532	Zm00001d022397
GO:0033674	positive regulation of kinase activity	BP	1	82	0.838296	0.902532	Zm00001d047875
GO:0001934	positive regulation of protein phosphorylation	BP	1	83	0.841857	0.902694	Zm00001d047875
GO:0009611	response to wounding	BP	1	83	0.841857	0.902694	Zm00001d009049
GO:0035670	plant-type ovary development	BP	1	83	0.841857	0.902694	Zm00001d021863
GO:0048481	plant ovule development	BP	1	83	0.841857	0.902694	Zm00001d021863
GO:0006486	protein glycosylation	BP	3	210	0.842394	0.902694	Zm00001d012348;Zm00001d031793;Zm00001d050607
GO:0043413	macromolecule glycosylation	BP	3	210	0.842394	0.902694	Zm00001d012348;Zm00001d031793;Zm00001d050607
GO:0032268	regulation of cellular protein metabolic process	BP	10	594	0.842685	0.902694	Zm00001d005762;Zm00001d008283;Zm00001d009049;Zm00001d013910;Zm00001d022397;Zm00001d026692;Zm00001d034834;Zm00001d047875;Zm00001d049958;Zm00001d052138
GO:0006575	cellular modified amino acid metabolic process	BP	2	150	0.844249	0.902694	Zm00001d020780;Zm00001d027542
GO:0009658	chloroplast organization	BP	3	211	0.844693	0.902694	Zm00001d003613;Zm00001d037695;Zm00001d039096
GO:0002252	immune effector process	BP	1	84	0.845339	0.902694	Zm00001d016220
GO:0007031	peroxisome organization	BP	1	84	0.845339	0.902694	Zm00001d034157
GO:0009698	phenylpropanoid metabolic process	BP	1	84	0.845339	0.902694	Zm00001d000107
GO:0044248	cellular catabolic process	BP	27	1458	0.845466	0.902694	Zm00001d001973;Zm00001d004136;Zm00001d006714;Zm00001d010470;Zm00001d012348;Zm00001d014256;Zm00001d016727;Zm00001d017417;Zm00001d020780;Zm00001d024734;Zm00001d025318;Zm00001d029176;Zm00001d031825;Zm00001d033935;Zm00001d034578;Zm00001d040011;Zm00001d040139;Zm00001d041216;Zm00001d042397;Zm00001d042746;Zm00001d047201;Zm00001d047635;Zm00001d047823;Zm00001d051337;Zm00001d052138;Zm00001d052930;Zm00001d0…
GO:0031399	regulation of protein modification process	BP	4	270	0.846399	0.903114	Zm00001d005762;Zm00001d022397;Zm00001d047875;Zm00001d049958
GO:0006366	transcription from RNA polymerase II promoter	BP	4	271	0.848413	0.904462	Zm00001d009729;Zm00001d019553;Zm00001d043522;Zm00001d048391
GO:0045944	positive regulation of transcription from RNA polymerase II promoter	BP	1	85	0.848745	0.904462	Zm00001d048391
GO:0006400	tRNA modification	BP	1	86	0.852076	0.905643	Zm00001d027752
GO:0061025	membrane fusion	BP	1	86	0.852076	0.905643	Zm00001d010522
GO:0051246	regulation of protein metabolic process	BP	10	603	0.855177	0.905643	Zm00001d005762;Zm00001d008283;Zm00001d009049;Zm00001d013910;Zm00001d022397;Zm00001d026692;Zm00001d034834;Zm00001d047875;Zm00001d049958;Zm00001d052138
GO:0042327	positive regulation of phosphorylation	BP	1	87	0.855333	0.905643	Zm00001d047875
GO:0009101	glycoprotein biosynthetic process	BP	3	216	0.855756	0.905643	Zm00001d012348;Zm00001d031793;Zm00001d050607
GO:0009100	glycoprotein metabolic process	BP	3	217	0.857884	0.905643	Zm00001d012348;Zm00001d031793;Zm00001d050607
GO:0010562	positive regulation of phosphorus metabolic process	BP	1	88	0.858519	0.905643	Zm00001d047875
GO:0031050	dsRNA fragmentation	BP	1	88	0.858519	0.905643	Zm00001d022397
GO:0031668	cellular response to extracellular stimulus	BP	1	88	0.858519	0.905643	Zm00001d047635
GO:0043331	response to dsRNA	BP	1	88	0.858519	0.905643	Zm00001d022397
GO:0045937	positive regulation of phosphate metabolic process	BP	1	88	0.858519	0.905643	Zm00001d047875
GO:0070918	production of small RNA involved in gene silencing by RNA	BP	1	88	0.858519	0.905643	Zm00001d022397
GO:0071359	cellular response to dsRNA	BP	1	88	0.858519	0.905643	Zm00001d022397
GO:0071496	cellular response to external stimulus	BP	1	88	0.858519	0.905643	Zm00001d047635
GO:0071804	cellular potassium ion transport	BP	1	88	0.858519	0.905643	Zm00001d012717
GO:0071805	potassium ion transmembrane transport	BP	1	88	0.858519	0.905643	Zm00001d012717
GO:0015711	organic anion transport	BP	3	219	0.862058	0.908803	Zm00001d018098;Zm00001d023368;Zm00001d044690
GO:0010608	posttranscriptional regulation of gene expression	BP	4	279	0.863734	0.909917	Zm00001d013910;Zm00001d022397;Zm00001d026692;Zm00001d034834
GO:1901699	cellular response to nitrogen compound	BP	1	90	0.864683	0.909917	Zm00001d022397
GO:0015979	photosynthesis	BP	5	337	0.864747	0.909917	Zm00001d006402;Zm00001d011901;Zm00001d035672;Zm00001d041824;Zm00001d053925
GO:0006813	potassium ion transport	BP	1	92	0.870579	0.914448	Zm00001d012717
GO:0009826	unidimensional cell growth	BP	1	92	0.870579	0.914448	Zm00001d048389
GO:0009753	response to jasmonic acid	BP	1	93	0.87343	0.914448	Zm00001d005762
GO:0031334	positive regulation of protein complex assembly	BP	1	93	0.87343	0.914448	Zm00001d049958
GO:0042594	response to starvation	BP	1	93	0.87343	0.914448	Zm00001d047635
GO:0043269	regulation of ion transport	BP	1	93	0.87343	0.914448	Zm00001d018098
GO:0044089	positive regulation of cellular component biogenesis	BP	1	93	0.87343	0.914448	Zm00001d049958
GO:0051347	positive regulation of transferase activity	BP	1	93	0.87343	0.914448	Zm00001d047875
GO:0016054	organic acid catabolic process	BP	3	226	0.875832	0.915027	Zm00001d029176;Zm00001d042746;Zm00001d047635
GO:0046395	carboxylic acid catabolic process	BP	3	226	0.875832	0.915027	Zm00001d029176;Zm00001d042746;Zm00001d047635
GO:0016109	tetraterpenoid biosynthetic process	BP	1	94	0.876218	0.915027	Zm00001d050173
GO:0016117	carotenoid biosynthetic process	BP	1	94	0.876218	0.915027	Zm00001d050173
GO:0015672	monovalent inorganic cation transport	BP	7	457	0.876809	0.915027	Zm00001d012717;Zm00001d018098;Zm00001d024683;Zm00001d028527;Zm00001d029762;Zm00001d031825;Zm00001d045497
GO:0072593	reactive oxygen species metabolic process	BP	4	287	0.877713	0.915027	Zm00001d005762;Zm00001d024734;Zm00001d034650;Zm00001d040011
GO:0000272	polysaccharide catabolic process	BP	2	164	0.877813	0.915027	Zm00001d026415;Zm00001d035672
GO:0031667	response to nutrient levels	BP	1	95	0.878945	0.915636	Zm00001d047635
GO:0016246	RNA interference	BP	1	97	0.88422	0.920558	Zm00001d022397
GO:0003333	amino acid transmembrane transport	BP	1	98	0.886771	0.922066	Zm00001d044690
GO:0006352	DNA-templated transcription, initiation	BP	1	98	0.886771	0.922066	Zm00001d006220
GO:0046916	cellular transition metal ion homeostasis	BP	1	99	0.889266	0.924085	Zm00001d018242
GO:0031401	positive regulation of protein modification process	BP	1	101	0.894093	0.927948	Zm00001d047875
GO:0050832	defense response to fungus	BP	1	101	0.894093	0.927948	Zm00001d011286
GO:0009991	response to extracellular stimulus	BP	1	104	0.900942	0.933897	Zm00001d047635
GO:0034219	carbohydrate transmembrane transport	BP	1	104	0.900942	0.933897	Zm00001d029762
GO:0006875	cellular metal ion homeostasis	BP	1	106	0.905261	0.937777	Zm00001d018242
GO:0070085	glycosylation	BP	3	244	0.905808	0.937777	Zm00001d012348;Zm00001d031793;Zm00001d050607
GO:0008643	carbohydrate transport	BP	2	180	0.907941	0.938604	Zm00001d002690;Zm00001d029762
GO:0042744	hydrogen peroxide catabolic process	BP	2	181	0.909572	0.938604	Zm00001d024734;Zm00001d040011
GO:0046488	phosphatidylinositol metabolic process	BP	2	182	0.911177	0.938604	Zm00001d013603;Zm00001d029443
GO:0009056	catabolic process	BP	35	1947	0.911727	0.938604	Zm00001d001973;Zm00001d004136;Zm00001d006714;Zm00001d010470;Zm00001d011286;Zm00001d012348;Zm00001d012407;Zm00001d012567;Zm00001d014256;Zm00001d016727;Zm00001d017417;Zm00001d020780;Zm00001d023756;Zm00001d024734;Zm00001d025318;Zm00001d026415;Zm00001d029176;Zm00001d031825;Zm00001d033935;Zm00001d034578;Zm00001d035672;Zm00001d039153;Zm00001d040011;Zm00001d040084;Zm00001d040139;Zm00001d041216;Zm00001d0…
GO:1901575	organic substance catabolic process	BP	30	1696	0.9118	0.938604	Zm00001d001973;Zm00001d006714;Zm00001d010470;Zm00001d011286;Zm00001d012348;Zm00001d012407;Zm00001d012567;Zm00001d014256;Zm00001d017417;Zm00001d023756;Zm00001d025318;Zm00001d026415;Zm00001d029176;Zm00001d031825;Zm00001d033935;Zm00001d034578;Zm00001d035672;Zm00001d039153;Zm00001d040084;Zm00001d040139;Zm00001d041216;Zm00001d042397;Zm00001d042746;Zm00001d047201;Zm00001d047635;Zm00001d047823;Zm00001d0…
GO:0009642	response to light intensity	BP	1	110	0.913343	0.938604	Zm00001d052138
GO:0009902	chloroplast relocation	BP	1	110	0.913343	0.938604	Zm00001d003613
GO:0019750	chloroplast localization	BP	1	110	0.913343	0.938604	Zm00001d003613
GO:0035303	regulation of dephosphorylation	BP	1	110	0.913343	0.938604	Zm00001d005762
GO:0035304	regulation of protein dephosphorylation	BP	1	110	0.913343	0.938604	Zm00001d005762
GO:0051644	plastid localization	BP	1	110	0.913343	0.938604	Zm00001d003613
GO:0051667	establishment of plastid localization	BP	1	110	0.913343	0.938604	Zm00001d003613
GO:0010207	photosystem II assembly	BP	1	111	0.915254	0.939413	Zm00001d053925
GO:0051049	regulation of transport	BP	1	111	0.915254	0.939413	Zm00001d018098
GO:0046942	carboxylic acid transport	BP	2	185	0.915831	0.939429	Zm00001d018098;Zm00001d044690
GO:0015849	organic acid transport	BP	2	187	0.918806	0.941326	Zm00001d018098;Zm00001d044690
GO:0098771	inorganic ion homeostasis	BP	2	187	0.918806	0.941326	Zm00001d018242;Zm00001d042397
GO:0034220	ion transmembrane transport	BP	10	663	0.919583	0.941545	Zm00001d002690;Zm00001d002708;Zm00001d012717;Zm00001d018242;Zm00001d024683;Zm00001d028527;Zm00001d030656;Zm00001d031825;Zm00001d044690;Zm00001d045497
GO:0009733	response to auxin	BP	3	256	0.921988	0.942784	Zm00001d002839;Zm00001d003018;Zm00001d014690
GO:0015698	inorganic anion transport	BP	1	115	0.922485	0.942784	Zm00001d030656
GO:0035194	posttranscriptional gene silencing by RNA	BP	1	115	0.922485	0.942784	Zm00001d022397
GO:0000302	response to reactive oxygen species	BP	1	117	0.925866	0.945662	Zm00001d042397
GO:0016441	posttranscriptional gene silencing	BP	1	118	0.927501	0.946753	Zm00001d022397
GO:0006302	double-strand break repair	BP	1	120	0.930664	0.949402	Zm00001d042713
GO:0043086	negative regulation of catalytic activity	BP	2	199	0.934679	0.952917	Zm00001d008283;Zm00001d009049
GO:1903825	organic acid transmembrane transport	BP	1	124	0.936583	0.954276	Zm00001d044690
GO:0045859	regulation of protein kinase activity	BP	1	125	0.937982	0.955119	Zm00001d047875
GO:0044092	negative regulation of molecular function	BP	2	203	0.939283	0.955862	Zm00001d008283;Zm00001d009049
GO:0051656	establishment of organelle localization	BP	1	129	0.943277	0.958866	Zm00001d003613
GO:0006650	glycerophospholipid metabolic process	BP	3	277	0.944322	0.958866	Zm00001d002104;Zm00001d013603;Zm00001d029443
GO:0001932	regulation of protein phosphorylation	BP	1	130	0.944529	0.958866	Zm00001d047875
GO:0034976	response to endoplasmic reticulum stress	BP	1	130	0.944529	0.958866	Zm00001d016786
GO:0044550	secondary metabolite biosynthetic process	BP	3	278	0.945221	0.958986	Zm00001d000107;Zm00001d016842;Zm00001d036727
GO:0055080	cation homeostasis	BP	2	211	0.947584	0.960763	Zm00001d018242;Zm00001d042397
GO:0008033	tRNA processing	BP	1	133	0.948121	0.960763	Zm00001d027752
GO:0006413	translational initiation	BP	1	136	0.951481	0.963486	Zm00001d006220
GO:0006812	cation transport	BP	12	824	0.951961	0.963486	Zm00001d002708;Zm00001d012717;Zm00001d018098;Zm00001d018242;Zm00001d024683;Zm00001d028527;Zm00001d029762;Zm00001d031825;Zm00001d033969;Zm00001d040314;Zm00001d044690;Zm00001d045497
GO:0098656	anion transmembrane transport	BP	2	217	0.953089	0.964044	Zm00001d030656;Zm00001d044690
GO:0046486	glycerolipid metabolic process	BP	3	292	0.956473	0.966816	Zm00001d002104;Zm00001d013603;Zm00001d029443
GO:0009734	auxin-activated signaling pathway	BP	1	142	0.957564	0.966816	Zm00001d014690
GO:0071365	cellular response to auxin stimulus	BP	1	142	0.957564	0.966816	Zm00001d014690
GO:0050801	ion homeostasis	BP	2	224	0.958814	0.967494	Zm00001d018242;Zm00001d042397
GO:0019684	photosynthesis, light reaction	BP	2	229	0.962488	0.970615	Zm00001d035672;Zm00001d053925
GO:0051640	organelle localization	BP	1	149	0.963706	0.971257	Zm00001d003613
GO:0006820	anion transport	BP	4	374	0.96564	0.97262	Zm00001d018098;Zm00001d023368;Zm00001d030656;Zm00001d044690
GO:1901605	alpha-amino acid metabolic process	BP	6	505	0.967104	0.973509	Zm00001d002839;Zm00001d010196;Zm00001d016220;Zm00001d018134;Zm00001d023376;Zm00001d047823
GO:1901565	organonitrogen compound catabolic process	BP	2	246	0.972768	0.978621	Zm00001d042397;Zm00001d042746
GO:0030003	cellular cation homeostasis	BP	1	164	0.974042	0.979313	Zm00001d018242
GO:0030001	metal ion transport	BP	5	462	0.97547	0.98016	Zm00001d002708;Zm00001d012717;Zm00001d018242;Zm00001d033969;Zm00001d040314
GO:0006873	cellular ion homeostasis	BP	1	169	0.976787	0.980893	Zm00001d018242
GO:0055082	cellular chemical homeostasis	BP	1	177	0.980589	0.983203	Zm00001d018242
GO:0006811	ion transport	BP	17	1194	0.980944	0.983203	Zm00001d002690;Zm00001d002708;Zm00001d012717;Zm00001d018098;Zm00001d018242;Zm00001d023368;Zm00001d024683;Zm00001d028527;Zm00001d029762;Zm00001d030656;Zm00001d031825;Zm00001d033742;Zm00001d033969;Zm00001d040314;Zm00001d044690;Zm00001d045497;Zm00001d054015
GO:1901698	response to nitrogen compound	BP	1	178	0.981019	0.983203	Zm00001d022397
GO:0046474	glycerophospholipid biosynthetic process	BP	1	179	0.981439	0.983203	Zm00001d002104
GO:0045017	glycerolipid biosynthetic process	BP	1	189	0.98516	0.986078	Zm00001d002104
GO:0009813	flavonoid biosynthetic process	BP	1	190	0.985488	0.986078	Zm00001d034635
GO:0008150	biological_process	BP	458	20883	1	1	Zm00001d000107;Zm00001d000121;Zm00001d000407;Zm00001d001799;Zm00001d001806;Zm00001d001868;Zm00001d001973;Zm00001d002039;Zm00001d002104;Zm00001d002105;Zm00001d002259;Zm00001d002313;Zm00001d002448;Zm00001d002538;Zm00001d002597;Zm00001d002629;Zm00001d002690;Zm00001d002708;Zm00001d002839;Zm00001d003018;Zm00001d003168;Zm00001d003281;Zm00001d003408;Zm00001d003502;Zm00001d003569;Zm00001d003613;Zm00001d0…
Note: The yellow part represents top 10 of GO terms; The bold shows the GO terms related to meristem development; BP represents biological process
