# Supplementary material for: Global transcriptional profiling between inbred parents and hybrids provides comprehensive insights into ear-length heterosis of maize (Zea mays)
Source: BMC Plant Biol. 2021 Feb 26;21:118. doi: 10.1186/s12870-021-02890-1 (PMC7908659; doi:10.1186/s12870-021-02890-1)
Supplement: Supplementary file 10 — Additional file 10: Table S6. The GO enrichment analysis of the non-additive expression genes for T121 line [file 12870_2021_2890_MOESM10_ESM.xls]

## Sheet: Sheet1
Table S6 The GO enrichment analysis of the non-additive expression genes for T121 line
GO ID	GO Term	Ontology	GeneRatio	BgRatio	Pvalue	FDR	Genes
GO:0042147	retrograde transport, endosome to Golgi	BP	2	12	7.60707e-05	0.0223648	Zm00001d028012;Zm00001d053371
GO:0016197	endosomal transport	BP	2	43	0.00101939	0.107935	Zm00001d028012;Zm00001d053371
GO:0097359	UDP-glucosylation	BP	1	1	0.00110137	0.107935	Zm00001d018423
GO:0001881	receptor recycling	BP	1	2	0.00220159	0.129453	Zm00001d053371
GO:0043112	receptor metabolic process	BP	1	2	0.00220159	0.129453	Zm00001d053371
GO:0006011	UDP-glucose metabolic process	BP	1	4	0.00439854	0.161646	Zm00001d018423
GO:0048506	regulation of timing of meristematic phase transition	BP	1	4	0.00439854	0.161646	Zm00001d050649
GO:0048510	regulation of timing of transition from vegetative to reproductive phase	BP	1	4	0.00439854	0.161646	Zm00001d050649
GO:0040034	regulation of development, heterochronic	BP	1	5	0.00549528	0.179512	Zm00001d050649
GO:0031503	protein complex localization	BP	1	11	0.0120515	0.295262	Zm00001d049087
GO:0034629	cellular protein complex localization	BP	1	11	0.0120515	0.295262	Zm00001d049087
GO:0051601	exocyst localization	BP	1	11	0.0120515	0.295262	Zm00001d049087
GO:0010229	inflorescence development	BP	1	16	0.0174834	0.395394	Zm00001d050649
GO:0006893	Golgi to plasma membrane transport	BP	1	19	0.0207288	0.435305	Zm00001d049087
GO:0006892	post-Golgi vesicle-mediated transport	BP	1	25	0.0271889	0.461348	Zm00001d049087
GO:0016192	vesicle-mediated transport	BP	3	620	0.0296585	0.461348	Zm00001d028012;Zm00001d049087;Zm00001d053371
GO:0048193	Golgi vesicle transport	BP	2	273	0.0359653	0.461348	Zm00001d028012;Zm00001d049087
GO:0006890	retrograde vesicle-mediated transport, Golgi to ER	BP	1	34	0.0368027	0.461348	Zm00001d028012
GO:0016482	cytoplasmic transport	BP	3	686	0.038348	0.461348	Zm00001d028012;Zm00001d049087;Zm00001d053371
GO:0009225	nucleotide-sugar metabolic process	BP	1	36	0.0389267	0.461348	Zm00001d018423
GO:0010268	brassinosteroid homeostasis	BP	1	36	0.0389267	0.461348	Zm00001d046422
GO:0048767	root hair elongation	BP	1	37	0.0399871	0.461348	Zm00001d042228
GO:0080147	root hair cell development	BP	1	44	0.0473781	0.461348	Zm00001d042228
GO:0006338	chromatin remodeling	BP	1	45	0.0484295	0.461348	Zm00001d022405
GO:0055088	lipid homeostasis	BP	1	47	0.050529	0.461348	Zm00001d046422
GO:0002181	cytoplasmic translation	BP	1	49	0.052624	0.461348	Zm00001d051422
GO:0016128	phytosteroid metabolic process	BP	1	58	0.0619972	0.461348	Zm00001d046422
GO:0016131	brassinosteroid metabolic process	BP	1	58	0.0619972	0.461348	Zm00001d046422
GO:0006089	lactate metabolic process	BP	1	63	0.0671661	0.461348	Zm00001d014516
GO:0019243	methylglyoxal catabolic process to D-lactate via S-lactoyl-glutathione	BP	1	63	0.0671661	0.461348	Zm00001d014516
GO:0061727	methylglyoxal catabolic process to lactate	BP	1	63	0.0671661	0.461348	Zm00001d014516
GO:0009438	methylglyoxal metabolic process	BP	1	64	0.0681966	0.461348	Zm00001d014516
GO:0042182	ketone catabolic process	BP	1	64	0.0681966	0.461348	Zm00001d014516
GO:0051596	methylglyoxal catabolic process	BP	1	64	0.0681966	0.461348	Zm00001d014516
GO:0080129	proteasome core complex assembly	BP	1	64	0.0681966	0.461348	Zm00001d053371
GO:0046185	aldehyde catabolic process	BP	1	67	0.0712816	0.461348	Zm00001d014516
GO:1902582	single-organism intracellular transport	BP	3	884	0.0713678	0.461348	Zm00001d028012;Zm00001d049087;Zm00001d053371
GO:0048588	developmental cell growth	BP	1	68	0.0723078	0.461348	Zm00001d042228
GO:1901615	organic hydroxy compound metabolic process	BP	2	414	0.0754676	0.461348	Zm00001d014516;Zm00001d046422
GO:0006511	ubiquitin-dependent protein catabolic process	BP	2	419	0.0770506	0.461348	Zm00001d042228;Zm00001d053371
GO:0019941	modification-dependent protein catabolic process	BP	2	424	0.0786444	0.461348	Zm00001d042228;Zm00001d053371
GO:0009888	tissue development	BP	2	429	0.0802489	0.461348	Zm00001d042228;Zm00001d050649
GO:0006891	intra-Golgi vesicle-mediated transport	BP	1	76	0.0804781	0.461348	Zm00001d028012
GO:0090502	RNA phosphodiester bond hydrolysis, endonucleolytic	BP	1	77	0.0814945	0.461348	Zm00001d048428
GO:0043632	modification-dependent macromolecule catabolic process	BP	2	434	0.0818638	0.461348	Zm00001d042228;Zm00001d053371
GO:0048509	regulation of meristem development	BP	1	79	0.0835242	0.461348	Zm00001d050649
GO:0006623	protein targeting to vacuole	BP	1	80	0.0845374	0.461348	Zm00001d053371
GO:0072665	protein localization to vacuole	BP	1	80	0.0845374	0.461348	Zm00001d053371
GO:0072666	establishment of protein localization to vacuole	BP	1	80	0.0845374	0.461348	Zm00001d053371
GO:0051788	response to misfolded protein	BP	1	82	0.0865606	0.461348	Zm00001d053371
GO:0006354	DNA-templated transcription, elongation	BP	1	88	0.0926046	0.461348	Zm00001d051422
GO:0048764	trichoblast maturation	BP	1	88	0.0926046	0.461348	Zm00001d042228
GO:0048765	root hair cell differentiation	BP	1	88	0.0926046	0.461348	Zm00001d042228
GO:0048469	cell maturation	BP	1	89	0.0936083	0.461348	Zm00001d042228
GO:0010053	root epidermal cell differentiation	BP	1	91	0.0956123	0.461348	Zm00001d042228
GO:0010054	trichoblast differentiation	BP	1	91	0.0956123	0.461348	Zm00001d042228
GO:0006508	proteolysis	BP	4	1607	0.0958616	0.461348	Zm00001d014516;Zm00001d018413;Zm00001d042228;Zm00001d053371
GO:0009853	photorespiration	BP	1	92	0.0966127	0.461348	Zm00001d053371
GO:0016109	tetraterpenoid biosynthetic process	BP	1	94	0.0986104	0.461348	Zm00001d018413
GO:0016117	carotenoid biosynthetic process	BP	1	94	0.0986104	0.461348	Zm00001d018413
GO:0016108	tetraterpenoid metabolic process	BP	1	97	0.101599	0.461348	Zm00001d018413
GO:0016116	carotenoid metabolic process	BP	1	97	0.101599	0.461348	Zm00001d018413
GO:0043248	proteasome assembly	BP	1	99	0.103586	0.461348	Zm00001d053371
GO:0006887	exocytosis	BP	1	103	0.107548	0.461348	Zm00001d049087
GO:0034219	carbohydrate transmembrane transport	BP	1	104	0.108536	0.461348	Zm00001d016590
GO:0090627	plant epidermal cell differentiation	BP	1	104	0.108536	0.461348	Zm00001d042228
GO:0016579	protein deubiquitination	BP	1	107	0.111493	0.461348	Zm00001d042228
GO:0043547	positive regulation of GTPase activity	BP	1	110	0.11444	0.461348	Zm00001d015981
GO:0007034	vacuolar transport	BP	1	112	0.1164	0.461348	Zm00001d053371
GO:0023051	regulation of signaling	BP	1	114	0.118356	0.461348	Zm00001d053371
GO:0043087	regulation of GTPase activity	BP	1	114	0.118356	0.461348	Zm00001d015981
GO:0060560	developmental growth involved in morphogenesis	BP	1	115	0.119333	0.461348	Zm00001d042228
GO:0051345	positive regulation of hydrolase activity	BP	1	116	0.120308	0.461348	Zm00001d015981
GO:0046907	intracellular transport	BP	3	1112	0.121008	0.461348	Zm00001d028012;Zm00001d049087;Zm00001d053371
GO:0009408	response to heat	BP	1	117	0.121282	0.461348	Zm00001d018413
GO:0032940	secretion by cell	BP	1	117	0.121282	0.461348	Zm00001d049087
GO:0046903	secretion	BP	1	117	0.121282	0.461348	Zm00001d049087
GO:0051603	proteolysis involved in cellular protein catabolic process	BP	2	558	0.124866	0.461348	Zm00001d042228;Zm00001d053371
GO:0010015	root morphogenesis	BP	1	122	0.126138	0.461348	Zm00001d042228
GO:0035966	response to topologically incorrect protein	BP	1	122	0.126138	0.461348	Zm00001d053371
GO:0042180	cellular ketone metabolic process	BP	1	123	0.127106	0.461348	Zm00001d014516
GO:0044257	cellular protein catabolic process	BP	2	577	0.131883	0.472848	Zm00001d042228;Zm00001d053371
GO:0043094	cellular metabolic compound salvage	BP	1	138	0.141505	0.494238	Zm00001d053371
GO:0050790	regulation of catalytic activity	BP	2	606	0.142772	0.494238	Zm00001d015981;Zm00001d016510
GO:0042445	hormone metabolic process	BP	1	142	0.145306	0.494238	Zm00001d046422
GO:0065009	regulation of molecular function	BP	2	614	0.145812	0.494238	Zm00001d015981;Zm00001d016510
GO:0008202	steroid metabolic process	BP	1	143	0.146254	0.494238	Zm00001d046422
GO:0009892	negative regulation of metabolic process	BP	2	626	0.150398	0.502465	Zm00001d016510;Zm00001d048428
GO:0021700	developmental maturation	BP	1	155	0.15755	0.507801	Zm00001d042228
GO:0048468	cell development	BP	1	158	0.160351	0.507801	Zm00001d042228
GO:0090501	RNA phosphodiester bond hydrolysis	BP	1	158	0.160351	0.507801	Zm00001d048428
GO:0048608	reproductive structure development	BP	2	659	0.163165	0.507801	Zm00001d042228;Zm00001d050649
GO:0061458	reproductive system development	BP	2	659	0.163165	0.507801	Zm00001d042228;Zm00001d050649
GO:0051649	establishment of localization in cell	BP	3	1297	0.168676	0.507801	Zm00001d028012;Zm00001d049087;Zm00001d053371
GO:0030163	protein catabolic process	BP	2	675	0.16943	0.507801	Zm00001d042228;Zm00001d053371
GO:0016049	cell growth	BP	1	169	0.170547	0.507801	Zm00001d042228
GO:0016114	terpenoid biosynthetic process	BP	1	175	0.176058	0.507801	Zm00001d018413
GO:0022622	root system development	BP	1	179	0.179713	0.507801	Zm00001d042228
GO:0048364	root development	BP	1	179	0.179713	0.507801	Zm00001d042228
GO:0008643	carbohydrate transport	BP	1	180	0.180624	0.507801	Zm00001d016590
GO:0009668	plastid membrane organization	BP	1	180	0.180624	0.507801	Zm00001d018413
GO:0010027	thylakoid membrane organization	BP	1	180	0.180624	0.507801	Zm00001d018413
GO:0006721	terpenoid metabolic process	BP	1	186	0.186071	0.507801	Zm00001d018413
GO:0070646	protein modification by small protein removal	BP	1	189	0.188782	0.507801	Zm00001d042228
GO:0006810	transport	BP	6	3579	0.189259	0.507801	Zm00001d016590;Zm00001d028012;Zm00001d045670;Zm00001d049087;Zm00001d052435;Zm00001d053371
GO:0009793	embryo development ending in seed dormancy	BP	1	192	0.191484	0.507801	Zm00001d042228
GO:0044765	single-organism transport	BP	5	2840	0.194679	0.507801	Zm00001d016590;Zm00001d028012;Zm00001d049087;Zm00001d052435;Zm00001d053371
GO:0051641	cellular localization	BP	3	1391	0.194864	0.507801	Zm00001d028012;Zm00001d049087;Zm00001d053371
GO:0048507	meristem development	BP	1	196	0.195073	0.507801	Zm00001d050649
GO:0010817	regulation of hormone levels	BP	1	197	0.195968	0.507801	Zm00001d046422
GO:0031047	gene silencing by RNA	BP	1	197	0.195968	0.507801	Zm00001d048428
GO:0043086	negative regulation of catalytic activity	BP	1	199	0.197755	0.507801	Zm00001d016510
GO:1902578	single-organism localization	BP	5	2870	0.200669	0.507801	Zm00001d016590;Zm00001d028012;Zm00001d049087;Zm00001d052435;Zm00001d053371
GO:0044092	negative regulation of molecular function	BP	1	203	0.201317	0.507801	Zm00001d016510
GO:0044265	cellular macromolecule catabolic process	BP	2	756	0.201766	0.507801	Zm00001d042228;Zm00001d053371
GO:0048589	developmental growth	BP	1	204	0.202206	0.507801	Zm00001d042228
GO:0051234	establishment of localization	BP	6	3679	0.207172	0.507801	Zm00001d016590;Zm00001d028012;Zm00001d045670;Zm00001d049087;Zm00001d052435;Zm00001d053371
GO:0003006	developmental process involved in reproduction	BP	2	770	0.207441	0.507801	Zm00001d042228;Zm00001d050649
GO:0006486	protein glycosylation	BP	1	210	0.207516	0.507801	Zm00001d018423
GO:0043413	macromolecule glycosylation	BP	1	210	0.207516	0.507801	Zm00001d018423
GO:0046148	pigment biosynthetic process	BP	1	212	0.209278	0.507801	Zm00001d018413
GO:0009101	glycoprotein biosynthetic process	BP	1	216	0.212792	0.507801	Zm00001d018423
GO:0009100	glycoprotein metabolic process	BP	1	217	0.213668	0.507801	Zm00001d018423
GO:0044248	cellular catabolic process	BP	3	1458	0.214175	0.507801	Zm00001d014516;Zm00001d042228;Zm00001d053371
GO:0048519	negative regulation of biological process	BP	2	792	0.2164	0.508769	Zm00001d016510;Zm00001d048428
GO:0090558	plant epidermis development	BP	1	223	0.218905	0.508769	Zm00001d042228
GO:0048316	seed development	BP	1	224	0.219774	0.508769	Zm00001d042228
GO:0010154	fruit development	BP	1	228	0.223243	0.512727	Zm00001d042228
GO:0051336	regulation of hydrolase activity	BP	1	230	0.224972	0.512727	Zm00001d015981
GO:0051179	localization	BP	6	3796	0.228985	0.517859	Zm00001d016590;Zm00001d028012;Zm00001d045670;Zm00001d049087;Zm00001d052435;Zm00001d053371
GO:0009790	embryo development	BP	1	242	0.235269	0.527802	Zm00001d042228
GO:0070085	glycosylation	BP	1	244	0.236972	0.527802	Zm00001d018423
GO:0009791	post-embryonic development	BP	2	862	0.245156	0.53788	Zm00001d042228;Zm00001d050649
GO:0044702	single organism reproductive process	BP	2	862	0.245156	0.53788	Zm00001d042228;Zm00001d050649
GO:0065007	biological regulation	BP	8	5543	0.248461	0.541093	Zm00001d007042;Zm00001d015981;Zm00001d016510;Zm00001d038296;Zm00001d046422;Zm00001d048428;Zm00001d050649;Zm00001d053371
GO:0040007	growth	BP	1	265	0.25464	0.543048	Zm00001d042228
GO:0006066	alcohol metabolic process	BP	1	267	0.256302	0.543048	Zm00001d046422
GO:0051301	cell division	BP	1	269	0.25796	0.543048	Zm00001d017743
GO:0034613	cellular protein localization	BP	2	895	0.258804	0.543048	Zm00001d049087;Zm00001d053371
GO:0016458	gene silencing	BP	1	271	0.259615	0.543048	Zm00001d048428
GO:0042440	pigment metabolic process	BP	1	272	0.260441	0.543048	Zm00001d018413
GO:0070727	cellular macromolecule localization	BP	2	907	0.263775	0.546126	Zm00001d049087;Zm00001d053371
GO:0009266	response to temperature stimulus	BP	1	282	0.268655	0.552339	Zm00001d018413
GO:0048878	chemical homeostasis	BP	1	295	0.279202	0.561623	Zm00001d046422
GO:0048731	system development	BP	2	946	0.279948	0.561623	Zm00001d042228;Zm00001d050649
GO:0043085	positive regulation of catalytic activity	BP	1	297	0.280811	0.561623	Zm00001d015981
GO:0044093	positive regulation of molecular function	BP	1	297	0.280811	0.561623	Zm00001d015981
GO:1901575	organic substance catabolic process	BP	3	1696	0.285884	0.564656	Zm00001d014516;Zm00001d042228;Zm00001d053371
GO:0050789	regulation of biological process	BP	7	4915	0.286169	0.564656	Zm00001d007042;Zm00001d015981;Zm00001d016510;Zm00001d038296;Zm00001d048428;Zm00001d050649;Zm00001d053371
GO:0009657	plastid organization	BP	1	330	0.306879	0.601483	Zm00001d018413
GO:2000026	regulation of multicellular organismal development	BP	1	334	0.309976	0.60353	Zm00001d050649
GO:0022414	reproductive process	BP	2	1043	0.320125	0.609765	Zm00001d042228;Zm00001d050649
GO:0000003	reproduction	BP	2	1045	0.320951	0.609765	Zm00001d042228;Zm00001d050649
GO:0009057	macromolecule catabolic process	BP	2	1045	0.320951	0.609765	Zm00001d042228;Zm00001d053371
GO:0044282	small molecule catabolic process	BP	1	349	0.321475	0.609765	Zm00001d014516
GO:0051239	regulation of multicellular organismal process	BP	1	352	0.323753	0.610149	Zm00001d050649
GO:0090305	nucleic acid phosphodiester bond hydrolysis	BP	1	356	0.326778	0.611928	Zm00001d048428
GO:0019222	regulation of metabolic process	BP	5	3457	0.329456	0.613039	Zm00001d007042;Zm00001d015981;Zm00001d016510;Zm00001d038296;Zm00001d048428
GO:0006457	protein folding	BP	1	367	0.335031	0.614512	Zm00001d018413
GO:0008299	isoprenoid biosynthetic process	BP	1	370	0.337265	0.614512	Zm00001d018413
GO:0010629	negative regulation of gene expression	BP	1	375	0.340973	0.614512	Zm00001d048428
GO:0008104	protein localization	BP	2	1105	0.345628	0.614512	Zm00001d049087;Zm00001d053371
GO:0030154	cell differentiation	BP	1	383	0.346863	0.614512	Zm00001d042228
GO:0050793	regulation of developmental process	BP	1	384	0.347596	0.614512	Zm00001d050649
GO:0006720	isoprenoid metabolic process	BP	1	385	0.348328	0.614512	Zm00001d018413
GO:0006081	cellular aldehyde metabolic process	BP	1	386	0.349059	0.614512	Zm00001d014516
GO:0044802	single-organism membrane organization	BP	1	386	0.349059	0.614512	Zm00001d018413
GO:0016568	chromatin modification	BP	1	405	0.362804	0.633393	Zm00001d022405
GO:0009056	catabolic process	BP	3	1947	0.364093	0.633393	Zm00001d014516;Zm00001d042228;Zm00001d053371
GO:0090567	reproductive shoot system development	BP	1	414	0.369218	0.63853	Zm00001d050649
GO:0061024	membrane organization	BP	1	446	0.391525	0.673148	Zm00001d018413
GO:0033036	macromolecule localization	BP	2	1280	0.416037	0.708323	Zm00001d049087;Zm00001d053371
GO:0043623	cellular protein complex assembly	BP	1	487	0.419004	0.708323	Zm00001d053371
GO:0072594	establishment of protein localization to organelle	BP	1	488	0.419659	0.708323	Zm00001d053371
GO:0042254	ribosome biogenesis	BP	1	491	0.421621	0.708323	Zm00001d031090
GO:0006518	peptide metabolic process	BP	2	1306	0.426232	0.708955	Zm00001d014516;Zm00001d051422
GO:0048869	cellular developmental process	BP	1	499	0.42682	0.708955	Zm00001d042228
GO:0010605	negative regulation of macromolecule metabolic process	BP	1	509	0.433256	0.713497	Zm00001d048428
GO:0043933	macromolecular complex subunit organization	BP	2	1327	0.434408	0.713497	Zm00001d022405;Zm00001d053371
GO:0099402	plant organ development	BP	1	520	0.440256	0.719084	Zm00001d042228
GO:0048856	anatomical structure development	BP	2	1349	0.442914	0.71943	Zm00001d042228;Zm00001d050649
GO:0006325	chromatin organization	BP	1	531	0.447173	0.721417	Zm00001d022405
GO:0033365	protein localization to organelle	BP	1	534	0.449045	0.721417	Zm00001d053371
GO:0044699	single-organism process	BP	13	11103	0.456751	0.729808	Zm00001d014516;Zm00001d016590;Zm00001d017743;Zm00001d018413;Zm00001d018423;Zm00001d028012;Zm00001d042228;Zm00001d046422;Zm00001d048428;Zm00001d049087;Zm00001d050649;Zm00001d052435;Zm00001d053371
GO:0006605	protein targeting	BP	1	558	0.463806	0.73446	Zm00001d053371
GO:0043603	cellular amide metabolic process	BP	2	1406	0.464659	0.73446	Zm00001d014516;Zm00001d051422
GO:0006629	lipid metabolic process	BP	2	1434	0.475177	0.746317	Zm00001d018413;Zm00001d046422
GO:0007275	multicellular organism development	BP	2	1442	0.478162	0.746317	Zm00001d042228;Zm00001d050649
GO:1902580	single-organism cellular localization	BP	1	585	0.47996	0.746317	Zm00001d053371
GO:0022613	ribonucleoprotein complex biogenesis	BP	1	589	0.482314	0.746317	Zm00001d031090
GO:0044707	single-multicellular organism process	BP	2	1471	0.488904	0.749259	Zm00001d042228;Zm00001d050649
GO:0048367	shoot system development	BP	1	601	0.489312	0.749259	Zm00001d050649
GO:0006461	protein complex assembly	BP	1	617	0.498503	0.756724	Zm00001d053371
GO:0070271	protein complex biogenesis	BP	1	619	0.499641	0.756724	Zm00001d053371
GO:0009653	anatomical structure morphogenesis	BP	1	623	0.501909	0.756724	Zm00001d042228
GO:0070647	protein modification by small protein conjugation or removal	BP	1	636	0.509212	0.763818	Zm00001d042228
GO:0055085	transmembrane transport	BP	2	1539	0.513598	0.766487	Zm00001d016590;Zm00001d052435
GO:0044085	cellular component biogenesis	BP	2	1547	0.516457	0.76686	Zm00001d031090;Zm00001d053371
GO:1901137	carbohydrate derivative biosynthetic process	BP	1	661	0.52297	0.770647	Zm00001d018423
GO:0032501	multicellular organismal process	BP	2	1570	0.524618	0.770647	Zm00001d042228;Zm00001d050649
GO:0071702	organic substance transport	BP	2	1579	0.527789	0.770647	Zm00001d016590;Zm00001d053371
GO:0044767	single-organism developmental process	BP	2	1587	0.530597	0.770647	Zm00001d042228;Zm00001d050649
GO:0009893	positive regulation of metabolic process	BP	1	678	0.532113	0.770647	Zm00001d015981
GO:0032502	developmental process	BP	2	1632	0.546197	0.787167	Zm00001d042228;Zm00001d050649
GO:0071822	protein complex subunit organization	BP	1	711	0.549387	0.787901	Zm00001d053371
GO:0042592	homeostatic process	BP	1	737	0.562565	0.802883	Zm00001d046422
GO:0034622	cellular macromolecular complex assembly	BP	1	745	0.566545	0.804657	Zm00001d053371
GO:0010468	regulation of gene expression	BP	3	2677	0.58014	0.81858	Zm00001d007042;Zm00001d038296;Zm00001d048428
GO:0071840	cellular component organization or biogenesis	BP	4	3628	0.584547	0.81858	Zm00001d018413;Zm00001d022405;Zm00001d031090;Zm00001d053371
GO:0006351	transcription, DNA-templated	BP	3	2694	0.5847	0.81858	Zm00001d007042;Zm00001d038296;Zm00001d051422
GO:0097659	nucleic acid-templated transcription	BP	3	2722	0.592151	0.823025	Zm00001d007042;Zm00001d038296;Zm00001d051422
GO:0032774	RNA biosynthetic process	BP	3	2727	0.593474	0.823025	Zm00001d007042;Zm00001d038296;Zm00001d051422
GO:0065003	macromolecular complex assembly	BP	1	815	0.599923	0.826081	Zm00001d053371
GO:0006886	intracellular protein transport	BP	1	818	0.601297	0.826081	Zm00001d053371
GO:0048518	positive regulation of biological process	BP	1	835	0.608998	0.83277	Zm00001d015981
GO:0008610	lipid biosynthetic process	BP	1	852	0.616558	0.839203	Zm00001d018413
GO:0044763	single-organism cellular process	BP	9	8658	0.665383	0.891557	Zm00001d014516;Zm00001d016590;Zm00001d017743;Zm00001d018413;Zm00001d018423;Zm00001d042228;Zm00001d048428;Zm00001d049087;Zm00001d052435
GO:0044712	single-organism catabolic process	BP	1	973	0.666462	0.891557	Zm00001d014516
GO:0009628	response to abiotic stimulus	BP	1	989	0.672576	0.891557	Zm00001d018413
GO:0051276	chromosome organization	BP	1	990	0.672955	0.891557	Zm00001d022405
GO:0060255	regulation of macromolecule metabolic process	BP	3	3062	0.676282	0.891557	Zm00001d007042;Zm00001d038296;Zm00001d048428
GO:0016070	RNA metabolic process	BP	4	4045	0.677161	0.891557	Zm00001d007042;Zm00001d038296;Zm00001d048428;Zm00001d051422
GO:0022607	cellular component assembly	BP	1	1009	0.680068	0.891557	Zm00001d053371
GO:0034654	nucleobase-containing compound biosynthetic process	BP	3	3086	0.68176	0.891557	Zm00001d007042;Zm00001d038296;Zm00001d051422
GO:0015031	protein transport	BP	1	1023	0.685214	0.891557	Zm00001d053371
GO:0045184	establishment of protein localization	BP	1	1036	0.689922	0.891557	Zm00001d053371
GO:0010033	response to organic substance	BP	1	1038	0.69064	0.891557	Zm00001d053371
GO:0019538	protein metabolic process	BP	6	6031	0.691411	0.891557	Zm00001d014516;Zm00001d018413;Zm00001d018423;Zm00001d042228;Zm00001d051422;Zm00001d053371
GO:0044255	cellular lipid metabolic process	BP	1	1057	0.697385	0.895333	Zm00001d018413
GO:0032787	monocarboxylic acid metabolic process	BP	1	1072	0.70261	0.898119	Zm00001d014516
GO:0006996	organelle organization	BP	2	2182	0.709139	0.901374	Zm00001d018413;Zm00001d022405
GO:1901360	organic cyclic compound metabolic process	BP	6	6145	0.711288	0.901374	Zm00001d007042;Zm00001d018423;Zm00001d038296;Zm00001d046422;Zm00001d048428;Zm00001d051422
GO:0016043	cellular component organization	BP	3	3235	0.714372	0.901397	Zm00001d018413;Zm00001d022405;Zm00001d053371
GO:0006950	response to stress	BP	2	2226	0.719955	0.904558	Zm00001d018413;Zm00001d053371
GO:0065008	regulation of biological quality	BP	1	1151	0.728736	0.911695	Zm00001d046422
GO:0044249	cellular biosynthetic process	BP	6	6274	0.732868	0.912395	Zm00001d007042;Zm00001d018413;Zm00001d018423;Zm00001d038296;Zm00001d051422;Zm00001d053371
GO:0006412	translation	BP	1	1191	0.741112	0.912395	Zm00001d051422
GO:0018130	heterocycle biosynthetic process	BP	3	3380	0.743796	0.912395	Zm00001d007042;Zm00001d038296;Zm00001d051422
GO:0043043	peptide biosynthetic process	BP	1	1202	0.74442	0.912395	Zm00001d051422
GO:0023052	signaling	BP	1	1229	0.752368	0.912395	Zm00001d053371
GO:0006355	regulation of transcription, DNA-templated	BP	2	2385	0.756424	0.912395	Zm00001d007042;Zm00001d038296
GO:0019438	aromatic compound biosynthetic process	BP	3	3453	0.757752	0.912395	Zm00001d007042;Zm00001d038296;Zm00001d051422
GO:1901135	carbohydrate derivative metabolic process	BP	1	1262	0.761762	0.912395	Zm00001d018423
GO:1903506	regulation of nucleic acid-templated transcription	BP	2	2413	0.762433	0.912395	Zm00001d007042;Zm00001d038296
GO:2001141	regulation of RNA biosynthetic process	BP	2	2413	0.762433	0.912395	Zm00001d007042;Zm00001d038296
GO:0043604	amide biosynthetic process	BP	1	1268	0.763433	0.912395	Zm00001d051422
GO:0051252	regulation of RNA metabolic process	BP	2	2446	0.769361	0.915379	Zm00001d007042;Zm00001d038296
GO:0044723	single-organism carbohydrate metabolic process	BP	1	1300	0.772157	0.915379	Zm00001d018423
GO:0006139	nucleobase-containing compound metabolic process	BP	5	5585	0.776974	0.916272	Zm00001d007042;Zm00001d018423;Zm00001d038296;Zm00001d048428;Zm00001d051422
GO:0034645	cellular macromolecule biosynthetic process	BP	4	4601	0.779143	0.916272	Zm00001d007042;Zm00001d018423;Zm00001d038296;Zm00001d051422
GO:0019219	regulation of nucleobase-containing compound metabolic process	BP	2	2526	0.785475	0.916629	Zm00001d007042;Zm00001d038296
GO:1901362	organic cyclic compound biosynthetic process	BP	3	3609	0.785682	0.916629	Zm00001d007042;Zm00001d038296;Zm00001d051422
GO:0010467	gene expression	BP	4	4710	0.796131	0.922555	Zm00001d007042;Zm00001d038296;Zm00001d048428;Zm00001d051422
GO:0009059	macromolecule biosynthetic process	BP	4	4716	0.797038	0.922555	Zm00001d007042;Zm00001d018423;Zm00001d038296;Zm00001d051422
GO:2000112	regulation of cellular macromolecule biosynthetic process	BP	2	2618	0.80285	0.92328	Zm00001d007042;Zm00001d038296
GO:0034641	cellular nitrogen compound metabolic process	BP	6	6762	0.805334	0.92328	Zm00001d007042;Zm00001d014516;Zm00001d018423;Zm00001d038296;Zm00001d048428;Zm00001d051422
GO:0010556	regulation of macromolecule biosynthetic process	BP	2	2646	0.8079	0.92328	Zm00001d007042;Zm00001d038296
GO:0031326	regulation of cellular biosynthetic process	BP	2	2662	0.810737	0.92328	Zm00001d007042;Zm00001d038296
GO:0009889	regulation of biosynthetic process	BP	2	2677	0.813365	0.92328	Zm00001d007042;Zm00001d038296
GO:0051171	regulation of nitrogen compound metabolic process	BP	2	2712	0.819379	0.923696	Zm00001d007042;Zm00001d038296
GO:0046483	heterocycle metabolic process	BP	5	5914	0.823258	0.923696	Zm00001d007042;Zm00001d018423;Zm00001d038296;Zm00001d048428;Zm00001d051422
GO:0044281	small molecule metabolic process	BP	2	2750	0.825723	0.923696	Zm00001d014516;Zm00001d046422
GO:0090304	nucleic acid metabolic process	BP	4	4927	0.827088	0.923696	Zm00001d007042;Zm00001d038296;Zm00001d048428;Zm00001d051422
GO:0009058	biosynthetic process	BP	6	6951	0.829441	0.923696	Zm00001d007042;Zm00001d018413;Zm00001d018423;Zm00001d038296;Zm00001d051422;Zm00001d053371
GO:0006725	cellular aromatic compound metabolic process	BP	5	6014	0.835851	0.926405	Zm00001d007042;Zm00001d018423;Zm00001d038296;Zm00001d048428;Zm00001d051422
GO:0042221	response to chemical	BP	1	1589	0.838176	0.926405	Zm00001d053371
GO:1901564	organonitrogen compound metabolic process	BP	2	2903	0.849395	0.935289	Zm00001d014516;Zm00001d051422
GO:0006807	nitrogen compound metabolic process	BP	6	7211	0.859057	0.942399	Zm00001d007042;Zm00001d014516;Zm00001d018423;Zm00001d038296;Zm00001d048428;Zm00001d051422
GO:0044267	cellular protein metabolic process	BP	4	5240	0.865327	0.942931	Zm00001d018423;Zm00001d042228;Zm00001d051422;Zm00001d053371
GO:0080090	regulation of primary metabolic process	BP	2	3051	0.869624	0.942931	Zm00001d007042;Zm00001d038296
GO:0031323	regulation of cellular metabolic process	BP	2	3066	0.871537	0.942931	Zm00001d007042;Zm00001d038296
GO:0019752	carboxylic acid metabolic process	BP	1	1787	0.872372	0.942931	Zm00001d014516
GO:0043436	oxoacid metabolic process	BP	1	1856	0.882573	0.946462	Zm00001d014516
GO:0006082	organic acid metabolic process	BP	1	1857	0.882715	0.946462	Zm00001d014516
GO:0005975	carbohydrate metabolic process	BP	1	1883	0.886349	0.946462	Zm00001d018423
GO:0044271	cellular nitrogen compound biosynthetic process	BP	3	4374	0.888516	0.946462	Zm00001d007042;Zm00001d038296;Zm00001d051422
GO:1901576	organic substance biosynthetic process	BP	5	6551	0.892423	0.947193	Zm00001d007042;Zm00001d018413;Zm00001d018423;Zm00001d038296;Zm00001d051422
GO:0043170	macromolecule metabolic process	BP	9	10455	0.896235	0.947817	Zm00001d007042;Zm00001d014516;Zm00001d018413;Zm00001d018423;Zm00001d038296;Zm00001d042228;Zm00001d048428;Zm00001d051422;Zm00001d053371
GO:1901566	organonitrogen compound biosynthetic process	BP	1	2136	0.916518	0.965793	Zm00001d051422
GO:0055114	oxidation-reduction process	BP	1	2270	0.929222	0.97337	Zm00001d046422
GO:0006464	cellular protein modification process	BP	2	3709	0.93364	0.97337	Zm00001d018423;Zm00001d042228
GO:0036211	protein modification process	BP	2	3709	0.93364	0.97337	Zm00001d018423;Zm00001d042228
GO:0050896	response to stimulus	BP	2	3824	0.94135	0.97794	Zm00001d018413;Zm00001d053371
GO:0043412	macromolecule modification	BP	2	4023	0.952812	0.981614	Zm00001d018423;Zm00001d042228
GO:0044260	cellular macromolecule metabolic process	BP	7	9521	0.954766	0.981614	Zm00001d007042;Zm00001d018423;Zm00001d038296;Zm00001d042228;Zm00001d048428;Zm00001d051422;Zm00001d053371
GO:0044711	single-organism biosynthetic process	BP	1	2631	0.954903	0.981614	Zm00001d018413
GO:0050794	regulation of cellular process	BP	2	4378	0.968353	0.983223	Zm00001d007042;Zm00001d038296
GO:0044710	single-organism metabolic process	BP	4	6792	0.96841	0.983223	Zm00001d014516;Zm00001d018413;Zm00001d018423;Zm00001d046422
GO:0009987	cellular process	BP	14	15866	0.968522	0.983223	Zm00001d007042;Zm00001d014516;Zm00001d016590;Zm00001d017743;Zm00001d018413;Zm00001d018423;Zm00001d022405;Zm00001d038296;Zm00001d042228;Zm00001d048428;Zm00001d049087;Zm00001d051422;Zm00001d052435;Zm00001d053371
GO:0008152	metabolic process	BP	16	17343	0.969846	0.983223	Zm00001d007042;Zm00001d014516;Zm00001d015981;Zm00001d016510;Zm00001d017743;Zm00001d018413;Zm00001d018423;Zm00001d022405;Zm00001d038296;Zm00001d042228;Zm00001d045527;Zm00001d046254;Zm00001d046422;Zm00001d048428;Zm00001d051422;Zm00001d053371
GO:0044238	primary metabolic process	BP	10	12884	0.976441	0.986507	Zm00001d007042;Zm00001d014516;Zm00001d018413;Zm00001d018423;Zm00001d038296;Zm00001d042228;Zm00001d046422;Zm00001d048428;Zm00001d051422;Zm00001d053371
GO:0044237	cellular metabolic process	BP	9	12513	0.986957	0.991756	Zm00001d007042;Zm00001d014516;Zm00001d018413;Zm00001d018423;Zm00001d038296;Zm00001d042228;Zm00001d048428;Zm00001d051422;Zm00001d053371
GO:0071704	organic substance metabolic process	BP	10	13461	0.988382	0.991756	Zm00001d007042;Zm00001d014516;Zm00001d018413;Zm00001d018423;Zm00001d038296;Zm00001d042228;Zm00001d046422;Zm00001d048428;Zm00001d051422;Zm00001d053371
GO:0008150	biological_process	BP	23	20883	1	1	Zm00001d007042;Zm00001d014516;Zm00001d015981;Zm00001d016510;Zm00001d016590;Zm00001d017743;Zm00001d018413;Zm00001d018423;Zm00001d022405;Zm00001d028012;Zm00001d031090;Zm00001d038296;Zm00001d042228;Zm00001d045527;Zm00001d045670;Zm00001d046254;Zm00001d046422;Zm00001d048428;Zm00001d049087;Zm00001d050649;Zm00001d051422;Zm00001d052435;Zm00001d053371
Note: The yellow part represents top 10 of GO terms; The bold shows the GO terms related to meristem development
