# Supplementary material for: Global transcriptional profiling between inbred parents and hybrids provides comprehensive insights into ear-length heterosis of maize (Zea mays)
Source: BMC Plant Biol. 2021 Feb 26;21:118. doi: 10.1186/s12870-021-02890-1 (PMC7908659; doi:10.1186/s12870-021-02890-1)
Supplement: Supplementary file 11 — Additional file 11: Table S7. The GO enrichment analysis of the non-additive expression genes for T126 line [file 12870_2021_2890_MOESM11_ESM.xls]

## Sheet: Sheet1
Table S7 The GO enrichment analysis of the non-additive expression genes for T126 line
GO ID	GO Term	Ontology	GeneRatio	BgRatio	Pvalue	FDR	Genes
GO:0042147	retrograde transport, endosome to Golgi	BP	2	12	0.000113474	0.0312053	Zm00001d028012;Zm00001d053371
GO:0097359	UDP-glucosylation	BP	1	1	0.0013408	0.138704	Zm00001d018423
GO:0016197	endosomal transport	BP	2	43	0.00151314	0.138704	Zm00001d028012;Zm00001d053371
GO:0043112	receptor metabolic process	BP	1	2	0.00267987	0.147393	Zm00001d053371
GO:0001881	receptor recycling	BP	1	2	0.00267987	0.147393	Zm00001d053371
GO:0048506	regulation of timing of meristematic phase transition	BP	1	4	0.00535282	0.184003	Zm00001d050649
GO:0048510	regulation of timing of transition from vegetative to reproductive phase	BP	1	4	0.00535282	0.184003	Zm00001d050649
GO:0006011	UDP-glucose metabolic process	BP	1	4	0.00535282	0.184003	Zm00001d018423
GO:0040034	regulation of development, heterochronic	BP	1	5	0.0066867	0.204316	Zm00001d050649
GO:0051017	actin filament bundle assembly	BP	1	11	0.0146538	0.287843	Zm00001d021685
GO:0031503	protein complex localization	BP	1	11	0.0146538	0.287843	Zm00001d049087
GO:0034629	cellular protein complex localization	BP	1	11	0.0146538	0.287843	Zm00001d049087
GO:0051601	exocyst localization	BP	1	11	0.0146538	0.287843	Zm00001d049087
GO:0061572	actin filament bundle organization	BP	1	11	0.0146538	0.287843	Zm00001d021685
GO:0010229	inflorescence development	BP	1	16	0.021246	0.38951	Zm00001d050649
GO:0006893	Golgi to plasma membrane transport	BP	1	19	0.0251809	0.432797	Zm00001d049087
GO:0006892	post-Golgi vesicle-mediated transport	BP	1	25	0.0330049	0.533903	Zm00001d049087
GO:0042391	regulation of membrane potential	BP	1	29	0.0381873	0.564175	Zm00001d021388
GO:0006890	retrograde vesicle-mediated transport, Golgi to ER	BP	1	34	0.0446276	0.564175	Zm00001d028012
GO:0005992	trehalose biosynthetic process	BP	1	35	0.0459106	0.564175	Zm00001d044854
GO:0005991	trehalose metabolic process	BP	1	36	0.047192	0.564175	Zm00001d044854
GO:0009225	nucleotide-sugar metabolic process	BP	1	36	0.047192	0.564175	Zm00001d018423
GO:0010268	brassinosteroid homeostasis	BP	1	36	0.047192	0.564175	Zm00001d046422
GO:0016192	vesicle-mediated transport	BP	3	620	0.0492371	0.564175	Zm00001d028012;Zm00001d049087;Zm00001d053371
GO:0048193	Golgi vesicle transport	BP	2	273	0.0515057	0.566563	Zm00001d028012;Zm00001d049087
GO:0046351	disaccharide biosynthetic process	BP	1	42	0.0548456	0.580098	Zm00001d044854
GO:0055088	lipid homeostasis	BP	1	47	0.0611783	0.596973	Zm00001d046422
GO:0009312	oligosaccharide biosynthetic process	BP	1	48	0.0624399	0.596973	Zm00001d044854
GO:0016482	cytoplasmic transport	BP	3	686	0.0629535	0.596973	Zm00001d028012;Zm00001d049087;Zm00001d053371
GO:0071822	protein complex subunit organization	BP	3	711	0.0685752	0.612269	Zm00001d021685;Zm00001d042930;Zm00001d053371
GO:0016128	phytosteroid metabolic process	BP	1	58	0.0749664	0.612269	Zm00001d046422
GO:0016131	brassinosteroid metabolic process	BP	1	58	0.0749664	0.612269	Zm00001d046422
GO:0006334	nucleosome assembly	BP	1	64	0.0824047	0.612269	Zm00001d042930
GO:0080129	proteasome core complex assembly	BP	1	64	0.0824047	0.612269	Zm00001d053371
GO:0034728	nucleosome organization	BP	1	67	0.0861022	0.612269	Zm00001d042930
GO:0006891	intra-Golgi vesicle-mediated transport	BP	1	76	0.0971087	0.612269	Zm00001d028012
GO:0090502	RNA phosphodiester bond hydrolysis, endonucleolytic	BP	1	77	0.0983237	0.612269	Zm00001d048428
GO:0048509	regulation of meristem development	BP	1	79	0.100749	0.612269	Zm00001d050649
GO:0006623	protein targeting to vacuole	BP	1	80	0.101959	0.612269	Zm00001d053371
GO:0072665	protein localization to vacuole	BP	1	80	0.101959	0.612269	Zm00001d053371
GO:0072666	establishment of protein localization to vacuole	BP	1	80	0.101959	0.612269	Zm00001d053371
GO:0031497	chromatin assembly	BP	1	81	0.103168	0.612269	Zm00001d042930
GO:0051788	response to misfolded protein	BP	1	82	0.104375	0.612269	Zm00001d053371
GO:0006323	DNA packaging	BP	1	88	0.111585	0.612269	Zm00001d042930
GO:0071804	cellular potassium ion transport	BP	1	88	0.111585	0.612269	Zm00001d021388
GO:0071805	potassium ion transmembrane transport	BP	1	88	0.111585	0.612269	Zm00001d021388
GO:1902582	single-organism intracellular transport	BP	3	884	0.113345	0.612269	Zm00001d028012;Zm00001d049087;Zm00001d053371
GO:0006813	potassium ion transport	BP	1	92	0.116361	0.612269	Zm00001d021388
GO:0009853	photorespiration	BP	1	92	0.116361	0.612269	Zm00001d053371
GO:0006333	chromatin assembly or disassembly	BP	1	99	0.124659	0.612269	Zm00001d042930
GO:0043248	proteasome assembly	BP	1	99	0.124659	0.612269	Zm00001d053371
GO:0006887	exocytosis	BP	1	103	0.129367	0.612269	Zm00001d049087
GO:0007015	actin filament organization	BP	1	104	0.13054	0.612269	Zm00001d021685
GO:0034219	carbohydrate transmembrane transport	BP	1	104	0.13054	0.612269	Zm00001d016590
GO:0034637	cellular carbohydrate biosynthetic process	BP	2	476	0.133116	0.612269	Zm00001d025723;Zm00001d044854
GO:0065004	protein-DNA complex assembly	BP	1	108	0.135217	0.612269	Zm00001d042930
GO:0030036	actin cytoskeleton organization	BP	1	110	0.137547	0.612269	Zm00001d021685
GO:0043547	positive regulation of GTPase activity	BP	1	110	0.137547	0.612269	Zm00001d015981
GO:0071824	protein-DNA complex subunit organization	BP	1	111	0.138709	0.612269	Zm00001d042930
GO:0007034	vacuolar transport	BP	1	112	0.13987	0.612269	Zm00001d053371
GO:0023051	regulation of signaling	BP	1	114	0.142188	0.612269	Zm00001d053371
GO:0043087	regulation of GTPase activity	BP	1	114	0.142188	0.612269	Zm00001d015981
GO:0051345	positive regulation of hydrolase activity	BP	1	116	0.144499	0.612269	Zm00001d015981
GO:0032940	secretion by cell	BP	1	117	0.145652	0.612269	Zm00001d049087
GO:0046903	secretion	BP	1	117	0.145652	0.612269	Zm00001d049087
GO:0044085	cellular component biogenesis	BP	4	1547	0.1495	0.612269	Zm00001d021685;Zm00001d031090;Zm00001d042930;Zm00001d053371
GO:0022607	cellular component assembly	BP	3	1009	0.151218	0.612269	Zm00001d021685;Zm00001d042930;Zm00001d053371
GO:0035966	response to topologically incorrect protein	BP	1	122	0.151397	0.612269	Zm00001d053371
GO:0030029	actin filament-based process	BP	1	127	0.157105	0.626143	Zm00001d021685
GO:0043094	cellular metabolic compound salvage	BP	1	138	0.169532	0.658033	Zm00001d053371
GO:0044765	single-organism transport	BP	6	2840	0.171882	0.658033	Zm00001d011226;Zm00001d016590;Zm00001d021388;Zm00001d028012;Zm00001d049087;Zm00001d053371
GO:0042445	hormone metabolic process	BP	1	142	0.174007	0.658033	Zm00001d046422
GO:0008202	steroid metabolic process	BP	1	143	0.175122	0.658033	Zm00001d046422
GO:1902578	single-organism localization	BP	6	2870	0.177993	0.658033	Zm00001d011226;Zm00001d016590;Zm00001d021388;Zm00001d028012;Zm00001d049087;Zm00001d053371
GO:0008104	protein localization	BP	3	1105	0.182805	0.658033	Zm00001d020783;Zm00001d049087;Zm00001d053371
GO:0046907	intracellular transport	BP	3	1112	0.18518	0.658033	Zm00001d028012;Zm00001d049087;Zm00001d053371
GO:0065007	biological regulation	BP	10	5543	0.185812	0.658033	Zm00001d015981;Zm00001d016510;Zm00001d021388;Zm00001d034669;Zm00001d037737;Zm00001d041781;Zm00001d046422;Zm00001d048428;Zm00001d050649;Zm00001d053371
GO:0090501	RNA phosphodiester bond hydrolysis	BP	1	158	0.191675	0.658033	Zm00001d048428
GO:0006810	transport	BP	7	3579	0.192006	0.658033	Zm00001d011226;Zm00001d016590;Zm00001d020783;Zm00001d021388;Zm00001d028012;Zm00001d049087;Zm00001d053371
GO:0050790	regulation of catalytic activity	BP	2	606	0.19463	0.658033	Zm00001d015981;Zm00001d016510
GO:0005984	disaccharide metabolic process	BP	1	164	0.198206	0.658033	Zm00001d044854
GO:0065009	regulation of molecular function	BP	2	614	0.198546	0.658033	Zm00001d015981;Zm00001d016510
GO:0006461	protein complex assembly	BP	2	617	0.200017	0.658033	Zm00001d042930;Zm00001d053371
GO:0070271	protein complex biogenesis	BP	2	619	0.200999	0.658033	Zm00001d042930;Zm00001d053371
GO:0009892	negative regulation of metabolic process	BP	2	626	0.204441	0.661425	Zm00001d016510;Zm00001d048428
GO:0051234	establishment of localization	BP	7	3679	0.211856	0.664529	Zm00001d011226;Zm00001d016590;Zm00001d020783;Zm00001d021388;Zm00001d028012;Zm00001d049087;Zm00001d053371
GO:0016051	carbohydrate biosynthetic process	BP	2	643	0.212829	0.664529	Zm00001d025723;Zm00001d044854
GO:0008643	carbohydrate transport	BP	1	180	0.215374	0.664529	Zm00001d016590
GO:0044262	cellular carbohydrate metabolic process	BP	2	669	0.225731	0.664529	Zm00001d025723;Zm00001d044854
GO:0009813	flavonoid biosynthetic process	BP	1	190	0.225924	0.664529	Zm00001d012972
GO:0048507	meristem development	BP	1	196	0.232188	0.664529	Zm00001d050649
GO:0010817	regulation of hormone levels	BP	1	197	0.233227	0.664529	Zm00001d046422
GO:0031047	gene silencing by RNA	BP	1	197	0.233227	0.664529	Zm00001d048428
GO:0009311	oligosaccharide metabolic process	BP	1	198	0.234265	0.664529	Zm00001d044854
GO:0043086	negative regulation of catalytic activity	BP	1	199	0.235301	0.664529	Zm00001d016510
GO:0051179	localization	BP	7	3796	0.236132	0.664529	Zm00001d011226;Zm00001d016590;Zm00001d020783;Zm00001d021388;Zm00001d028012;Zm00001d049087;Zm00001d053371
GO:0044092	negative regulation of molecular function	BP	1	203	0.239434	0.664529	Zm00001d016510
GO:0009812	flavonoid metabolic process	BP	1	207	0.243545	0.664529	Zm00001d012972
GO:0033036	macromolecule localization	BP	3	1280	0.244487	0.664529	Zm00001d020783;Zm00001d049087;Zm00001d053371
GO:0006486	protein glycosylation	BP	1	210	0.246614	0.664529	Zm00001d018423
GO:0043413	macromolecule glycosylation	BP	1	210	0.246614	0.664529	Zm00001d018423
GO:0051649	establishment of localization in cell	BP	3	1297	0.250688	0.664529	Zm00001d028012;Zm00001d049087;Zm00001d053371
GO:0044723	single-organism carbohydrate metabolic process	BP	3	1300	0.251785	0.664529	Zm00001d018423;Zm00001d025723;Zm00001d044854
GO:0009101	glycoprotein biosynthetic process	BP	1	216	0.252717	0.664529	Zm00001d018423
GO:0009100	glycoprotein metabolic process	BP	1	217	0.253729	0.664529	Zm00001d018423
GO:0043933	macromolecular complex subunit organization	BP	3	1327	0.261699	0.677936	Zm00001d021685;Zm00001d042930;Zm00001d053371
GO:0034622	cellular macromolecular complex assembly	BP	2	745	0.263779	0.677936	Zm00001d042930;Zm00001d053371
GO:0051336	regulation of hydrolase activity	BP	1	230	0.266771	0.679278	Zm00001d015981
GO:0070085	glycosylation	BP	1	244	0.28057	0.707861	Zm00001d018423
GO:0051641	cellular localization	BP	3	1391	0.285429	0.712055	Zm00001d028012;Zm00001d049087;Zm00001d053371
GO:0048519	negative regulation of biological process	BP	2	792	0.287411	0.712055	Zm00001d016510;Zm00001d048428
GO:0009733	response to auxin	BP	1	256	0.292199	0.717452	Zm00001d010774
GO:0065003	macromolecular complex assembly	BP	2	815	0.298969	0.726567	Zm00001d042930;Zm00001d053371
GO:0006066	alcohol metabolic process	BP	1	267	0.302699	0.726567	Zm00001d046422
GO:0051301	cell division	BP	1	269	0.304591	0.726567	Zm00001d017743
GO:0016458	gene silencing	BP	1	271	0.306479	0.726567	Zm00001d048428
GO:0019222	regulation of metabolic process	BP	6	3457	0.313758	0.737465	Zm00001d015981;Zm00001d016510;Zm00001d034669;Zm00001d037737;Zm00001d041781;Zm00001d048428
GO:0048878	chemical homeostasis	BP	1	295	0.328752	0.751765	Zm00001d046422
GO:0043085	positive regulation of catalytic activity	BP	1	297	0.330577	0.751765	Zm00001d015981
GO:0044093	positive regulation of molecular function	BP	1	297	0.330577	0.751765	Zm00001d015981
GO:0050789	regulation of biological process	BP	8	4915	0.330777	0.751765	Zm00001d015981;Zm00001d016510;Zm00001d034669;Zm00001d037737;Zm00001d041781;Zm00001d048428;Zm00001d050649;Zm00001d053371
GO:0034613	cellular protein localization	BP	2	895	0.33897	0.762498	Zm00001d049087;Zm00001d053371
GO:0055085	transmembrane transport	BP	3	1539	0.341045	0.762498	Zm00001d011226;Zm00001d016590;Zm00001d021388
GO:0070727	cellular macromolecule localization	BP	2	907	0.344928	0.764962	Zm00001d049087;Zm00001d053371
GO:0007010	cytoskeleton organization	BP	1	317	0.348562	0.766836	Zm00001d021685
GO:0009250	glucan biosynthetic process	BP	1	325	0.355625	0.771158	Zm00001d025723
GO:0071702	organic substance transport	BP	3	1579	0.356135	0.771158	Zm00001d016590;Zm00001d020783;Zm00001d053371
GO:2000026	regulation of multicellular organismal development	BP	1	334	0.363482	0.780919	Zm00001d050649
GO:0071103	DNA conformation change	BP	1	349	0.376373	0.801563	Zm00001d042930
GO:0051239	regulation of multicellular organismal process	BP	1	352	0.378921	0.801563	Zm00001d050649
GO:0090305	nucleic acid phosphodiester bond hydrolysis	BP	1	356	0.382302	0.802542	Zm00001d048428
GO:0010629	negative regulation of gene expression	BP	1	375	0.398123	0.819394	Zm00001d048428
GO:0098662	inorganic cation transmembrane transport	BP	1	377	0.399765	0.819394	Zm00001d021388
GO:0015031	protein transport	BP	2	1023	0.401644	0.819394	Zm00001d020783;Zm00001d053371
GO:0050793	regulation of developmental process	BP	1	384	0.40548	0.819394	Zm00001d050649
GO:0045184	establishment of protein localization	BP	2	1036	0.40788	0.819394	Zm00001d020783;Zm00001d053371
GO:0010033	response to organic substance	BP	2	1038	0.408837	0.819394	Zm00001d010774;Zm00001d053371
GO:0098660	inorganic ion transmembrane transport	BP	1	394	0.413552	0.819394	Zm00001d021388
GO:0034645	cellular macromolecule biosynthetic process	BP	7	4601	0.423605	0.819394	Zm00001d009518;Zm00001d011226;Zm00001d018423;Zm00001d025723;Zm00001d034669;Zm00001d037737;Zm00001d041781
GO:0098655	cation transmembrane transport	BP	1	410	0.426249	0.819394	Zm00001d021388
GO:0090567	reproductive shoot system development	BP	1	414	0.429382	0.819394	Zm00001d050649
GO:1901615	organic hydroxy compound metabolic process	BP	1	414	0.429382	0.819394	Zm00001d046422
GO:0006511	ubiquitin-dependent protein catabolic process	BP	1	419	0.433274	0.819394	Zm00001d053371
GO:0006073	cellular glucan metabolic process	BP	1	424	0.437141	0.819394	Zm00001d025723
GO:0019941	modification-dependent protein catabolic process	BP	1	424	0.437141	0.819394	Zm00001d053371
GO:0033692	cellular polysaccharide biosynthetic process	BP	1	427	0.439449	0.819394	Zm00001d025723
GO:0044042	glucan metabolic process	BP	1	427	0.439449	0.819394	Zm00001d025723
GO:0009888	tissue development	BP	1	429	0.440983	0.819394	Zm00001d050649
GO:0043632	modification-dependent macromolecule catabolic process	BP	1	434	0.444799	0.820938	Zm00001d053371
GO:0009059	macromolecule biosynthetic process	BP	7	4716	0.451674	0.825961	Zm00001d009518;Zm00001d011226;Zm00001d018423;Zm00001d025723;Zm00001d034669;Zm00001d037737;Zm00001d041781
GO:0065008	regulation of biological quality	BP	2	1151	0.461733	0.825961	Zm00001d021388;Zm00001d046422
GO:0015672	monovalent inorganic cation transport	BP	1	457	0.462032	0.825961	Zm00001d021388
GO:0009058	biosynthetic process	BP	10	6951	0.462325	0.825961	Zm00001d009518;Zm00001d011226;Zm00001d012972;Zm00001d018423;Zm00001d025723;Zm00001d034669;Zm00001d037737;Zm00001d041781;Zm00001d044854;Zm00001d053371
GO:0030001	metal ion transport	BP	1	462	0.46571	0.825961	Zm00001d021388
GO:0005975	carbohydrate metabolic process	BP	3	1883	0.468897	0.825961	Zm00001d018423;Zm00001d025723;Zm00001d044854
GO:0044249	cellular biosynthetic process	BP	9	6274	0.474519	0.825961	Zm00001d009518;Zm00001d011226;Zm00001d018423;Zm00001d025723;Zm00001d034669;Zm00001d037737;Zm00001d041781;Zm00001d044854;Zm00001d053371
GO:0006412	translation	BP	2	1191	0.479852	0.825961	Zm00001d009518;Zm00001d011226
GO:0000271	polysaccharide biosynthetic process	BP	1	485	0.482316	0.825961	Zm00001d025723
GO:0043623	cellular protein complex assembly	BP	1	487	0.483737	0.825961	Zm00001d053371
GO:0072594	establishment of protein localization to organelle	BP	1	488	0.484445	0.825961	Zm00001d053371
GO:0043043	peptide biosynthetic process	BP	2	1202	0.484775	0.825961	Zm00001d009518;Zm00001d011226
GO:0042254	ribosome biogenesis	BP	1	491	0.486566	0.825961	Zm00001d031090
GO:0010468	regulation of gene expression	BP	4	2677	0.491169	0.828659	Zm00001d034669;Zm00001d037737;Zm00001d041781;Zm00001d048428
GO:0010605	negative regulation of macromolecule metabolic process	BP	1	509	0.499114	0.836929	Zm00001d048428
GO:0043604	amide biosynthetic process	BP	2	1268	0.513748	0.845818	Zm00001d009518;Zm00001d011226
GO:0006325	chromatin organization	BP	1	531	0.514049	0.845818	Zm00001d042930
GO:0033365	protein localization to organelle	BP	1	534	0.516052	0.845818	Zm00001d053371
GO:0044264	cellular polysaccharide metabolic process	BP	1	535	0.516718	0.845818	Zm00001d025723
GO:0006518	peptide metabolic process	BP	2	1306	0.529974	0.855221	Zm00001d009518;Zm00001d011226
GO:0006605	protein targeting	BP	1	558	0.531792	0.855221	Zm00001d053371
GO:0051603	proteolysis involved in cellular protein catabolic process	BP	1	558	0.531792	0.855221	Zm00001d053371
GO:1901576	organic substance biosynthetic process	BP	9	6551	0.535767	0.856538	Zm00001d009518;Zm00001d011226;Zm00001d012972;Zm00001d018423;Zm00001d025723;Zm00001d034669;Zm00001d037737;Zm00001d041781;Zm00001d044854
GO:0016311	dephosphorylation	BP	1	569	0.53884	0.856538	Zm00001d044854
GO:0044257	cellular protein catabolic process	BP	1	577	0.543902	0.859615	Zm00001d053371
GO:1902580	single-organism cellular localization	BP	1	585	0.54891	0.861553	Zm00001d053371
GO:0022613	ribonucleoprotein complex biogenesis	BP	1	589	0.551394	0.861553	Zm00001d031090
GO:0048367	shoot system development	BP	1	601	0.558767	0.864676	Zm00001d050649
GO:0044699	single-organism process	BP	15	11103	0.559681	0.864676	Zm00001d011226;Zm00001d016590;Zm00001d017743;Zm00001d018423;Zm00001d021388;Zm00001d021685;Zm00001d025723;Zm00001d028012;Zm00001d039618;Zm00001d044854;Zm00001d046422;Zm00001d048428;Zm00001d049087;Zm00001d050649;Zm00001d053371
GO:0043603	cellular amide metabolic process	BP	2	1406	0.571017	0.877262	Zm00001d009518;Zm00001d011226
GO:0009725	response to hormone	BP	1	637	0.580193	0.878521	Zm00001d010774
GO:0006629	lipid metabolic process	BP	2	1434	0.582068	0.878521	Zm00001d039618;Zm00001d046422
GO:0048608	reproductive structure development	BP	1	659	0.592788	0.878521	Zm00001d050649
GO:0061458	reproductive system development	BP	1	659	0.592788	0.878521	Zm00001d050649
GO:1901137	carbohydrate derivative biosynthetic process	BP	1	661	0.593915	0.878521	Zm00001d018423
GO:0034220	ion transmembrane transport	BP	1	663	0.595039	0.878521	Zm00001d021388
GO:0009719	response to endogenous stimulus	BP	1	666	0.596719	0.878521	Zm00001d010774
GO:0030163	protein catabolic process	BP	1	675	0.601719	0.878521	Zm00001d053371
GO:0009893	positive regulation of metabolic process	BP	1	678	0.603372	0.878521	Zm00001d015981
GO:0060255	regulation of macromolecule metabolic process	BP	4	3062	0.603784	0.878521	Zm00001d034669;Zm00001d037737;Zm00001d041781;Zm00001d048428
GO:0005976	polysaccharide metabolic process	BP	1	687	0.608293	0.880424	Zm00001d025723
GO:0010467	gene expression	BP	6	4710	0.629533	0.899137	Zm00001d009518;Zm00001d011226;Zm00001d034669;Zm00001d037737;Zm00001d041781;Zm00001d048428
GO:0042592	homeostatic process	BP	1	737	0.634575	0.899137	Zm00001d046422
GO:0006355	regulation of transcription, DNA-templated	BP	3	2385	0.635007	0.899137	Zm00001d034669;Zm00001d037737;Zm00001d041781
GO:0042221	response to chemical	BP	2	1589	0.639669	0.899137	Zm00001d010774;Zm00001d053371
GO:1903506	regulation of nucleic acid-templated transcription	BP	3	2413	0.64324	0.899137	Zm00001d034669;Zm00001d037737;Zm00001d041781
GO:2001141	regulation of RNA biosynthetic process	BP	3	2413	0.64324	0.899137	Zm00001d034669;Zm00001d037737;Zm00001d041781
GO:0044265	cellular macromolecule catabolic process	BP	1	756	0.644109	0.899137	Zm00001d053371
GO:0003006	developmental process involved in reproduction	BP	1	770	0.65098	0.902094	Zm00001d050649
GO:0051252	regulation of RNA metabolic process	BP	3	2446	0.652788	0.902094	Zm00001d034669;Zm00001d037737;Zm00001d041781
GO:0006886	intracellular protein transport	BP	1	818	0.673581	0.920713	Zm00001d053371
GO:0019219	regulation of nucleobase-containing compound metabolic process	BP	3	2526	0.675235	0.920713	Zm00001d034669;Zm00001d037737;Zm00001d041781
GO:0006812	cation transport	BP	1	824	0.676305	0.920713	Zm00001d021388
GO:0048518	positive regulation of biological process	BP	1	835	0.681242	0.922865	Zm00001d015981
GO:0009791	post-embryonic development	BP	1	862	0.693054	0.929707	Zm00001d050649
GO:0044702	single organism reproductive process	BP	1	862	0.693054	0.929707	Zm00001d050649
GO:2000112	regulation of cellular macromolecule biosynthetic process	BP	3	2618	0.699811	0.930274	Zm00001d034669;Zm00001d037737;Zm00001d041781
GO:0010556	regulation of macromolecule biosynthetic process	BP	3	2646	0.707026	0.930274	Zm00001d034669;Zm00001d037737;Zm00001d041781
GO:0031326	regulation of cellular biosynthetic process	BP	3	2662	0.711094	0.930274	Zm00001d034669;Zm00001d037737;Zm00001d041781
GO:0009889	regulation of biosynthetic process	BP	3	2677	0.714871	0.930274	Zm00001d034669;Zm00001d037737;Zm00001d041781
GO:0006351	transcription, DNA-templated	BP	3	2694	0.719108	0.930274	Zm00001d034669;Zm00001d037737;Zm00001d041781
GO:0051171	regulation of nitrogen compound metabolic process	BP	3	2712	0.723546	0.930274	Zm00001d034669;Zm00001d037737;Zm00001d041781
GO:0097659	nucleic acid-templated transcription	BP	3	2722	0.725989	0.930274	Zm00001d034669;Zm00001d037737;Zm00001d041781
GO:0048731	system development	BP	1	946	0.727165	0.930274	Zm00001d050649
GO:0032774	RNA biosynthetic process	BP	3	2727	0.727205	0.930274	Zm00001d034669;Zm00001d037737;Zm00001d041781
GO:0044271	cellular nitrogen compound biosynthetic process	BP	5	4374	0.727305	0.930274	Zm00001d009518;Zm00001d011226;Zm00001d034669;Zm00001d037737;Zm00001d041781
GO:0071840	cellular component organization or biogenesis	BP	4	3628	0.74183	0.942277	Zm00001d021685;Zm00001d031090;Zm00001d042930;Zm00001d053371
GO:0051276	chromosome organization	BP	1	990	0.743542	0.942277	Zm00001d042930
GO:0022414	reproductive process	BP	1	1043	0.762014	0.953356	Zm00001d050649
GO:0000003	reproduction	BP	1	1045	0.762685	0.953356	Zm00001d050649
GO:0009057	macromolecule catabolic process	BP	1	1045	0.762685	0.953356	Zm00001d053371
GO:0044763	single-organism cellular process	BP	10	8658	0.789475	0.978703	Zm00001d011226;Zm00001d016590;Zm00001d017743;Zm00001d018423;Zm00001d021388;Zm00001d021685;Zm00001d025723;Zm00001d044854;Zm00001d048428;Zm00001d049087
GO:1901566	organonitrogen compound biosynthetic process	BP	2	2136	0.795962	0.978703	Zm00001d009518;Zm00001d011226
GO:0080090	regulation of primary metabolic process	BP	3	3051	0.79781	0.978703	Zm00001d034669;Zm00001d037737;Zm00001d041781
GO:0031323	regulation of cellular metabolic process	BP	3	3066	0.800699	0.978703	Zm00001d034669;Zm00001d037737;Zm00001d041781
GO:0034654	nucleobase-containing compound biosynthetic process	BP	3	3086	0.804501	0.978703	Zm00001d034669;Zm00001d037737;Zm00001d041781
GO:0006996	organelle organization	BP	2	2182	0.806046	0.978703	Zm00001d021685;Zm00001d042930
GO:0006811	ion transport	BP	1	1194	0.807875	0.978703	Zm00001d021388
GO:1902589	single-organism organelle organization	BP	1	1212	0.812736	0.979914	Zm00001d021685
GO:0023052	signaling	BP	1	1229	0.817218	0.979914	Zm00001d053371
GO:0016070	RNA metabolic process	BP	4	4045	0.819565	0.979914	Zm00001d034669;Zm00001d037737;Zm00001d041781;Zm00001d048428
GO:1901135	carbohydrate derivative metabolic process	BP	1	1262	0.825625	0.982887	Zm00001d018423
GO:0016043	cellular component organization	BP	3	3235	0.831056	0.985088	Zm00001d021685;Zm00001d042930;Zm00001d053371
GO:0048856	anatomical structure development	BP	1	1349	0.84604	0.998545	Zm00001d050649
GO:0034641	cellular nitrogen compound metabolic process	BP	7	6762	0.85081	0.999404	Zm00001d009518;Zm00001d011226;Zm00001d018423;Zm00001d034669;Zm00001d037737;Zm00001d041781;Zm00001d048428
GO:0018130	heterocycle biosynthetic process	BP	3	3380	0.854036	0.999404	Zm00001d034669;Zm00001d037737;Zm00001d041781
GO:0019438	aromatic compound biosynthetic process	BP	3	3453	0.864599	1	Zm00001d034669;Zm00001d037737;Zm00001d041781
GO:0007275	multicellular organism development	BP	1	1442	0.86531	1	Zm00001d050649
GO:0044248	cellular catabolic process	BP	1	1458	0.868381	1	Zm00001d053371
GO:0044707	single-multicellular organism process	BP	1	1471	0.870827	1	Zm00001d050649
GO:1901360	organic cyclic compound metabolic process	BP	6	6145	0.874515	1	Zm00001d018423;Zm00001d034669;Zm00001d037737;Zm00001d041781;Zm00001d046422;Zm00001d048428
GO:0044711	single-organism biosynthetic process	BP	2	2631	0.88413	1	Zm00001d025723;Zm00001d044854
GO:1901362	organic cyclic compound biosynthetic process	BP	3	3609	0.885061	1	Zm00001d034669;Zm00001d037737;Zm00001d041781
GO:0032501	multicellular organismal process	BP	1	1570	0.888069	1	Zm00001d050649
GO:0044767	single-organism developmental process	BP	1	1587	0.890797	1	Zm00001d050649
GO:0006508	proteolysis	BP	1	1607	0.893924	1	Zm00001d053371
GO:0032502	developmental process	BP	1	1632	0.897712	1	Zm00001d050649
GO:0006807	nitrogen compound metabolic process	BP	7	7211	0.899076	1	Zm00001d009518;Zm00001d011226;Zm00001d018423;Zm00001d034669;Zm00001d037737;Zm00001d041781;Zm00001d048428
GO:0006139	nucleobase-containing compound metabolic process	BP	5	5585	0.904093	1	Zm00001d018423;Zm00001d034669;Zm00001d037737;Zm00001d041781;Zm00001d048428
GO:1901575	organic substance catabolic process	BP	1	1696	0.906825	1	Zm00001d053371
GO:1901564	organonitrogen compound metabolic process	BP	2	2903	0.916598	1	Zm00001d009518;Zm00001d011226
GO:0090304	nucleic acid metabolic process	BP	4	4927	0.924209	1	Zm00001d034669;Zm00001d037737;Zm00001d041781;Zm00001d048428
GO:0046483	heterocycle metabolic process	BP	5	5914	0.93114	1	Zm00001d018423;Zm00001d034669;Zm00001d037737;Zm00001d041781;Zm00001d048428
GO:0009056	catabolic process	BP	1	1947	0.935574	1	Zm00001d053371
GO:0006725	cellular aromatic compound metabolic process	BP	5	6014	0.937981	1	Zm00001d018423;Zm00001d034669;Zm00001d037737;Zm00001d041781;Zm00001d048428
GO:0044267	cellular protein metabolic process	BP	4	5240	0.946151	1	Zm00001d009518;Zm00001d011226;Zm00001d018423;Zm00001d053371
GO:0044260	cellular macromolecule metabolic process	BP	9	9521	0.949227	1	Zm00001d009518;Zm00001d011226;Zm00001d018423;Zm00001d025723;Zm00001d034669;Zm00001d037737;Zm00001d041781;Zm00001d048428;Zm00001d053371
GO:0050794	regulation of cellular process	BP	3	4378	0.951868	1	Zm00001d034669;Zm00001d037737;Zm00001d041781
GO:0006950	response to stress	BP	1	2226	0.957496	1	Zm00001d053371
GO:0055114	oxidation-reduction process	BP	1	2270	0.960217	1	Zm00001d046422
GO:0044710	single-organism metabolic process	BP	5	6792	0.974175	1	Zm00001d018423;Zm00001d025723;Zm00001d039618;Zm00001d044854;Zm00001d046422
GO:0050896	response to stimulus	BP	2	3824	0.974808	1	Zm00001d010774;Zm00001d053371
GO:0019538	protein metabolic process	BP	4	6031	0.978967	1	Zm00001d009518;Zm00001d011226;Zm00001d018423;Zm00001d053371
GO:0044281	small molecule metabolic process	BP	1	2750	0.980868	1	Zm00001d046422
GO:0043170	macromolecule metabolic process	BP	9	10455	0.982509	1	Zm00001d009518;Zm00001d011226;Zm00001d018423;Zm00001d025723;Zm00001d034669;Zm00001d037737;Zm00001d041781;Zm00001d048428;Zm00001d053371
GO:0071704	organic substance metabolic process	BP	13	13461	0.984129	1	Zm00001d009518;Zm00001d011226;Zm00001d012972;Zm00001d018423;Zm00001d025723;Zm00001d034669;Zm00001d037737;Zm00001d039618;Zm00001d041781;Zm00001d044854;Zm00001d046422;Zm00001d048428;Zm00001d053371
GO:0044238	primary metabolic process	BP	12	12884	0.986572	1	Zm00001d009518;Zm00001d011226;Zm00001d018423;Zm00001d025723;Zm00001d034669;Zm00001d037737;Zm00001d039618;Zm00001d041781;Zm00001d044854;Zm00001d046422;Zm00001d048428;Zm00001d053371
GO:0009987	cellular process	BP	16	15866	0.9921	1	Zm00001d009518;Zm00001d011226;Zm00001d016590;Zm00001d017743;Zm00001d018423;Zm00001d021388;Zm00001d021685;Zm00001d025723;Zm00001d034669;Zm00001d037737;Zm00001d041781;Zm00001d042930;Zm00001d044854;Zm00001d048428;Zm00001d049087;Zm00001d053371
GO:0006464	cellular protein modification process	BP	1	3709	0.995826	1	Zm00001d018423
GO:0036211	protein modification process	BP	1	3709	0.995826	1	Zm00001d018423
GO:0008152	metabolic process	BP	18	17343	0.995836	1	Zm00001d009518;Zm00001d011226;Zm00001d012972;Zm00001d015981;Zm00001d016510;Zm00001d017743;Zm00001d018423;Zm00001d025723;Zm00001d026475;Zm00001d034669;Zm00001d037737;Zm00001d039618;Zm00001d041781;Zm00001d044854;Zm00001d046422;Zm00001d047166;Zm00001d048428;Zm00001d053371
GO:0006796	phosphate-containing compound metabolic process	BP	1	3846	0.996666	1	Zm00001d044854
GO:0006793	phosphorus metabolic process	BP	1	3888	0.996888	1	Zm00001d044854
GO:0044237	cellular metabolic process	BP	10	12513	0.997272	1	Zm00001d009518;Zm00001d011226;Zm00001d018423;Zm00001d025723;Zm00001d034669;Zm00001d037737;Zm00001d041781;Zm00001d044854;Zm00001d048428;Zm00001d053371
GO:0043412	macromolecule modification	BP	1	4023	0.997512	1	Zm00001d018423
GO:0008150	biological_process	BP	28	20883	1	1	Zm00001d009518;Zm00001d010774;Zm00001d011226;Zm00001d012972;Zm00001d015981;Zm00001d016510;Zm00001d016590;Zm00001d017743;Zm00001d018423;Zm00001d020783;Zm00001d021388;Zm00001d021685;Zm00001d025723;Zm00001d026475;Zm00001d028012;Zm00001d031090;Zm00001d034669;Zm00001d037737;Zm00001d039618;Zm00001d041781;Zm00001d042930;Zm00001d044854;Zm00001d046422;Zm00001d047166;Zm00001d048428;Zm00001d049087;Zm00001d0…
Note: The yellow part represents top 10 of GO terms; The bold shows the GO terms related to meristem development
